# Supplementary material for: The role of alkyl chain length in the melt and solution crystallization of paliperidone aliphatic prodrugs
Source: IUCrJ. 2024 Jan 1;11(Pt 1):23–33. doi: 10.1107/S2052252523009582 (PMC10833388; doi:10.1107/S2052252523009582)
Supplement: Supplementary file 1 [file m-11-00023-sup1.cif]

data_PC4
#==============================================================================

# PROCESSING SUMMARY (IUCr Office Use Only)

_journal_date_recd_electronic      2023-06-26
_journal_date_to_coeditor         ?
_journal_date_from_coeditor       ?
_journal_date_accepted     ?
_journal_date_printers_first      ?
_journal_date_printers_final      ?
_journal_date_proofs_out          ?
_journal_date_proofs_in           ?
_journal_coeditor_name            ?
_journal_coeditor_code      LQ5053
_journal_coeditor_notes
; ?
;
_journal_paper_category      FA
_journal_techeditor_code      ?
_iucr_compatibility_tag          ACTA95
_journal_techeditor_notes  
;
;
_journal_coden_ASTM               ?
_journal_name_full                ?
_journal_year                     ?
_journal_volume                   ?
_journal_issue                    ?
_journal_page_first               ?
_journal_page_last                ?
_journal_suppl_publ_number        ?
_journal_suppl_publ_pages         ?

#==============================================================================

_audit_creation_date               2020-09-27
_audit_creation_method
;
Olex2 1.2
(compiled 2018.05.29 svn.r3508 for OlexSys, GUI svn.r5506)
;
_shelx_SHELXL_version_number       '2018/3'
_audit_contact_author_address      ?
_audit_contact_author_email        ?
_audit_contact_author_name         ''
_audit_contact_author_phone        ?
_publ_contact_author_id_orcid      ?
_publ_section_references
;
Dolomanov, O.V., Bourhis, L.J., Gildea, R.J, Howard, J.A.K. & Puschmann, H.
 (2009), J. Appl. Cryst. 42, 339-341.

Sheldrick, G.M. (2015). Acta Cryst. A71, 3-8.

Sheldrick, G.M. (2015). Acta Cryst. C71, 3-8.
;
_chemical_name_common              ?
_chemical_name_systematic          ?
_chemical_formula_moiety           'C27 H33 F N4 O4'
_chemical_formula_sum              'C27 H33 F N4 O4'
_chemical_formula_weight           496.57
_chemical_melting_point            ?
loop_
  _atom_type_symbol
  _atom_type_description
  _atom_type_scat_dispersion_real
  _atom_type_scat_dispersion_imag
  _atom_type_scat_source
 'C' 'C' 0.0033 0.0016 'International Tables Vol C Tables 4.2.6.8 and 6.1.1.4'
 'H' 'H' 0.0000 0.0000 'International Tables Vol C Tables 4.2.6.8 and 6.1.1.4'
 'F' 'F' 0.0171 0.0103 'International Tables Vol C Tables 4.2.6.8 and 6.1.1.4'
 'N' 'N' 0.0061 0.0033 'International Tables Vol C Tables 4.2.6.8 and 6.1.1.4'
 'O' 'O' 0.0106 0.0060 'International Tables Vol C Tables 4.2.6.8 and 6.1.1.4'

_shelx_space_group_comment
;
The symmetry employed for this shelxl refinement is uniquely defined
by the following loop, which should always be used as a source of
symmetry information in preference to the above space-group names.
They are only intended as comments.
;
_space_group_crystal_system        'monoclinic'
_space_group_IT_number             14
_space_group_name_H-M_alt          'P 1 21/c 1'
_space_group_name_Hall             '-P 2ybc'
loop_
  _space_group_symop_operation_xyz
 'x, y, z'
 '-x, y+1/2, -z+1/2'
 '-x, -y, -z'
 'x, -y-1/2, z-1/2'

_cell_length_a                     23.295(4)
_cell_length_b                     10.179(2)
_cell_length_c                     10.6479(19)
_cell_angle_alpha                  90
_cell_angle_beta                   97.284(6)
_cell_angle_gamma                  90
_cell_volume                       2504.4(8)
_cell_formula_units_Z              4
_cell_measurement_reflns_used      1901
_cell_measurement_temperature      170
_cell_measurement_theta_max        22.552
_cell_measurement_theta_min        2.187
_shelx_estimated_absorpt_T_max     0.999
_shelx_estimated_absorpt_T_min     0.992
_exptl_absorpt_coefficient_mu      0.094
_exptl_absorpt_correction_T_max    0.7452
_exptl_absorpt_correction_T_min    0.6322
_exptl_absorpt_correction_type     multi-scan
_exptl_absorpt_process_details    
 'SADABS-2016/2 (Bruker,2016/2) was used for absorption correction. wR2(int) was 0.0934 before and 0.0596 after correction. The Ratio of minimum to maximum transmission is 0.8484. The \l/2 correction factor is Not present.'
_exptl_absorpt_special_details     ?
_exptl_crystal_colour              colourless
_exptl_crystal_colour_primary      colourless
_exptl_crystal_density_diffrn      1.317
_exptl_crystal_density_meas        ?
_exptl_crystal_density_method      ?
_exptl_crystal_description         plate
_exptl_crystal_F_000               1056
_exptl_crystal_size_max            0.08
_exptl_crystal_size_mid            0.05
_exptl_crystal_size_min            0.01
_exptl_transmission_factor_max     ?
_exptl_transmission_factor_min     ?
_diffrn_reflns_av_R_equivalents    0.1065
_diffrn_reflns_av_unetI/netI       0.1061
_diffrn_reflns_Laue_measured_fraction_full  0.977
_diffrn_reflns_Laue_measured_fraction_max  0.977
_diffrn_reflns_limit_h_max         27
_diffrn_reflns_limit_h_min         -27
_diffrn_reflns_limit_k_max         12
_diffrn_reflns_limit_k_min         -10
_diffrn_reflns_limit_l_max         12
_diffrn_reflns_limit_l_min         -12
_diffrn_reflns_number              16080
_diffrn_reflns_point_group_measured_fraction_full  0.977
_diffrn_reflns_point_group_measured_fraction_max  0.977
_diffrn_reflns_theta_full          25.085
_diffrn_reflns_theta_max           25.085
_diffrn_reflns_theta_min           2.186
_diffrn_ambient_temperature        170.0
_diffrn_detector_area_resol_mean   ?
_diffrn_measured_fraction_theta_full  0.977
_diffrn_measured_fraction_theta_max  0.977
_diffrn_measurement_device_type    'Bruker D8 VENTURE'
_diffrn_measurement_method         '\f and \w scans'
_diffrn_radiation_type             MoK\a
_diffrn_radiation_wavelength       0.71073
_diffrn_source                     ?
_diffrn_standards_number           0
_reflns_Friedel_coverage           0.000
_reflns_Friedel_fraction_full      .
_reflns_Friedel_fraction_max       .
_reflns_number_gt                  2389
_reflns_number_total               4356
_reflns_special_details
;
 Reflections were merged by SHELXL according to the crystal
 class for the calculation of statistics and refinement.
 
 _reflns_Friedel_fraction is defined as the number of unique
 Friedel pairs measured divided by the number that would be
 possible theoretically, ignoring centric projections and
 systematic absences.
;
_reflns_threshold_expression       'I > 2\s(I)'
_computing_cell_refinement         'SAINT V8.40A (?, 2016)'
_computing_data_collection         ?
_computing_data_reduction          'SAINT V8.40A (?, 2016)'
_computing_molecular_graphics      'Olex2 (Dolomanov et al., 2009)'
_computing_publication_material    'Olex2 (Dolomanov et al., 2009)'
_computing_structure_refinement    'ShelXL (Sheldrick, 2015)'
_computing_structure_solution      'XT (Sheldrick, 2015)'
_refine_diff_density_max           0.387
_refine_diff_density_min           -0.412
_refine_diff_density_rms           0.089
_refine_ls_extinction_coef         .
_refine_ls_extinction_method       none
_refine_ls_goodness_of_fit_ref     1.109
_refine_ls_hydrogen_treatment      constr
_refine_ls_matrix_type             full
_refine_ls_number_parameters       327
_refine_ls_number_reflns           4356
_refine_ls_number_restraints       0
_refine_ls_R_factor_all            0.1746
_refine_ls_R_factor_gt             0.0974
_refine_ls_restrained_S_all        1.109
_refine_ls_shift/su_max            0.000
_refine_ls_shift/su_mean           0.000
_refine_ls_structure_factor_coef   Fsqd
_refine_ls_weighting_details      
 'w=1/[\s^2^(Fo^2^)+(0.0644P)^2^+11.5309P] where P=(Fo^2^+2Fc^2^)/3'
_refine_ls_weighting_scheme        calc
_refine_ls_wR_factor_gt            0.2334
_refine_ls_wR_factor_ref           0.2707
_refine_special_details            ?
_olex2_refinement_description
;
1. Fixed Uiso
 At 1.2 times of:
  All C(H) groups, All C(H,H) groups
 At 1.5 times of:
  All C(H,H,H) groups
2.a Ternary CH refined with riding coordinates:
 C18(H18), C5(H5)
2.b Secondary CH2 refined with riding coordinates:
 C20(H20A,H20B), C14(H14A,H14B), C8(H8A,H8B), C19(H19A,H19B), C15(H15A,H15B),
 C16(H16A,H16B), C7(H7A,H7B), C6(H6A,H6B), C17(H17A,H17B), C3(H3A,H3B), C2(H2A,
 H2B)
2.c Aromatic/amide H refined with riding coordinates:
 C23(H23), C24(H24), C26(H26)
2.d Idealised Me refined as rotating group:
 C13(H13A,H13B,H13C), C1(H1A,H1B,H1C)
;
_atom_sites_solution_hydrogens     geom
_atom_sites_solution_primary       dual
_atom_sites_solution_secondary     ?
loop_
  _atom_site_label
  _atom_site_type_symbol
  _atom_site_fract_x
  _atom_site_fract_y
  _atom_site_fract_z
  _atom_site_U_iso_or_equiv
  _atom_site_adp_type
  _atom_site_occupancy
  _atom_site_site_symmetry_order
  _atom_site_calc_flag
  _atom_site_refinement_flags_posn
  _atom_site_refinement_flags_adp
  _atom_site_refinement_flags_occupancy
  _atom_site_disorder_assembly
  _atom_site_disorder_group
 O2 O 0.3536(2) 0.5565(4) 0.7972(4) 0.0369(11) Uani 1 1 d . . . . .
 O3 O 0.15633(18) 0.3698(4) 0.5335(4) 0.0349(11) Uani 1 1 d . . . . .
 F1 F 0.91856(17) 0.2338(4) 1.0494(4) 0.0608(13) Uani 1 1 d . . . . .
 O1 O 0.7919(2) 0.4916(4) 0.7616(4) 0.0412(12) Uani 1 1 d . . . . .
 O4 O 0.0912(2) 0.2057(5) 0.5146(5) 0.0516(14) Uani 1 1 d . . . . .
 N3 N 0.2751(2) 0.4355(5) 0.7128(4) 0.0278(12) Uani 1 1 d . . . . .
 N2 N 0.5258(2) 0.4280(5) 0.7407(5) 0.0325(13) Uani 1 1 d . . . . .
 N4 N 0.2809(2) 0.2923(5) 0.5419(5) 0.0343(13) Uani 1 1 d . . . . .
 N1 N 0.7299(2) 0.4858(5) 0.7293(5) 0.0392(14) Uani 1 1 d . . . . .
 C22 C 0.7577(3) 0.3293(6) 0.8740(6) 0.0297(14) Uani 1 1 d . . . . .
 C9 C 0.2526(3) 0.3430(6) 0.6288(6) 0.0304(15) Uani 1 1 d . . . . .
 C11 C 0.3647(3) 0.4201(6) 0.6203(5) 0.0272(14) Uani 1 1 d . . . . .
 C18 C 0.6480(3) 0.3604(6) 0.7903(6) 0.0309(15) Uani 1 1 d . . . . .
 H18 H 0.644506 0.269490 0.824223 0.037 Uiso 1 1 calc R . . . .
 C20 C 0.5520(3) 0.3344(6) 0.6607(6) 0.0323(15) Uani 1 1 d . . . . .
 H20A H 0.531218 0.338223 0.573685 0.039 Uiso 1 1 calc R . . . .
 H20B H 0.547757 0.244404 0.693514 0.039 Uiso 1 1 calc R . . . .
 C5 C 0.1920(3) 0.2956(7) 0.6321(6) 0.0364(16) Uani 1 1 d . . . . .
 H5 H 0.189639 0.199783 0.611293 0.044 Uiso 1 1 calc R . . . .
 C21 C 0.7113(3) 0.3907(6) 0.7958(6) 0.0324(15) Uani 1 1 d . . . . .
 C27 C 0.8065(3) 0.3968(6) 0.8482(6) 0.0363(16) Uani 1 1 d . . . . .
 C4 C 0.1053(3) 0.3139(7) 0.4849(7) 0.0369(16) Uani 1 1 d . . . . .
 C14 C 0.4269(3) 0.4608(6) 0.6275(6) 0.0295(14) Uani 1 1 d . . . . .
 H14A H 0.429506 0.557647 0.634524 0.035 Uiso 1 1 calc R . . . .
 H14B H 0.442118 0.434449 0.548618 0.035 Uiso 1 1 calc R . . . .
 C10 C 0.3329(3) 0.4771(6) 0.7154(6) 0.0299(14) Uani 1 1 d . . . . .
 C8 C 0.2449(3) 0.4902(7) 0.8143(6) 0.0373(16) Uani 1 1 d . . . . .
 H8A H 0.250925 0.586440 0.818155 0.045 Uiso 1 1 calc R . . . .
 H8B H 0.262020 0.452707 0.896397 0.045 Uiso 1 1 calc R . . . .
 C19 C 0.6155(3) 0.3632(6) 0.6568(6) 0.0336(15) Uani 1 1 d . . . . .
 H19A H 0.619823 0.450688 0.618508 0.040 Uiso 1 1 calc R . . . .
 H19B H 0.632036 0.296782 0.603706 0.040 Uiso 1 1 calc R . . . .
 C12 C 0.3372(3) 0.3322(6) 0.5371(6) 0.0329(15) Uani 1 1 d . . . . .
 C15 C 0.4636(3) 0.3991(7) 0.7399(6) 0.0347(16) Uani 1 1 d . . . . .
 H15A H 0.450806 0.432485 0.819083 0.042 Uiso 1 1 calc R . . . .
 H15B H 0.457819 0.302721 0.737492 0.042 Uiso 1 1 calc R . . . .
 C23 C 0.7637(3) 0.2243(6) 0.9614(6) 0.0358(16) Uani 1 1 d . . . . .
 H23 H 0.730798 0.176408 0.980279 0.043 Uiso 1 1 calc R . . . .
 C16 C 0.5552(3) 0.4230(8) 0.8689(6) 0.0417(17) Uani 1 1 d . . . . .
 H16A H 0.550494 0.334175 0.904171 0.050 Uiso 1 1 calc R . . . .
 H16B H 0.536980 0.486762 0.921819 0.050 Uiso 1 1 calc R . . . .
 C7 C 0.1811(3) 0.4623(7) 0.7956(7) 0.0436(18) Uani 1 1 d . . . . .
 H7A H 0.161732 0.520383 0.728692 0.052 Uiso 1 1 calc R . . . .
 H7B H 0.164624 0.480369 0.875029 0.052 Uiso 1 1 calc R . . . .
 C13 C 0.3643(3) 0.2667(7) 0.4331(6) 0.0412(18) Uani 1 1 d . . . . .
 H13A H 0.361336 0.171118 0.441378 0.062 Uiso 1 1 calc GR . . . .
 H13B H 0.405194 0.291849 0.439035 0.062 Uiso 1 1 calc GR . . . .
 H13C H 0.344220 0.294259 0.350884 0.062 Uiso 1 1 calc GR . . . .
 C25 C 0.8654(3) 0.2660(7) 0.9895(7) 0.0404(17) Uani 1 1 d . . . . .
 C6 C 0.1705(3) 0.3188(7) 0.7576(6) 0.0408(17) Uani 1 1 d . . . . .
 H6A H 0.191218 0.260425 0.822627 0.049 Uiso 1 1 calc R . . . .
 H6B H 0.128665 0.298792 0.750996 0.049 Uiso 1 1 calc R . . . .
 C24 C 0.8182(3) 0.1932(7) 1.0182(6) 0.0438(18) Uani 1 1 d . . . . .
 H24 H 0.823643 0.122450 1.076736 0.053 Uiso 1 1 calc R . . . .
 C17 C 0.6191(3) 0.4539(7) 0.8753(6) 0.0394(17) Uani 1 1 d . . . . .
 H17A H 0.637769 0.445268 0.963710 0.047 Uiso 1 1 calc R . . . .
 H17B H 0.624116 0.545592 0.847723 0.047 Uiso 1 1 calc R . . . .
 C26 C 0.8627(3) 0.3693(7) 0.9060(7) 0.0421(17) Uani 1 1 d . . . . .
 H26 H 0.895710 0.417536 0.888900 0.050 Uiso 1 1 calc R . . . .
 C3 C 0.0721(3) 0.4062(7) 0.3947(7) 0.0459(18) Uani 1 1 d . . . . .
 H3A H 0.096606 0.430949 0.329048 0.055 Uiso 1 1 calc R . . . .
 H3B H 0.064177 0.487110 0.441139 0.055 Uiso 1 1 calc R . . . .
 C2 C 0.0152(3) 0.3529(8) 0.3298(8) 0.057(2) Uani 1 1 d . . . . .
 H2A H 0.022874 0.279005 0.273785 0.069 Uiso 1 1 calc R . . . .
 H2B H -0.008084 0.318971 0.394298 0.069 Uiso 1 1 calc R . . . .
 C1 C -0.0184(4) 0.4580(10) 0.2527(11) 0.091(3) Uani 1 1 d . . . . .
 H1A H 0.004370 0.490702 0.188047 0.136 Uiso 1 1 calc GR . . . .
 H1B H -0.026632 0.530462 0.308358 0.136 Uiso 1 1 calc GR . . . .
 H1C H -0.054927 0.421120 0.211666 0.136 Uiso 1 1 calc GR . . . .

loop_
  _atom_site_aniso_label
  _atom_site_aniso_U_11
  _atom_site_aniso_U_22
  _atom_site_aniso_U_33
  _atom_site_aniso_U_23
  _atom_site_aniso_U_13
  _atom_site_aniso_U_12
 O2 0.049(3) 0.030(2) 0.030(2) -0.011(2) 0.003(2) -0.003(2)
 O3 0.034(3) 0.034(3) 0.036(3) 0.005(2) 0.002(2) -0.001(2)
 F1 0.040(2) 0.065(3) 0.074(3) 0.008(3) -0.009(2) 0.011(2)
 O1 0.044(3) 0.034(3) 0.046(3) 0.007(2) 0.006(2) -0.005(2)
 O4 0.047(3) 0.043(3) 0.064(3) 0.004(3) 0.006(3) -0.012(2)
 N3 0.034(3) 0.028(3) 0.023(3) -0.002(2) 0.005(2) 0.001(2)
 N2 0.033(3) 0.038(3) 0.027(3) -0.002(2) 0.006(2) 0.001(2)
 N4 0.041(3) 0.032(3) 0.031(3) -0.009(2) 0.009(3) -0.002(3)
 N1 0.038(3) 0.035(3) 0.043(3) 0.009(3) 0.002(3) -0.001(3)
 C22 0.033(4) 0.028(3) 0.029(3) -0.006(3) 0.006(3) -0.003(3)
 C9 0.036(4) 0.027(3) 0.029(3) -0.001(3) 0.006(3) -0.001(3)
 C11 0.038(4) 0.023(3) 0.021(3) 0.004(3) 0.003(3) -0.003(3)
 C18 0.037(4) 0.026(3) 0.029(3) 0.007(3) 0.003(3) -0.001(3)
 C20 0.035(4) 0.034(4) 0.028(3) -0.004(3) 0.005(3) -0.002(3)
 C5 0.040(4) 0.033(4) 0.037(4) 0.006(3) 0.010(3) 0.004(3)
 C21 0.041(4) 0.029(3) 0.028(3) -0.003(3) 0.010(3) -0.001(3)
 C27 0.053(4) 0.028(3) 0.030(4) -0.002(3) 0.011(3) 0.006(3)
 C4 0.033(4) 0.034(4) 0.045(4) -0.008(3) 0.009(3) 0.000(3)
 C14 0.036(4) 0.029(3) 0.023(3) 0.004(3) 0.000(3) -0.002(3)
 C10 0.034(4) 0.023(3) 0.033(4) 0.000(3) 0.003(3) 0.003(3)
 C8 0.053(4) 0.036(4) 0.026(3) -0.002(3) 0.017(3) 0.009(3)
 C19 0.043(4) 0.033(4) 0.025(3) -0.001(3) 0.008(3) 0.002(3)
 C12 0.043(4) 0.021(3) 0.036(4) -0.007(3) 0.012(3) -0.004(3)
 C15 0.029(4) 0.046(4) 0.029(3) 0.007(3) 0.000(3) -0.002(3)
 C23 0.035(4) 0.034(4) 0.039(4) 0.004(3) 0.009(3) 0.004(3)
 C16 0.041(4) 0.059(5) 0.024(3) -0.003(3) 0.000(3) 0.002(4)
 C7 0.041(4) 0.054(5) 0.038(4) 0.003(3) 0.013(3) 0.011(3)
 C13 0.049(4) 0.036(4) 0.043(4) -0.016(3) 0.022(4) -0.006(3)
 C25 0.034(4) 0.036(4) 0.051(4) -0.007(3) 0.000(3) 0.003(3)
 C6 0.036(4) 0.048(4) 0.040(4) 0.007(3) 0.011(3) 0.000(3)
 C24 0.058(5) 0.040(4) 0.036(4) 0.006(3) 0.014(4) 0.003(4)
 C17 0.044(4) 0.044(4) 0.031(4) -0.006(3) 0.010(3) -0.002(3)
 C26 0.032(4) 0.042(4) 0.051(4) 0.000(4) 0.004(3) 0.004(3)
 C3 0.042(4) 0.043(4) 0.050(4) -0.006(4) -0.006(4) -0.001(3)
 C2 0.039(4) 0.065(5) 0.066(5) -0.004(5) -0.003(4) 0.001(4)
 C1 0.055(6) 0.085(7) 0.119(9) -0.007(7) -0.037(6) 0.026(5)

_geom_special_details
;
 All esds (except the esd in the dihedral angle between two l.s. planes)
 are estimated using the full covariance matrix.  The cell esds are taken
 into account individually in the estimation of esds in distances, angles
 and torsion angles; correlations between esds in cell parameters are only
 used when they are defined by crystal symmetry.  An approximate (isotropic)
 treatment of cell esds is used for estimating esds involving l.s. planes.
;
loop_
  _geom_bond_atom_site_label_1
  _geom_bond_atom_site_label_2
  _geom_bond_distance
  _geom_bond_site_symmetry_2
  _geom_bond_publ_flag
 O2 C10 1.240(7) . ?
 O3 C5 1.463(8) . ?
 O3 C4 1.360(8) . ?
 F1 C25 1.359(8) . ?
 O1 N1 1.444(7) . ?
 O1 C27 1.349(8) . ?
 O4 C4 1.203(8) . ?
 N3 C9 1.357(8) . ?
 N3 C10 1.407(8) . ?
 N3 C8 1.472(7) . ?
 N2 C20 1.461(7) . ?
 N2 C15 1.477(7) . ?
 N2 C16 1.448(8) . ?
 N4 C9 1.309(7) . ?
 N4 C12 1.379(8) . ?
 N1 C21 1.305(8) . ?
 C22 C21 1.423(9) . ?
 C22 C27 1.385(9) . ?
 C22 C23 1.412(9) . ?
 C9 C5 1.497(9) . ?
 C11 C14 1.498(8) . ?
 C11 C10 1.450(8) . ?
 C11 C12 1.361(8) . ?
 C18 C21 1.501(9) . ?
 C18 C19 1.524(8) . ?
 C18 C17 1.527(8) . ?
 C20 C19 1.514(8) . ?
 C5 C6 1.504(9) . ?
 C27 C26 1.401(9) . ?
 C4 C3 1.487(10) . ?
 C14 C15 1.516(8) . ?
 C8 C7 1.500(9) . ?
 C12 C13 1.500(8) . ?
 C23 C24 1.373(9) . ?
 C16 C17 1.515(9) . ?
 C7 C6 1.527(10) . ?
 C25 C24 1.392(9) . ?
 C25 C26 1.374(10) . ?
 C3 C2 1.515(10) . ?
 C2 C1 1.506(11) . ?

loop_
  _geom_angle_atom_site_label_1
  _geom_angle_atom_site_label_2
  _geom_angle_atom_site_label_3
  _geom_angle
  _geom_angle_site_symmetry_1
  _geom_angle_site_symmetry_3
  _geom_angle_publ_flag
 C4 O3 C5 116.5(5) . . ?
 C27 O1 N1 106.9(5) . . ?
 C9 N3 C10 120.7(5) . . ?
 C9 N3 C8 124.4(5) . . ?
 C10 N3 C8 114.7(5) . . ?
 C20 N2 C15 110.4(5) . . ?
 C16 N2 C20 110.1(5) . . ?
 C16 N2 C15 110.2(5) . . ?
 C9 N4 C12 118.4(5) . . ?
 C21 N1 O1 107.0(5) . . ?
 C27 C22 C21 104.3(5) . . ?
 C27 C22 C23 119.5(6) . . ?
 C23 C22 C21 136.2(6) . . ?
 N3 C9 C5 119.7(5) . . ?
 N4 C9 N3 123.5(6) . . ?
 N4 C9 C5 116.8(6) . . ?
 C10 C11 C14 115.5(5) . . ?
 C12 C11 C14 126.0(5) . . ?
 C12 C11 C10 118.4(6) . . ?
 C21 C18 C19 113.7(5) . . ?
 C21 C18 C17 110.7(5) . . ?
 C19 C18 C17 109.7(5) . . ?
 N2 C20 C19 111.8(5) . . ?
 O3 C5 C9 105.6(5) . . ?
 O3 C5 C6 109.5(5) . . ?
 C9 C5 C6 113.0(6) . . ?
 N1 C21 C22 111.4(6) . . ?
 N1 C21 C18 121.6(6) . . ?
 C22 C21 C18 127.0(5) . . ?
 O1 C27 C22 110.4(6) . . ?
 O1 C27 C26 125.7(6) . . ?
 C22 C27 C26 123.9(6) . . ?
 O3 C4 C3 109.8(6) . . ?
 O4 C4 O3 122.5(6) . . ?
 O4 C4 C3 127.7(7) . . ?
 C11 C14 C15 111.8(5) . . ?
 O2 C10 N3 119.7(5) . . ?
 O2 C10 C11 124.3(6) . . ?
 N3 C10 C11 116.0(5) . . ?
 N3 C8 C7 112.9(5) . . ?
 C20 C19 C18 110.0(5) . . ?
 N4 C12 C13 112.9(5) . . ?
 C11 C12 N4 122.8(5) . . ?
 C11 C12 C13 124.4(6) . . ?
 N2 C15 C14 112.2(5) . . ?
 C24 C23 C22 118.2(6) . . ?
 N2 C16 C17 112.3(5) . . ?
 C8 C7 C6 109.9(5) . . ?
 F1 C25 C24 117.9(6) . . ?
 F1 C25 C26 116.9(6) . . ?
 C26 C25 C24 125.2(7) . . ?
 C5 C6 C7 108.9(6) . . ?
 C23 C24 C25 119.5(6) . . ?
 C16 C17 C18 110.4(6) . . ?
 C25 C26 C27 113.6(6) . . ?
 C4 C3 C2 114.9(6) . . ?
 C1 C2 C3 111.0(7) . . ?

loop_
  _refln_index_h
  _refln_index_k
  _refln_index_l
  _refln_F_squared_meas
  _refln_F_squared_sigma
 0 0 -2 2165.78 55.19
 0 0 -2 1939.11 52.39
 0 0 2 2240.58 55.29
 0 0 -3 1.8 5.3
 0 0 -3 -0.1 3.5
 0 0 3 -5.2 3.8
 0 0 3 -2.9 4.9
 0 0 -4 688.93 24.7
 0 0 -4 696.83 28.9
 0 0 4 718.03 25.3
 0 0 4 681.73 28
 0 0 -5 2.7 5.2
 0 0 5 6.4 5.8
 0 0 5 7.6 6.2
 0 0 -6 -1.2 8.6
 0 0 6 3.4 5.2
 0 0 6 11.9 7.8
 0 0 -7 -5.1 4.6
 0 0 7 -12.7 5.8
 0 0 -8 269.87 18.6
 0 0 8 229.38 22
 0 0 8 270.97 19.4
 0 0 -9 7.9 8
 0 0 9 -8.5 6.1
 0 0 -10 19.8 9.3
 0 0 10 33.6 13.2
 0 0 10 34.8 10.7
 0 0 -11 0.3 8.9
 0 0 11 0.8 8.1
 0 0 12 166.18 18.8
 0 -1 -12 -2.8 8.8
 0 1 11 51.59 11.9
 0 -1 -11 42.5 12.7
 0 1 10 31.5 10.2
 0 1 10 22 13
 0 -1 -10 49.99 10.6
 0 1 9 19 8.2
 0 1 9 19.1 12
 0 -1 -9 9.3 7.2
 0 1 8 119.09 13
 0 1 8 110.59 17.5
 0 -1 -8 138.39 13.4
 0 1 7 49.3 12.3
 0 1 7 29.2 8
 0 -1 -7 33.1 7.5
 0 1 6 87.59 9.8
 0 1 6 109.79 15.6
 0 -1 -6 86.89 9.2
 0 1 5 20 6.1
 0 1 5 8.6 7.4
 0 -1 -5 10.1 5.1
 0 1 4 97.39 12
 0 1 4 109.89 8.8
 0 -1 -4 124.39 8.9
 0 1 3 325.67 13.2
 0 -1 -3 359.86 13.1
 0 1 2 81.79 5.5
 0 -1 -2 90.39 5.7
 0 1 1 340.17 9.5
 0 1 0 0 1.4
 0 1 -1 366.96 13.4
 0 1 -1 376.26 13.2
 0 -1 1 373.16 13.1
 0 -1 1 377.36 13.2
 0 1 -2 84.99 9.8
 0 1 -2 73.99 8.9
 0 -1 2 113.09 9.1
 0 1 -3 396.06 18.8
 0 1 -3 317.37 16
 0 -1 3 349.07 17
 0 -1 3 335.07 16.5
 0 1 -4 122.29 11.1
 0 1 -4 125.29 12.6
 0 -1 4 105.19 11.6
 0 -1 4 104.09 10.3
 0 1 -5 10.5 6.4
 0 1 -5 9.5 7.7
 0 -1 5 19.2 8
 0 -1 5 16.1 7.7
 0 1 -6 109.49 16.8
 0 1 -6 99.19 11
 0 -1 6 76.29 13.4
 0 -1 6 93.59 13.1
 0 1 -7 34.6 9.2
 0 1 -7 28.1 11.4
 0 -1 7 30.3 10.1
 0 -1 7 42.8 10
 0 1 -8 148.59 22.7
 0 1 -8 124.89 14
 0 -1 8 138.59 15.7
 0 -1 8 139.49 20.1
 0 1 -9 18.9 10
 0 -1 9 10.4 8.4
 0 -1 9 29.7 11.7
 0 1 -10 47.8 12.8
 0 -1 10 21.8 13.2
 0 -1 10 47.9 12.3
 0 1 -11 45.7 14.2
 0 -1 11 32.8 11.3
 0 2 12 -4.5 7.4
 0 -2 -12 12 12.2
 0 2 11 18.7 8.2
 0 -2 -11 12.8 8.1
 0 2 10 26.9 9.8
 0 2 10 27.1 13.2
 0 -2 -10 25.8 8.9
 0 2 9 220.48 16.8
 0 2 9 174.48 29
 0 -2 -9 206.88 15.8
 0 2 8 15.4 9.9
 0 2 8 15.2 7.1
 0 -2 -8 8.7 5.7
 0 2 7 44.9 11.5
 0 2 7 42.2 8
 0 2 6 256.97 14.3
 0 2 6 240.58 19.9
 0 -2 -6 241.28 13.3
 0 2 5 11.9 4.7
 0 -2 -5 13 4.5
 0 2 4 56.49 6.1
 0 -2 -4 56.49 6.1
 0 2 3 125.29 7
 0 -2 -3 139.59 7.2
 0 2 1 6098.89 144.89
 0 2 0 54.09 6.6
 0 -2 0 60.59 7.2
 0 2 -1 6448.75 152.58
 0 2 -1 6307.27 152.08
 0 -2 1 6445.56 152.18
 0 2 -2 9826.82 232.48
 0 2 -2 9692.23 231.98
 0 -2 2 9841.62 231.98
 0 -2 2 9999 232.38
 0 2 -3 130.19 12.9
 0 2 -3 145.99 11.6
 0 -2 3 149.39 11.8
 0 -2 3 143.19 11.6
 0 2 -4 42 8.6
 0 2 -4 51.49 10.1
 0 -2 4 54.39 10
 0 -2 4 50.09 10
 0 2 -5 9.4 6.5
 0 2 -5 12.4 9.4
 0 -2 5 12.8 6.5
 0 -2 5 19.7 8
 0 2 -6 274.87 18.6
 0 2 -6 254.27 21.1
 0 -2 6 246.58 19.1
 0 -2 6 240.48 19.2
 0 2 -7 46.1 11.2
 0 2 -7 36 12.8
 0 -2 7 36.3 11.6
 0 -2 7 45.3 11.3
 0 2 -8 10.8 8.7
 0 2 -8 20.2 10.8
 0 -2 8 7.8 8.6
 0 -2 8 12.8 10
 0 2 -9 231.08 27.1
 0 -2 9 258.27 22.4
 0 -2 9 257.07 24.1
 0 2 -10 47.4 13.4
 0 2 -10 62.79 18.6
 0 -2 10 44.4 12.7
 0 3 12 3.6 6.8
 0 -3 -12 -2.7 7.3
 0 3 11 6.2 6.1
 0 -3 -11 3.3 7
 0 3 10 7.9 5.7
 0 3 10 -2.1 10.8
 0 -3 -10 13 6.8
 0 3 9 114.99 23
 0 3 9 133.89 16.1
 0 -3 -9 147.49 12.4
 0 3 8 29.5 7.3
 0 3 8 19.7 11.2
 0 -3 -8 11.6 7.2
 0 3 7 75.49 9.7
 0 3 7 91.39 15.2
 0 -3 -7 66.79 8.1
 0 3 6 111.19 9
 0 -3 -6 99.89 8.4
 0 3 5 127.19 9.1
 0 -3 -5 119.29 8.3
 0 3 4 65.69 6.3
 0 3 2 343.37 16.7
 0 3 1 1410.06 41.4
 0 -3 -1 1393.46 42.1
 0 3 0 0 4.3
 0 -3 0 4.9 5.1
 0 3 -1 1468.15 44.3
 0 3 -1 1462.95 43.3
 0 -3 1 1466.45 43.7
 0 3 -2 346.77 18
 0 3 -2 338.57 18.4
 0 -3 2 342.47 17.4
 0 3 -3 18.1 6.9
 0 3 -3 23.5 7.6
 0 -3 3 20.1 7.1
 0 3 -4 82.89 13
 0 3 -4 72.09 13.4
 0 -3 4 95.39 13.2
 0 -3 4 77.99 12.6
 0 3 -5 111.69 13
 0 3 -5 86.49 14.4
 0 -3 5 101.39 12.5
 0 -3 5 146.09 15.4
 0 3 -6 106.69 13.2
 0 3 -6 92.89 16.5
 0 -3 6 116.19 14
 0 -3 6 120.09 14.3
 0 3 -7 69.69 15.7
 0 3 -7 95.29 15.1
 0 -3 7 81.39 15.5
 0 -3 7 77.29 13.8
 0 3 -8 9.6 11.2
 0 3 -8 50.29 14.1
 0 -3 8 27.3 10.6
 0 -3 8 25.6 13.4
 0 3 -9 122.29 22.6
 0 3 -9 168.08 22
 0 -3 9 137.39 21.3
 0 -3 9 162.08 22.5
 0 3 -10 -13.5 8.5
 0 3 -11 0.7 13.1
 0 4 11 0.8 6.3
 0 -4 -11 -14.2 5.6
 0 4 10 1.7 5.7
 0 -4 -10 7.8 6.2
 0 4 9 10 11.5
 0 4 9 0.6 5.3
 0 -4 -9 0.8 5
 0 4 8 8 5.6
 0 4 8 2.5 9.1
 0 -4 -8 20.6 5.9
 0 4 7 85.49 9
 0 4 6 44 6.8
 0 4 5 -1.7 3
 0 4 4 547.45 19.1
 0 4 3 91.89 11.5
 0 4 3 88.79 7.3
 0 4 2 123.99 12.1
 0 4 1 76.89 10.7
 0 -4 -1 66.69 10.6
 0 4 0 75.29 9.4
 0 -4 0 101.09 12
 0 4 -1 64.19 10
 0 4 -1 76.09 10.8
 0 -4 1 65.29 9.8
 0 4 -2 112.89 13
 0 -4 2 119.69 12.3
 0 4 -3 103.09 14.1
 0 4 -3 103.79 17.1
 0 -4 3 88.09 11
 0 4 -4 561.94 27.5
 0 4 -4 523.15 28.7
 0 -4 4 589.74 28.1
 0 4 -5 -4.8 7
 0 4 -5 -2.5 6.4
 0 -4 5 1.4 6
 0 4 -6 43.2 10.3
 0 4 -6 54.89 12.7
 0 -4 6 24.4 9.4
 0 4 -7 68.09 14.6
 0 4 -7 99.89 19.9
 0 -4 7 81.89 14.9
 0 4 -8 20.1 11.1
 0 4 -8 6.3 13.5
 0 -4 8 13.2 9
 0 4 -9 24.6 13.5
 0 4 -10 -1.6 12.2
 0 4 -11 -24.5 11
 0 5 11 17.8 6.5
 0 5 9 12.6 5.7
 0 5 9 12.7 12.6
 0 5 8 192.28 13.1
 0 5 7 12.3 5.5
 0 5 6 64.49 7.9
 0 5 5 17.9 8.5
 0 5 5 7.4 4.1
 0 5 4 174.18 16.1
 0 5 4 169.98 10.4
 0 5 3 2.1 6
 0 5 2 54.29 9.5
 0 5 1 161.98 13.9
 0 -5 -1 175.78 14.8
 0 5 0 -0.6 5.4
 0 -5 0 -1.7 5.6
 0 5 -1 176.08 14.2
 0 -5 1 158.68 13.9
 0 5 -2 81.69 12
 0 5 -2 83.09 13.5
 0 -5 2 67.59 10.8
 0 5 -3 4.9 7.2
 0 5 -3 2.8 5.6
 0 -5 3 -6.6 4.3
 0 5 -4 145.39 15.3
 0 5 -4 196.78 18.4
 0 -5 4 189.18 16.8
 0 5 -5 15.4 10.8
 0 5 -5 14.3 7.8
 0 -5 5 6.5 6.8
 0 5 -6 49.7 14.4
 0 5 -6 72.69 15.6
 0 -5 6 69.29 13.2
 0 5 -7 15 12.5
 0 5 -7 26.7 11.5
 0 -5 7 18.6 9.2
 0 5 -8 212.38 28.8
 0 5 -9 23.4 14.2
 0 5 -10 33 17.4
 0 5 -11 19 16.3
 0 6 10 3.8 4.9
 0 6 9 11.9 5.5
 0 6 8 5.1 4.5
 0 6 7 60.29 8.4
 0 6 7 64.59 14.2
 0 6 6 83.19 9
 0 6 6 64.29 13.8
 0 6 5 -0.2 4
 0 6 5 4.3 7.9
 0 6 4 20.2 8.7
 0 6 4 15.5 4.9
 0 6 3 14.8 7.7
 0 6 2 35 9.2
 0 6 1 32 9.4
 0 -6 -1 22.1 9
 0 6 0 21.6 8.5
 0 -6 0 24.2 8
 0 6 -1 20.3 7.5
 0 6 -1 19.8 8.3
 0 -6 1 23.7 7.8
 0 6 -2 34.2 9.3
 0 6 -2 41.3 10.6
 0 -6 2 30.1 8.8
 0 6 -3 14.1 8.7
 0 6 -3 24.7 8.7
 0 -6 3 4.1 5.6
 0 6 -4 28.5 11.7
 0 6 -4 6.2 6.8
 0 -6 4 13.6 7.5
 0 6 -5 -1.6 8.2
 0 6 -6 73.89 18.4
 0 6 -6 86.89 16.2
 0 -6 6 69.29 14
 0 6 -7 50.69 15.9
 0 6 -8 -0.9 10.6
 0 6 -9 4 14.5
 0 6 -10 -6.2 12.5
 0 7 10 15.2 10
 0 7 10 3.8 4.9
 0 7 9 12.5 11.3
 0 7 9 13 5.1
 0 7 8 -8.9 3.8
 0 7 8 3.2 9.7
 0 7 7 74.69 9.8
 0 7 7 80.99 16.7
 0 7 6 23.2 9.4
 0 7 6 17.4 5.6
 0 7 5 38 7.2
 0 7 5 55.29 13.4
 0 7 4 29.4 10.5
 0 7 4 31.6 7.1
 0 7 3 1.8 7.6
 0 7 2 119.39 16.8
 0 7 1 23.7 8.8
 0 -7 -1 8.7 8.4
 0 7 0 7.2 8
 0 7 0 -3.1 5.3
 0 -7 0 1 5.9
 0 7 -1 23 8.4
 0 7 -1 27.1 8.9
 0 -7 1 14.4 7.5
 0 7 -2 123.89 17.2
 0 7 -2 88.19 15.2
 0 -7 2 120.59 17.2
 0 7 -3 -2.7 7.2
 0 7 -3 10.9 7.5
 0 -7 3 4.5 7.5
 0 7 -4 0.4 8.6
 0 7 -4 33.8 10.4
 0 -7 4 27.7 9.5
 0 7 -5 46.1 13.4
 0 7 -5 69.29 14.5
 0 -7 5 64.59 14
 0 7 -6 48.9 16
 0 7 -7 78.19 20.1
 0 7 -8 -15.9 11.7
 0 7 -9 14.8 14.6
 0 7 -10 -13.5 14.2
 0 8 9 17.8 10.6
 0 8 9 3.5 4.4
 0 8 8 43.3 14.6
 0 8 8 52.89 8.4
 0 8 7 0.5 4.3
 0 8 7 -5.4 8.7
 0 8 6 6 5.2
 0 8 6 -4.3 7.4
 0 8 5 -2.9 8.2
 0 8 4 21.7 10.8
 0 8 4 8.9 5.2
 0 8 3 13.5 9.4
 0 8 2 2.9 7.5
 0 8 1 60.09 13.1
 0 8 1 52.99 11.3
 0 8 0 25.7 9.3
 0 8 0 52.79 13.8
 0 -8 0 62.89 15.3
 0 8 -1 64.59 15
 0 -8 1 55.09 13.3
 0 8 -2 8.5 9.3
 0 -8 2 -4 7.6
 0 8 -3 5.2 9.2
 0 8 -3 16.5 9.2
 0 -8 3 18.9 10.1
 0 8 -4 17.2 12.6
 0 8 -4 -0.8 9.1
 0 8 -5 5.3 9.5
 0 8 -6 5 10.2
 0 8 -7 -1.1 10.5
 0 8 -8 77.19 22.3
 0 8 -9 27.6 16
 0 9 8 6.4 5.6
 0 9 8 11.6 10.4
 0 9 7 3.4 9.9
 0 9 6 -2 9.1
 0 9 6 21.7 6.2
 0 9 5 26.2 7.1
 0 9 4 13 9.2
 0 9 4 5.6 5.2
 0 9 3 1.8 8.9
 0 9 2 9.5 8.3
 0 9 2 4.9 6.9
 0 9 1 0.4 7.1
 0 9 1 1.3 6.9
 0 -9 -1 -6.7 8.1
 0 9 0 1.8 7.6
 0 -9 0 -1.7 7.3
 0 9 -1 3.7 8
 0 9 -1 -8.1 6.5
 0 9 -2 9.4 9.5
 0 9 -2 -0.6 8.6
 0 9 -3 -0.1 9.7
 0 9 -4 15 12.4
 0 9 -5 22.7 13.3
 0 9 -6 15.7 13.8
 0 9 -7 20.1 13.9
 0 9 -8 0.6 15.7
 0 10 7 -2.7 9.6
 0 10 7 13.7 5.8
 0 10 6 -5.9 8.4
 0 10 6 2.8 5.9
 0 10 5 0.5 8.8
 0 10 5 9.7 5.5
 0 10 4 21.9 7
 0 10 4 32.6 9.7
 0 10 4 15.7 11.1
 0 10 3 20.7 11.4
 0 10 3 25.6 8.8
 0 10 2 -2 8.1
 0 10 2 1.6 8.5
 0 10 1 15.3 8.5
 0 10 1 24.4 11.9
 0 10 0 -0.5 8
 0 10 0 5.9 8.3
 0 10 -1 -4.7 9.3
 0 10 -2 11.1 11.4
 0 10 -3 5.9 10.9
 0 10 -4 25 14.7
 0 10 -5 4.8 12.4
 0 10 -7 -5 14.7
 0 11 5 10.4 9.6
 0 11 5 22.2 12
 0 11 5 6.9 6.8
 0 11 4 17.9 8.6
 0 11 4 11.4 7.2
 0 11 4 9.4 12.2
 0 11 3 -10.6 7.3
 0 11 3 -0.4 8.2
 0 11 2 -1.5 9.6
 0 11 2 -7.3 8.1
 0 11 1 5.9 10.4
 0 11 0 -7 9.2
 0 11 -1 -1.2 9.3
 0 11 -2 9 11
 0 11 -3 8.5 11.4
 0 11 -4 32.8 15.4
 0 11 -5 11.3 14.5
 0 12 1 -1.2 10.9
 0 12 0 12.2 13.1
 0 12 -1 9.4 12.2
 1 12 -1 -5.9 8.1
 1 12 0 23.1 13.3
 1 12 1 -0.8 11.1
 1 11 -5 12.6 14
 1 11 -4 -9.4 9.8
 1 11 -3 23.3 13.9
 1 11 -2 -12.1 8.4
 1 11 -1 13.3 10.8
 1 11 0 -3.4 8.5
 1 11 1 14.4 10.7
 1 11 2 -1.4 9.1
 1 11 2 13.1 11.2
 1 11 3 4.9 10.2
 1 11 3 -13.6 7.5
 1 11 4 8.9 12.6
 1 11 4 1.6 10.9
 1 11 4 2.2 6.1
 1 11 5 -4.7 7
 1 11 5 -1.3 5.2
 1 11 5 -14.7 8.6
 1 10 -7 -7.3 11.8
 1 10 -6 15.3 14.2
 1 10 -5 -19.9 9.6
 1 10 -4 28.8 12.9
 1 10 -3 9.1 10.9
 1 10 -2 16.9 11.6
 1 10 -1 12.7 10.6
 1 10 0 41.8 12.7
 1 10 0 57.49 15.8
 1 10 1 3.8 7.7
 1 10 1 3.4 8.4
 1 10 2 -2.7 9
 1 10 2 17.9 7.6
 1 10 3 46.8 14.7
 1 10 3 43.8 10.8
 1 10 4 16.6 7.4
 1 10 4 2.5 8.8
 1 10 4 -4.7 4.8
 1 10 5 3.8 5
 1 10 5 -5.1 8.7
 1 10 5 12.2 6.8
 1 10 6 -4.4 5
 1 10 6 5.4 10.2
 1 10 6 -5.5 5.4
 1 10 7 9.7 6.3
 1 10 7 24 12.9
 1 9 -8 -0.7 12.5
 1 9 -7 -21.9 11.8
 1 9 -6 20.5 13.6
 1 9 -5 29.1 14.4
 1 9 -4 15.4 12.9
 1 9 -3 7.2 11.9
 1 9 -2 11.1 8.6
 1 9 -2 0.4 14.4
 1 9 -1 95.99 17.1
 1 9 -1 64.49 15.2
 -1 -9 0 62.69 23.4
 1 9 0 43 11.8
 1 9 0 41.2 12.9
 -1 -9 -1 113.89 22.7
 1 9 1 91.99 15
 1 9 1 105.29 17.6
 1 9 2 5.2 7.2
 1 9 2 9.5 8.5
 1 9 3 45.4 9.5
 1 9 3 49.7 13.9
 1 9 4 15 6.4
 1 9 4 7.9 10.2
 1 9 4 0.9 5.2
 1 9 5 3.3 5.2
 1 9 5 -1 8.9
 1 9 6 12.6 9.1
 1 9 6 28.5 12.1
 1 9 7 -12.3 7.2
 1 9 7 12.3 5
 1 9 8 16.6 11.8
 1 9 8 7.2 4.3
 1 8 -9 -18.3 11.9
 1 8 -8 8.4 13.5
 1 8 -7 39.2 16.6
 1 8 -6 14.9 12.6
 1 8 -5 10.1 12.4
 1 8 -4 29.3 13.6
 1 8 -4 40.3 11.7
 -1 -8 3 107.09 18.2
 1 8 -3 98.69 18.7
 1 8 -3 109.49 18.3
 -1 -8 2 8.3 9.3
 1 8 -2 11.1 9.4
 1 8 -2 25 11.8
 -1 -8 1 28.6 10.5
 1 8 -1 29.4 10
 1 8 -1 19.9 10.4
 -1 -8 0 84.39 16.2
 1 8 0 92.29 15
 1 8 0 77.99 15.6
 -1 -8 -1 -5.3 8.1
 1 8 1 8.9 7.7
 1 8 1 6 6.3
 1 8 2 30.6 8.8
 1 8 2 33.5 11.4
 1 8 3 8.7 8.9
 1 8 4 1.6 7.9
 1 8 4 -7.3 8.2
 1 8 5 42.4 12.8
 1 8 6 84.29 17.1
 1 8 6 58.79 8.8
 1 8 7 16.5 5.4
 1 8 7 9.5 9.3
 1 8 8 9.6 4.5
 1 8 8 2.9 10.3
 1 8 9 32.6 11.3
 1 7 -10 -9.2 14.7
 1 7 -9 -10.9 10.5
 1 7 -8 -7.4 11.4
 1 7 -7 9.3 11.4
 1 7 -6 127.29 21.6
 -1 -7 5 11.5 9.1
 1 7 -5 9.4 8.4
 1 7 -5 -0.8 8.6
 -1 -7 4 1.7 7.4
 1 7 -4 4.1 7.6
 1 7 -4 5.8 8.3
 -1 -7 3 230.48 20.9
 1 7 -3 241.98 21.9
 1 7 -3 233.88 19.6
 -1 -7 2 36.3 10
 1 7 -2 21.7 9.3
 1 7 -2 16.2 9.8
 -1 -7 1 204.38 17.8
 1 7 -1 154.38 15.3
 1 7 -1 191.88 18.3
 -1 -7 0 145.09 15.7
 1 7 0 138.89 14
 1 7 0 156.88 16
 -1 -7 -1 179.48 19.1
 1 7 1 219.68 19
 1 7 1 191.58 15
 1 7 2 38.7 11.5
 1 7 3 8.4 8.4
 1 7 4 28.8 10.4
 1 7 4 17.7 5.6
 1 7 5 52.09 7.6
 1 7 5 38.4 11.7
 1 7 6 7.4 4.6
 1 7 6 15.6 10.3
 1 7 7 21.3 11.6
 1 7 7 28 6.1
 1 7 8 2 4.1
 1 7 9 -14.5 6.9
 1 7 9 12.8 4.4
 1 7 10 4.8 3.5
 1 7 10 -10.6 7.1
 1 6 -10 -10.2 10.3
 1 6 -9 29.7 16
 1 6 -8 23.3 14.8
 1 6 -7 -8.2 10.9
 -1 -6 6 61.79 13.8
 1 6 -6 18.6 12.1
 1 6 -6 48.1 13.1
 -1 -6 5 13 9.9
 1 6 -5 21.1 10.2
 -1 -6 4 179.38 17.4
 1 6 -4 175.88 20.4
 1 6 -4 153.88 16
 -1 -6 3 -8.1 5.9
 1 6 -3 -8.9 5
 1 6 -3 9 8.3
 -1 -6 2 87.59 14.2
 1 6 -2 90.19 13.4
 1 6 -2 78.79 13.6
 -1 -6 1 38.7 10
 1 6 -1 47.8 10.1
 1 6 -1 52.09 11.7
 -1 -6 0 75.39 13.2
 1 6 0 72.09 12.9
 1 6 0 69.09 11.5
 -1 -6 -1 13.3 7
 1 6 1 8.1 6
 1 6 2 120.29 14.6
 1 6 3 176.58 16.2
 1 6 4 20.6 5
 1 6 4 -0.7 6.6
 1 6 5 44.9 12.1
 1 6 5 45.9 6.7
 1 6 6 14.2 10.6
 1 6 6 14.1 4.9
 1 6 7 33.4 6.2
 1 6 8 61.89 7.4
 1 6 9 17.7 5
 1 6 10 8.1 4.3
 1 5 -11 -3.4 12.8
 1 5 -10 25.6 16.5
 1 5 -9 6.5 13.1
 -1 -5 8 108.79 28.5
 1 5 -8 118.39 22.2
 -1 -5 7 172.08 19.1
 1 5 -7 200.18 20.5
 1 5 -7 199.08 24
 -1 -5 6 22.3 8.3
 1 5 -6 51.99 13.5
 1 5 -6 22.8 12.1
 -1 -5 5 151.88 15.3
 1 5 -5 171.58 21.9
 1 5 -5 126.79 14.7
 -1 -5 4 316.37 21.1
 1 5 -4 315.27 23.6
 1 5 -4 364.06 22.8
 -1 -5 3 26.2 8.5
 1 5 -3 15.7 8.6
 1 5 -3 37.3 10.3
 -1 -5 2 363.06 21.3
 1 5 -2 428.66 22.7
 1 5 -2 358.96 22.7
 -1 -5 1 -3.2 5.3
 1 5 -1 -2.8 5.5
 1 5 -1 7.4 5.4
 -1 -5 0 3.7 5.9
 1 5 0 1.4 6
 1 5 0 -2.9 4.3
 -1 -5 -1 100.49 12.1
 1 5 1 114.09 13.2
 1 5 3 17.4 8.3
 1 5 4 32.3 9.5
 1 5 4 17.7 4.2
 1 5 5 37 5.5
 1 5 6 23.2 5.4
 1 5 7 39.5 6.8
 1 5 8 16 5.5
 1 5 9 13.9 5.3
 1 5 10 3.9 4.4
 1 5 11 2.5 4.7
 1 4 -11 15.4 16.4
 1 4 -10 -5.3 13.5
 -1 -4 9 147.49 22.1
 1 4 -9 132.09 23.3
 -1 -4 8 11.9 10
 -1 -4 8 18.6 11.1
 1 4 -8 46.1 14.8
 1 4 -8 47.5 14.3
 -1 -4 7 384.46 27.4
 -1 -4 7 404.56 26.6
 1 4 -7 358.26 28.7
 1 4 -7 364.66 29
 -1 -4 6 22.2 9.7
 -1 -4 6 18.8 8.8
 1 4 -6 19.8 10.5
 1 4 -6 24.7 9.2
 -1 -4 5 156.08 15.7
 -1 -4 5 183.78 17
 1 4 -5 162.68 20.6
 1 4 -5 159.48 15.4
 -1 -4 4 326.27 20.6
 -1 -4 4 315.27 21
 1 4 -4 350.36 22.2
 1 4 -4 344.77 21.8
 -1 -4 3 67.59 11.5
 1 4 -3 61.49 11.7
 1 4 -3 52.49 10.2
 -1 -4 2 504.15 23.9
 1 4 -2 529.25 25.1
 -1 -4 1 343.87 18.1
 1 4 -1 312.47 17.8
 1 4 -1 299.47 16.8
 -1 -4 0 131.69 12.2
 1 4 0 140.99 10.8
 1 4 0 146.69 12.1
 -1 -4 -1 184.58 13.9
 1 4 1 179.58 13.9
 1 4 2 129.19 12.2
 1 4 3 108.69 7.4
 1 4 4 156.68 8.6
 1 4 5 23.1 4.4
 1 4 6 56.29 7.2
 1 4 7 154.78 10.6
 -1 -4 -8 1.5 3.9
 1 4 8 -6.2 3.8
 -1 -4 -9 3.1 8.5
 1 4 9 5 5.2
 1 4 9 4.8 10
 -1 -4 -10 7.5 5.6
 1 4 10 4.4 6.1
 1 4 11 1.3 5.5
 1 3 -11 18.5 15.1
 -1 -3 10 36.7 19.3
 1 3 -10 13.8 17.5
 -1 -3 9 310.87 25.7
 -1 -3 9 315.57 26.7
 1 3 -9 270.77 29.5
 1 3 -9 279.57 24.9
 -1 -3 8 13.5 9.5
 -1 -3 8 4.4 10.8
 1 3 -8 1.5 14.6
 1 3 -8 21.9 13.1
 -1 -3 7 128.09 17.9
 -1 -3 7 90.39 15
 1 3 -7 121.79 15.2
 1 3 -7 114.39 19.4
 -1 -3 6 52.29 12.3
 -1 -3 6 31.7 9.2
 1 3 -6 38.2 10.2
 1 3 -6 17.9 9.9
 -1 -3 5 522.25 26
 -1 -3 5 474.85 26.2
 1 3 -5 463.35 25.1
 1 3 -5 515.75 27.8
 -1 -3 4 52.59 9.8
 -1 -3 4 65.09 11.8
 1 3 -4 68.99 11.3
 1 3 -4 65.99 13.1
 -1 -3 3 4.4 6
 -1 -3 3 -1 4.2
 1 3 -3 -3.1 5.2
 1 3 -3 0.5 5.4
 -1 -3 2 1372.16 43.6
 -1 -3 2 1448.36 43.7
 1 3 -2 1384.86 43.6
 1 3 -2 1388.36 43.9
 -1 -3 1 166.28 11.9
 1 3 -1 158.18 11.2
 1 3 -1 175.18 11.9
 -1 -3 0 104.79 10.2
 1 3 0 102.29 8.4
 1 3 0 92.49 9.9
 -1 -3 -1 93.59 9.7
 1 3 1 95.29 9.6
 1 3 2 129.59 11.5
 1 3 3 2.5 2.5
 1 3 4 43.5 5.4
 -1 -3 -5 168.68 9
 1 3 5 172.38 9.6
 -1 -3 -6 10.2 3.8
 1 3 6 12.2 4.3
 1 3 7 21.3 5.9
 1 3 7 33 11
 -1 -3 -8 18.2 5.5
 1 3 8 37.2 7.8
 1 3 8 17 11.2
 -1 -3 -9 75.89 9.9
 1 3 9 86.79 10.4
 1 3 9 55.89 16.9
 -1 -3 -10 6 5.5
 1 3 10 -1.4 5.3
 -1 -3 -11 18.6 7.3
 1 3 11 16.3 6.9
 -1 -3 -12 7.7 6.9
 1 3 12 -9.3 6
 -1 -2 12 -0.4 9.2
 -1 -2 11 57.49 14.7
 -1 -2 10 2.1 7.5
 1 2 -10 -2.1 9.1
 1 2 -10 11.9 14
 -1 -2 9 171.48 20.3
 -1 -2 9 203.58 20.2
 1 2 -9 192.48 22.3
 1 2 -9 203.08 24.7
 -1 -2 8 219.38 20.8
 -1 -2 8 234.98 20.4
 1 2 -8 217.58 23.9
 1 2 -8 239.08 21
 -1 -2 7 65.99 12.9
 -1 -2 7 70.79 13.8
 1 2 -7 47.6 13.6
 1 2 -7 59.49 12.2
 -1 -2 6 116.99 13.9
 -1 -2 6 128.29 13.9
 1 2 -6 136.39 15.9
 1 2 -6 112.59 12.9
 -1 -2 5 42 8.8
 -1 -2 5 50.09 10.9
 1 2 -5 29.4 9.1
 1 2 -5 53.19 10.5
 -1 -2 4 38.8 8.6
 -1 -2 4 46.4 9.3
 1 2 -4 49.4 10.1
 1 2 -4 33 8.1
 -1 -2 3 700.43 26.4
 -1 -2 3 713.43 27.5
 1 2 -3 660.73 26.7
 1 2 -3 726.63 27
 -1 -2 2 1678.03 51.49
 1 2 -2 2118.79 53.79
 -1 -2 1 7319.57 173.08
 -1 -2 1 7559.44 173.38
 1 2 -1 7173.18 173.18
 1 2 -1 7263.97 172.98
 -1 -2 0 1989.4 51.49
 1 2 0 1916.11 49.5
 1 2 0 1946.71 51.19
 1 2 1 14.2 5.9
 1 2 2 52.19 4
 -1 -2 -3 312.37 10.6
 1 2 3 324.37 11.1
 -1 -2 -4 101.49 6.9
 1 2 4 90.59 7.1
 -1 -2 -5 56.49 6.5
 1 2 5 50.39 6.6
 -1 -2 -6 0.8 3.4
 1 2 6 7 7.8
 1 2 6 -4.8 3.6
 -1 -2 -7 14.1 5.2
 1 2 7 6.1 7.9
 1 2 7 21 6
 -1 -2 -8 30.1 7.6
 1 2 8 28.9 13.1
 1 2 8 43.4 8.6
 -1 -2 -9 12.5 6.2
 1 2 9 12.5 6.8
 1 2 9 3.5 9.9
 -1 -2 -10 -10.3 5.5
 1 2 10 -10.4 5.6
 1 2 10 -19.3 11.3
 -1 -2 -11 59.69 11.2
 -1 -2 -12 40.2 11.1
 1 2 12 40 10.5
 -1 -1 12 -0.2 8.5
 -1 -1 11 90.99 16.7
 -1 -1 10 15.8 10.1
 -1 -1 10 21.7 12.6
 1 1 -10 28.6 11.1
 -1 -1 9 49.5 20.1
 -1 -1 9 64.79 13.9
 1 1 -9 51.69 13.5
 -1 -1 8 5.4 8.6
 -1 -1 8 1.8 7.5
 1 1 -8 9.8 10
 1 1 -8 -7.5 6.3
 -1 -1 7 127.89 15.8
 -1 -1 7 138.29 14.7
 1 1 -7 122.09 13.8
 1 1 -7 149.49 20
 -1 -1 6 141.89 14.4
 1 1 -6 151.48 13.8
 1 1 -6 150.68 21.6
 -1 -1 5 11.8 7.2
 -1 -1 5 10.9 7.4
 1 1 -5 16.3 7.5
 1 1 -5 18.7 8.5
 -1 -1 4 176.38 13
 -1 -1 4 205.18 14.2
 1 1 -4 206.88 14.6
 1 1 -4 191.88 13.1
 -1 -1 3 -7.6 4.3
 -1 -1 3 -5.3 4.1
 1 1 -3 0.4 5
 1 1 -3 -6.9 4.2
 -1 -1 2 440.66 17.7
 -1 -1 2 474.15 17.7
 1 1 -2 471.55 18.1
 1 1 -2 460.15 17.7
 -1 -1 1 49.9 5.2
 -1 -1 1 53.09 4.6
 1 1 -1 49.4 5
 1 1 -1 57.19 6
 -1 -1 0 45.8 3.8
 -1 -1 0 46.6 3.4
 1 1 0 48.7 3.3
 1 1 0 41.1 3.7
 1 1 1 1.7 0.9
 -1 -1 -3 128.79 7.3
 1 1 3 99.19 6.9
 -1 -1 -4 549.54 19
 1 1 4 509.35 25.2
 1 1 4 556.94 19.6
 -1 -1 -5 20 5.6
 1 1 5 10.8 9.2
 1 1 5 18.8 5.7
 -1 -1 -6 1.4 4.5
 1 1 6 12.2 5.5
 1 1 6 10.9 7
 1 1 7 118.59 11.2
 1 1 7 94.59 14.9
 -1 -1 -8 3.4 6.2
 1 1 8 17.2 10.5
 -1 -1 -9 27.5 9
 1 1 9 35.1 9.3
 1 1 9 20.5 11.5
 -1 -1 -10 5.4 6.7
 1 1 10 5.5 11.3
 1 1 10 10.4 8.1
 -1 -1 -11 -2.6 7.9
 1 1 11 -1.9 5.6
 -1 -1 -12 14.1 10
 -1 0 12 1.1 8.5
 -1 0 11 -1.6 7.5
 -1 0 10 479.95 29.1
 -1 0 10 510.15 33
 1 0 -10 468.25 28.9
 -1 0 9 4.8 7.7
 -1 0 9 -1 8.8
 1 0 -9 -11.4 6.1
 -1 0 8 6.4 6.9
 -1 0 8 24.8 10.1
 -1 0 7 0.5 5.1
 -1 0 7 0.2 7.6
 1 0 -7 -2 5.6
 -1 0 6 13.3 7.7
 -1 0 6 4.5 5.7
 1 0 -6 3.7 5.3
 -1 0 5 0.7 6.8
 -1 0 5 -1.4 4.4
 1 0 -5 -3.9 6.7
 1 0 -5 -2.2 4.8
 -1 0 4 1409.76 42.7
 -1 0 4 1410.76 44.4
 1 0 -4 1426.96 42.1
 1 0 -4 1456.65 45.8
 -1 0 3 0.8 4.4
 -1 0 3 -1.5 4.9
 1 0 -3 9 5.5
 1 0 -3 2.2 4.6
 -1 0 2 6972.1 161.18
 1 0 -2 6793.32 161.38
 -1 0 1 0.5 1.7
 1 0 -1 0.1 1.7
 -1 0 -1 -0.9 1.4
 -1 0 -1 0.5 2.4
 1 0 1 -0.1 1.2
 1 0 1 1.7 2.5
 -1 0 -2 20.7 6.8
 -1 0 -2 22.4 4.4
 1 0 2 16.6 4.3
 1 0 2 23.8 6.4
 -1 0 -3 -2.8 5.9
 -1 0 -3 -1.3 3.6
 1 0 3 -1.7 3.7
 1 0 3 -0.9 5.3
 -1 0 -4 143.19 13.9
 -1 0 -4 130.39 9.8
 1 0 4 135.99 12.6
 1 0 4 109.39 9.5
 -1 0 -5 -0.1 4.8
 1 0 5 -13.3 4.4
 1 0 5 -5.1 4.4
 -1 0 -6 137.59 11.8
 1 0 6 151.58 16.5
 1 0 6 145.19 12.7
 -1 0 -7 -9.3 4.4
 1 0 7 -3.4 4.6
 1 0 7 0.6 7.3
 -1 0 -8 35.9 9.5
 1 0 8 28.6 9
 1 0 8 19.5 11.1
 -1 0 -9 0.1 6.6
 1 0 9 9.4 11.4
 1 0 9 6.2 7.2
 -1 0 -10 157.58 19.3
 1 0 10 175.58 17.7
 1 0 10 95.89 30
 -1 0 -11 -2.6 9.6
 1 0 11 -2 6.9
 -1 1 12 -0.3 7.5
 1 -1 -12 16.8 10.2
 -1 1 11 89.29 14.9
 1 -1 -11 47.1 15.6
 -1 1 10 17.8 9.3
 -1 1 10 10.2 12.1
 1 -1 -10 -0.5 7.7
 -1 1 9 60.49 12.5
 -1 1 9 28.9 12.9
 1 -1 -9 64.49 11.3
 -1 1 8 -2.4 6.8
 -1 1 8 8.1 6.7
 1 -1 -8 -1.2 5.3
 -1 1 7 122.49 15.1
 -1 1 7 123.29 12.5
 1 -1 -7 121.39 12
 -1 1 6 131.89 12.2
 -1 1 6 107.29 13.6
 1 -1 -6 135.79 11.1
 -1 1 5 12.8 7.5
 -1 1 5 2.8 4.9
 1 -1 -5 5 4.6
 -1 1 4 168.68 10.9
 -1 1 4 200.18 13.9
 1 -1 -4 193.98 10.8
 -1 1 3 -0.8 3.5
 1 -1 -3 -2 3.2
 -1 1 2 433.16 14
 1 -1 -2 414.96 13.7
 -1 1 1 56.39 3.8
 1 -1 -1 45.7 3.6
 -1 1 0 48 3.5
 1 -1 0 46.2 3.4
 -1 1 -1 2.8 3.2
 1 -1 1 6.2 3.5
 -1 1 -2 178.98 12.8
 -1 1 -2 150.28 10.6
 1 -1 2 191.98 12.5
 -1 1 -3 95.39 8.8
 1 -1 3 79.49 9.7
 1 -1 3 82.39 9.1
 -1 1 -4 539.55 22.5
 -1 1 -4 530.15 26
 1 -1 4 555.64 25.5
 1 -1 4 586.44 23.9
 -1 1 -5 9.9 6.4
 -1 1 -5 8.7 8.1
 1 -1 5 9.8 8.4
 1 -1 5 14.1 7.2
 -1 1 -6 13.7 6.3
 -1 1 -6 -3.4 6.6
 1 -1 6 10.8 7.1
 1 -1 6 1.1 4.7
 -1 1 -7 98.89 12.2
 -1 1 -7 118.49 19.3
 1 -1 7 108.09 12.3
 1 -1 7 115.79 16.6
 -1 1 -8 24.7 9.1
 1 -1 8 21 10.4
 1 -1 8 17.6 8.6
 -1 1 -9 35.1 10.7
 1 -1 9 18.3 12.5
 1 -1 9 38.1 11.1
 -1 1 -10 8 11.8
 1 -1 10 16.6 9.4
 -1 1 -11 4.3 9.4
 -1 2 12 -1 7.5
 1 -2 -12 -9.3 8.1
 -1 2 11 69.19 12.9
 1 -2 -11 43.5 11.2
 -1 2 10 -3.6 6.3
 -1 2 10 7.9 9.6
 1 -2 -10 -5.5 7
 -1 2 9 231.58 22.9
 -1 2 9 186.58 16.7
 1 -2 -9 198.18 15.7
 -1 2 8 223.18 20
 -1 2 8 208.88 20.4
 1 -2 -8 206.38 14.7
 -1 2 7 51.39 11.2
 -1 2 7 63.79 10.1
 1 -2 -7 57.79 11
 -1 2 6 118.29 10.4
 -1 2 6 110.89 13.9
 1 -2 -6 118.79 9.9
 -1 2 5 40.9 6.8
 1 -2 -5 34.4 5.7
 -1 2 4 43 6.2
 1 -2 -4 56.59 6.7
 -1 2 3 691.03 21.6
 1 -2 -3 724.23 21.5
 -1 2 1 7102.29 165.48
 1 -2 -1 7017.8 165.78
 -1 2 0 1974.1 50.89
 1 -2 0 1952.5 50.79
 -1 2 -1 13.1 6.3
 1 -2 1 15.2 5.9
 -1 2 -2 53.29 8.1
 -1 2 -2 48.3 8.8
 1 -2 2 58.99 8.7
 -1 2 -3 344.87 17.8
 -1 2 -3 341.77 19
 1 -2 3 342.27 17.8
 -1 2 -4 101.69 11.7
 -1 2 -4 97.39 13.3
 1 -2 4 86.89 10.6
 -1 2 -5 51.39 12.8
 -1 2 -5 44.8 9.1
 1 -2 5 32.4 8.7
 1 -2 5 33 8.8
 -1 2 -6 9.8 6.7
 -1 2 -6 10 8
 1 -2 6 -5.8 5.6
 1 -2 6 -1.2 6.6
 -1 2 -7 16.8 9.2
 -1 2 -7 27.3 13.1
 1 -2 7 18.5 8.6
 1 -2 7 17.7 9.7
 -1 2 -8 23 9.8
 -1 2 -8 37.1 14.1
 1 -2 8 38.6 10.9
 1 -2 8 26.5 10.7
 -1 2 -9 24.8 13.3
 -1 2 -9 4.6 13.9
 1 -2 9 2.9 9.8
 1 -2 9 6.6 8.3
 -1 2 -10 3.9 9.5
 -1 3 12 29.4 8.9
 1 -3 -12 25.2 11.2
 -1 3 11 16.9 7.6
 1 -3 -11 40.9 9.5
 -1 3 10 -16.6 10.7
 -1 3 10 8.5 7.2
 1 -3 -10 2.7 6.3
 -1 3 9 284.27 18.9
 -1 3 9 291.07 26.3
 1 -3 -9 296.77 17.4
 -1 3 8 18 6.9
 -1 3 8 -5.3 7.9
 1 -3 -8 14.2 6
 -1 3 7 84.69 9.9
 -1 3 7 112.59 17.5
 1 -3 -7 115.59 10.1
 -1 3 6 26.8 6.1
 1 -3 -6 29.8 5.8
 -1 3 5 483.05 18.8
 1 -3 -5 445.76 17.5
 -1 3 4 61.79 6.7
 -1 3 3 0 2.8
 -1 3 2 1343.47 40.5
 -1 3 1 159.98 10.8
 1 -3 -1 154.58 10.6
 -1 3 0 88.39 8.5
 1 -3 0 106.79 8.9
 -1 3 -1 82.09 9.1
 1 -3 1 87.79 8.8
 -1 3 -2 114.49 10.5
 -1 3 -2 121.09 11.6
 1 -3 2 119.39 11.4
 -1 3 -3 9.7 6
 -1 3 -3 -0.2 6.2
 1 -3 3 -1 4.8
 -1 3 -4 20.9 9.8
 -1 3 -4 27.7 8.6
 1 -3 4 34.4 9.1
 -1 3 -5 187.58 15.6
 -1 3 -5 179.58 18.1
 1 -3 5 173.48 16.7
 -1 3 -6 23.3 10.5
 -1 3 -6 10.9 7
 1 -3 6 7.6 7.1
 -1 3 -7 13.7 11.2
 -1 3 -7 39.8 11.2
 1 -3 7 22.3 8.7
 -1 3 -8 41.1 14.3
 -1 3 -8 51.39 13.2
 1 -3 8 7.4 10.1
 -1 3 -9 49.9 16.4
 -1 3 -9 78.69 17.3
 1 -3 9 60.99 16.4
 -1 3 -10 20.2 13.2
 -1 3 -11 -3.2 12.3
 -1 4 11 -0.9 5.4
 1 -4 -11 8 7.2
 -1 4 10 0.8 12.8
 -1 4 10 5.6 6.4
 1 -4 -10 6.9 6
 -1 4 9 140.59 21.6
 -1 4 9 103.59 12.4
 1 -4 -9 125.49 12
 -1 4 8 44.7 13.5
 -1 4 8 32.6 7.7
 1 -4 -8 26.8 7
 -1 4 7 364.46 18.2
 1 -4 -7 354.76 17.1
 -1 4 6 17.4 5.3
 -1 4 5 134.89 9.6
 -1 4 4 295.17 13.7
 -1 4 3 52.29 6.5
 -1 4 3 45.8 8.7
 -1 4 2 516.35 22.8
 -1 4 1 319.77 17.2
 1 -4 -1 333.97 17.4
 -1 4 0 124.89 11.6
 1 -4 0 139.79 11.8
 -1 4 -1 173.48 13.4
 1 -4 1 166.88 12.8
 -1 4 -2 155.88 14.6
 -1 4 -2 149.39 12.8
 1 -4 2 138.69 12.6
 -1 4 -3 63.29 11.2
 1 -4 3 56.89 10.4
 -1 4 -4 148.29 14.7
 -1 4 -4 169.08 17
 1 -4 4 169.88 15.2
 -1 4 -5 21.3 10.5
 -1 4 -5 22.8 9
 1 -4 5 25.6 9
 -1 4 -6 37.5 11.9
 -1 4 -6 61.99 12.2
 1 -4 6 58.19 11.7
 -1 4 -7 165.08 17.7
 -1 4 -7 162.18 23.9
 -1 4 -8 10.3 10.1
 -1 4 -8 5 11.2
 1 -4 8 11.6 9.1
 -1 4 -9 -20.1 20.5
 -1 4 -10 -7 10.6
 -1 4 -11 -23.7 11.2
 -1 5 11 3.5 5.8
 -1 5 10 71.69 11
 -1 5 9 -8.3 9.6
 -1 5 8 118.69 11.8
 -1 5 7 176.48 13.3
 -1 5 6 22.1 5.9
 -1 5 5 154.98 10.7
 -1 5 5 143.19 15.4
 -1 5 4 373.56 22.1
 -1 5 4 333.57 15.7
 -1 5 3 15.4 6.7
 -1 5 2 432.06 22.2
 -1 5 1 -4.4 5.2
 1 -5 -1 2.6 5.5
 -1 5 0 -5.1 4.4
 1 -5 0 0.2 5.3
 1 -5 1 131.59 12.6
 -1 5 -2 42.3 9.5
 -1 5 -2 20.7 8.5
 1 -5 2 27.9 7.8
 -1 5 -3 9.7 6.7
 -1 5 -3 19 9.6
 1 -5 3 9.6 6.6
 -1 5 -4 25.7 8.7
 -1 5 -4 16.3 9.1
 1 -5 4 21 8
 -1 5 -5 29 9.2
 -1 5 -5 45.9 12.9
 1 -5 5 37.4 10.7
 -1 5 -6 17.6 11.6
 -1 5 -6 28.5 11.1
 1 -5 6 34 15.4
 -1 5 -7 40.5 14.1
 -1 5 -7 66.39 14.6
 1 -5 7 25.9 10.3
 -1 5 -8 25 14.5
 -1 5 -9 9.8 14.1
 -1 5 -10 7.3 14.1
 -1 5 -11 6.8 14.9
 -1 6 10 -4.7 5.4
 -1 6 9 8 9.7
 -1 6 8 11.4 5.8
 -1 6 7 -1.5 5.2
 -1 6 7 -3.3 7
 -1 6 6 32.2 11.2
 -1 6 6 49.8 7.7
 -1 6 5 13 5.4
 -1 6 5 10.8 8
 -1 6 4 158.58 15.4
 -1 6 4 145.79 11.1
 -1 6 3 -5.9 4.5
 -1 6 2 73.09 11.7
 1 -6 -2 84.69 14.6
 -1 6 1 46.8 10.7
 1 -6 -1 34.7 9.2
 -1 6 0 65.59 12.1
 1 -6 0 55.99 10.9
 -1 6 -1 6 5.7
 -1 6 -1 12.3 7.2
 1 -6 1 4.6 5.7
 -1 6 -2 144.29 14.2
 -1 6 -2 132.29 16.1
 1 -6 2 145.99 14.9
 -1 6 -3 189.98 17.3
 -1 6 -3 180.18 18.8
 1 -6 3 127.39 15
 -1 6 -4 5.2 8.4
 -1 6 -4 -1.7 6
 1 -6 4 -2.4 5.3
 -1 6 -5 71.99 16.6
 -1 6 -5 30.3 11.6
 1 -6 5 59.39 20.6
 -1 6 -6 16.3 10.4
 -1 6 -6 2.1 10.6
 1 -6 6 15 9
 -1 6 -7 34.1 15.1
 -1 6 -8 58.49 19.2
 -1 6 -9 9.4 13.1
 -1 6 -10 21 16.1
 -1 7 10 -15.4 8.2
 -1 7 9 13.6 17.1
 -1 7 8 -3.7 8.9
 -1 7 8 6 5.5
 -1 7 7 -8.9 4.2
 -1 7 7 1.2 8.3
 -1 7 6 123.09 18.2
 -1 7 6 108.19 11.2
 -1 7 5 9.3 5.5
 -1 7 5 2.8 7.8
 -1 7 4 5.4 8.2
 -1 7 4 8.5 5.9
 -1 7 3 250.47 20
 -1 7 2 25.3 9.3
 1 -7 -2 17.2 9.2
 -1 7 1 166.58 17.1
 1 -7 -1 159.08 17.2
 -1 7 0 169.48 17.2
 1 -7 0 142.29 16.2
 -1 7 -1 156.28 15.3
 -1 7 -1 214.08 18.8
 1 -7 1 156.08 17.1
 -1 7 -2 50.49 12.9
 -1 7 -2 25.2 8.8
 1 -7 2 27 10.6
 -1 7 -3 13.4 7.7
 -1 7 -3 33.8 12.7
 1 -7 3 14.5 9.4
 -1 7 -4 16.5 9
 -1 7 -4 28.2 12.4
 1 -7 4 12 8.1
 -1 7 -5 33.7 12.8
 -1 7 -5 59.69 13.8
 1 -7 5 35.7 12.3
 -1 7 -6 8.4 15
 -1 7 -7 25.9 14.5
 -1 7 -8 18.7 13.3
 -1 7 -9 18 16.4
 -1 7 -10 23.3 16.5
 -1 8 9 -5.6 9.3
 -1 8 8 3.3 8.3
 -1 8 7 34.3 11.8
 -1 8 7 17.7 7.3
 -1 8 6 17.2 6.3
 -1 8 6 3.8 8.5
 -1 8 5 14.5 10.1
 -1 8 5 8.4 5.7
 -1 8 4 34.3 12.2
 -1 8 4 37.7 8.5
 -1 8 3 62.09 14.7
 -1 8 2 9.4 8.1
 1 -8 -2 12.3 9
 -1 8 1 15.8 8.7
 1 -8 -1 15.1 9.6
 -1 8 0 83.79 15.2
 -1 8 0 70.49 13.8
 -1 8 -1 -3.3 6.6
 -1 8 -1 10.7 8.1
 1 -8 1 9.5 7.4
 -1 8 -2 39.7 10.6
 -1 8 -2 48 14.1
 1 -8 2 34.7 11.5
 -1 8 -3 19.5 10.6
 -1 8 -3 3 8.2
 1 -8 3 5.5 8.2
 -1 8 -4 17.3 12.7
 -1 8 -5 14 11.4
 -1 8 -6 52.59 16.7
 -1 8 -7 -11.9 11.9
 -1 8 -8 -10.1 10.8
 -1 8 -9 -13.4 13.1
 -1 9 8 4 8.7
 -1 9 8 -1 5.6
 -1 9 7 3.6 5.4
 -1 9 7 12.3 9.9
 -1 9 6 9.6 5.5
 -1 9 6 15 10.1
 -1 9 5 21.5 7.2
 -1 9 5 35 11.3
 -1 9 4 27.8 12.2
 -1 9 4 20.2 7.3
 -1 9 3 33.7 12.9
 -1 9 2 2.2 7.4
 -1 9 1 62.69 14.1
 -1 9 1 100.29 16
 1 -9 -1 108.09 20.3
 -1 9 0 44.9 13
 -1 9 0 29.6 11.2
 1 -9 0 65.79 17.6
 -1 9 -1 90.69 17.5
 -1 9 -1 98.09 16.7
 -1 9 -2 10.9 9.4
 -1 9 -2 7.2 10.2
 -1 9 -3 57.49 15.8
 -1 9 -4 2.7 10.6
 -1 9 -5 -10 7.8
 -1 9 -6 29.1 14.7
 -1 9 -7 1.3 15.2
 -1 10 7 3.8 9.1
 -1 10 7 -5.2 5.4
 -1 10 6 47.7 14.6
 -1 10 5 12.5 9.4
 -1 10 5 4.5 5.8
 -1 10 4 19.2 6.8
 -1 10 4 38.2 12.3
 -1 10 3 -7.6 7.8
 -1 10 2 8.2 9.4
 -1 10 2 -8.5 7.7
 -1 10 1 13.3 10
 -1 10 1 10.4 10.1
 -1 10 0 22.6 12.4
 -1 10 0 61.39 15
 -1 10 -1 -7.2 7.5
 -1 10 -2 1.9 9.8
 -1 10 -3 51.19 16.4
 -1 10 -4 8.5 11.9
 -1 10 -5 7.4 11.5
 -1 10 -6 10.2 13.2
 -1 10 -7 11 15
 -1 11 5 16.3 9
 -1 11 5 -2.1 8.8
 -1 11 5 15.1 6.9
 -1 11 4 15.4 8.9
 -1 11 4 -10.3 8.1
 -1 11 4 -5.3 5.6
 -1 11 3 5.3 8.5
 -1 11 3 -8.2 7.8
 -1 11 2 1.2 9
 -1 11 1 -16.3 7.3
 -1 11 0 -9 7.4
 -1 11 -1 6.5 11.9
 -1 11 -2 3 10.3
 -1 11 -3 1.9 11.4
 -1 11 -4 -1.7 11
 -1 11 -5 1.9 12
 -1 12 1 -4.2 10.6
 -1 12 0 7.8 11.5
 -1 12 -1 -7.4 9.7
 2 12 -1 4.3 12.5
 2 12 0 -10.1 10.6
 2 12 1 14.3 12.1
 2 11 -5 12.3 14.6
 2 11 -4 38.3 16
 2 11 -3 2.8 9.9
 2 11 -2 30.8 14.7
 2 11 -1 22.1 12.5
 2 11 0 2.9 8.5
 2 11 1 8.9 12.6
 2 11 1 -0.4 8.4
 2 11 2 38.9 12.2
 2 11 3 13.7 12.4
 2 11 3 -11.7 9.7
 2 11 4 21.4 13.1
 2 11 4 -2.2 6.7
 2 11 4 8.1 6.2
 2 11 5 10.1 7.7
 2 11 5 5.2 5.8
 2 11 5 8.6 12.8
 2 10 -7 -1.7 14.9
 2 10 -6 -5.2 11
 2 10 -5 0.7 11.2
 2 10 -4 14.4 11.7
 2 10 -3 23.9 13.7
 2 10 -2 0.1 8.9
 2 10 -1 53.59 16.3
 2 10 -1 24.5 12.4
 2 10 0 26 13.2
 2 10 0 10.8 9.7
 2 10 1 20 9.9
 2 10 1 7.2 9.6
 2 10 2 6.4 7.6
 2 10 2 11.6 10
 2 10 3 66.79 12.1
 2 10 3 55.49 14.5
 2 10 4 7.9 5.4
 2 10 4 -1.1 9.4
 2 10 4 10.7 6.6
 2 10 5 1.2 9.4
 2 10 5 6.2 5.5
 2 10 5 12.6 6.6
 2 10 6 -10.3 8.6
 2 10 6 6.3 5.6
 2 9 -8 6 15.6
 2 9 -7 9 12.4
 2 9 -6 10.6 11.3
 2 9 -5 12.5 10.6
 2 9 -4 14.7 11.4
 2 9 -3 5.6 9.6
 2 9 -2 36.9 11.6
 2 9 -1 12.2 9.7
 2 9 -1 13.2 9.8
 2 9 0 12.8 8.2
 2 9 0 2.5 8.1
 2 9 1 3.2 6.8
 2 9 1 9.6 8.6
 2 9 2 -8.4 7.1
 2 9 2 0 6.3
 2 9 3 28.1 11.2
 2 9 3 11.9 6.8
 2 9 4 -6.6 4.7
 2 9 4 5.7 4.8
 2 9 4 4.7 14.2
 2 9 5 13.5 10.9
 2 9 5 3.1 5.3
 2 9 5 7.1 5.5
 2 9 6 12.5 5.1
 2 9 6 1.1 9.7
 2 9 7 31.4 13.4
 2 9 7 20.9 5.9
 2 9 7 27.3 5.7
 2 9 8 1.2 3.1
 2 9 8 8.9 11.7
 2 9 8 -2.4 3
 2 8 -9 2.4 14
 2 8 -8 17 14.1
 2 8 -7 2.3 10.8
 2 8 -6 -14.2 8.4
 2 8 -5 18.9 14.4
 2 8 -4 21.5 10.9
 2 8 -4 26 12.2
 -2 -8 3 10.4 8.7
 2 8 -3 3.9 8.2
 2 8 -3 3 8.7
 -2 -8 2 167.88 22.6
 2 8 -2 139.89 17.5
 2 8 -2 134.89 20.1
 -2 -8 1 138.59 17.1
 2 8 -1 126.69 19.9
 2 8 -1 130.39 15.1
 -2 -8 0 24.3 9.8
 2 8 0 26.8 11.2
 2 8 0 15.9 8.1
 -2 -8 -1 24.2 10.1
 2 8 1 21.9 10
 2 8 1 31.5 9.7
 2 8 2 7 8.5
 2 8 2 -2.2 5.5
 2 8 3 112.89 18.7
 2 8 3 117.19 12.5
 2 8 4 108.69 10.4
 2 8 4 108.09 11.1
 2 8 4 111.59 17.9
 2 8 5 68.69 8.4
 2 8 5 68.49 15
 2 8 6 10.7 10.5
 2 8 6 9.1 4.7
 2 8 7 18.1 4.8
 2 8 7 24.6 11.4
 2 8 8 33.4 12.4
 2 8 8 32.5 4.6
 2 8 9 34.3 13.7
 2 7 -10 0.2 14.7
 2 7 -9 2.8 13
 2 7 -8 -12.7 11.7
 2 7 -7 98.99 22
 2 7 -6 51.19 15.2
 -2 -7 5 48.3 13.5
 2 7 -5 48.8 13.6
 2 7 -5 28.9 12.6
 -2 -7 4 8.3 8.1
 2 7 -4 3.7 8.2
 2 7 -4 19.3 10.3
 -2 -7 3 7.1 8.1
 2 7 -3 -1.1 5.8
 2 7 -3 2.4 7.6
 -2 -7 2 14.9 8
 2 7 -2 9.7 7.2
 2 7 -2 32.6 10.2
 -2 -7 1 186.88 18.1
 2 7 -1 169.08 16
 2 7 -1 141.89 17.2
 -2 -7 0 107.19 16.8
 2 7 0 112.09 16.5
 2 7 0 100.09 14.1
 -2 -7 -1 -1.7 7.4
 2 7 1 1.8 5.2
 2 7 1 13.7 8.5
 2 7 2 4.2 4.8
 2 7 2 2.7 7.1
 2 7 3 0.2 7.7
 2 7 4 18 9.7
 2 7 4 4.3 4.4
 2 7 5 20.9 10.8
 2 7 5 14.6 5.1
 2 7 6 64.19 7.1
 2 7 6 58.79 14.1
 2 7 7 36.2 13.3
 2 7 7 37.5 5.7
 2 7 8 5.7 3.2
 2 7 8 1.3 9.1
 2 7 9 34.2 12.6
 2 7 10 -7.9 10
 2 6 -11 16.5 16
 2 6 -10 -5 12.2
 2 6 -9 13.2 12.8
 2 6 -8 68.49 18.4
 -2 -6 7 4.9 9.2
 2 6 -7 3.3 11.1
 -2 -6 6 -5.3 5.8
 2 6 -6 2.7 8.6
 2 6 -6 7.4 9.9
 -2 -6 5 25.8 9.2
 2 6 -5 18.7 11.2
 -2 -6 4 22.2 8.7
 2 6 -4 35.4 11.4
 2 6 -4 50.89 12.5
 -2 -6 3 40.5 10
 2 6 -3 48.8 11.6
 2 6 -3 31.9 10.4
 -2 -6 2 190.68 16.6
 2 6 -2 205.38 18.6
 2 6 -2 185.78 16
 -2 -6 1 346.77 21.8
 2 6 -1 337.47 20.2
 2 6 -1 308.97 21.9
 -2 -6 0 439.86 25
 2 6 0 417.26 24
 2 6 0 402.66 21.5
 -2 -6 -1 694.83 33.8
 2 6 1 708.83 32
 2 6 1 789.52 34.4
 2 6 2 6.8 7.1
 2 6 3 119.29 13.9
 2 6 4 41.6 6
 2 6 4 53.49 12.7
 2 6 5 57.69 6.6
 2 6 5 62.79 13.1
 2 6 6 363.36 27.4
 2 6 6 344.67 14.6
 2 6 7 12.5 4.4
 2 6 8 60.39 6.5
 2 6 9 -0.5 3.1
 2 5 -11 3.2 13.6
 2 5 -10 26 15.2
 2 5 -9 10.4 13.6
 -2 -5 8 15.9 11.4
 2 5 -8 23.5 13.8
 -2 -5 7 122.89 19.7
 -2 -5 7 88.49 15.9
 2 5 -7 115.89 20.6
 2 5 -7 145.89 22
 -2 -5 6 15.1 9.8
 -2 -5 6 35.8 10.6
 2 5 -6 23.5 11.3
 2 5 -6 11.2 9.6
 -2 -5 5 282.77 21.6
 -2 -5 5 243.68 19.7
 2 5 -5 277.87 22.1
 2 5 -5 242.78 20
 -2 -5 4 313.87 20.8
 2 5 -4 292.07 21.8
 2 5 -4 311.27 21.1
 -2 -5 3 34.2 9.2
 2 5 -3 20.7 8.8
 2 5 -3 31 8.9
 -2 -5 2 68.79 12
 2 5 -2 73.29 12.3
 2 5 -2 58.89 11.5
 -2 -5 1 41.7 9.6
 2 5 -1 43.4 9.2
 2 5 -1 29.9 8.5
 -2 -5 0 270.47 18.1
 2 5 0 242.78 15.5
 -2 -5 -1 256.17 18.8
 2 5 1 217.78 19.6
 2 5 1 240.88 13.8
 2 5 2 28.5 9.1
 2 5 3 54.99 11.9
 2 5 4 4.4 7.4
 2 5 4 19.3 4
 2 5 5 54.79 5.7
 2 5 7 143.99 9.2
 2 5 8 35.7 5.7
 2 5 9 18.9 4.8
 2 5 10 6 4.2
 2 4 -11 12.5 14.4
 -2 -4 10 27 12.7
 2 4 -10 -12 11.9
 -2 -4 9 268.37 26.2
 2 4 -9 298.87 30.2
 -2 -4 8 65.09 16.1
 -2 -4 8 51.69 13.5
 2 4 -8 52.79 13.3
 2 4 -8 33.7 15
 -2 -4 7 7.8 8.6
 -2 -4 7 -7.9 7.3
 2 4 -7 -0.7 8.8
 2 4 -7 7.4 9
 -2 -4 6 61.49 13.2
 -2 -4 6 65.09 13.4
 2 4 -6 65.39 14.2
 2 4 -6 49.2 12.3
 -2 -4 5 14.9 8.4
 -2 -4 5 4.8 6.4
 2 4 -5 7.3 7.7
 2 4 -5 25.7 8.6
 -2 -4 4 212.08 16.3
 -2 -4 4 237.08 18.1
 2 4 -4 175.48 15.7
 2 4 -4 253.37 18.8
 -2 -4 3 179.88 17.3
 -2 -4 3 201.28 14.9
 2 4 -3 177.58 15.5
 2 4 -3 168.48 15.3
 -2 -4 2 109.79 11.3
 2 4 -2 112.79 15.1
 2 4 -2 91.49 11.2
 -2 -4 1 40 8.4
 2 4 -1 27 7.5
 2 4 -1 31.6 8.2
 -2 -4 0 243.88 15.9
 2 4 0 264.97 16.4
 2 4 0 287.67 15
 -2 -4 -1 2.6 5.4
 2 4 1 -6.7 4.3
 2 4 1 5.4 3.9
 2 4 2 707.33 29.7
 2 4 3 1152.28 43.1
 2 4 3 1226.78 32.1
 2 4 4 48 4.8
 2 4 5 7.7 3.1
 2 4 6 5.9 3.4
 2 4 7 45.5 6.5
 2 4 8 60.59 8
 -2 -4 -9 30.4 6
 2 4 9 30.2 6.3
 2 4 9 39.8 14.2
 2 4 10 -3.9 4.1
 -2 -4 -11 1.4 4
 -2 -3 12 7 9.8
 -2 -3 11 16.5 10.7
 2 3 -11 8.5 14.7
 2 3 -10 -2.1 9.6
 -2 -3 9 39.1 12.2
 -2 -3 9 29.3 12.5
 2 3 -9 52.19 13.4
 2 3 -9 30.7 16.4
 -2 -3 8 93.89 16.9
 -2 -3 8 70.49 14.8
 2 3 -8 57.39 15.3
 -2 -3 7 34.3 10.5
 -2 -3 7 43.5 11.7
 2 3 -7 42.5 13.7
 2 3 -7 60.19 13.6
 -2 -3 6 20.5 9
 -2 -3 6 33.3 9.8
 2 3 -6 48.3 10.7
 2 3 -6 25.7 11.1
 -2 -3 5 128.99 14.9
 -2 -3 5 102.39 12.8
 2 3 -5 88.19 14.4
 2 3 -5 57.89 11.8
 -2 -3 4 188.98 16
 -2 -3 4 186.38 14.5
 2 3 -4 190.28 15.3
 2 3 -4 153.98 16.2
 -2 -3 3 1403.06 46
 -2 -3 3 1443.56 45.2
 2 3 -3 1374.56 45.2
 2 3 -3 1329.57 44.9
 -2 -3 2 334.67 17.6
 -2 -3 2 329.27 17.2
 2 3 -2 340.87 17.5
 2 3 -2 320.27 17.1
 -2 -3 1 32.7 6.8
 -2 -3 1 34.3 6.8
 2 3 -1 36.7 7.4
 2 3 -1 33.8 7
 -2 -3 0 815.72 28.9
 2 3 0 824.02 26.1
 2 3 0 788.92 28
 2 3 1 979.5 33.2
 2 3 1 977.5 27.9
 2 3 5 67.39 5.9
 -2 -3 -6 14.9 3.8
 2 3 6 -2.1 2.9
 -2 -3 -7 -1.2 3.3
 2 3 7 -4.7 3.2
 2 3 7 6 7.5
 -2 -3 -8 63.19 8.4
 2 3 8 60.59 15.6
 2 3 8 67.29 9.1
 2 3 9 -10.2 8.5
 2 3 9 12.9 6
 -2 -3 -10 -4.8 4.5
 -2 -3 -11 30.4 7
 -2 -3 -12 -2.1 6.4
 -2 -2 12 -0.3 9.9
 -2 -2 11 145.79 21.9
 -2 -2 10 94.99 18
 -2 -2 10 75.29 15.3
 2 2 -10 90.79 21.3
 2 2 -10 87.09 16.8
 -2 -2 9 114.79 18.4
 -2 -2 9 131.59 21
 2 2 -9 84.19 18.7
 2 2 -9 120.09 17.3
 -2 -2 8 116.69 14.6
 -2 -2 8 126.89 18.4
 2 2 -8 121.49 21
 2 2 -8 116.59 17
 -2 -2 7 310.37 21.9
 -2 -2 7 260.97 20.3
 2 2 -7 272.37 22.7
 2 2 -7 287.57 20.6
 -2 -2 6 175.78 15.8
 -2 -2 6 179.88 16.6
 2 2 -6 181.08 15.5
 2 2 -6 163.88 16.6
 -2 -2 5 180.58 18.2
 -2 -2 5 190.68 15.9
 2 2 -5 194.28 17.5
 2 2 -5 194.08 15.5
 -2 -2 4 176.68 14.3
 -2 -2 4 172.48 13.2
 2 2 -4 153.88 13.2
 2 2 -4 187.18 15.5
 -2 -2 3 131.49 10.5
 -2 -2 3 110.49 11
 2 2 -3 136.09 11.4
 2 2 -3 109.99 11
 -2 -2 2 43.9 7.1
 -2 -2 2 48 8.7
 2 2 -2 47.5 8.3
 2 2 -2 51.99 8.7
 -2 -2 1 819.22 26.8
 -2 -2 1 829.92 27.1
 2 2 -1 830.52 26.9
 2 2 -1 882.31 27.2
 -2 -2 0 -4.1 4
 -2 -2 0 4.9 4.1
 2 2 0 -3.3 4.7
 2 2 0 7.1 4.3
 2 2 1 744.23 20.1
 2 2 2 2909.81 66.99
 -2 -2 -3 34.1 3.2
 2 2 3 34.3 3.5
 -2 -2 -4 299.47 10.6
 2 2 4 248.88 10.8
 -2 -2 -5 76.79 6.7
 2 2 5 75.09 7
 -2 -2 -6 254.97 12.5
 2 2 6 264.67 13.6
 2 2 6 243.98 19.9
 -2 -2 -7 28.1 6.1
 2 2 7 28.1 10.9
 2 2 7 35.3 6.9
 2 2 8 61.99 16.3
 2 2 8 61.89 9.9
 -2 -2 -9 91.49 10.9
 2 2 9 88.59 19.7
 -2 -2 -10 5.1 6.3
 2 2 10 7.7 6
 -2 -2 -11 1.7 7.5
 -2 -2 -12 10.7 7.6
 -2 -1 12 11 10
 -2 -1 11 10.4 10.6
 -2 -1 10 27.8 11.8
 -2 -1 10 26.7 10.8
 2 1 -10 22.6 11.4
 -2 -1 9 0.4 6.9
 -2 -1 9 1.3 9.7
 2 1 -9 10.5 9.4
 -2 -1 8 46 12.2
 -2 -1 8 67.49 13.2
 2 1 -8 31.2 10.3
 2 1 -8 55.29 15.1
 -2 -1 7 2.7 7
 -2 -1 7 10.6 7.4
 2 1 -7 11.4 8.7
 2 1 -7 8.6 7.1
 -2 -1 6 41.1 9.5
 -2 -1 6 43.8 9.5
 2 1 -6 38 10.7
 2 1 -6 44.8 9.2
 -2 -1 5 -9 5
 -2 -1 5 8.7 6.8
 2 1 -5 -10.5 6
 -2 -1 4 51.59 9
 -2 -1 4 56.59 8.3
 2 1 -4 55.09 9.7
 2 1 -4 36.4 8
 -2 -1 3 982 30.8
 -2 -1 3 993.4 32.1
 2 1 -3 918.21 30.9
 2 1 -3 953.3 31.4
 -2 -1 2 965.7 28.5
 -2 -1 2 968.3 30.2
 2 1 -2 948.21 28.7
 2 1 -2 966.9 29.9
 -2 -1 1 0.4 2.7
 -2 -1 1 -3.9 2.9
 2 1 -1 1.3 3.5
 2 1 -1 1.1 2.5
 -2 -1 0 110.29 5.4
 -2 -1 0 110.59 6.7
 2 1 0 112.29 6.4
 2 1 0 115.09 5.2
 -2 -1 -2 1193.68 29.3
 2 1 2 1225.48 29.6
 -2 -1 -3 323.27 11.5
 2 1 3 315.37 11.7
 -2 -1 -4 17.2 4.5
 2 1 4 12.1 7.9
 2 1 4 14.8 4.5
 -2 -1 -5 115.69 9.2
 2 1 5 121.29 14.9
 2 1 5 79.59 8.3
 -2 -1 -6 208.28 12.8
 2 1 6 212.18 13.3
 2 1 6 220.78 18.9
 -2 -1 -7 26.2 6.9
 2 1 7 23.7 9.9
 2 1 7 28.6 7.4
 -2 -1 -8 17 7
 2 1 8 9.4 10
 2 1 8 10.7 6.4
 -2 -1 -9 9.7 7.1
 2 1 9 17.2 10.8
 2 1 9 13.3 7.6
 -2 -1 -10 -3 6.3
 2 1 10 1.6 6.7
 -2 -1 -11 43.8 11.1
 -2 -1 -12 -8.5 8.8
 -2 0 11 -1.8 7.2
 2 0 -11 0.2 8.1
 -2 0 10 208.48 22.6
 -2 0 10 218.08 20.8
 2 0 -10 250.57 36.8
 -2 0 9 5.3 7.5
 -2 0 9 -11.6 7.4
 2 0 -9 4.8 7.8
 -2 0 8 156.88 17.4
 -2 0 8 148.89 16.1
 2 0 -8 131.09 14.4
 -2 0 7 -4.9 6.4
 -2 0 7 0.6 6
 2 0 -7 4.1 5.9
 -2 0 6 23.1 8.3
 -2 0 6 30.9 7.9
 2 0 -6 28.1 7.4
 -2 0 5 3.9 5.8
 -2 0 5 -3.6 5.7
 2 0 -5 11.6 5.6
 2 0 -5 -5.5 6.3
 -2 0 4 240.48 14.2
 -2 0 4 195.48 12.9
 2 0 -4 255.27 14.2
 2 0 -4 242.78 15
 -2 0 3 -2.2 3.9
 -2 0 2 23.8 5.2
 -2 0 2 23.7 4.3
 2 0 -2 21.7 4.5
 2 0 -2 22.5 4.9
 -2 0 1 2.1 2
 -2 0 1 0.9 1.1
 2 0 -1 -0.8 1.8
 2 0 -1 -0.1 1.2
 2 0 1 -0.9 3.1
 -2 0 -2 570.84 18.6
 2 0 2 668.43 23.4
 -2 0 -3 -0.2 3.6
 2 0 3 -1.9 3.5
 2 0 3 3.4 5.7
 -2 0 -4 178.18 11.3
 2 0 4 176.18 14.8
 2 0 4 171.48 11.2
 -2 0 -5 -4.5 4.1
 2 0 5 3.6 5
 2 0 5 -1.9 6
 -2 0 -6 11.9 5.3
 2 0 6 6.8 5.7
 2 0 6 -4.3 6.1
 -2 0 -7 -2.9 5
 2 0 7 -0.9 5
 2 0 7 4.6 7.8
 -2 0 -8 6.6 6.7
 2 0 8 6.6 6.2
 2 0 8 6.6 7.9
 -2 0 -9 5.2 7
 2 0 9 -3.1 10.4
 2 0 9 3.4 6.7
 -2 0 -10 36 11.5
 -2 0 -11 -0.7 8.1
 -2 0 -12 153.38 20.7
 -2 1 12 12.1 7.8
 -2 1 11 -1.9 7.2
 2 -1 -11 6.6 8.3
 -2 1 10 13.5 11.7
 -2 1 10 33.3 10.3
 2 -1 -10 22.3 9.2
 -2 1 9 -12.8 5.4
 -2 1 9 -12.4 7.6
 2 -1 -9 11.7 7.6
 -2 1 8 40.5 10.2
 -2 1 8 38 11.4
 2 -1 -8 42.1 9.7
 -2 1 7 3.6 6.5
 2 -1 -7 0.4 4.8
 -2 1 6 40.5 8.5
 -2 1 6 51.49 10.5
 2 -1 -6 45.8 9
 -2 1 5 -2.2 4.6
 -2 1 5 -1.3 5.1
 2 -1 -5 1.2 4.5
 -2 1 4 60.09 7.9
 -2 1 4 56.29 8.7
 2 -1 -4 54.79 7.4
 -2 1 3 965 29.1
 2 -1 -3 982.7 28.9
 -2 1 2 867.11 25
 2 -1 -2 881.41 25
 -2 1 1 1.6 2.3
 -2 1 1 0.6 1.8
 2 -1 -1 -2.6 2.3
 -2 1 0 112.09 5.8
 2 -1 0 117.29 5.7
 -2 1 -1 141.49 8.8
 2 -1 1 125.09 8.2
 -2 1 -2 1168.78 33.7
 -2 1 -2 1112.49 36.1
 2 -1 2 1206.18 36.4
 -2 1 -3 315.27 15.2
 -2 1 -3 342.17 18.4
 2 -1 3 326.87 17.9
 -2 1 -4 16.2 9.3
 -2 1 -4 13.9 5.9
 2 -1 4 15 7.2
 2 -1 4 13.4 6
 -2 1 -5 124.99 15.3
 -2 1 -5 98.39 11.1
 2 -1 5 97.09 14.3
 2 -1 5 126.19 12.2
 -2 1 -6 229.68 15.7
 -2 1 -6 216.08 21.1
 2 -1 6 204.38 18.8
 2 -1 6 165.18 14.1
 -2 1 -7 30.4 13
 -2 1 -7 24.8 7.8
 2 -1 7 22.4 8.3
 2 -1 7 8.5 9.7
 -2 1 -8 16.8 8.1
 2 -1 8 12.8 9.4
 2 -1 8 10.2 7.4
 -2 1 -9 17.4 9
 2 -1 9 2.4 8.5
 -2 1 -11 89.89 15.9
 -2 2 12 4.8 8
 2 -2 -12 13.6 9.1
 -2 2 11 124.79 14.8
 2 -2 -11 129.79 19.5
 -2 2 10 107.59 15.7
 -2 2 10 89.79 17.2
 2 -2 -10 104.79 14.4
 -2 2 9 68.39 15.2
 -2 2 9 132.59 14.7
 2 -2 -9 100.09 13.4
 -2 2 8 113.19 16.8
 -2 2 8 106.89 13.9
 2 -2 -8 111.99 12.1
 -2 2 7 270.97 17.1
 -2 2 7 290.37 21.2
 2 -2 -7 275.17 15.9
 -2 2 6 166.58 12.7
 -2 2 6 152.38 15.4
 2 -2 -6 176.38 11.9
 -2 2 5 186.18 12.3
 2 -2 -5 163.18 11.1
 -2 2 4 153.68 10.3
 2 -2 -4 167.78 10
 -2 2 3 147.79 8.9
 2 -2 -3 143.99 8.5
 -2 2 2 46.9 5.8
 -2 2 2 45.9 6.4
 -2 2 1 804.02 23.6
 2 -2 -1 784.72 23.9
 -2 2 0 8 4.3
 2 -2 0 9.4 4.4
 -2 2 -1 762.32 26.4
 2 -2 1 809.72 26.3
 -2 2 -2 3235.98 84.89
 2 -2 2 3183.18 83.69
 -2 2 -3 29.4 8.4
 -2 2 -3 46.8 8.1
 2 -2 3 31.2 7.5
 -2 2 -4 333.07 21.3
 -2 2 -4 311.27 18.3
 2 -2 4 336.87 19.9
 -2 2 -5 76.29 11.5
 -2 2 -5 84.09 15.4
 2 -2 5 69.59 12.2
 -2 2 -6 280.17 18.7
 -2 2 -6 223.98 21.2
 2 -2 6 270.47 20.8
 -2 2 -7 20.6 11
 -2 2 -7 46.5 11
 2 -2 7 50.99 12.4
 -2 2 -8 74.99 18.1
 -2 2 -8 79.69 14.3
 2 -2 8 58.99 22.8
 -2 2 -9 47.4 17.4
 -2 2 -9 79.89 16.6
 2 -2 9 37.3 13.7
 -2 2 -10 23.5 11.2
 -2 3 12 9.7 8.2
 2 -3 -12 19 10.3
 -2 3 11 13.4 7.9
 2 -3 -11 -7 6.6
 -2 3 10 6.3 10.1
 -2 3 10 3.9 6.6
 2 -3 -10 9 7.6
 -2 3 9 39 9.6
 -2 3 9 58.49 14.4
 2 -3 -9 35.7 8.3
 -2 3 8 78.39 11.9
 -2 3 8 52.09 13.6
 2 -3 -8 75.69 10.5
 -2 3 7 49.7 9.1
 -2 3 7 39 11.5
 2 -3 -7 54.79 8.7
 -2 3 6 24.2 6.4
 2 -3 -6 28.9 6.2
 -2 3 5 102.59 9.4
 2 -3 -5 99.49 8.3
 -2 3 4 173.78 10.9
 2 -3 -4 179.68 10.6
 -2 3 3 1302.47 40.4
 -2 3 3 1294.57 36.7
 -2 3 2 296.47 14.2
 -2 3 1 36.7 6.1
 2 -3 -1 34.7 6.3
 -2 3 0 858.01 28.5
 2 -3 0 824.92 27.8
 -2 3 -1 1065.89 34.9
 2 -3 1 1014.8 33.7
 -2 3 -2 65.69 10
 2 -3 2 74.19 9.3
 -2 3 -3 6.6 7.2
 -2 3 -3 5 6.6
 -2 3 -4 38 19
 -2 3 -5 87.89 12.9
 -2 3 -5 89.79 14.8
 -2 3 -6 9.2 8.6
 -2 3 -6 13.6 6.4
 2 -3 6 2.7 5.9
 -2 3 -7 -10.1 8.6
 -2 3 -7 16.4 8.4
 2 -3 7 5.8 8.1
 -2 3 -8 83.49 20.2
 -2 3 -8 82.89 15.1
 2 -3 8 63.99 14.5
 -2 3 -9 8.5 12.6
 -2 3 -9 14.7 10.2
 -2 3 -10 -7.5 11
 -2 3 -11 -5.5 14.8
 -2 4 11 1.3 6.4
 2 -4 -11 17.9 8.1
 -2 4 10 10 6.4
 -2 4 10 13.9 11.9
 2 -4 -10 9.6 6.4
 -2 4 9 255.77 23.8
 -2 4 9 245.18 17.3
 2 -4 -9 261.37 16.7
 -2 4 8 53.99 14.5
 2 -4 -8 37.5 8.2
 -2 4 7 5.8 5.6
 2 -4 -7 2.9 4.6
 -2 4 6 51.09 8.2
 -2 4 5 19.7 5.2
 -2 4 4 255.27 13.3
 -2 4 4 263.57 16.9
 -2 4 3 177.58 10.9
 -2 4 3 188.68 13.5
 -2 4 2 107.99 10.3
 -2 4 1 32.3 7.6
 2 -4 -1 36.4 8
 -2 4 0 278.57 16.2
 2 -4 0 289.37 16.3
 -2 4 -1 11.8 6.9
 2 -4 1 1.5 4.3
 -2 4 -2 665.33 29
 2 -4 2 628.44 27.8
 -2 4 -3 1355.06 53.19
 -2 4 -3 1185.58 43.2
 2 -4 3 1195.58 43.7
 -2 4 -4 57.49 11.4
 -2 4 -4 66.39 14
 2 -4 4 68.89 12.3
 -2 4 -5 9.9 9
 -2 4 -5 3.9 6.5
 2 -4 5 9.4 6.6
 -2 4 -6 8.2 8.7
 -2 4 -6 -8.7 6
 2 -4 6 3.9 6.6
 -2 4 -7 59.79 14
 -2 4 -7 23.9 12.4
 2 -4 7 42.8 11.8
 -2 4 -8 28.3 12.4
 -2 4 -8 21 15.4
 2 -4 8 52.19 13.8
 -2 4 -9 58.09 17.1
 -2 4 -10 -16 10.7
 -2 4 -11 13.3 16.1
 -2 5 11 11.5 6.2
 -2 5 10 22.9 14.7
 -2 5 10 30.4 8.4
 -2 5 9 34 13.3
 -2 5 9 23.4 7.6
 -2 5 7 106.09 11.7
 -2 5 6 10.3 5.2
 -2 5 6 11.2 8.2
 -2 5 5 241.18 18.3
 -2 5 5 253.57 14.2
 -2 5 4 247.78 21.1
 -2 5 4 285.37 14.7
 -2 5 3 12.1 6.4
 -2 5 3 27.5 6.2
 -2 5 2 62.79 10.1
 2 -5 -2 77.19 12.3
 -2 5 1 29.8 8.3
 2 -5 -1 25.3 8
 -2 5 0 276.37 17.4
 2 -5 0 257.17 17.2
 2 -5 1 289.37 18.1
 -2 5 -2 37.4 9.8
 -2 5 -2 44.1 9.7
 2 -5 2 39.1 8.7
 -2 5 -3 40.7 11.4
 -2 5 -3 53.29 10.6
 2 -5 3 20.1 7.5
 -2 5 -4 13.1 7.2
 -2 5 -4 14.4 9.9
 -2 5 -5 82.79 14.1
 -2 5 -5 79.59 16.5
 2 -5 5 46.9 11.2
 -2 5 -6 25.2 11.6
 2 -5 6 10.9 9.2
 -2 5 -7 163.58 24.8
 -2 5 -7 188.78 19.1
 2 -5 7 162.88 20.3
 -2 5 -9 9.9 15.1
 -2 5 -10 -7.6 11.1
 -2 5 -11 50.39 20.6
 -2 6 11 7 6.6
 -2 6 10 1.6 5.7
 -2 6 9 4.9 6
 -2 6 8 86.59 15.6
 -2 6 8 95.39 13.9
 -2 6 7 -6.7 7.6
 -2 6 7 2 6.2
 -2 6 6 2.2 8.1
 -2 6 6 0.2 4.9
 -2 6 5 15.3 7.9
 -2 6 5 15.2 5.7
 -2 6 4 46.2 10.7
 -2 6 4 39.8 7.5
 -2 6 3 43.5 9.4
 -2 6 2 213.48 16.8
 2 -6 -2 219.18 17.6
 -2 6 1 347.27 20.9
 2 -6 -1 350.86 21.4
 -2 6 0 438.36 24.7
 2 -6 0 414.86 23.6
 -2 6 -1 840.12 36.3
 2 -6 1 725.23 33.6
 -2 6 -2 8.5 6.6
 -2 6 -2 3.6 7.5
 2 -6 2 -0.6 5.4
 -2 6 -3 129.59 16.1
 -2 6 -3 130.39 17.8
 2 -6 3 118.09 13.9
 -2 6 -4 57.29 14.2
 -2 6 -4 35.3 10.3
 2 -6 4 34.9 9.7
 -2 6 -5 66.59 15.6
 -2 6 -5 78.59 15.2
 2 -6 5 72.39 13.9
 -2 6 -6 362.26 26.1
 -2 6 -6 357.66 31.4
 2 -6 6 354.16 26.3
 -2 6 -7 6.7 14.4
 -2 6 -8 83.09 19.6
 -2 6 -9 -3 14.1
 -2 6 -10 21 17.7
 -2 7 10 11.7 5.5
 -2 7 10 7.8 10.6
 -2 7 9 -3.5 4.9
 -2 7 9 12.1 11
 -2 7 8 -16.7 6.6
 -2 7 8 2.6 6.1
 -2 7 7 62.99 13.5
 -2 7 7 75.49 10.9
 -2 7 6 75.29 13.4
 -2 7 6 76.59 10.9
 -2 7 5 36.5 11
 -2 7 5 46.8 8.7
 -2 7 4 8.8 7.5
 -2 7 4 -4 4.5
 -2 7 3 1.4 6.2
 -2 7 2 16.6 7.3
 2 -7 -2 3.1 7.3
 -2 7 1 197.28 17.8
 2 -7 -1 171.88 17
 -2 7 0 103.59 15.4
 2 -7 0 133.49 18.4
 -2 7 -1 9.3 8.2
 2 -7 1 -7.4 5.4
 -2 7 -2 11.9 7.9
 -2 7 -2 11.9 8.2
 2 -7 2 -9 5.8
 -2 7 -3 17.5 9.9
 -2 7 -3 23.7 9
 2 -7 3 0.9 8.4
 -2 7 -4 16.2 8.2
 -2 7 -4 9.9 10.3
 2 -7 4 14.1 8.2
 -2 7 -5 45 11.7
 -2 7 -5 17.5 11.3
 2 -7 5 9.1 8.4
 -2 7 -7 39.8 15.4
 -2 7 -8 -2.7 12.5
 -2 7 -9 -0.7 13.1
 -2 7 -10 19.8 15.9
 -2 8 9 -2.2 5.1
 -2 8 9 20.7 10
 -2 8 8 1.4 11.2
 -2 8 8 23.8 7.5
 -2 8 7 4.4 5.7
 -2 8 7 3.8 8.3
 -2 8 6 -4.7 5
 -2 8 6 -6.4 7.2
 -2 8 5 23.3 9.4
 -2 8 5 20.6 7.4
 -2 8 4 21.8 6.8
 -2 8 4 12.4 8.8
 -2 8 3 -1 6.3
 -2 8 2 147.09 16.9
 2 -8 -2 176.18 23.2
 -2 8 1 127.19 15.8
 2 -8 -1 119.99 18.8
 -2 8 0 25.1 10.8
 2 -8 0 30.3 12.5
 -2 8 -1 35.2 11.2
 -2 8 -1 20.1 10
 2 -8 1 11.7 8.6
 -2 8 -2 24.9 11.4
 -2 8 -2 -5.7 7.1
 2 -8 2 11.2 10
 -2 8 -3 101.79 19.8
 -2 8 -3 120.19 18.2
 2 -8 3 124.99 18.7
 -2 8 -4 134.19 22.3
 -2 8 -5 67.69 17.6
 -2 8 -6 13 13.6
 -2 8 -7 -2.7 10.4
 -2 8 -8 49.8 20.8
 -2 8 -9 -3.6 14.8
 -2 9 8 -3.2 8.8
 -2 9 8 6.6 6.9
 -2 9 7 -0.2 5.3
 -2 9 7 14.1 10
 -2 9 6 5.7 9.7
 -2 9 6 11.2 6.5
 -2 9 5 4.1 5.9
 -2 9 5 -1.7 7.6
 -2 9 4 5.5 8.7
 -2 9 4 21.1 6.8
 -2 9 3 17.5 10.3
 -2 9 2 48.9 12.7
 2 -9 -2 33.4 13.9
 -2 9 1 0 7.9
 2 -9 -1 4.8 9.3
 -2 9 -1 -5.8 7
 -2 9 -1 0.8 8.7
 2 -9 1 -0.5 11.9
 -2 9 -2 4.6 9.9
 -2 9 -3 24.9 12.1
 -2 9 -4 -0.8 9.5
 -2 9 -5 0.6 10.7
 -2 9 -6 4.2 13
 -2 9 -7 21.6 14.8
 -2 9 -8 7.4 13
 -2 10 7 19.4 11.2
 -2 10 7 9.2 6.8
 -2 10 6 20.6 10.5
 -2 10 6 6.2 6.3
 -2 10 5 0.9 8
 -2 10 5 -11.5 4.6
 -2 10 4 1.5 6.4
 -2 10 4 -5.2 8.1
 -2 10 3 21 10.4
 -2 10 2 13.8 10.6
 -2 10 1 57.09 15.9
 -2 10 1 53.99 13.6
 -2 10 0 55.79 14.7
 -2 10 -1 12.9 11.7
 -2 10 -2 -6.6 8.1
 -2 10 -3 75.09 19.8
 -2 10 -4 -8.9 9.4
 -2 10 -5 -2.5 12.6
 -2 10 -6 14.2 14.4
 -2 11 5 4.4 9
 -2 11 5 11 6.7
 -2 11 4 7.8 8.3
 -2 11 4 14.6 8.2
 -2 11 3 25.6 11.3
 -2 11 2 0.4 8.7
 -2 11 1 -3.2 7.9
 -2 11 0 3.3 8.2
 -2 11 -1 5.6 11
 -2 11 -2 47.5 17
 -2 11 -3 -6.9 12.8
 -2 11 -4 31.7 16.4
 -2 11 -5 17 15.3
 -2 12 1 34.4 15.8
 -2 12 0 -3.3 10.3
 -2 12 -1 -13.2 9.8
 3 12 -1 10.6 10.6
 3 12 0 -11.2 10.2
 3 12 1 -4.8 10.4
 3 11 -5 23.1 16.5
 3 11 -4 24.6 12.8
 3 11 -3 -2.8 10.5
 3 11 -2 -1 9.8
 3 11 -1 4.9 10.9
 3 11 0 104.19 21.6
 3 11 1 22.3 12.2
 3 11 1 -10.7 7
 3 11 2 20.1 12.7
 3 11 2 18 9.4
 3 11 3 19.6 9
 3 11 3 -6.4 10.1
 3 11 4 -7.3 4.9
 3 11 4 22.4 13
 3 11 4 -0.9 6.8
 3 10 -7 19.6 16.4
 3 10 -6 -8.9 13
 3 10 -5 -7.4 10.1
 3 10 -4 8.4 11.2
 3 10 -3 4.9 10.1
 3 10 -2 9.2 11.7
 3 10 -1 5.9 8.5
 3 10 -1 4.2 10.8
 3 10 0 89.59 16.7
 3 10 0 80.99 17.2
 3 10 1 24.1 11.6
 3 10 2 21 11.3
 3 10 2 30.7 9.8
 3 10 3 116.59 20.4
 3 10 3 113.79 14.1
 3 10 4 3.4 10
 3 10 4 14.5 6.7
 3 10 5 -8.3 9
 3 10 5 -7.3 5.1
 3 10 6 6.1 4.6
 3 10 6 2.6 10.4
 3 9 -8 2.4 15.6
 3 9 -7 14.1 15
 3 9 -6 23.4 13.2
 3 9 -4 14 12.5
 3 9 -3 119.39 20.5
 3 9 -2 10.6 8.9
 3 9 -1 35.4 12.9
 3 9 -1 56.89 15
 3 9 0 20.1 11.6
 3 9 0 36.5 10.8
 3 9 1 -1.5 9
 3 9 1 4.3 7
 3 9 2 19.8 8.6
 3 9 2 42.5 12.8
 3 9 3 35.2 9.2
 3 9 4 27.1 7.5
 3 9 4 13.4 11.1
 3 9 5 -1.5 8.8
 3 9 6 17.1 5.5
 3 9 6 9.2 4.5
 3 9 6 3.7 10.2
 3 9 7 14.7 3.8
 3 9 7 -1.5 3.2
 3 9 7 3.6 10.2
 3 9 8 24.2 13.6
 3 8 -9 21 16.5
 3 8 -8 -2.6 13.4
 3 8 -7 2.5 13.6
 3 8 -6 11.3 11.1
 3 8 -5 18.5 17.1
 3 8 -4 2.9 10
 3 8 -4 9.6 8
 -3 -8 3 18.1 9.6
 3 8 -3 2.9 8.6
 3 8 -3 -8.6 8.5
 -3 -8 2 12.2 9.9
 3 8 -2 43.1 11.5
 3 8 -2 38.7 12.7
 -3 -8 1 8.1 8.6
 3 8 -1 3.7 7.3
 3 8 -1 -3.7 7.3
 -3 -8 0 8.9 8.9
 3 8 0 10.4 8.6
 3 8 0 2.1 6.6
 -3 -8 -1 2.4 7.8
 3 8 1 2.2 7.8
 3 8 1 10.6 7
 3 8 2 16.7 7.4
 3 8 2 4.7 9.9
 3 8 3 8.1 5.5
 3 8 3 14.1 9.3
 3 8 4 25.1 12.6
 3 8 4 20.8 10.6
 3 8 4 31.8 6.6
 3 8 5 71.49 15.8
 3 8 5 69.49 8.3
 3 8 5 58.79 7.6
 3 8 6 7.1 11.9
 3 8 6 11.2 4.2
 3 8 6 14 4.2
 3 8 7 27.9 4.1
 3 8 7 23.5 11.4
 3 8 7 24.6 3.9
 3 8 8 22 11.4
 3 8 9 17 14.5
 3 7 -10 9.5 13.1
 3 7 -9 50.69 19.6
 3 7 -8 120.39 23.5
 3 7 -7 6.5 11.2
 3 7 -6 192.88 24.1
 -3 -7 5 211.68 20.9
 3 7 -5 225.18 21.3
 3 7 -5 252.27 25.7
 -3 -7 4 64.79 15
 3 7 -4 39.1 12.8
 3 7 -4 52.99 12.3
 -3 -7 3 51.79 17.1
 3 7 -3 14.8 9.9
 3 7 -3 37.3 10.9
 -3 -7 2 55.39 12.7
 3 7 -2 55.49 12.5
 3 7 -2 69.29 13.7
 -3 -7 1 8 7.2
 3 7 -1 6.8 7.2
 3 7 -1 4.5 6.7
 -3 -7 0 13.2 9
 3 7 0 -6.7 6.1
 3 7 0 0.5 5.8
 -3 -7 -1 54.89 13.8
 3 7 1 51.79 11.8
 3 7 1 43.6 9.2
 3 7 2 72.09 14.2
 3 7 2 96.99 13.6
 3 7 3 58.99 13
 3 7 3 44 8
 3 7 4 12.5 4.8
 3 7 4 9.9 8.7
 3 7 4 10.7 4.4
 3 7 5 105.29 16.8
 3 7 5 123.99 8.9
 3 7 5 124.19 8.7
 3 7 6 194.38 22.8
 3 7 6 196.88 10
 3 7 7 11.6 10.9
 3 7 8 -3 8.1
 3 7 9 -20 8.3
 3 6 -11 -17.1 12.6
 3 6 -10 16.5 14.3
 3 6 -9 8 11.7
 3 6 -8 31.5 21.3
 -3 -6 7 3 8.5
 3 6 -7 25.8 12.8
 -3 -6 6 246.38 21.8
 3 6 -6 236.68 24.2
 3 6 -6 266.07 23.3
 -3 -6 5 -7.8 5.3
 3 6 -5 6.3 9.5
 -3 -6 4 0.7 7.4
 3 6 -4 24.7 8.6
 3 6 -4 -1.5 6.8
 -3 -6 3 503.55 28.3
 3 6 -3 496.05 27.5
 3 6 -3 511.85 29.6
 -3 -6 2 22.5 8
 3 6 -2 12.9 7.7
 3 6 -2 7.4 6.9
 -3 -6 1 73.39 12.9
 3 6 -1 97.79 13.6
 3 6 -1 71.29 12.4
 -3 -6 0 11.5 7.9
 3 6 0 33.4 10.3
 3 6 0 18.9 7.5
 -3 -6 -1 73.09 13.9
 3 6 1 70.59 10.1
 3 6 1 65.39 12.3
 3 6 2 30.1 6.5
 3 6 2 28.5 8.7
 3 6 3 6.7 3.8
 3 6 3 8.2 7
 3 6 4 14.5 3.7
 3 6 4 20.2 9
 3 6 5 -1.2 8
 3 6 5 4.2 2.9
 3 6 6 100.59 18.1
 3 6 6 115.49 7.2
 3 6 7 30 3.7
 3 5 -11 -11.1 13
 -3 -5 10 34.3 14.1
 3 5 -10 26.4 15.4
 -3 -5 9 8.9 9.6
 3 5 -9 -18.5 12.4
 -3 -5 8 24.6 11.3
 -3 -5 8 47.8 12.8
 3 5 -8 39.1 15
 -3 -5 7 815.32 42
 -3 -5 7 846.42 40.7
 3 5 -7 751.12 41.7
 3 5 -7 797.02 41
 -3 -5 6 151.78 18.1
 -3 -5 6 167.38 16.7
 3 5 -6 167.98 19.5
 -3 -5 5 51.59 11.8
 -3 -5 5 54.19 12.9
 3 5 -5 51.69 12.4
 3 5 -5 64.59 13.4
 -3 -5 4 41.3 11.2
 -3 -5 4 50.69 10.6
 3 5 -4 50.49 12.7
 3 5 -4 37.1 11.1
 -3 -5 3 47.7 10.5
 -3 -5 3 36.4 9.7
 3 5 -3 54.99 11.3
 3 5 -3 35.1 9.5
 -3 -5 2 101.59 14.1
 3 5 -2 86.49 12.7
 3 5 -2 75.29 13.1
 -3 -5 1 5.5 5.4
 3 5 -1 6 6.3
 3 5 -1 -0.1 5.6
 -3 -5 0 61.59 11.1
 3 5 0 51.29 9.3
 3 5 0 58.69 10.8
 3 5 1 -3.5 3.2
 3 5 1 5.3 6.4
 3 5 2 99.59 14.2
 3 5 2 80.29 7.5
 3 5 3 272.27 20.6
 3 5 4 491.85 16.1
 3 5 4 521.25 29
 3 5 5 205.58 8.9
 3 5 6 117.19 6.6
 3 5 7 7.9 3
 3 5 8 2.9 3
 -3 -4 11 28.1 13.5
 3 4 -11 58.19 19.5
 -3 -4 10 11.7 11.6
 3 4 -10 -4.3 11.8
 -3 -4 9 68.89 18.4
 -3 -4 9 70.29 15.5
 3 4 -9 72.79 19.6
 -3 -4 8 6.6 9.2
 -3 -4 8 6.8 8.5
 3 4 -8 -15.4 8.4
 -3 -4 7 272.77 23.6
 -3 -4 7 290.87 22.4
 3 4 -7 278.57 25.6
 -3 -4 6 259.47 20.1
 -3 -4 6 207.88 20.1
 3 4 -6 228.98 21
 3 4 -6 246.08 21
 -3 -4 5 26.4 8.7
 -3 -4 5 10.8 8.2
 3 4 -5 10.5 8.6
 3 4 -5 18.1 8.9
 -3 -4 4 512.85 27.1
 -3 -4 4 493.55 25.1
 3 4 -4 453.05 26.2
 3 4 -4 476.45 25.6
 -3 -4 3 527.65 24.8
 -3 -4 3 504.65 29.4
 3 4 -3 507.55 25.2
 3 4 -3 522.75 25.8
 -3 -4 2 410.46 21
 -3 -4 2 403.86 21.1
 3 4 -2 383.76 21.3
 3 4 -2 401.66 23.7
 -3 -4 1 810.02 34.8
 3 4 -1 764.22 30.1
 3 4 -1 739.63 28.7
 -3 -4 0 26.2 7.4
 3 4 0 18.6 6.9
 3 4 0 37.5 7.3
 3 4 1 326.97 18.7
 3 4 1 329.47 14.5
 3 4 2 18.6 7.8
 3 4 2 12.2 3.8
 3 4 3 21.3 3.3
 3 4 4 370.86 11.8
 3 4 5 392.76 12.8
 3 4 6 -0.7 2.4
 3 4 7 27.2 4.8
 3 4 8 -6.5 3.1
 3 4 9 7.1 4.2
 -3 -3 12 3.5 10.5
 3 3 -12 -1.4 13.8
 -3 -3 11 -7.3 9.6
 3 3 -11 26.3 16.6
 -3 -3 10 -13.1 7.6
 3 3 -10 39.1 13.6
 -3 -3 9 187.38 20.3
 -3 -3 9 215.88 21.9
 3 3 -9 209.88 25.2
 3 3 -9 197.18 20.8
 -3 -3 8 10.5 9.1
 3 3 -8 0.4 9.9
 3 3 -8 9.8 9.1
 -3 -3 7 50.19 11.8
 -3 -3 7 25.9 10.3
 3 3 -7 44.6 11.4
 3 3 -7 28.3 11.4
 -3 -3 6 9.8 8.2
 -3 -3 6 32.2 9.3
 3 3 -6 27.1 11.1
 3 3 -6 18.9 8.6
 -3 -3 5 501.35 27
 -3 -3 5 476.75 24.8
 3 3 -5 486.65 26.1
 3 3 -5 478.75 27
 -3 -3 4 69.69 14.3
 -3 -3 4 71.29 10.6
 3 3 -4 43 9.5
 3 3 -4 64.09 11.6
 -3 -3 3 55.49 10.5
 -3 -3 3 63.19 9.6
 3 3 -3 61.59 11.9
 3 3 -3 62.49 10.8
 -3 -3 2 176.98 13.3
 -3 -3 2 208.78 13.2
 3 3 -2 190.58 13.3
 3 3 -2 207.78 13.4
 -3 -3 1 357.06 17
 -3 -3 1 330.67 16.6
 3 3 -1 349.87 17.3
 3 3 -1 323.87 16.1
 -3 -3 0 3.4 4.1
 -3 -3 0 9 5.9
 3 3 0 -0.4 3.9
 3 3 0 2.6 5.3
 3 3 1 408.26 20
 3 3 1 454.95 15.4
 3 3 2 535.85 15.6
 3 3 3 56.39 3.3
 3 3 4 269.87 9
 3 3 5 30.9 4.2
 -3 -3 -6 71.29 5.8
 3 3 6 73.29 6.4
 -3 -3 -7 44.2 5.9
 3 3 7 34 5.9
 -3 -3 -8 23.1 5.4
 3 3 8 19.7 5.9
 3 3 8 15.4 11.7
 -3 -3 -9 1.3 4.5
 3 3 9 -1.9 11.1
 3 3 9 0.2 4.4
 -3 -3 -10 0.7 5.1
 -3 -2 12 -2.6 9.9
 -3 -2 11 12.9 10.5
 -3 -2 10 81.59 15.4
 -3 -2 10 104.79 18.8
 3 2 -10 75.69 18.9
 3 2 -10 79.59 26.1
 -3 -2 9 107.19 21
 -3 -2 9 142.99 20.2
 3 2 -9 162.18 21.3
 3 2 -9 101.79 19.7
 -3 -2 8 223.98 19.7
 -3 -2 8 182.58 18.9
 3 2 -8 194.78 22.1
 3 2 -8 214.38 20.1
 -3 -2 7 84.29 14.9
 -3 -2 7 61.69 12.2
 3 2 -7 91.89 14.1
 3 2 -7 46.8 12.3
 -3 -2 6 31.5 8.6
 -3 -2 6 25.4 9.2
 3 2 -6 40.9 10.2
 3 2 -6 25.6 9.1
 -3 -2 5 6 6.9
 3 2 -5 10 7.9
 3 2 -5 3.1 6.1
 -3 -2 4 299.67 17
 -3 -2 4 291.07 18.7
 3 2 -4 273.77 17
 -3 -2 3 54.19 7.8
 -3 -2 3 83.69 11.2
 3 2 -3 83.79 9.7
 3 2 -3 74.59 10.3
 -3 -2 2 1982 53.99
 -3 -2 2 1821.12 51.89
 3 2 -2 1862.41 53.09
 3 2 -2 1977.2 52.89
 -3 -2 1 1223.98 36.2
 -3 -2 1 1215.68 36.1
 3 2 -1 1255.37 36.2
 3 2 -1 1267.67 36.4
 -3 -2 0 460.95 16.1
 -3 -2 0 424.56 18.6
 3 2 0 435.16 18
 3 2 0 470.05 15.9
 3 2 1 718.43 19.3
 3 2 3 145.49 5.1
 -3 -2 -4 54.19 4.7
 3 2 4 60.69 5.1
 -3 -2 -5 252.37 10.8
 3 2 5 237.48 11.1
 -3 -2 -6 86.69 7.5
 3 2 6 105.89 17.2
 3 2 6 85.59 7.8
 -3 -2 -7 4.5 4
 3 2 7 13.2 9.3
 3 2 7 1 4
 -3 -2 -8 5.4 4.8
 3 2 8 -6.1 4.3
 3 2 8 16.8 12.2
 -3 -2 -9 6.3 5.5
 3 2 9 2.4 5.4
 3 2 9 10.8 10.8
 -3 -2 -10 4.8 6
 -3 -2 -11 55.59 11.4
 -3 -2 -12 -13.2 6.7
 -3 -1 12 -13.4 8.8
 -3 -1 11 19 10.8
 -3 -1 10 15.7 10.6
 -3 -1 10 10.9 9.4
 3 1 -10 -15.1 8.2
 -3 -1 9 17.5 9.9
 -3 -1 9 13.6 9
 3 1 -9 10.3 9.2
 -3 -1 8 20.5 9.2
 -3 -1 8 13.4 8.3
 3 1 -8 24.7 9.6
 3 1 -8 9.8 9.9
 -3 -1 7 90.39 14
 -3 -1 7 80.29 13.7
 3 1 -7 71.29 13.9
 3 1 -7 68.09 13
 -3 -1 6 10 6.7
 -3 -1 6 7.6 6.9
 3 1 -6 5.9 6.5
 3 1 -6 8.9 8.3
 -3 -1 5 20.7 7.6
 -3 -1 5 28.8 8.3
 3 1 -5 31.4 8.9
 3 1 -5 19.2 8
 -3 -1 4 179.68 13.6
 -3 -1 4 206.98 12.9
 3 1 -4 148.59 12.3
 3 1 -4 214.48 14.2
 -3 -1 3 1429.86 41.7
 -3 -1 3 1499.05 44.3
 3 1 -3 1548.35 43.4
 3 1 -3 1486.35 44
 -3 -1 2 504.65 19.5
 -3 -1 2 512.65 17.7
 3 1 -2 514.05 19.4
 3 1 -2 485.95 17.6
 -3 -1 1 3.1 4.2
 -3 -1 1 2.5 3.2
 3 1 -1 -0.4 2.8
 3 1 -1 2.4 3.7
 -3 -1 0 15.1 3.2
 3 1 0 10.9 2.9
 -3 -1 -1 216.78 6.5
 -3 -1 -2 160.68 5.9
 -3 -1 -3 81.29 5.6
 -3 -1 -4 219.78 10.6
 3 1 4 196.18 18
 3 1 4 223.58 10.7
 -3 -1 -5 244.98 12.7
 3 1 5 274.57 13.4
 3 1 5 242.38 19.5
 -3 -1 -6 0.8 4.1
 3 1 6 -5.8 3.3
 3 1 6 2.9 8
 -3 -1 -7 61.19 9.1
 3 1 7 41.4 8
 3 1 7 37.6 11.4
 -3 -1 -8 13.5 6.7
 3 1 8 20.2 7.2
 3 1 8 8.7 9.8
 -3 -1 -9 6 6.8
 3 1 9 5.5 9.7
 -3 -1 -10 11.7 8
 -3 -1 -11 4 6.7
 -3 0 12 32.8 12
 -3 0 11 21.6 11.1
 -3 0 11 -8.1 10.4
 3 0 -11 11.4 8.8
 -3 0 10 74.09 14.9
 -3 0 10 71.69 15.4
 3 0 -10 68.59 13.7
 -3 0 9 -3.2 7.2
 -3 0 9 5.8 9
 3 0 -9 3.9 8.4
 -3 0 8 530.05 29.5
 -3 0 8 515.55 28.3
 3 0 -8 524.75 27.4
 -3 0 7 -2.3 5
 -3 0 7 -0.2 5.8
 3 0 -7 1.9 5.6
 -3 0 6 132.19 13.9
 3 0 -6 134.89 12.2
 3 0 -6 125.79 14.7
 -3 0 5 1.3 5.8
 -3 0 5 -2.7 4.9
 3 0 -5 2.5 5.5
 3 0 -5 -3.6 6.6
 -3 0 4 317.27 16.3
 -3 0 4 310.87 15.8
 3 0 -4 314.97 16.4
 3 0 -4 333.47 16.2
 -3 0 3 -0.3 3.6
 -3 0 3 -1.7 4.3
 3 0 -3 -0.5 4.2
 3 0 -3 4.3 4.7
 -3 0 2 1829.32 45.6
 -3 0 2 1902.51 49.1
 3 0 -2 1835.12 46
 3 0 -2 1854.11 48.6
 -3 0 1 0 2.7
 -3 0 1 1.2 1.3
 3 0 -1 -1.5 1.2
 3 0 -1 1.3 2.6
 -3 0 0 110.09 5.3
 3 0 0 107.79 5.3
 3 0 1 1.8 4.3
 3 0 2 1279.17 39.5
 -3 0 -3 -1.7 3.5
 3 0 3 -1.7 5.7
 -3 0 -5 2.2 4.6
 3 0 5 9.9 8.4
 3 0 5 -0.5 4.1
 -3 0 -6 237.78 14.6
 3 0 6 207.28 14.5
 3 0 6 220.38 19.7
 -3 0 -7 -7.8 3.9
 3 0 7 -4 4.2
 3 0 7 -9.4 5.6
 -3 0 -8 122.99 13.5
 3 0 8 114.19 18.3
 -3 0 -9 3.1 7.7
 3 0 9 1.2 11.2
 -3 0 -10 16.8 9.8
 -3 0 -12 158.58 21
 -3 1 12 -20.1 7.4
 -3 1 11 7.2 7.7
 -3 1 11 0.9 9.2
 3 -1 -11 3.2 8.9
 -3 1 10 10.7 8.9
 -3 1 10 4.6 20.1
 3 -1 -10 -4.1 6.7
 -3 1 9 -2.9 9.4
 -3 1 9 15.9 8.6
 3 -1 -9 13.5 8.3
 -3 1 8 10.4 7.3
 -3 1 8 -2.8 7.1
 3 -1 -8 16.7 7.7
 -3 1 7 48.1 10.6
 -3 1 7 74.99 11.4
 3 -1 -7 67.89 10.2
 -3 1 6 19.9 7.3
 -3 1 6 17.6 6.7
 3 -1 -6 13.5 5
 -3 1 5 19.9 6.7
 -3 1 5 34.8 8
 3 -1 -5 24.2 6.8
 -3 1 4 202.78 12.9
 -3 1 4 229.18 13.2
 3 -1 -4 199.78 11.9
 -3 1 3 1455.95 40.2
 -3 1 3 1442.86 40.7
 3 -1 -3 1441.76 40.4
 -3 1 2 523.75 18.2
 3 -1 -2 510.35 17.7
 -3 1 1 0.3 2.8
 -3 1 1 2 1.6
 3 -1 -1 2.7 2.9
 3 -1 -1 2.2 1.8
 -3 1 0 17.9 3.7
 3 -1 0 18.1 3.5
 -3 1 -1 195.68 11.4
 3 -1 1 181.08 10.7
 -3 1 -2 230.88 14.5
 3 -1 2 226.28 14.7
 -3 1 -3 86.59 8.7
 -3 1 -3 97.59 13.3
 3 -1 3 96.39 11.7
 -3 1 -4 221.58 17.4
 -3 1 -4 214.38 13.4
 3 -1 4 234.68 25.7
 -3 1 -5 253.97 15.8
 -3 1 -5 256.67 20.5
 3 -1 5 243.58 19.6
 -3 1 -6 33 12.3
 -3 1 -6 7.3 5.7
 3 -1 6 -1 7.3
 -3 1 -7 37.3 12.9
 -3 1 -7 58.19 10.8
 -3 1 -8 20.8 8.7
 -3 1 -9 12.3 8.3
 3 -1 9 14 11.2
 -3 1 -10 33.4 12.1
 -3 1 -11 -1.2 10.3
 -3 2 12 -5.3 7.1
 3 -2 -12 7.6 10.5
 -3 2 11 13.3 9.1
 -3 2 11 10.7 10.8
 3 -2 -11 4.7 8.2
 -3 2 10 124.79 16.7
 -3 2 10 44 22.7
 3 -2 -10 102.49 14.7
 -3 2 9 128.89 16.9
 -3 2 9 110.59 16.9
 3 -2 -9 107.29 12.9
 -3 2 8 211.28 16.4
 -3 2 8 184.28 18.6
 3 -2 -8 164.08 14.2
 -3 2 7 78.39 13.3
 3 -2 -7 73.19 10.3
 -3 2 6 22.6 6.3
 -3 2 5 15.6 6.8
 -3 2 5 13.2 5.6
 3 -2 -5 11.8 4.9
 -3 2 4 267.87 14
 3 -2 -4 266.97 13.5
 -3 2 3 95.29 8
 3 -2 -3 104.69 8
 -3 2 2 1851.91 47.6
 -3 2 2 1841.82 48.5
 -3 2 1 1190.18 32.2
 3 -2 -1 1190.18 32.2
 -3 2 0 496.85 18.1
 3 -2 0 474.15 17.2
 -3 2 -1 744.93 26.2
 3 -2 1 682.33 24.3
 -3 2 -2 1745.33 52.19
 3 -2 2 1750.52 50.89
 -3 2 -3 227.08 16.8
 -3 2 -3 173.98 12.9
 3 -2 3 159.88 13.3
 -3 2 -4 65.89 10.2
 -3 2 -4 33.5 10.3
 3 -2 4 54.69 11.1
 -3 2 -5 273.17 17.6
 -3 2 -5 249.48 20.6
 3 -2 5 212.08 18.2
 -3 2 -6 97.49 12.2
 -3 2 -6 85.49 16.3
 3 -2 6 108.39 16.9
 -3 2 -7 7.8 10.4
 -3 2 -7 0.1 5.5
 3 -2 7 8.1 7.6
 -3 2 -8 10.4 11.2
 -3 2 -8 -8 6.7
 3 -2 8 -3.6 7.3
 -3 2 -9 -8 7
 -3 2 -9 11.7 12.8
 -3 2 -10 19.5 11
 -3 3 12 -2.5 7
 3 -3 -12 21 10.9
 -3 3 11 -3.8 11
 -3 3 11 20.1 9.1
 3 -3 -11 8.5 8.2
 -3 3 10 -8.4 9.7
 -3 3 10 -2.2 6.1
 3 -3 -10 -5 6.3
 -3 3 9 169.88 19.3
 -3 3 9 169.58 15.2
 3 -3 -9 136.39 13.9
 -3 3 8 4.6 6.4
 -3 3 8 8.4 9.5
 3 -3 -8 3.5 5.4
 -3 3 7 47.8 9
 3 -3 -7 45.1 8.1
 -3 3 6 27.8 6.8
 3 -3 -6 42.7 13.1
 -3 3 5 415.56 18.9
 3 -3 -5 420.56 17.9
 -3 3 4 44.5 7
 3 -3 -4 43 6.9
 -3 3 3 56.29 7.6
 -3 3 3 65.39 8.8
 -3 3 2 206.28 11.4
 -3 3 2 213.58 11.4
 -3 3 1 360.86 15.2
 3 -3 -1 335.17 15.1
 -3 3 0 6.1 4.9
 3 -3 0 3 4.2
 -3 3 -1 474.65 21.4
 3 -3 1 497.65 20.9
 -3 3 -2 577.24 25.9
 3 -3 2 567.04 24.4
 3 -3 3 37.7 8.8
 -3 3 -4 328.17 19.9
 -3 3 -4 327.27 22.7
 3 -3 4 311.37 20.1
 -3 3 -5 3.7 8.5
 -3 3 -5 34 8.8
 3 -3 5 18.3 8
 -3 3 -6 54.49 13.6
 -3 3 -6 104.49 15.1
 3 -3 6 63.59 12.4
 -3 3 -7 50.59 11.6
 -3 3 -7 33 13.1
 3 -3 7 37.8 12.2
 -3 3 -8 20.4 12.9
 -3 3 -8 14.2 8.3
 3 -3 8 -6.4 8.7
 -3 3 -9 16.2 10.9
 -3 3 -9 4.8 22.3
 -3 3 -10 4 14.4
 -3 4 11 22 8.7
 3 -4 -11 18.1 9.4
 -3 4 10 3.6 7
 -3 4 10 16.2 11.7
 3 -4 -10 22.2 8.3
 -3 4 9 47.7 13.6
 -3 4 9 57.59 11.1
 3 -4 -9 47.8 9.7
 -3 4 8 -2.5 5.5
 -3 4 8 3 9.3
 3 -4 -8 0.3 5.1
 -3 4 7 249.38 19.4
 3 -4 -7 227.68 14.6
 -3 4 6 252.47 15.4
 -3 4 5 9.9 5.1
 -3 4 4 456.75 19.4
 -3 4 4 458.15 21.9
 -3 4 3 517.95 20.4
 -3 4 3 483.95 21.5
 -3 4 2 403.06 18.4
 3 -4 -2 381.86 19.1
 -3 4 1 813.72 28.8
 3 -4 -1 758.42 28.3
 -3 4 0 23.7 6.9
 3 -4 0 34.1 7.4
 -3 4 -1 338.37 19.4
 3 -4 1 340.17 18.5
 -3 4 -2 16.9 8.2
 3 -4 2 13.5 6.7
 -3 4 -3 41.4 9.4
 -3 4 -3 27.2 9.5
 3 -4 3 11.7 7.6
 -3 4 -4 372.46 23
 -3 4 -4 404.46 26.1
 3 -4 4 390.76 23.1
 -3 4 -5 388.36 23.9
 -3 4 -5 391.46 27.8
 3 -4 5 389.66 24.2
 -3 4 -6 21.5 9.1
 -3 4 -6 3.2 8.5
 3 -4 6 2.9 7.1
 -3 4 -7 43.9 15.4
 -3 4 -7 39.6 12.9
 3 -4 7 41.6 12.9
 -3 4 -8 11.3 8.7
 -3 4 -8 -6.5 9.5
 -3 4 -9 0.1 10.6
 -3 4 -10 2.3 14.1
 -3 4 -11 36.2 19.1
 -3 5 11 25 7.7
 -3 5 10 29.7 13
 -3 5 10 39.9 9
 -3 5 9 5.7 7.2
 -3 5 9 8.1 12.2
 -3 5 8 17.1 7.2
 -3 5 7 708.33 40.5
 -3 5 6 146.29 12.3
 -3 5 6 130.69 15
 -3 5 5 64.99 9.1
 -3 5 5 53.99 11
 -3 5 4 49.6 8.2
 -3 5 4 37.1 8.3
 -3 5 3 24.4 7.3
 -3 5 3 29.7 6.5
 -3 5 2 85.19 10.1
 -3 5 1 15.7 6.3
 3 -5 -1 10.3 6.4
 -3 5 0 51.09 9.3
 3 -5 0 63.39 10.6
 3 -5 1 -1.2 5
 -3 5 -2 110.09 15.6
 3 -5 2 102.89 14.1
 -3 5 -3 242.68 18
 -3 5 -3 270.17 20.6
 3 -5 3 249.38 18.5
 -3 5 -4 519.75 28.2
 -3 5 -4 528.75 31
 3 -5 4 530.65 29
 -3 5 -5 218.78 20.1
 -3 5 -5 226.78 22.2
 3 -5 5 216.08 19.4
 -3 5 -6 130.19 20.5
 3 -5 6 155.18 17.7
 -3 5 -7 -1.8 7.3
 -3 5 -7 -7.4 10.1
 3 -5 7 5.5 9.1
 -3 5 -8 -5.9 10.3
 -3 5 -9 1.3 11.8
 -3 5 -10 -8 11.5
 -3 5 -11 -3.5 15.9
 -3 6 11 3.6 6.8
 -3 6 10 27.9 8.5
 -3 6 9 10.6 8.3
 -3 6 8 16.3 9.1
 -3 6 8 3.8 5.9
 -3 6 7 4.3 5.8
 -3 6 7 11.2 8.8
 -3 6 6 279.57 19.5
 -3 6 6 297.57 21.5
 -3 6 5 -2.2 5.5
 -3 6 4 9.7 6
 -3 6 4 1 6.4
 -3 6 3 542.45 26.6
 -3 6 2 1 5.8
 3 -6 -2 15.8 7.9
 -3 6 1 123.69 13.4
 3 -6 -1 106.09 14.8
 -3 6 0 10.2 7.3
 3 -6 0 5.7 6.2
 -3 6 -1 48.1 12.2
 3 -6 1 49.2 10
 -3 6 -2 46.8 11.8
 3 -6 2 38 9.5
 -3 6 -3 0.8 5.7
 -3 6 -3 7.3 8
 3 -6 3 10.2 6.7
 -3 6 -4 11.2 9.1
 -3 6 -4 32.2 9.2
 3 -6 4 20.6 8.3
 -3 6 -5 -13.3 8.4
 -3 6 -5 10.3 8.1
 3 -6 5 -0.3 7.3
 -3 6 -6 157.28 21.8
 -3 6 -6 132.49 23.8
 3 -6 6 122.79 18.3
 -3 6 -8 32.8 16.3
 -3 6 -9 4.6 11.2
 -3 6 -10 2.5 14.6
 -3 7 10 -5.5 9
 -3 7 10 3 6.6
 -3 7 9 39.2 12.5
 -3 7 9 33.6 8.3
 -3 7 8 91.69 16.1
 -3 7 8 96.49 12.8
 -3 7 7 2.5 5.9
 -3 7 7 -3.2 7
 -3 7 6 182.98 18.4
 -3 7 6 178.98 14.6
 -3 7 5 246.08 20.3
 -3 7 5 225.78 15.9
 -3 7 4 54.79 11.8
 -3 7 4 47.3 8.8
 -3 7 3 22.8 8.6
 -3 7 2 41.6 9.7
 3 -7 -2 42.2 11.3
 -3 7 1 7.5 7.6
 3 -7 -1 3.2 6.5
 -3 7 0 4.5 6.7
 3 -7 0 7 7.4
 -3 7 -1 52.59 13.4
 3 -7 1 57.69 12.4
 -3 7 -2 114.39 17.9
 -3 7 -2 95.59 15.8
 3 -7 2 110.99 17.1
 -3 7 -3 47.4 13.6
 3 -7 3 67.99 19.8
 -3 7 -4 8.9 9.7
 -3 7 -4 -0.2 7.6
 3 -7 4 8.3 8.8
 -3 7 -5 148.59 21.6
 -3 7 -5 153.28 23.6
 3 -7 5 169.08 18.4
 -3 7 -6 166.68 41.3
 -3 7 -7 -2.6 12.2
 -3 7 -8 -16.6 8.8
 -3 7 -9 3.8 15.5
 -3 7 -10 -9.3 16.4
 -3 8 9 25.1 9.9
 -3 8 9 7.4 6.3
 -3 8 8 -7.6 5.4
 -3 8 8 20.5 10.1
 -3 8 7 -1.8 8
 -3 8 7 21.7 6.7
 -3 8 6 31 8.4
 -3 8 6 9.2 9.3
 -3 8 5 15.8 9.4
 -3 8 5 19.1 7.6
 -3 8 4 8.4 6
 -3 8 4 14.6 8.9
 -3 8 3 7.5 8.1
 -3 8 2 19 9
 3 -8 -2 23.5 9.6
 -3 8 1 -1.2 7.2
 3 -8 -1 6.2 7.8
 -3 8 0 -1.2 7.1
 3 -8 0 -2.6 7.1
 -3 8 -1 16.7 9.3
 3 -8 1 17 9
 -3 8 -2 11.5 10.5
 -3 8 -2 30.7 10.6
 3 -8 2 27.7 10.8
 -3 8 -3 -4.4 6.5
 -3 8 -3 2.1 11.3
 3 -8 3 2.9 8.8
 -3 8 -4 25.2 13.1
 -3 8 -5 67.99 18.1
 -3 8 -6 20.2 14.2
 -3 8 -7 45.8 17.6
 -3 8 -8 8.2 13.9
 -3 8 -9 -6.6 14.2
 -3 9 8 6.4 6.6
 -3 9 8 -6.1 8.2
 -3 9 7 24.2 8.2
 -3 9 6 15.7 10.6
 -3 9 6 4 5.8
 -3 9 5 8 8.8
 -3 9 5 1.9 5.8
 -3 9 4 37.9 11.4
 -3 9 4 29.7 8.7
 -3 9 3 150.58 17.9
 -3 9 2 7.7 8.7
 3 -9 -2 8.7 11.1
 -3 9 1 29 12.3
 3 -9 -1 27.7 13.1
 -3 9 0 38.8 13
 3 -9 0 52.39 14.6
 -3 9 -1 7.1 8.9
 -3 9 -1 15.1 11
 3 -9 1 1.4 8.4
 -3 9 -2 57.99 15.8
 -3 9 -3 61.19 17.1
 -3 9 -4 -10.7 7.9
 -3 9 -5 22.5 13.9
 -3 9 -6 9.6 10.8
 -3 9 -7 -4.6 14
 -3 9 -8 41.4 19.9
 -3 10 7 -3.1 8.3
 -3 10 7 -13.9 5.5
 -3 10 6 -1.7 7.8
 -3 10 6 6.1 6.2
 -3 10 5 4.8 8.9
 -3 10 5 4.2 5.7
 -3 10 4 16.8 10.9
 -3 10 4 9.9 7.2
 -3 10 3 28.1 12.8
 -3 10 2 11.8 10.5
 -3 10 1 2.4 9.3
 -3 10 0 99.29 18.8
 -3 10 -1 17.7 12
 -3 10 -2 9.4 10.5
 -3 10 -3 114.39 23.5
 -3 10 -4 -1.2 9.2
 -3 10 -5 -14.6 10.9
 -3 10 -6 -5.1 13
 -3 11 5 3.9 9.9
 -3 11 5 6.6 6.9
 -3 11 4 13.4 7.3
 -3 11 4 -3.8 8.6
 -3 11 3 -6.4 7.2
 -3 11 2 12.4 9.9
 -3 11 1 24 11.2
 -3 11 0 49.6 15.4
 -3 11 -1 4.4 10.2
 -3 11 -2 7.5 10.7
 -3 11 -3 10.5 10.8
 -3 11 -4 -8.5 11.9
 -3 12 1 1.3 10.8
 -3 12 0 -2.7 11.4
 -3 12 -1 -1.1 12.1
 4 12 0 22.8 13.4
 4 11 -5 4.6 12.9
 4 11 -4 -5.7 11.3
 4 11 -3 11.1 12.5
 4 11 -2 5.2 11.1
 4 11 -1 26.2 14
 4 11 0 5.9 11.3
 4 11 1 35.8 14.4
 4 11 1 42.6 12.9
 4 11 2 7.7 9.2
 4 11 2 -12.2 8.7
 4 11 3 2.9 10.4
 4 11 3 11.3 8
 4 11 4 33.8 15.3
 4 11 4 10.6 8
 4 11 4 13 6.8
 4 10 -7 -8.5 11.6
 4 10 -6 2.6 13.3
 4 10 -5 -1.2 10.4
 4 10 -4 39.1 16
 4 10 -3 19.3 12.3
 4 10 -2 35 13.8
 4 10 -1 13.4 10.2
 4 10 -1 3 8.5
 4 10 0 62.09 16.2
 4 10 0 25.9 11.3
 4 10 1 51.19 14.3
 4 10 1 87.59 14.5
 4 10 2 -3.3 7.9
 4 10 2 6.6 7.5
 4 10 3 -16.5 6.4
 4 10 3 1.8 5.9
 4 10 4 9.8 6.6
 4 10 4 3.8 11.1
 4 10 5 -4.9 4.8
 4 10 5 -4.4 10.4
 4 10 5 0.1 4.2
 4 10 6 23.5 14.2
 4 10 6 4.4 3.8
 4 10 6 14.8 4.7
 4 9 -8 17.4 16.4
 4 9 -7 8.8 13.7
 4 9 -6 5.8 12
 4 9 -5 5.8 10
 4 9 -4 26.4 12
 4 9 -3 85.39 19.2
 4 9 -2 54.09 16.9
 4 9 -2 47.9 11.7
 4 9 -1 22.8 16.3
 4 9 0 92.09 15.1
 4 9 0 50.09 15.9
 4 9 1 46 15.1
 4 9 1 24.3 8.8
 4 9 2 25.3 8.4
 4 9 3 95.69 12.7
 4 9 3 100.89 19
 4 9 4 6.6 9.8
 4 9 4 10.5 5.4
 4 9 5 -5.7 10
 4 9 5 3.7 3.8
 4 9 5 14.3 5.2
 4 9 6 40.5 13.6
 4 9 6 49.1 5.7
 4 9 6 44.6 5.7
 4 9 7 39 14.5
 4 9 8 7.4 14.2
 4 8 -9 8.8 16.4
 4 8 -8 -11.9 10.5
 4 8 -7 -3.3 9.6
 4 8 -6 16.1 12.7
 4 8 -5 73.69 19
 4 8 -4 63.99 13.5
 4 8 -4 43.7 14.2
 -4 -8 3 61.99 15.3
 4 8 -3 53.89 14.5
 4 8 -3 93.29 16.1
 -4 -8 2 16.4 10.3
 4 8 -2 10.8 9.7
 4 8 -2 19.7 9.7
 -4 -8 1 45 12.3
 4 8 -1 39.8 12.8
 4 8 -1 53.19 11.4
 -4 -8 0 -10.6 7.4
 4 8 0 -6.7 7
 4 8 0 2.4 5.8
 4 8 1 -2.8 7.1
 4 8 1 -6.5 4.7
 4 8 2 14.6 7
 4 8 2 12.8 9.5
 4 8 3 -0.5 9.5
 4 8 3 4.2 5.4
 4 8 4 50.89 13.3
 4 8 4 50.89 7.5
 4 8 4 30.7 7.3
 4 8 5 34.2 15.3
 4 8 5 10.7 4.2
 4 8 5 20 4.9
 4 8 6 74.19 17
 4 8 6 64.69 5.6
 4 8 6 61.29 5.3
 4 8 7 10.8 10.4
 4 8 8 -0.6 10.1
 4 8 9 -11.3 11.1
 4 7 -10 13.4 12.4
 4 7 -9 -10.9 10.2
 4 7 -8 15.1 12.8
 4 7 -7 9.6 13.2
 4 7 -6 1.1 10.8
 -4 -7 5 180.28 19
 4 7 -5 161.68 19.1
 4 7 -5 177.78 24.6
 -4 -7 4 107.79 16.8
 4 7 -4 104.69 17.2
 4 7 -4 56.39 14.1
 4 7 -3 6.1 6.8
 4 7 -3 2.8 9.1
 -4 -7 2 39.4 10.8
 4 7 -2 51.59 12.5
 4 7 -2 61.69 12.3
 -4 -7 1 14 8
 4 7 -1 22.4 9.2
 4 7 -1 17.8 7.4
 -4 -7 0 25.4 10.1
 4 7 0 15.8 9.9
 4 7 0 21.8 7.8
 4 7 1 21.3 7.1
 4 7 1 16.8 9.9
 4 7 2 50.69 13.1
 4 7 2 55.49 10.4
 4 7 3 55.69 13.3
 4 7 3 71.59 9.4
 4 7 4 117.59 18.9
 4 7 4 123.09 9.4
 4 7 4 108.39 8.7
 4 7 5 83.99 6.8
 4 7 5 99.59 7.2
 4 7 5 90.89 16.6
 4 7 6 2.9 10.6
 4 7 7 11.9 10.6
 4 7 8 -4.6 10
 4 6 -11 -9.2 14.5
 4 6 -10 10.2 13.7
 4 6 -9 -5.3 11.8
 -4 -6 8 26.5 11.8
 -4 -6 7 135.09 20
 -4 -6 7 169.68 24.3
 4 6 -7 108.29 21.7
 -4 -6 6 0.5 8.4
 -4 -6 6 3.7 8.9
 4 6 -6 8 8.9
 4 6 -6 4.9 10.3
 -4 -6 5 40.2 10.6
 -4 -6 5 17.5 9.9
 4 6 -5 16.2 11
 -4 -6 4 86.79 14.6
 4 6 -4 86.79 14.9
 4 6 -4 89.19 14.9
 -4 -6 3 26 9
 4 6 -3 16.6 9.4
 4 6 -3 18.4 8.4
 -4 -6 2 116.59 14
 4 6 -2 118.29 13
 4 6 -2 127.29 17.6
 -4 -6 1 62.49 12.5
 4 6 -1 67.89 11.6
 4 6 -1 50.59 11.1
 -4 -6 0 117.99 13.7
 4 6 0 113.39 15.5
 4 6 0 99.49 11.1
 4 6 1 111.29 15.6
 4 6 1 88.39 9.5
 4 6 2 110.49 9.7
 4 6 2 113.59 16.3
 4 6 3 9.1 4.3
 4 6 3 5.2 8.4
 4 6 4 199.68 10.1
 4 6 4 209.58 9.6
 4 6 4 195.78 20.6
 4 6 5 106.09 5.9
 4 6 5 100.09 5.8
 4 6 5 133.69 19.6
 -4 -5 11 5.8 11.1
 4 5 -11 -10.1 11.8
 -4 -5 10 0.6 8.2
 4 5 -10 -6.7 9.6
 -4 -5 9 5.5 9.9
 4 5 -9 -13.4 18.4
 -4 -5 8 1.9 8.8
 -4 -5 8 12.6 8.2
 4 5 -8 1.3 11.2
 -4 -5 7 64.29 13.2
 -4 -5 7 111.19 19
 4 5 -7 49.99 15.4
 -4 -5 6 28.9 10.3
 -4 -5 6 67.09 15.2
 4 5 -6 37.1 12.2
 -4 -5 5 80.29 13.7
 -4 -5 5 86.29 15.9
 4 5 -5 91.79 15.6
 4 5 -5 62.69 13
 -4 -5 4 73.49 13.7
 -4 -5 4 86.69 13.2
 4 5 -4 80.59 13.6
 4 5 -4 66.09 12.2
 -4 -5 3 4 5.5
 -4 -5 3 10.6 7.3
 4 5 -3 16.4 7.9
 4 5 -3 2 7
 -4 -5 2 42.9 9
 4 5 -2 43.8 10.6
 4 5 -2 46.7 10.2
 -4 -5 1 6.9 6.2
 4 5 -1 29.8 9.3
 -4 -5 0 28.7 8.6
 4 5 0 46.6 8.4
 4 5 0 41.7 10.2
 4 5 1 61.39 8.6
 4 5 1 48.5 10.7
 4 5 2 38.4 10
 4 5 2 40.3 6.2
 4 5 3 89.89 14.5
 4 5 3 73.79 6.1
 4 5 4 110.69 5.6
 4 5 4 96.69 5.7
 -4 -4 11 15.8 13.4
 4 4 -11 18.6 15.4
 -4 -4 10 -7.6 9.9
 4 4 -10 10.1 14.5
 -4 -4 9 158.08 21.9
 4 4 -9 79.69 19.4
 -4 -4 8 8.7 9.6
 -4 -4 8 -11.4 7.8
 4 4 -8 11.8 10.1
 4 4 -8 5.9 11.7
 -4 -4 7 192.28 20
 -4 -4 7 208.18 19.5
 4 4 -7 224.28 29.2
 4 4 -7 186.28 21.5
 -4 -4 6 20.7 8.3
 -4 -4 6 45.3 12
 4 4 -6 47 12.4
 4 4 -6 54.19 12.9
 -4 -4 5 76.89 13.5
 -4 -4 5 51.49 10.2
 4 4 -5 81.69 14
 4 4 -5 67.89 13.1
 -4 -4 4 42 10.9
 -4 -4 4 30.4 8.2
 4 4 -4 35.3 9.7
 4 4 -4 24 8.9
 -4 -4 3 303.87 18.8
 4 4 -3 356.16 20.7
 4 4 -3 376.16 21.7
 -4 -4 2 53.89 10.1
 -4 -4 2 42 8.8
 4 4 -2 45.6 9.4
 -4 -4 1 255.27 19.1
 -4 -4 1 264.17 16
 4 4 -1 296.07 17.5
 4 4 -1 277.27 16.1
 4 4 0 44.9 7.5
 4 4 0 40.8 8.8
 4 4 1 56.49 6.9
 4 4 1 80.09 12.3
 4 4 2 17.7 8.2
 4 4 2 26.3 4.5
 4 4 3 807.22 21.4
 4 4 3 799.02 20.7
 -4 -3 12 13.3 11.5
 4 3 -12 3.9 14.2
 -4 -3 11 1.4 9.9
 4 3 -11 1.6 13.2
 -4 -3 10 48.2 14.9
 4 3 -10 58.79 17
 -4 -3 9 51.09 13.8
 -4 -3 9 75.39 16.3
 4 3 -9 75.39 17.8
 4 3 -9 54.29 14.4
 -4 -3 8 119.49 18.9
 -4 -3 8 88.49 15.6
 4 3 -8 131.59 19.6
 4 3 -8 105.29 19.1
 -4 -3 7 37.3 11.4
 -4 -3 7 31.2 10.1
 4 3 -7 49.9 12.1
 4 3 -7 18.5 10.9
 -4 -3 6 52.39 12.5
 -4 -3 6 48.1 10.3
 4 3 -6 55.59 12.4
 4 3 -6 47.6 12.3
 -4 -3 5 193.98 15.3
 -4 -3 5 158.78 16
 4 3 -5 168.38 15.6
 -4 -3 4 528.45 25.1
 4 3 -4 557.34 26.2
 4 3 -4 608.24 28.1
 -4 -3 3 329.17 17.5
 -4 -3 3 331.77 19.8
 4 3 -3 306.77 18
 -4 -3 2 92.49 9.4
 -4 -3 2 96.19 11.2
 4 3 -2 84.49 11
 4 3 -2 87.89 10.1
 -4 -3 1 169.38 12.6
 -4 -3 1 162.78 11.5
 4 3 -1 172.08 11.9
 4 3 -1 199.18 13
 -4 -3 0 6.6 5.4
 -4 -3 0 0.9 3.9
 4 3 0 -1.3 3.6
 4 3 0 5.9 5
 4 3 1 190.48 14.5
 4 3 1 209.88 9.5
 4 3 2 135.89 5.7
 -4 -3 -6 18.7 3.4
 -4 -3 -7 61.69 5.9
 -4 -3 -8 12.9 4.3
 4 3 8 8.8 11.5
 -4 -3 -9 10.3 5
 -4 -3 -10 3.4 6.9
 -4 -3 -11 -0.4 4.1
 -4 -2 12 55.29 16
 -4 -2 11 43.6 13.7
 -4 -2 10 12.3 9.7
 -4 -2 10 5 9.2
 4 2 -10 -21.9 9.9
 -4 -2 9 45.2 12
 -4 -2 9 71.99 16.8
 4 2 -9 31.9 13.1
 4 2 -9 53.99 14.7
 -4 -2 8 21.1 9.9
 -4 -2 8 25.7 9.6
 4 2 -8 28 11.6
 4 2 -8 10.9 8.5
 -4 -2 7 32.1 9.1
 -4 -2 7 70.99 13.8
 4 2 -7 58.59 12.1
 4 2 -7 57.09 13.7
 -4 -2 6 13.3 6.3
 -4 -2 6 -4.2 5.6
 4 2 -6 -1.2 5.6
 -4 -2 5 188.28 16.8
 -4 -2 5 208.48 16.7
 4 2 -5 220.98 17.3
 4 2 -5 222.78 16.7
 -4 -2 4 1078.59 39.7
 -4 -2 4 1123.69 37.4
 4 2 -4 1166.28 40.6
 4 2 -4 1116.19 38.5
 -4 -2 3 44 9.2
 -4 -2 3 30.9 6.7
 4 2 -3 37 7.3
 4 2 -3 44.3 8.5
 -4 -2 2 442.26 19.5
 -4 -2 2 474.55 18.5
 4 2 -2 469.55 19.4
 4 2 -2 404.66 17.6
 -4 -2 1 9.4 5
 -4 -2 1 15.9 5.5
 4 2 -1 11.6 5.3
 4 2 -1 15.6 6
 -4 -2 0 846.92 25.3
 4 2 0 841.22 28.7
 4 2 0 878.81 25.5
 -4 -2 -1 52.99 4.6
 4 2 1 47 4.2
 -4 -2 -4 1029.4 26
 -4 -2 -5 261.57 10.4
 -4 -2 -6 63.29 6.3
 4 2 6 72.29 15.7
 -4 -2 -7 217.38 11.8
 4 2 7 202.68 21.5
 -4 -2 -8 18.8 5.8
 4 2 8 26.3 14
 -4 -2 -9 16.6 7.6
 4 2 9 12.4 12.2
 -4 -2 -10 9.2 6.1
 -4 -2 -11 21.9 7.3
 -4 -2 -12 0 6.8
 -4 -1 12 39.9 12.9
 -4 -1 11 22.8 13.8
 -4 -1 10 3 8
 -4 -1 10 1 8.3
 4 1 -10 0.5 7.6
 -4 -1 9 67.19 14
 -4 -1 9 86.69 15.6
 4 1 -9 90.99 18.8
 -4 -1 8 144.69 15.6
 -4 -1 8 130.79 15.7
 4 1 -8 107.69 15.7
 4 1 -8 117.29 19.4
 -4 -1 7 146.39 14.9
 -4 -1 7 128.19 15.7
 4 1 -7 139.09 17.9
 4 1 -7 138.29 14.2
 -4 -1 6 153.68 15.1
 -4 -1 6 133.89 13.6
 4 1 -6 161.88 15.9
 4 1 -6 134.49 14.2
 -4 -1 5 48.3 10.3
 -4 -1 5 61.19 9.6
 4 1 -5 49.6 10.4
 4 1 -5 53.39 10.8
 -4 -1 4 24.7 5.9
 -4 -1 4 35.6 8.7
 4 1 -4 23.1 7.1
 4 1 -4 27.3 7.2
 -4 -1 3 175.48 10.5
 -4 -1 3 179.68 12.8
 4 1 -3 160.38 11.9
 4 1 -3 185.38 11.1
 -4 -1 2 984.9 31.2
 -4 -1 2 970.3 28.2
 4 1 -2 989 31.2
 4 1 -2 995.9 28.6
 -4 -1 1 49 6
 -4 -1 1 51.49 7.4
 4 1 -1 45.9 6.3
 4 1 -1 38.1 5.4
 -4 -1 0 453.65 14.8
 4 1 0 465.25 14.6
 -4 -1 -1 143.89 6.1
 4 1 1 136.89 5.8
 4 1 4 70.29 12.6
 -4 -1 -5 170.48 10.3
 -4 -1 -6 110.49 9.6
 4 1 6 125.49 18.4
 -4 -1 -7 44.8 8
 4 1 7 42.6 13.1
 -4 -1 -8 24.7 7.1
 4 1 8 18.7 12.8
 -4 -1 -9 14.2 7.1
 4 1 9 9.9 11.6
 -4 -1 -10 -8.3 6.6
 -4 -1 -11 0.9 6.4
 -4 -1 -12 2.1 9.6
 -4 0 12 10.6 9.5
 -4 0 11 -4.9 7.6
 -4 0 11 -5.1 10.4
 -4 0 10 73.49 15.3
 -4 0 10 156.48 18.4
 4 0 -10 107.69 15.5
 -4 0 9 7.9 7.8
 -4 0 9 11.7 9.2
 4 0 -9 3.6 7.7
 -4 0 8 17 8.4
 -4 0 8 11.6 8.3
 4 0 -8 13.5 6.7
 -4 0 7 -2.6 5.8
 -4 0 7 9.8 7.2
 4 0 -7 2.8 5.6
 -4 0 6 224.28 16
 -4 0 6 157.58 17
 4 0 -6 150.48 13.5
 4 0 -6 187.28 16
 -4 0 5 -5.7 4.6
 -4 0 5 4.9 5.5
 4 0 -5 4.7 6.4
 -4 0 4 147.19 10.4
 -4 0 4 165.18 12.7
 4 0 -4 151.98 11.7
 4 0 -4 132.89 11.1
 -4 0 3 -2.8 2.9
 -4 0 3 1.7 4.4
 4 0 -3 2.8 3.7
 4 0 -3 -3.4 3.8
 -4 0 2 6803.02 151.88
 -4 0 2 6559.44 156.78
 4 0 -2 6613.74 152.08
 4 0 -2 6460.05 156.08
 -4 0 1 -2.1 3.4
 4 0 -1 -0.1 1.9
 4 0 -1 0.6 3.3
 -4 0 0 224.48 9
 4 0 0 217.28 9.1
 4 0 2 1176.48 38.8
 -4 0 -3 -4 2.9
 4 0 3 2.8 5.7
 -4 0 -4 621.14 22.5
 4 0 4 660.63 36.4
 -4 0 -5 -0.4 3.9
 4 0 5 5.9 8.5
 -4 0 -6 801.02 29.3
 4 0 6 799.82 38.7
 -4 0 -7 -0.6 4.9
 4 0 7 5.9 8.2
 -4 0 -8 7.6 6.6
 4 0 8 29.4 13.5
 -4 0 -9 -5.5 6.4
 4 0 9 13.7 12.2
 -4 0 -10 12.1 9.4
 -4 0 -11 11.2 9.3
 -4 0 -12 -1.1 10.8
 -4 1 11 38.4 11.9
 -4 1 11 29 12.1
 4 -1 -11 12.4 9.9
 -4 1 10 6.9 9
 -4 1 10 12.3 9.2
 -4 1 9 103.29 15.3
 -4 1 9 76.19 15.7
 4 -1 -9 71.89 12.3
 -4 1 8 106.99 15.8
 -4 1 8 144.99 15
 4 -1 -8 168.98 14.7
 -4 1 7 120.69 14.9
 -4 1 7 94.99 13.3
 4 -1 -7 102.99 10.9
 -4 1 6 138.39 12.6
 -4 1 6 131.09 13
 4 -1 -6 138.49 12.2
 -4 1 5 57.29 8.9
 -4 1 5 60.19 10.3
 4 -1 -5 45.9 8.1
 -4 1 4 37.6 7.7
 -4 1 4 18.3 5.2
 4 -1 -4 23.4 6.2
 -4 1 3 171.08 9.1
 -4 1 3 181.68 11.3
 4 -1 -3 186.68 11
 -4 1 2 959.6 28.9
 4 -1 -2 940.91 28
 -4 1 1 52.19 6.4
 -4 1 1 46.7 3.7
 4 -1 -1 43.7 3.3
 4 -1 -1 53.59 6.3
 -4 1 0 467.15 16
 4 -1 0 462.55 15.5
 -4 1 -1 152.78 12
 4 -1 1 147.89 10.7
 -4 1 -2 459.55 21.8
 4 -1 2 406.26 20.2
 -4 1 -3 -4.1 6.3
 -4 1 -3 -2.8 3.6
 4 -1 3 4.3 6.1
 -4 1 -5 173.58 13.3
 -4 1 -6 129.09 12.2
 -4 1 -6 127.99 19.3
 4 -1 6 137.89 18.9
 -4 1 -7 27.6 8.8
 4 -1 7 44.3 12.5
 -4 1 -8 32.2 9.6
 4 -1 8 23.6 12.1
 -4 1 -9 2.5 7.6
 4 -1 9 -1.3 12.2
 -4 1 -10 29 10.8
 -4 1 -11 -13.6 9.3
 -4 2 12 56.79 13.3
 -4 2 11 10.3 12.9
 -4 2 11 27.3 10.6
 4 -2 -11 27 10.5
 -4 2 10 5.1 7.7
 -4 2 10 -2.8 9.5
 4 -2 -10 6.7 8.3
 -4 2 9 34.4 10.6
 -4 2 9 25.1 11
 4 -2 -9 39 9.3
 -4 2 8 12.3 8.2
 -4 2 8 28.5 10.1
 4 -2 -8 21.2 7.4
 -4 2 7 50.69 10
 -4 2 7 45.6 10.2
 4 -2 -7 55.79 9.3
 -4 2 6 -0.8 4
 -4 2 6 0.4 4.6
 4 -2 -6 3.5 4.4
 -4 2 5 192.68 13.7
 -4 2 5 207.28 14.7
 4 -2 -5 193.48 12.8
 -4 2 4 1031 33.7
 4 -2 -4 1060.19 33
 -4 2 3 40.3 6.7
 4 -2 -3 37.3 6.6
 -4 2 2 436.76 14.4
 -4 2 2 422.16 17
 -4 2 1 7.1 3.3
 4 -2 -1 10.1 3.6
 -4 2 0 855.41 26.9
 4 -2 0 869.61 26.6
 -4 2 -1 73.89 10.2
 4 -2 1 51.29 8
 -4 2 -2 20.2 7.9
 4 -2 2 25.6 6.9
 -4 2 -3 608.44 28.1
 4 -2 3 623.14 27.1
 -4 2 -4 1086.59 43.8
 -4 2 -4 1053.49 37.8
 4 -2 4 1062.39 41.1
 -4 2 -5 241.38 21
 -4 2 -5 273.97 17.6
 4 -2 5 227.38 18.7
 -4 2 -6 44.3 13
 -4 2 -6 89.39 13.1
 4 -2 6 71.79 13.4
 -4 2 -7 235.18 23.2
 -4 2 -7 285.07 19.8
 4 -2 7 247.98 22.7
 -4 2 -8 15.3 13.6
 -4 2 -8 23 10
 4 -2 8 15.7 10.7
 -4 2 -9 19.9 10.9
 -4 2 -10 9.1 9.9
 -4 3 12 17.8 9.3
 4 -3 -12 27.5 10.7
 -4 3 11 -9.6 10.3
 -4 3 11 9.7 7.2
 4 -3 -11 11.4 8.6
 -4 3 10 27.2 11.3
 -4 3 10 40.1 11.3
 4 -3 -10 49.99 10.7
 -4 3 9 53.49 13.2
 -4 3 9 42.7 10.4
 4 -3 -9 58.39 10.8
 -4 3 8 111.19 16.4
 -4 3 8 118.19 13.8
 4 -3 -8 98.29 11.6
 -4 3 7 43.3 10.4
 -4 3 7 28.6 7.7
 4 -3 -7 20.8 6.5
 -4 3 6 40.7 8.2
 4 -3 -6 36.8 7.3
 -4 3 5 157.68 11.9
 4 -3 -5 144.59 11.2
 -4 3 4 527.15 21.6
 4 -3 -4 539.15 21.1
 -4 3 3 275.87 13.6
 -4 3 3 298.57 14.8
 -4 3 2 91.49 8.2
 -4 3 2 101.29 7.9
 4 -3 -2 104.39 8.8
 -4 3 1 180.78 10.1
 4 -3 -1 161.28 10.2
 -4 3 0 6.8 4.9
 4 -3 0 3.6 4
 -4 3 -1 216.38 14
 4 -3 1 216.98 13.7
 -4 3 -2 152.38 13.8
 4 -3 2 173.78 12.9
 -4 3 -3 590.04 28.6
 4 -3 3 589.54 27
 -4 3 -4 344.37 23.1
 -4 3 -4 351.56 20.1
 4 -3 4 321.57 20.8
 -4 3 -5 149.79 18.8
 -4 3 -5 143.59 14.3
 4 -3 5 150.48 15.1
 -4 3 -6 16.1 10.3
 -4 3 -6 28.2 8.9
 4 -3 6 17.5 9
 -4 3 -7 63.99 16.3
 -4 3 -7 95.19 15.4
 -4 3 -8 3.4 8.9
 -4 3 -8 2.3 10.4
 4 -3 8 -2.5 9.3
 -4 3 -9 15.4 9.9
 -4 3 -9 10.7 12.6
 -4 3 -10 14 16.2
 -4 4 11 19.7 8.2
 -4 4 11 10.5 12.2
 4 -4 -11 -8.7 13.8
 -4 4 10 5 17.5
 -4 4 10 10.8 7
 4 -4 -10 -11.6 6.1
 -4 4 9 117.59 18.5
 -4 4 9 110.59 13.7
 4 -4 -9 134.29 13.9
 -4 4 8 2.2 6.3
 -4 4 8 12.5 10.1
 4 -4 -8 7.4 6.2
 -4 4 7 194.48 15.4
 4 -4 -7 195.28 14.1
 -4 4 6 34 7.6
 -4 4 5 81.49 11.4
 -4 4 5 63.39 9.3
 -4 4 4 39.8 7.6
 -4 4 4 33.7 6.8
 -4 4 3 355.26 17.4
 -4 4 3 400.26 18.1
 -4 4 2 52.29 8.1
 4 -4 -2 52.09 8.8
 -4 4 1 300.77 15.9
 4 -4 -1 307.97 16.2
 -4 4 0 41.3 7.9
 4 -4 0 52.79 8.1
 -4 4 -1 64.09 10.3
 4 -4 1 55.89 9
 -4 4 -2 25.1 9.3
 4 -4 2 26.4 7.5
 -4 4 -3 867.01 38.1
 4 -4 3 839.42 35.4
 -4 4 -4 56.29 13.7
 -4 4 -4 61.69 11.4
 4 -4 4 46.7 9.9
 -4 4 -5 261.07 20.3
 -4 4 -5 272.77 23.7
 4 -4 5 267.57 20.3
 -4 4 -6 -2.5 6.3
 -4 4 -6 -10.3 8.2
 4 -4 6 7.3 7.5
 -4 4 -7 17.4 16.1
 -4 4 -7 10.9 11.9
 4 -4 7 22 10.4
 -4 4 -8 22 14.7
 -4 4 -8 14 9.1
 -4 4 -9 16.6 14.8
 -4 4 -10 -2.2 11.3
 -4 4 -11 12.9 15.4
 -4 5 11 3.2 7.4
 -4 5 10 -8.6 6
 -4 5 10 -6.6 9.1
 -4 5 9 37.6 13.3
 -4 5 9 15 7.5
 -4 5 8 8.7 6.2
 -4 5 7 93.69 12.6
 -4 5 7 95.49 14.8
 -4 5 6 42.7 8.8
 -4 5 6 49.99 10
 -4 5 5 78.89 9.8
 -4 5 5 83.89 11.9
 -4 5 4 70.29 10.6
 -4 5 4 71.69 10
 -4 5 3 16.9 6.2
 -4 5 3 12.5 5.5
 -4 5 2 36.6 7.8
 4 -5 -2 51.19 9.4
 -4 5 1 18.8 6.7
 -4 5 0 33.7 8.8
 4 -5 0 41.6 9.2
 4 -5 1 59.89 10.3
 -4 5 -2 57.49 11.2
 4 -5 2 32.3 8.1
 -4 5 -3 88.89 13.2
 -4 5 -3 87.69 14.6
 4 -5 3 80.29 13
 -4 5 -4 155.28 15.6
 -4 5 -4 105.29 17.6
 4 -5 4 120.19 15.1
 -4 5 -5 95.89 15.8
 -4 5 -5 120.09 19.2
 4 -5 5 107.59 17.3
 -4 5 -6 33.4 12.3
 -4 5 -6 16.9 11.9
 4 -5 6 23.1 10.2
 -4 5 -7 8.5 12.9
 -4 5 -7 42.4 12.4
 4 -5 7 28.1 11.1
 -4 5 -8 60.39 19.4
 -4 5 -9 20.4 15.8
 -4 5 -10 2.5 13.8
 -4 5 -11 24.4 16.9
 -4 6 11 -17.8 6.1
 -4 6 11 -19.1 10
 -4 6 10 7.7 6.8
 -4 6 10 6.1 7.3
 -4 6 10 -5.8 11.9
 -4 6 9 -5 7.1
 -4 6 9 14.3 7.3
 -4 6 8 49.6 10.4
 -4 6 8 52.59 12.7
 -4 6 7 134.59 16.7
 -4 6 7 152.48 13.8
 -4 6 6 4.7 7.5
 -4 6 6 5.7 6.2
 -4 6 5 29.7 7.7
 -4 6 5 23.6 8.4
 -4 6 4 79.89 10.9
 -4 6 4 82.29 12.3
 -4 6 3 34.2 8.2
 -4 6 2 126.39 12.9
 4 -6 -2 120.29 13.3
 -4 6 1 54.39 10.5
 4 -6 -1 68.89 11.2
 -4 6 0 95.79 14.1
 4 -6 0 158.58 14.4
 -4 6 -1 114.39 15.7
 4 -6 1 103.69 12.5
 -4 6 -2 130.39 18.4
 4 -6 2 112.59 15.3
 -4 6 -3 5.1 6.6
 -4 6 -3 1.4 7.6
 4 -6 3 13.8 7
 -4 6 -4 226.98 23.1
 -4 6 -4 225.88 19.2
 4 -6 4 190.58 18.1
 -4 6 -5 116.19 20.7
 -4 6 -5 143.69 16.6
 4 -6 5 109.79 16.9
 -4 6 -6 19.3 13.3
 -4 6 -6 -10.5 8.6
 4 -6 6 25.3 10.7
 -4 6 -7 0.6 10.4
 -4 6 -8 5.6 13.4
 -4 6 -9 -6.3 13.7
 -4 6 -10 -2 13.4
 -4 7 10 9.2 7.5
 -4 7 10 13 8.5
 -4 7 9 5 7
 -4 7 9 1.3 8.8
 -4 7 8 27.6 10
 -4 7 8 27.3 8.2
 -4 7 7 7.1 8.3
 -4 7 7 17 7.2
 -4 7 6 -1.8 5.3
 -4 7 6 4 7.9
 -4 7 5 169.98 14.4
 -4 7 5 190.98 17.7
 -4 7 4 85.49 13.8
 -4 7 4 103.69 11.9
 -4 7 3 1.3 5.5
 -4 7 2 45.1 10.5
 4 -7 -2 45.3 11.4
 -4 7 1 26.4 8.9
 4 -7 -1 18.4 8.3
 -4 7 0 13.1 8.3
 4 -7 0 10.3 8.5
 -4 7 -1 13.5 9.3
 4 -7 1 31.9 9.7
 -4 7 -2 52.99 13.6
 4 -7 2 45.9 11.9
 -4 7 -3 62.89 14.4
 -4 7 -3 77.19 14.4
 -4 7 -4 128.99 21.2
 -4 7 -4 106.79 17.2
 4 -7 4 128.59 19
 -4 7 -5 117.49 21.9
 4 -7 5 116.69 27.6
 -4 7 -6 5.1 11.1
 -4 7 -7 -3.2 12.1
 -4 7 -8 1.1 13.5
 -4 7 -9 -12.4 14.4
 -4 8 9 -7.9 13.6
 -4 8 9 -8.2 5.9
 -4 8 8 5.2 6.4
 -4 8 8 -1.1 7.4
 -4 8 7 13 7
 -4 8 7 8 9.4
 -4 8 6 52.19 11.6
 -4 8 5 92.59 13.3
 -4 8 5 99.29 16
 -4 8 4 29.2 8.6
 -4 8 4 42.2 11.5
 -4 8 3 67.49 13.4
 -4 8 2 35.9 11
 4 -8 -2 17.3 11.4
 -4 8 1 32.9 11.1
 4 -8 -1 44.7 11.3
 -4 8 0 8.5 7.5
 4 -8 0 3.9 7.1
 -4 8 -1 -0.2 8.7
 4 -8 1 -1.4 7.1
 -4 8 -2 18 9.6
 -4 8 -2 26.3 12
 4 -8 2 9.5 9.2
 -4 8 -3 -2.3 7.9
 -4 8 -3 -5.5 7.9
 4 -8 3 4.3 8.9
 -4 8 -4 27.1 13.6
 -4 8 -5 6.4 12
 -4 8 -6 88.89 19.3
 -4 8 -7 43.8 18.2
 -4 8 -8 4.9 13.3
 -4 8 -9 19.4 18
 -4 9 8 9 6.4
 -4 9 8 13.3 8.9
 -4 9 7 5.2 6.5
 -4 9 7 18.4 9.9
 -4 9 6 12.2 6.7
 -4 9 6 6.1 8.6
 -4 9 5 27.7 10.7
 -4 9 5 20.5 7.9
 -4 9 4 2.9 6.5
 -4 9 4 19.5 9.8
 -4 9 3 81.19 15.4
 -4 9 2 61.49 14.3
 4 -9 -2 53.89 13.4
 -4 9 1 12.2 9.5
 4 -9 -1 24.6 11.8
 -4 9 0 66.29 14.6
 4 -9 0 81.59 15.8
 -4 9 -1 18.6 10.4
 4 -9 1 57.89 16.8
 -4 9 -2 19.6 12.4
 -4 9 -3 73.89 18.7
 -4 9 -4 9.1 11.2
 -4 9 -5 -14.4 10.8
 -4 9 -6 19.7 13.9
 -4 9 -7 34.3 18
 -4 9 -8 6.4 14.4
 -4 10 7 19.2 8
 -4 10 7 -9 7.7
 -4 10 6 2.2 8.1
 -4 10 6 8.5 7
 -4 10 5 4.6 5.6
 -4 10 5 -11.2 6.7
 -4 10 4 45.1 10.8
 -4 10 4 57.49 20.8
 -4 10 1 -0.1 8.8
 -4 10 0 49.6 15.3
 -4 10 -1 97.29 20.1
 -4 10 -2 -0.7 9
 -4 10 -3 35.7 15.6
 -4 10 -4 24.3 13.9
 -4 10 -5 -5.5 11.4
 -4 10 -6 -6.2 11.5
 -4 11 5 5.9 9.8
 -4 11 5 -2.4 6
 -4 11 4 -11.3 6.9
 -4 11 4 -5.8 7.6
 -4 11 3 39 13.2
 -4 11 2 6.8 10.6
 -4 11 1 5.5 9.1
 -4 11 0 16.1 10.8
 -4 11 -1 20.8 13.4
 -4 11 -2 2.4 11.1
 -4 11 -3 0.1 11.6
 -4 11 -4 23.2 14.4
 -4 12 0 45.3 16
 5 11 -5 6.9 11.8
 5 11 -4 2.8 11.9
 5 11 -3 13.7 10.9
 5 11 -2 -5.5 11.5
 5 11 -1 73.49 17.8
 5 11 0 -7.5 8.4
 5 11 1 0.1 9.1
 5 11 1 1.8 8.2
 5 11 2 37.9 14.1
 5 11 3 -0.4 7.7
 5 11 3 26.3 13.8
 5 11 4 18.1 13.7
 5 11 4 26.7 8.4
 5 11 4 18.6 6.1
 5 10 -7 19.7 15.7
 5 10 -6 -0.2 10.5
 5 10 -5 -3.2 10.1
 5 10 -4 23 12.2
 5 10 -3 5.4 10.3
 5 10 -2 2.6 10.8
 5 10 -1 37 15.1
 5 10 -1 45.6 13.2
 5 10 0 5.8 8.9
 5 10 0 -10.4 6.7
 5 10 1 32 9.5
 5 10 1 38.3 14
 5 10 2 7.3 10
 5 10 2 4.6 6.2
 5 10 3 17.9 10
 5 10 3 33.3 8.3
 5 10 4 -1.5 10.6
 5 10 4 30.9 6.9
 5 10 5 5.9 5.5
 5 10 5 11 4.6
 5 10 5 13.7 12.5
 5 10 6 14.3 14.9
 5 9 -8 -0.9 13.4
 5 9 -7 -2.7 10.9
 5 9 -6 4.8 11.3
 5 9 -5 14.4 11.7
 5 9 -4 102.39 20.7
 5 9 -3 2.7 9.1
 5 9 -2 13.5 8.5
 5 9 -2 2.8 10.3
 5 9 -1 78.59 25
 5 9 0 5.4 6.5
 5 9 1 9 6.9
 5 9 1 3.1 15
 5 9 2 49.1 10
 5 9 2 33.4 12.9
 5 9 3 11.1 10.8
 5 9 3 10.2 5.3
 5 9 4 77.29 17.3
 5 9 5 1.7 3.5
 5 9 5 0.9 10
 5 9 5 -2.6 3.9
 5 9 6 18.1 12.2
 5 9 7 15.4 13.6
 5 8 -9 5.2 12.1
 5 8 -8 -1.5 11
 5 8 -7 40.3 15.4
 5 8 -6 31.8 14.2
 5 8 -5 124.59 24.9
 5 8 -4 93.99 17.4
 5 8 -4 79.59 17.7
 -5 -8 3 9.4 8
 5 8 -3 -3.9 8.5
 5 8 -3 18 9.3
 -5 -8 2 57.89 15.8
 5 8 -2 61.79 13.1
 5 8 -2 52.29 13.7
 -5 -8 1 -3.7 6.2
 5 8 -1 6 8.5
 5 8 -1 -3.8 5.1
 -5 -8 0 9.6 9.4
 5 8 0 -1.7 5.7
 5 8 0 7.8 8.6
 5 8 1 3.2 9
 5 8 1 17.6 7.2
 5 8 2 47.9 9.1
 5 8 2 52.69 14.3
 5 8 3 4.6 5.6
 5 8 3 4.3 8.3
 5 8 4 2 4.1
 5 8 4 7 4.3
 5 8 4 12.8 9.3
 5 8 5 6.8 3.3
 5 8 5 25.8 12.5
 5 8 5 4 3.2
 5 8 6 75.39 17.1
 5 8 7 34.3 12.5
 5 8 8 -0.8 12.7
 5 7 -10 3 10.8
 5 7 -9 44 15.9
 5 7 -8 97.49 21.5
 5 7 -7 46.2 14.9
 5 7 -6 25.9 12.4
 -5 -7 5 99.19 18
 5 7 -5 122.29 19.8
 5 7 -5 78.49 16.9
 -5 -7 4 73.49 14.7
 5 7 -4 77.89 17.1
 5 7 -4 105.99 17.6
 -5 -7 3 28.2 15.2
 5 7 -3 34.4 10.2
 5 7 -3 32.7 11.3
 -5 -7 2 74.99 14.9
 5 7 -2 100.49 16.6
 5 7 -2 110.29 15.7
 -5 -7 1 12.6 8.3
 5 7 -1 18.6 9.6
 5 7 -1 12.7 7.3
 -5 -7 0 14.3 8
 5 7 0 22.2 9.4
 5 7 0 18.7 6.9
 5 7 1 8 8.4
 5 7 1 9.4 6
 5 7 2 24.1 7
 5 7 2 25.9 10.4
 5 7 3 8.3 4.5
 5 7 3 -4.1 6.9
 5 7 4 6.3 3.6
 5 7 4 18.7 10.8
 5 7 4 5.1 3.4
 5 7 5 97.09 18.2
 5 7 5 71.29 4.6
 5 7 6 6.2 11.1
 5 7 7 30.6 12.8
 5 7 8 -2 10.2
 -5 -6 10 4.8 9.6
 5 6 -10 -0.7 13.2
 -5 -6 9 14.1 12.4
 5 6 -9 5 13.3
 -5 -6 8 12.5 11.1
 5 6 -8 16.7 14.1
 -5 -6 7 31.6 11.5
 -5 -6 7 21.8 12.1
 5 6 -7 11.8 11.9
 -5 -6 6 410.66 29.4
 -5 -6 6 362.46 25.8
 5 6 -6 415.36 30.1
 5 6 -6 363.16 27.2
 -5 -6 5 22.4 9.9
 -5 -6 5 8.1 9
 5 6 -5 15.1 9.3
 5 6 -5 11.1 9.7
 -5 -6 4 174.48 18.1
 -5 -6 4 170.28 16.7
 5 6 -4 177.98 19.3
 5 6 -4 160.78 17.8
 -5 -6 3 36.1 10.3
 -5 -6 3 35.5 10.5
 5 6 -3 31 10
 5 6 -3 28.9 9.9
 -5 -6 2 150.78 16.2
 5 6 -2 159.18 16.9
 5 6 -2 147.79 14
 -5 -6 1 11.4 6.8
 5 6 -1 1.2 6.4
 5 6 -1 7.7 6.1
 -5 -6 0 134.59 16
 5 6 0 142.09 15.4
 5 6 0 123.99 11.8
 5 6 1 -0.4 6.2
 5 6 1 2.3 4.2
 5 6 2 105.29 15.6
 5 6 2 99.49 8.9
 5 6 3 25.9 4.9
 5 6 3 29.8 10
 5 6 4 11.4 9.6
 5 6 4 9.8 3
 5 6 4 11.3 2.8
 5 6 5 101.19 17.7
 -5 -5 11 85.69 19.6
 5 5 -11 40.5 16.7
 -5 -5 10 6.7 10.9
 5 5 -10 13.9 13.6
 -5 -5 9 9.5 11.9
 5 5 -9 -1.3 10.6
 -5 -5 8 16.4 9.4
 -5 -5 8 0.5 15.8
 5 5 -8 4.5 10.6
 -5 -5 7 188.48 22.5
 -5 -5 7 191.28 23.5
 5 5 -7 194.18 22.5
 5 5 -7 205.68 20.8
 -5 -5 6 360.46 24.4
 -5 -5 6 375.46 27.6
 5 5 -6 336.37 30
 5 5 -6 362.86 25.8
 -5 -5 5 75.49 14.8
 -5 -5 5 77.99 13.3
 5 5 -5 99.19 16.1
 5 5 -5 44.9 11.8
 -5 -5 4 80.29 13.2
 5 5 -4 90.59 13.4
 5 5 -4 53.49 10.7
 -5 -5 3 254.47 18.7
 -5 -5 3 310.47 21.2
 5 5 -3 273.77 19.6
 5 5 -3 290.47 20.1
 -5 -5 2 216.38 19
 -5 -5 2 207.58 16.7
 5 5 -2 186.88 15.7
 5 5 -2 206.48 16.6
 -5 -5 1 23 8.1
 -5 -5 1 30.2 7.9
 5 5 -1 32.6 8.9
 5 5 -1 38 9.9
 -5 -5 0 6.2 6.5
 5 5 0 -2.9 5.4
 5 5 0 -1.7 4.4
 5 5 1 43 10.5
 5 5 1 53.39 7.7
 5 5 2 -1.9 2.8
 5 5 2 19 8.4
 5 5 3 146.89 7.5
 5 5 3 155.48 17.3
 -5 -4 11 28.1 13.5
 5 4 -11 -12.1 11.5
 -5 -4 10 11.8 11.4
 5 4 -10 34.2 28.9
 -5 -4 9 16.8 10
 -5 -4 9 2.2 11.4
 5 4 -9 19.7 12
 -5 -4 8 1.5 8.8
 5 4 -8 27.8 12.6
 5 4 -8 47 14.4
 -5 -4 7 36.7 12.5
 -5 -4 7 32.9 10.2
 5 4 -7 18 10.2
 5 4 -7 33.4 11.4
 -5 -4 6 38.9 12.1
 -5 -4 6 41 10.5
 5 4 -6 42.4 11.4
 5 4 -6 34.2 10.9
 -5 -4 5 90.49 13.5
 -5 -4 5 80.29 14.2
 5 4 -5 73.59 12.7
 5 4 -5 110.19 15.8
 -5 -4 4 302.67 21.6
 -5 -4 4 289.97 18.7
 5 4 -4 326.87 20.6
 5 4 -4 305.17 20.5
 -5 -4 3 97.09 11.2
 -5 -4 3 124.19 17.2
 5 4 -3 127.69 13
 5 4 -3 98.19 11.9
 -5 -4 2 69.59 11.2
 -5 -4 2 81.09 12.8
 5 4 -2 79.79 11.3
 -5 -4 1 123.89 11.7
 -5 -4 1 120.79 12.2
 5 4 -1 139.69 11.9
 5 4 -1 128.99 12.4
 -5 -4 0 -4 3.9
 -5 -4 0 4.6 5.9
 5 4 0 3.2 5.7
 5 4 0 6.2 4.8
 5 4 1 -2.3 3.3
 5 4 1 0.4 6.6
 5 4 2 414.66 33.8
 5 4 2 367.96 13.2
 -5 -3 12 13.5 12.6
 5 3 -12 10.5 14.4
 -5 -3 11 5 10.7
 5 3 -11 1.1 11.7
 -5 -3 10 7.8 10.5
 -5 -3 10 11.7 11
 5 3 -10 17.1 14.4
 -5 -3 9 16.9 11.8
 -5 -3 9 55.09 14.4
 5 3 -9 40 14.1
 5 3 -9 57.89 16.7
 -5 -3 8 108.79 18.4
 -5 -3 8 133.99 16.2
 5 3 -8 113.89 18.8
 5 3 -8 145.79 21
 -5 -3 7 79.39 13.7
 -5 -3 7 70.69 14.4
 5 3 -7 96.19 16.1
 5 3 -7 98.59 16.7
 -5 -3 6 107.89 12.7
 -5 -3 6 123.99 18
 5 3 -6 103.99 16.1
 5 3 -6 111.89 17.1
 -5 -3 5 451.75 22.8
 -5 -3 5 416.26 24.5
 5 3 -5 341.47 26.5
 5 3 -5 408.06 24.2
 -5 -3 4 637.94 30.9
 -5 -3 4 676.43 30.5
 5 3 -4 604.54 27.3
 5 3 -4 654.13 29.1
 -5 -3 3 761.32 29.5
 -5 -3 3 766.52 31.7
 5 3 -3 813.12 32
 5 3 -3 835.52 31
 -5 -3 2 177.98 12.8
 -5 -3 2 194.38 14.4
 5 3 -2 161.88 12.1
 5 3 -2 187.18 13.3
 -5 -3 1 210.78 14
 -5 -3 1 197.88 12.5
 5 3 -1 210.88 12.6
 5 3 -1 203.38 13.8
 -5 -3 0 250.97 12.8
 5 3 0 242.38 12.3
 5 3 0 243.98 15
 -5 -3 -1 22 4.4
 5 3 1 34 4.9
 5 3 1 15.7 6.9
 5 3 2 3.5 1.9
 -5 -3 -7 8.2 2.9
 -5 -3 -8 11.2 4.1
 5 3 8 14.6 12
 -5 -3 -9 62.29 7.5
 -5 -3 -10 5.5 4.1
 -5 -2 12 4.8 10.8
 -5 -2 11 11.3 11.3
 5 2 -11 27.4 14.2
 -5 -2 10 3.1 8.2
 -5 -2 10 13.4 11.3
 5 2 -10 21 13.7
 -5 -2 9 62.89 14.3
 -5 -2 9 53.89 12.9
 5 2 -9 49.6 14.8
 5 2 -9 62.79 14.9
 -5 -2 8 8.9 8.4
 -5 -2 8 13.2 7.4
 5 2 -8 7.3 9.2
 5 2 -8 5.7 9.7
 -5 -2 7 43.5 10
 -5 -2 7 52.69 12.9
 5 2 -7 44.8 11.9
 5 2 -7 40.4 11.9
 -5 -2 6 38.6 8.3
 -5 -2 6 49.2 10.7
 5 2 -6 68.59 11.8
 5 2 -6 49.2 10.3
 -5 -2 5 50.09 9.3
 -5 -2 5 31.3 9.1
 5 2 -5 46.6 10
 5 2 -5 53.69 11.1
 -5 -2 4 10.8 7
 -5 -2 4 6.9 4.9
 5 2 -4 2.7 6.1
 5 2 -4 -2 5.3
 -5 -2 3 976.5 35.3
 -5 -2 3 1012.8 32.7
 5 2 -3 1030.4 33.4
 5 2 -3 1024.8 35.4
 -5 -2 2 116.19 9.3
 -5 -2 2 116.19 10.6
 5 2 -2 131.09 9.7
 5 2 -2 127.89 10.5
 -5 -2 1 96.99 8.8
 -5 -2 1 95.09 8.7
 5 2 -1 109.49 9.5
 5 2 -1 102.39 9.5
 -5 -2 0 568.74 19.3
 5 2 0 585.94 19.1
 5 2 0 565.54 22.2
 -5 -2 -1 165.88 7.5
 5 2 1 157.98 7
 -5 -2 -4 207.68 7
 -5 -2 -5 619.04 18.4
 -5 -2 -6 17.6 4.1
 5 2 6 18.1 9.3
 -5 -2 -7 22.6 5
 5 2 7 19.4 10.5
 -5 -2 -8 -0.3 3.9
 5 2 8 11.6 11.5
 -5 -2 -9 94.99 11.2
 -5 -2 -10 0.8 5
 -5 -2 -11 -5.6 5.7
 -5 -1 12 -8.6 7.2
 -5 -1 11 22 12.4
 -5 -1 11 50.59 14.2
 -5 -1 10 94.09 17.1
 5 1 -10 71.39 15.5
 -5 -1 9 92.99 14.6
 -5 -1 9 94.29 17.3
 5 1 -9 42.8 14.5
 5 1 -9 70.29 13.3
 -5 -1 8 4.7 7.3
 -5 -1 8 23.1 9.6
 5 1 -8 13.4 10.1
 5 1 -8 21.9 10.1
 -5 -1 7 168.68 16.8
 -5 -1 7 150.28 13.9
 5 1 -7 134.19 14.5
 5 1 -7 157.18 19.6
 -5 -1 6 313.87 21.5
 -5 -1 6 363.66 22.1
 5 1 -6 329.27 20.5
 5 1 -6 330.37 21
 -5 -1 5 475.65 28.4
 -5 -1 5 460.45 21
 5 1 -5 488.15 23.7
 5 1 -5 447.36 22.1
 -5 -1 4 104.59 12
 -5 -1 4 100.29 9.4
 5 1 -4 92.99 10.8
 5 1 -4 100.69 10.4
 -5 -1 3 305.57 13.4
 -5 -1 3 293.97 16.4
 5 1 -3 297.47 16
 5 1 -3 319.67 14.1
 -5 -1 2 85.09 7
 -5 -1 2 72.79 9.2
 5 1 -2 68.99 8.4
 5 1 -2 94.39 7.2
 -5 -1 1 298.97 13.1
 -5 -1 1 300.47 13.8
 5 1 -1 289.57 13.7
 5 1 -1 298.37 12.6
 -5 -1 0 214.78 10.3
 5 1 0 217.98 9.9
 -5 -1 -1 113.09 6.2
 5 1 1 120.79 6.1
 -5 -1 -3 10.4 3.1
 -5 -1 -4 72.69 6.7
 5 1 4 59.49 12.2
 -5 -1 -5 9 4.1
 5 1 5 13.7 8.3
 -5 -1 -6 81.39 8.2
 5 1 6 75.29 14.1
 -5 -1 -7 92.59 9.6
 5 1 7 53.29 13.5
 -5 -1 -8 -5.4 8
 5 1 8 10.2 10.2
 -5 -1 -9 13.8 6.9
 -5 -1 -10 58.19 11.6
 -5 -1 -11 32.5 9.7
 -5 -1 -12 -3.8 7.1
 -5 0 12 20 11.5
 -5 0 11 1.6 9
 -5 0 11 5.5 10.1
 -5 0 10 16.3 11
 -5 0 10 47.2 12.7
 5 0 -10 37.7 11.4
 -5 0 9 -0.1 8.7
 -5 0 9 7.2 8.9
 5 0 -9 0.2 7.5
 -5 0 8 23.6 9.5
 -5 0 8 13.4 8.4
 5 0 -8 35.8 8.6
 -5 0 7 1 6.6
 -5 0 7 -6.3 5
 5 0 -7 1.8 5.8
 -5 0 6 -8.4 4.4
 -5 0 6 4 5.9
 5 0 -6 6.2 6.5
 5 0 -6 -1.8 4.4
 -5 0 5 0.5 6.7
 -5 0 5 1.6 4.9
 5 0 -5 2.1 5.6
 5 0 -5 -5.6 4.9
 -5 0 4 1319.27 42.5
 -5 0 4 1362.76 38.2
 5 0 -4 1357.76 41.9
 5 0 -4 1312.97 39.3
 -5 0 3 -2.3 5
 -5 0 3 -0.4 2.7
 5 0 -3 1.1 4.5
 5 0 -3 -3.2 3.2
 -5 0 2 1253.47 36.3
 -5 0 2 1185.78 30.3
 5 0 -2 1263.57 30.7
 5 0 -2 1196.18 35.8
 -5 0 1 6.3 5.1
 5 0 -1 2.8 4.3
 -5 0 0 241.68 10.8
 5 0 0 252.17 11
 5 0 2 1043.2 36.3
 5 0 3 3 5.9
 -5 0 -4 1052.89 33.1
 5 0 4 1077.09 42.6
 -5 0 -5 4.2 4.4
 5 0 5 3.4 8.2
 -5 0 -6 119.49 10.9
 5 0 6 157.98 17.9
 -5 0 -7 3.7 5.3
 5 0 7 -4 7.8
 -5 0 -8 75.59 11.4
 5 0 8 56.09 14.1
 -5 0 -9 -1.5 6.5
 -5 0 -10 95.59 14.8
 -5 0 -11 7 8.6
 -5 0 -12 -1.1 10.4
 -5 1 12 -4.8 8.6
 -5 1 11 21.9 10.5
 -5 1 11 28.2 10.3
 5 -1 -11 22.7 11.5
 -5 1 10 66.59 14.4
 -5 1 10 31.2 11.8
 5 -1 -10 62.59 13.5
 -5 1 9 81.69 14.2
 -5 1 9 59.09 12.8
 5 -1 -9 82.19 13.6
 -5 1 8 8.9 8.1
 -5 1 8 12 7.9
 5 -1 -8 10.3 7.7
 -5 1 7 142.49 15.4
 -5 1 7 157.68 15.2
 5 -1 -7 145.69 13.8
 -5 1 6 364.86 19
 -5 1 6 347.77 23.3
 5 -1 -6 355.06 19.1
 -5 1 5 439.06 21.9
 -5 1 5 432.86 19.1
 5 -1 -5 443.96 21.5
 -5 1 4 100.79 11
 -5 1 4 101.09 8.4
 5 -1 -4 110.89 9.9
 -5 1 3 286.37 10.7
 -5 1 3 285.57 14.5
 5 -1 -3 298.77 14.3
 -5 1 2 100.99 8.4
 5 -1 -2 92.09 8.1
 -5 1 1 315.37 10.4
 -5 1 1 325.17 13.7
 5 -1 -1 314.17 9.9
 5 -1 -1 300.17 13.3
 -5 1 0 228.38 12.3
 5 -1 0 219.88 11.7
 -5 1 -1 128.69 12.3
 5 -1 1 99.29 11.1
 -5 1 -2 253.67 16.5
 5 -1 2 251.27 15.4
 -5 1 -3 23.7 9
 5 -1 3 6.9 6.5
 -5 1 -4 85.29 9.5
 -5 1 -4 64.99 13.2
 5 -1 4 64.39 12.6
 -5 1 -5 14.1 9.2
 -5 1 -5 13.8 6.1
 5 -1 5 11.8 8.8
 -5 1 -6 80.99 11.4
 5 -1 6 70.99 14.2
 -5 1 -7 77.89 12
 5 -1 7 59.79 13.4
 -5 1 -8 5.9 7.3
 5 -1 8 1.6 9.5
 -5 1 -9 2 7.3
 -5 1 -10 63.59 14.3
 -5 1 -11 40.4 13.4
 -5 2 11 5.2 11.1
 -5 2 11 30.1 10.7
 5 -2 -11 23.9 10.5
 -5 2 10 -11.6 9.2
 -5 2 10 -6.8 7
 5 -2 -10 21.2 14.6
 -5 2 9 44.3 11.6
 -5 2 9 48 11.7
 5 -2 -9 67.39 11.4
 -5 2 8 6.8 7.6
 -5 2 8 2.7 7.3
 5 -2 -8 6.7 6.9
 -5 2 7 36.7 9.1
 -5 2 7 36.1 10.3
 5 -2 -7 34.5 7.8
 -5 2 6 44.4 8.6
 5 -2 -6 39.9 7.7
 -5 2 5 45.1 8.1
 -5 2 5 45.8 8
 5 -2 -5 34.6 8.3
 -5 2 4 5.3 5.5
 5 -2 -4 5.2 5.3
 -5 2 3 927.71 26
 -5 2 3 903.81 29.9
 5 -2 -3 901.41 29.2
 -5 2 2 123.09 9.3
 -5 2 2 132.99 6.6
 -5 2 1 104.09 8.5
 -5 2 1 86.49 6.3
 5 -2 -1 107.49 6.6
 -5 2 0 573.04 20.5
 5 -2 0 581.14 20
 -5 2 -1 189.08 13.5
 5 -2 1 160.68 11.6
 -5 2 -2 462.35 22.6
 5 -2 2 497.45 22.4
 -5 2 -3 16.1 8
 5 -2 3 14.2 8
 -5 2 -4 203.88 21.3
 5 -2 4 193.08 17.3
 -5 2 -5 612.64 27.5
 -5 2 -5 590.94 33.8
 5 -2 5 631.04 31.8
 -5 2 -6 0.6 9
 -5 2 -6 17.4 7.2
 5 -2 6 5.1 7.4
 -5 2 -7 32.3 13.2
 -5 2 -7 25.6 8.9
 5 -2 7 13.2 10.2
 -5 2 -8 -17.8 9.5
 -5 2 -8 9.7 8.1
 5 -2 8 2.5 9.9
 -5 2 -9 115.09 17.5
 -5 2 -10 11.7 9.1
 -5 3 12 40.4 12.7
 -5 3 11 -2.4 7.8
 -5 3 11 15.8 10.8
 5 -3 -11 22.2 9.5
 -5 3 10 5.1 7.1
 -5 3 10 -5.1 8.9
 5 -3 -10 12.5 8.3
 -5 3 9 33.7 11.1
 -5 3 9 21.6 8.7
 5 -3 -9 29.1 9.1
 -5 3 8 96.19 15.1
 -5 3 8 119.69 13.7
 5 -3 -8 116.69 12.9
 -5 3 7 75.49 11.9
 -5 3 7 74.99 12.1
 5 -3 -7 79.29 11.1
 5 -3 -6 88.69 9.9
 -5 3 5 377.26 19.1
 5 -3 -5 391.76 18.7
 -5 3 4 618.24 24.7
 -5 3 4 628.24 23
 5 -3 -4 642.14 24.4
 -5 3 3 775.12 27.5
 -5 3 3 775.82 24.9
 -5 3 2 172.98 9.7
 -5 3 2 170.78 11.8
 5 -3 -2 168.98 10.2
 -5 3 1 223.38 11.7
 5 -3 -1 219.88 11.4
 -5 3 0 249.48 14
 5 -3 0 243.08 13.1
 -5 3 -1 21 7.3
 5 -3 1 24.1 6.9
 -5 3 -2 4.7 7.2
 5 -3 2 9.7 6.3
 -5 3 -3 14.7 8.7
 5 -3 3 9.7 7.6
 -5 3 -4 106.29 16.9
 -5 3 -4 80.19 11.9
 5 -3 4 83.09 13
 -5 3 -5 12.4 6.2
 -5 3 -5 -0.7 7.8
 5 -3 5 9.4 8.4
 -5 3 -6 9 9.5
 -5 3 -6 1.5 6.2
 5 -3 6 1.6 7.5
 -5 3 -7 14 8.7
 -5 3 -7 25.3 13.5
 5 -3 7 0.1 9.1
 -5 3 -8 30.3 11.5
 -5 3 -8 19 12.2
 5 -3 8 3.3 10.1
 -5 3 -9 65.49 15
 -5 3 -9 81.79 21.6
 -5 3 -10 -9.8 12.9
 -5 4 11 -3.7 6.9
 -5 4 11 -1 9.2
 5 -4 -11 -4.9 7.5
 -5 4 10 1.1 6.4
 -5 4 10 26.5 10.5
 5 -4 -10 3.7 7.2
 -5 4 9 11 7.5
 -5 4 9 5.3 10.1
 5 -4 -9 5.5 6.9
 -5 4 8 37.5 11.7
 -5 4 8 29.5 9.5
 5 -4 -8 33.8 8.8
 -5 4 7 24.7 7.6
 5 -4 -7 25.9 7.4
 -5 4 6 21.2 7.3
 5 -4 -6 22.3 6.6
 -5 4 5 57.89 9.3
 -5 4 5 85.89 10.1
 -5 4 4 287.97 15.3
 -5 4 4 288.17 16.3
 -5 4 3 104.99 10.4
 -5 4 3 104.49 9.3
 -5 4 2 70.49 7.8
 5 -4 -2 77.29 9.8
 -5 4 1 136.99 11.1
 5 -4 -1 140.79 10.7
 -5 4 0 0.3 5.2
 5 -4 0 5.2 4.7
 -5 4 -1 -1.9 5.9
 5 -4 1 0.7 5
 -5 4 -2 415.26 24.3
 5 -4 2 383.46 21.8
 -5 4 -3 823.52 36.4
 5 -4 3 723.53 32.6
 -5 4 -4 117.19 13.7
 -5 4 -4 141.29 17.3
 5 -4 4 107.49 13.3
 -5 4 -5 34.7 12.1
 -5 4 -5 46.4 10.4
 5 -4 5 32.6 10.7
 -5 4 -6 163.38 24.2
 -5 4 -6 157.48 20.3
 5 -4 6 161.18 19.2
 -5 4 -7 5.2 11.8
 5 -4 7 36.5 11.7
 -5 4 -8 19.6 25.8
 -5 4 -8 6.5 7.7
 -5 4 -9 21.6 13.4
 -5 4 -10 17.1 15.8
 -5 4 -11 -18.2 14.1
 -5 5 11 24.1 13.7
 -5 5 11 23.2 8.3
 -5 5 10 22.4 8.9
 -5 5 10 -3.6 16.8
 -5 5 9 10.6 10.3
 -5 5 9 0.4 5.8
 -5 5 8 8.7 6.7
 -5 5 7 213.08 18.2
 -5 5 7 213.88 17
 -5 5 6 315.07 19
 -5 5 5 94.09 11
 -5 5 5 76.69 10.7
 -5 5 4 139.59 21.2
 -5 5 3 272.17 19.2
 -5 5 3 255.87 15.6
 -5 5 2 193.98 13.4
 5 -5 -2 183.88 14.1
 -5 5 1 26.2 7.2
 5 -5 -1 29.6 8.5
 -5 5 0 0.9 6.2
 5 -5 0 3.5 5.4
 5 -5 1 55.49 10.5
 -5 5 -2 4.4 7.5
 5 -5 2 -3.1 5.1
 -5 5 -3 201.38 18.8
 5 -5 3 185.78 16.8
 -5 5 -4 7.8 6.8
 -5 5 -4 11.7 9.9
 5 -5 4 14.6 9.2
 -5 5 -5 21.8 11.5
 -5 5 -5 -7.2 6.3
 5 -5 5 9.3 8.1
 -5 5 -6 17.9 11.6
 -5 5 -6 0.9 7.7
 5 -5 6 2.9 7.4
 -5 5 -7 48.1 17.4
 -5 5 -8 22.4 14.1
 -5 5 -9 -7.5 11.2
 -5 5 -10 -26.6 10.5
 -5 6 11 18.1 10.2
 -5 6 10 -3.7 10.4
 -5 6 10 7.2 8.4
 -5 6 9 -0.1 8.1
 -5 6 9 -4.1 5.5
 -5 6 8 -1.7 6.6
 -5 6 8 9.6 8.9
 -5 6 7 24.4 9.7
 -5 6 7 34.8 9.2
 -5 6 6 337.07 20.9
 -5 6 6 364.96 22.5
 -5 6 5 10.2 5.9
 -5 6 5 5.3 5.9
 -5 6 4 168.68 13.9
 -5 6 4 138.99 13.3
 -5 6 3 17.2 8.1
 -5 6 3 23.4 7.3
 -5 6 2 166.38 14.4
 5 -6 -2 130.19 13.5
 -5 6 1 10.4 6.2
 5 -6 -1 -2.1 4.9
 -5 6 0 137.69 14.8
 5 -6 0 130.59 13.5
 -5 6 -1 1.9 6.2
 5 -6 1 -1.4 5.3
 -5 6 -2 103.99 16.4
 5 -6 2 110.89 12.9
 -5 6 -3 19.1 10.7
 5 -6 3 33.4 9.6
 -5 6 -4 10.7 8.4
 -5 6 -4 11.7 9.7
 5 -6 4 11.4 7.5
 -5 6 -5 93.49 18.6
 -5 6 -5 99.79 17
 5 -6 5 96.09 16.9
 -5 6 -6 104.69 18.6
 -5 6 -6 89.09 20
 -5 6 -7 -3 9.5
 -5 6 -8 18.9 14.1
 -5 6 -9 25.2 15
 -5 6 -10 -5.3 14.7
 -5 7 10 -5.5 7.4
 -5 7 10 14.7 7.8
 -5 7 9 54.99 10.5
 -5 7 9 53.39 11.4
 -5 7 8 61.69 11.3
 -5 7 8 80.59 14.8
 -5 7 7 74.69 13.3
 -5 7 7 69.59 12
 -5 7 6 34.5 9.1
 -5 7 6 53.19 11.4
 -5 7 5 80.59 12
 -5 7 5 84.69 14
 -5 7 4 105.99 14.8
 -5 7 4 81.59 12.4
 -5 7 3 38.4 9.8
 -5 7 2 82.99 13.7
 5 -7 -2 81.79 14.3
 -5 7 1 -0.3 5.7
 5 -7 -1 6.3 6.6
 -5 7 0 22 9.9
 5 -7 0 16.9 8.1
 -5 7 -1 16.5 10.4
 5 -7 1 6.6 7.1
 -5 7 -2 26.8 11.2
 5 -7 2 32.6 10.3
 -5 7 -3 5.2 8.7
 -5 7 -3 3.4 7.6
 5 -7 3 10.3 8.7
 -5 7 -4 6.6 7.9
 -5 7 -4 -6 9.2
 5 -7 4 -2.1 6.6
 -5 7 -5 69.79 19.1
 -5 7 -6 9.9 11.6
 -5 7 -7 18.5 13.5
 -5 7 -8 11.7 15.4
 -5 7 -9 10.9 15.5
 -5 8 9 1.9 6.9
 -5 8 9 -11.1 6.9
 -5 8 8 11.1 9.1
 -5 8 8 -0.4 6.2
 -5 8 7 14.1 8
 -5 8 7 19.9 9.1
 -5 8 6 32.3 10.9
 -5 8 6 11.2 7.7
 -5 8 5 151.08 14.9
 -5 8 5 140.79 16.2
 -5 8 4 109.59 15.9
 -5 8 4 104.39 14.3
 -5 8 3 9.5 7.5
 -5 8 2 30.7 10.4
 5 -8 -2 41.5 12.5
 -5 8 1 3 7.7
 5 -8 -1 14.4 8.9
 -5 8 0 0.1 7.8
 5 -8 0 2.3 7
 -5 8 -1 -2.1 9.2
 5 -8 1 7.9 9.1
 -5 8 -2 86.09 18.2
 5 -8 2 61.39 14.4
 -5 8 -3 3.2 9.3
 5 -8 3 -0.2 7
 -5 8 -4 -2.1 9
 -5 8 -5 0.2 11.7
 -5 8 -6 28.9 15.1
 -5 8 -7 44.1 16.6
 -5 8 -8 0.3 12.6
 -5 9 8 -1.4 6.1
 -5 9 7 0.6 6.5
 -5 9 7 23.2 10.1
 -5 9 6 11.8 8.9
 -5 9 6 6 7.2
 -5 9 5 17.9 9
 -5 9 5 14.9 7.6
 -5 9 4 114.49 16.9
 -5 9 4 101.39 14.8
 -5 9 3 7.1 8.4
 -5 9 2 14.5 8.7
 5 -9 -2 17.1 10.2
 -5 9 1 40.9 12.3
 5 -9 -1 58.79 14
 -5 9 0 6.5 9.1
 5 -9 0 8.5 9.7
 -5 9 -1 7.9 10.3
 5 -9 1 7.4 11.1
 -5 9 -2 23.4 11.7
 -5 9 -3 -2.7 9.5
 -5 9 -4 57.49 16.9
 -5 9 -5 15.6 13.3
 -5 9 -6 13.2 14.5
 -5 9 -7 -19.2 12.2
 -5 10 7 4.1 7.9
 -5 10 7 9 8.2
 -5 10 6 2.5 8.7
 -5 10 6 11.5 7.2
 -5 10 5 4.7 6
 -5 10 4 6.7 9.9
 -5 10 4 12 7.5
 -5 10 3 4.7 8.6
 -5 10 2 4.4 10.4
 -5 10 0 19.9 11.6
 -5 10 -1 -0.1 8.9
 -5 10 -2 15.3 13.1
 -5 10 -3 9.3 12.9
 -5 10 -4 18.7 13.8
 -5 10 -5 34.1 15
 -5 10 -6 -4.9 11.3
 -5 11 5 15.8 8.2
 -5 11 5 -5.5 7.6
 -5 11 4 27.1 11
 -5 11 4 23.9 8
 -5 11 3 26.7 11.2
 -5 11 2 20.6 10.9
 -5 11 1 77.69 18.5
 -5 11 0 17.7 13
 -5 11 -1 3.9 10.1
 -5 11 -2 39.5 15.9
 -5 11 -3 39.8 15.9
 -5 11 -4 35.9 19.3
 6 11 -4 3.3 11.7
 6 11 -3 4.2 11.3
 6 11 -2 13.3 12.3
 6 11 -1 13 12.3
 6 11 0 52.69 16.6
 6 11 0 -1.3 10.6
 6 11 1 0.5 8.9
 6 11 1 -4.7 10.3
 6 11 2 6.2 8.4
 6 11 2 24.4 11.8
 6 11 3 15.8 8.8
 6 11 3 33.9 15
 6 11 4 3 6.1
 6 11 4 16.2 13.2
 6 11 4 6.5 5.4
 6 10 -6 1.5 12.3
 6 10 -5 -4.9 9.5
 6 10 -4 91.09 19.6
 6 10 -3 -13.2 7.8
 6 10 -2 4.6 9.8
 6 10 -1 22.1 11.3
 6 10 -1 35.1 13.7
 6 10 0 8.1 8.5
 6 10 0 1.5 8.7
 6 10 1 7.3 7
 6 10 1 8.9 9.9
 6 10 2 3 9
 6 10 2 7.1 7.5
 6 10 3 -6.5 10
 6 10 3 4 6.4
 6 10 4 18.8 6.6
 6 10 4 16.6 13.4
 6 10 5 4.4 3.6
 6 10 5 3.6 3.8
 6 10 5 -2.5 12.7
 6 10 6 10.7 14
 6 9 -8 10.4 14.7
 6 9 -7 17.9 13.8
 6 9 -6 4.8 12.3
 6 9 -5 3.4 11.4
 6 9 -4 27.4 12.9
 6 9 -3 13.2 12.1
 6 9 -2 157.88 21
 6 9 -2 115.49 19.2
 6 9 -1 35.3 12.7
 6 9 -1 18.7 10.1
 6 9 0 -1.2 6.4
 6 9 0 -8.4 8.5
 6 9 1 -0.7 6.1
 6 9 1 0.2 7.7
 6 9 2 -0.6 5.3
 6 9 2 12.8 10.8
 6 9 3 51.09 9.1
 6 9 3 49.6 15.5
 6 9 4 58.09 16.4
 6 9 4 33.4 6.5
 6 9 5 17.8 12.9
 6 9 5 35.2 4.9
 6 9 5 30.7 4.4
 6 9 6 21 13.2
 6 9 7 -6.2 12.2
 6 8 -9 -4.2 11.6
 6 8 -8 10.9 12.2
 6 8 -7 27.6 14.6
 6 8 -6 39.1 13.8
 6 8 -5 13.1 11
 6 8 -4 66.09 16.5
 6 8 -4 38.4 13.4
 -6 -8 3 18.4 11.6
 6 8 -3 35.8 12.1
 6 8 -3 26.7 10.4
 -6 -8 2 6.8 8.3
 6 8 -2 31.8 10.1
 6 8 -2 6.9 9.2
 -6 -8 1 75.09 15.2
 6 8 -1 74.69 12.8
 6 8 -1 68.19 15.3
 -6 -8 0 -14 8.1
 6 8 0 8.7 7.1
 6 8 0 4.1 9.3
 6 8 1 30.2 11.2
 6 8 1 27.9 8
 6 8 2 122.59 11.7
 6 8 2 118.39 18.8
 6 8 3 26.5 11.2
 6 8 3 17 5.3
 6 8 4 8.3 3.7
 6 8 4 13.2 4.4
 6 8 5 225.38 25.1
 6 8 6 6.7 10.7
 6 8 7 -9.4 9.6
 6 8 8 5.8 13.6
 6 7 -10 27.2 14.2
 6 7 -9 79.79 20.2
 -6 -7 8 24.4 13.1
 6 7 -8 27 15.9
 -6 -7 7 19.3 11.9
 6 7 -7 10.8 12.7
 -6 -7 6 1.2 14.8
 6 7 -6 -1.4 9.8
 -6 -7 5 121.49 18.7
 -6 -7 5 88.29 17.3
 6 7 -5 98.19 18.1
 6 7 -5 78.49 16.8
 -6 -7 4 24.5 9.1
 6 7 -4 9.7 10.3
 6 7 -4 13.1 10.1
 -6 -7 3 84.49 18.2
 6 7 -3 46.9 12.3
 6 7 -3 65.99 14.7
 -6 -7 2 44.9 13.5
 6 7 -2 43.9 11.1
 6 7 -2 40.6 11.7
 -6 -7 1 2.8 6.4
 6 7 -1 -0.2 7.5
 6 7 -1 2.4 6.5
 -6 -7 0 63.49 13.8
 6 7 0 79.99 14.4
 6 7 0 92.79 13.1
 6 7 1 87.39 10.6
 6 7 1 84.89 14.7
 6 7 2 23.3 6.2
 6 7 2 20 11.2
 6 7 3 5.9 4.3
 6 7 3 16.4 10.4
 6 7 4 6.7 2.9
 6 7 4 7 3.4
 6 7 4 16.9 11.1
 6 7 5 -7.5 8.1
 6 7 6 11.9 11.4
 6 7 7 11 12.1
 6 7 8 -11.9 9.2
 -6 -6 10 -7 9.7
 6 6 -10 26.9 15
 6 6 -9 -11 11.5
 -6 -6 8 69.59 17.3
 6 6 -8 70.79 18.7
 -6 -6 7 15.5 9.7
 6 6 -7 13.9 12.2
 -6 -6 6 8.4 9.6
 -6 -6 6 33.7 12.4
 6 6 -6 24.8 10.1
 6 6 -6 0.4 8.8
 -6 -6 5 15.8 9.6
 -6 -6 5 -0.8 7.6
 6 6 -5 5.8 8.7
 6 6 -5 12.7 9.7
 -6 -6 4 25 8.3
 -6 -6 4 40.5 11.9
 6 6 -4 27.7 9.8
 6 6 -4 42.2 11.1
 -6 -6 3 5.6 6.7
 -6 -6 3 25 9.7
 6 6 -3 11 7.6
 6 6 -3 15.5 8.5
 -6 -6 2 100.39 15.4
 -6 -6 2 119.99 14.5
 6 6 -2 134.09 16.9
 6 6 -2 144.49 18.6
 -6 -6 1 22.4 8.9
 6 6 -1 35.2 8.9
 6 6 -1 20.2 8.3
 -6 -6 0 -1.8 6.3
 6 6 0 7.9 8.3
 6 6 0 6.7 5.4
 6 6 1 29 6.9
 6 6 1 22.4 10.2
 6 6 2 10.5 8.7
 6 6 2 7.4 4.2
 6 6 3 94.69 7.2
 6 6 3 114.49 17.9
 6 6 4 91.99 17.3
 6 6 5 29.7 13
 -6 -5 11 17.6 11.3
 6 5 -11 -9.6 12.4
 -6 -5 10 -2.7 9.8
 6 5 -10 -8 12
 -6 -5 9 18.9 13.9
 6 5 -9 40.5 15.3
 -6 -5 8 49.99 12.3
 6 5 -8 64.79 17.2
 -6 -5 7 61.59 14.8
 6 5 -7 75.59 16.7
 6 5 -7 100.59 18.1
 -6 -5 6 47.3 12.5
 -6 -5 6 52.39 14.3
 6 5 -6 79.09 15.5
 6 5 -6 92.99 16.2
 -6 -5 5 21.6 8.1
 -6 -5 5 26.7 9.7
 6 5 -5 34.5 10.1
 6 5 -5 36.1 11.1
 -6 -5 4 255.17 19.6
 -6 -5 4 279.47 21.9
 6 5 -4 286.57 21.1
 6 5 -4 304.47 22.2
 -6 -5 3 55.29 12.5
 -6 -5 3 96.69 14.6
 6 5 -3 83.59 14
 6 5 -3 53.29 10.7
 -6 -5 2 21.6 7.9
 -6 -5 2 16.8 8.4
 6 5 -2 10.1 6.6
 6 5 -2 24 7.8
 -6 -5 1 7.4 6.7
 -6 -5 1 -4.8 4.8
 6 5 -1 5.7 6.3
 6 5 -1 -0.8 5.4
 -6 -5 0 -0.1 5.6
 6 5 0 3.9 5
 6 5 0 5.9 6.7
 6 5 1 20.4 8.2
 6 5 1 23 5.7
 6 5 2 61.59 6.5
 6 5 2 76.99 13.7
 6 5 3 31 3.8
 6 5 3 37.2 11
 -6 -4 11 20.1 13.2
 6 4 -11 54.89 17.8
 -6 -4 10 50.49 15.4
 6 4 -10 37.6 16.4
 -6 -4 9 13.3 9.1
 -6 -4 9 33.2 13.8
 6 4 -9 39.6 14.3
 -6 -4 8 0.4 8.5
 -6 -4 8 -10.4 5.6
 6 4 -8 -5 9.6
 6 4 -8 4.8 10.9
 -6 -4 7 66.19 13
 -6 -4 7 45.5 13.3
 6 4 -7 73.29 15.5
 6 4 -7 55.09 14.6
 -6 -4 6 1.9 6
 -6 -4 6 -0.3 7.2
 6 4 -6 2.8 7.9
 6 4 -6 -9.2 6.6
 -6 -4 5 172.38 15.4
 -6 -4 5 200.18 18.5
 6 4 -5 189.98 17.5
 6 4 -5 178.08 17.7
 -6 -4 4 278.37 18.5
 -6 -4 4 290.07 21.1
 6 4 -4 255.07 18.8
 6 4 -4 263.77 19.1
 -6 -4 3 46 8.9
 6 4 -3 72.09 11.7
 -6 -4 2 139.99 13.5
 -6 -4 2 137.29 13.7
 6 4 -2 142.49 13.6
 6 4 -2 163.78 13.9
 -6 -4 1 165.88 14.2
 -6 -4 1 158.88 12.4
 6 4 -1 143.29 12.3
 6 4 -1 164.28 14.7
 -6 -4 0 451.55 19.4
 6 4 0 441.16 23.1
 6 4 0 429.36 18.9
 6 4 1 25.7 5.1
 6 4 1 14.3 10
 6 4 2 257.97 19.7
 6 4 2 258.57 10.2
 -6 -3 12 2.9 11.3
 6 3 -12 9.4 15.3
 -6 -3 11 -8.8 8
 6 3 -11 -5.3 14.9
 -6 -3 10 -0.4 9.6
 -6 -3 10 0.5 11.4
 6 3 -10 -7.2 11.9
 -6 -3 9 7 12.8
 -6 -3 9 21.8 10.8
 6 3 -9 6.2 11.6
 -6 -3 8 -13.5 5.8
 -6 -3 8 -2.2 8.1
 6 3 -8 21.6 10.9
 6 3 -8 -1.8 9.4
 -6 -3 7 0.4 5.9
 -6 -3 7 -2.6 7.4
 6 3 -7 4.4 7.5
 6 3 -7 4.3 8.7
 -6 -3 6 78.19 14.5
 -6 -3 6 77.89 12.1
 6 3 -6 95.49 15.3
 6 3 -6 120.59 16.9
 -6 -3 5 5.7 7
 -6 -3 5 -4.5 4.3
 6 3 -5 -1.7 5.9
 6 3 -5 -1.3 6.2
 -6 -3 4 206.58 16.7
 6 3 -4 213.98 16.7
 6 3 -4 207.28 15.6
 -6 -3 3 274.67 18.1
 -6 -3 3 182.88 13.4
 6 3 -3 224.98 16
 6 3 -3 223.68 15
 -6 -3 2 3.5 5.4
 -6 -3 2 7.9 6.1
 6 3 -2 11.1 6
 6 3 -2 6.6 5.7
 -6 -3 1 57.69 8.9
 -6 -3 1 69.09 10.3
 6 3 -1 54.59 9.3
 6 3 -1 55.29 8.2
 -6 -3 0 81.89 8.5
 6 3 0 107.49 13
 6 3 0 80.59 7.8
 -6 -3 -1 214.58 10.1
 6 3 1 204.38 9.7
 6 3 1 208.18 16.6
 6 3 2 257.97 8.2
 -6 -3 -7 57.99 4.2
 6 3 8 12.3 13
 -6 -3 -9 5.8 3.9
 -6 -3 -10 -3.8 3
 -6 -3 -11 3.9 3.9
 -6 -2 12 16.4 11.1
 -6 -2 11 13.5 11.5
 -6 -2 11 -13.8 10.1
 6 2 -11 0.5 13
 -6 -2 10 -3.3 9.1
 6 2 -10 9.7 11.7
 -6 -2 9 26.9 13.1
 -6 -2 9 22.8 10.6
 6 2 -9 20.9 10.4
 6 2 -9 32.8 13.1
 -6 -2 8 20 8.9
 -6 -2 8 -2.7 6.8
 6 2 -8 -4.8 7.5
 -6 -2 7 10 6.9
 -6 -2 7 10.5 8.2
 6 2 -7 8.8 8.5
 6 2 -7 10 8.1
 -6 -2 6 12.6 6.3
 -6 -2 6 14.3 8
 6 2 -6 5.8 7.7
 6 2 -6 27 9.5
 -6 -2 5 758.52 34.1
 -6 -2 5 759.62 29.6
 6 2 -5 762.12 33
 6 2 -5 780.02 31.7
 -6 -2 4 857.41 30.4
 -6 -2 4 876.61 34.6
 6 2 -4 891.31 34.6
 6 2 -4 863.71 31.6
 -6 -2 3 243.78 16
 -6 -2 3 247.18 13.5
 6 2 -3 198.28 14.6
 6 2 -3 262.27 14.3
 -6 -2 2 204.58 12.1
 -6 -2 2 204.58 13.9
 6 2 -2 190.18 12.8
 6 2 -2 208.08 12.3
 -6 -2 1 81.99 9.7
 -6 -2 1 71.99 8.6
 6 2 -1 71.89 8.3
 6 2 -1 60.49 7.3
 -6 -2 0 126.79 8.9
 6 2 0 124.89 11.2
 6 2 0 123.09 8.1
 -6 -2 -1 35 4.6
 6 2 1 33.8 4.1
 -6 -2 -2 126.39 5.4
 -6 -2 -5 213.28 8.8
 6 2 6 11 8.9
 -6 -2 -7 52.09 6.7
 6 2 7 45.3 16.3
 -6 -2 -8 21.9 5.8
 6 2 8 21.4 12.1
 -6 -2 -9 13.8 5.8
 -6 -2 -10 3.9 5.7
 -6 -2 -11 -0.2 5.2
 -6 -1 12 4.5 10
 -6 -1 11 20.4 11.8
 -6 -1 11 3.2 9.9
 -6 -1 10 1.1 8.1
 -6 -1 10 6.6 9.1
 -6 -1 9 70.79 14.6
 -6 -1 9 68.59 13.5
 6 1 -9 85.09 17.3
 6 1 -9 88.99 15.8
 -6 -1 8 -2.6 7.9
 -6 -1 8 5.1 6.8
 6 1 -8 -8.9 7.5
 6 1 -8 17.4 9
 -6 -1 7 12.7 8.1
 -6 -1 7 2.8 6
 6 1 -7 29.4 10.3
 6 1 -7 18.8 9.1
 -6 -1 6 0.8 4.9
 -6 -1 6 -2 5.5
 6 1 -6 10.2 7.3
 6 1 -6 3.2 5.9
 -6 -1 5 10.1 5.5
 -6 -1 5 29.6 8.4
 6 1 -5 27.9 7.9
 6 1 -5 18.8 7
 -6 -1 4 729.83 29.9
 -6 -1 4 777.52 25.9
 6 1 -4 740.93 26.7
 6 1 -4 772.02 30.5
 -6 -1 3 92.69 7.4
 -6 -1 3 86.19 9.8
 6 1 -3 85.49 9.7
 6 1 -3 80.89 7.4
 -6 -1 2 54.29 5.9
 -6 -1 2 43.6 7.5
 6 1 -2 51.39 7.4
 6 1 -2 35.6 5.1
 -6 -1 1 -5.4 4.7
 6 1 -1 1.6 4.8
 6 1 -1 -1.5 4.1
 -6 -1 0 3.9 4.2
 6 1 0 12.6 4.5
 -6 -1 -1 4.3 3
 -6 -1 -2 84.59 5.4
 -6 -1 -4 90.09 7.2
 6 1 4 83.89 13.8
 6 1 5 18.8 9.9
 -6 -1 -6 32.3 6.4
 6 1 6 29.3 10.7
 -6 -1 -7 25.6 6.3
 6 1 7 18.5 10.8
 6 1 8 -2.6 8.8
 -6 -1 -9 -1.4 6
 -6 -1 -10 53.89 10.8
 -6 -1 -11 5.1 7.9
 -6 0 12 3 9
 -6 0 11 -0.7 8.2
 -6 0 10 13.3 9.7
 -6 0 10 10.3 8.5
 6 0 -10 14.3 9.7
 -6 0 9 10.4 8.3
 -6 0 9 16.6 9.2
 -6 0 8 -4.2 6.2
 -6 0 8 2.1 6.3
 6 0 -8 26.9 9.2
 -6 0 7 -2.7 6.3
 -6 0 7 2.6 6.6
 6 0 -7 -1.2 4.6
 -6 0 6 704.93 30.7
 -6 0 6 687.33 26.9
 6 0 -6 640.44 28.4
 6 0 -6 714.63 29.9
 -6 0 5 2.9 4.7
 -6 0 5 2.3 6.4
 6 0 -5 5.2 5.3
 6 0 -5 3.7 6.1
 -6 0 4 287.57 17
 -6 0 4 300.27 12.9
 6 0 -4 238.58 17.8
 6 0 -4 294.37 13.7
 -6 0 3 0 2.3
 -6 0 3 6.6 5.1
 6 0 -3 -2.9 2.8
 6 0 -3 -1.8 4.1
 -6 0 2 2100.69 56.99
 -6 0 2 2131.19 50.89
 6 0 -2 2113.99 56.79
 6 0 -2 2124.19 50.59
 -6 0 1 -0.7 4.7
 6 0 -1 5.7 4.6
 -6 0 0 26.2 5.7
 6 0 0 35 6
 6 0 2 299.67 18.8
 6 0 3 -4.2 6.4
 -6 0 -4 945.31 30.3
 6 0 4 926.91 39.6
 -6 0 -5 -6.3 3.4
 6 0 5 -2.7 6.2
 -6 0 -6 89.99 9.7
 6 0 6 98.99 16.1
 -6 0 -7 -1.6 5
 6 0 7 3.4 8.4
 -6 0 -8 32.7 8.6
 6 0 8 19.3 11.8
 -6 0 -9 -0.7 7.1
 -6 0 -10 16.2 9.1
 -6 0 -11 -4.6 8.6
 -6 1 12 -0.2 8.8
 -6 1 12 -18.1 10
 -6 1 11 10.8 13.1
 -6 1 11 19 10.7
 -6 1 10 16.5 8
 -6 1 10 4 8.1
 6 -1 -10 1.2 8.5
 -6 1 9 83.49 15
 -6 1 9 87.09 14.6
 6 -1 -9 101.59 15.9
 -6 1 8 11.8 8.4
 -6 1 8 2.1 6.4
 6 -1 -8 2.7 6.5
 -6 1 7 15.5 6.9
 -6 1 7 22.3 8.2
 6 -1 -7 6.6 6.5
 -6 1 6 2.9 4.8
 -6 1 6 1.7 6.1
 6 -1 -6 2.2 4.9
 -6 1 5 15.5 5
 -6 1 5 17.5 7.2
 6 -1 -5 24.8 6.5
 -6 1 4 730.13 27.9
 -6 1 4 712.83 22.4
 6 -1 -4 725.23 27.2
 -6 1 3 82.39 9
 -6 1 3 85.49 4.4
 6 -1 -3 93.39 8.7
 -6 1 2 42 6.4
 6 -1 -2 33.4 6
 -6 1 1 -0.7 4
 6 -1 -1 2.5 3.9
 6 -1 -1 -2.3 2.6
 -6 1 0 15.7 5.4
 -6 1 0 7.1 6
 6 -1 0 10.5 5.8
 -6 1 -1 -1.8 6
 6 -1 1 2 5.1
 -6 1 -2 82.49 11.8
 6 -1 2 92.99 12
 -6 1 -3 234.78 19.4
 6 -1 3 244.78 17.1
 -6 1 -4 79.49 21.2
 -6 1 -4 120.79 10.5
 6 -1 4 82.29 12.9
 -6 1 -5 12 9.3
 -6 1 -5 4.5 5.2
 6 -1 5 7.9 8.4
 -6 1 -6 45.5 9.4
 6 -1 6 46.1 12.1
 -6 1 -7 25.8 8.1
 6 -1 7 20.3 10.6
 -6 1 -8 -8.7 6.2
 6 -1 8 18.8 11.2
 -6 1 -9 6.5 8
 -6 1 -10 62.89 13.8
 -6 1 -11 6.2 10.3
 -6 2 12 21.6 10.7
 -6 2 12 22.4 11.1
 -6 2 11 -1.4 7.7
 6 -2 -11 -7.7 8.8
 -6 2 10 30.9 10.2
 -6 2 10 -9.6 7.6
 6 -2 -10 6.7 7.1
 -6 2 9 36.4 10.9
 -6 2 9 23.4 10
 6 -2 -9 17.6 8.7
 -6 2 8 11.1 7.5
 -6 2 8 -10.1 6.1
 6 -2 -8 1.9 6
 -6 2 7 5.9 5.9
 -6 2 7 4.4 6.7
 6 -2 -7 -2.5 4.9
 -6 2 6 10.7 6.8
 -6 2 6 17.3 6
 6 -2 -6 26.5 7.1
 -6 2 5 733.53 26.5
 -6 2 5 729.43 29.4
 6 -2 -5 768.42 28.7
 -6 2 4 809.42 28.7
 6 -2 -4 675.03 29.5
 -6 2 3 223.28 9.2
 -6 2 3 272.87 14.6
 6 -2 -3 268.37 13.9
 -6 2 2 210.98 12.8
 -6 2 2 192.38 7.8
 6 -2 -2 203.78 8.3
 -6 2 1 65.49 6.2
 -6 2 1 68.49 7.7
 6 -2 -1 70.09 5.6
 -6 2 0 119.79 9.9
 6 -2 0 125.79 8.8
 -6 2 -1 37.1 8.2
 6 -2 1 40.8 7.4
 -6 2 -2 117.69 12.5
 6 -2 2 117.49 11.4
 -6 2 -3 111.39 14
 6 -2 3 124.29 12.9
 -6 2 -4 20.3 10.2
 -6 2 -4 11.1 5.4
 6 -2 4 20.3 7.8
 -6 2 -5 233.18 21.8
 -6 2 -5 217.08 16
 6 -2 5 211.98 18.6
 -6 2 -6 11 6.2
 -6 2 -6 35.9 12.2
 6 -2 6 30 10.4
 -6 2 -7 81.29 13.3
 -6 2 -7 51.79 16.7
 6 -2 7 70.89 17.2
 -6 2 -8 23.1 13.9
 -6 2 -8 8.4 8
 6 -2 8 31.8 11.5
 -6 2 -9 12.9 9.2
 -6 2 -10 -1.1 10.3
 -6 3 12 -3.2 12.5
 -6 3 11 -2.7 7.6
 6 -3 -11 2.6 8.5
 -6 3 10 1 6.5
 -6 3 10 -2.9 7.8
 6 -3 -10 28.3 10.1
 -6 3 9 12.9 8.8
 -6 3 9 28.8 9.8
 6 -3 -9 18.6 7.7
 -6 3 8 2.2 7.1
 -6 3 8 11.4 7.1
 6 -3 -8 -3.9 6
 -6 3 7 2.5 6.1
 6 -3 -7 -0.9 4.8
 -6 3 6 77.99 11.5
 -6 3 6 54.99 10.1
 6 -3 -6 56.59 9.4
 -6 3 5 -1.6 5.1
 6 -3 -5 2.8 4.2
 -6 3 4 201.48 11.1
 -6 3 4 191.68 13.8
 6 -3 -4 190.58 12.9
 -6 3 3 228.58 11.1
 -6 3 3 251.57 14.4
 -6 3 2 19.9 6
 -6 3 2 7.6 3.6
 6 -3 -2 2.5 3.6
 -6 3 1 47.6 6.8
 6 -3 -1 60.19 7.2
 -6 3 0 77.79 9
 6 -3 0 71.99 7.9
 -6 3 -1 197.98 15.1
 6 -3 1 196.78 13.1
 -6 3 -2 294.27 20.1
 6 -3 2 297.87 18.4
 6 -3 3 5.2 7.6
 -6 3 -4 51.09 13.2
 6 -3 4 43.4 10.1
 -6 3 -5 20.4 10.4
 -6 3 -5 40.8 9.2
 6 -3 5 25.2 8.9
 -6 3 -6 21.3 11.4
 -6 3 -6 19.9 9.4
 6 -3 6 22.8 10.4
 -6 3 -7 75.59 18.6
 -6 3 -7 80.19 13.9
 6 -3 7 78.89 16.9
 -6 3 -8 10 13
 -6 3 -9 6.4 9.3
 -6 3 -9 22.5 13.4
 -6 4 11 -5.1 8.8
 -6 4 11 22.2 11.4
 6 -4 -11 11.4 9.6
 -6 4 10 39.8 10.7
 -6 4 10 45.1 12.4
 6 -4 -10 56.49 19.8
 -6 4 9 24.8 9.1
 -6 4 9 23.6 9.7
 6 -4 -9 16.9 8
 -6 4 8 5.6 7.2
 -6 4 8 6.7 7.1
 6 -4 -8 0.4 5.9
 -6 4 7 48.1 10.4
 6 -4 -7 57.39 10.5
 -6 4 6 0.8 5.2
 -6 4 6 1.8 5.8
 6 -4 -6 -2.9 4.4
 -6 4 5 190.68 14.6
 -6 4 5 180.58 12.7
 -6 4 4 272.07 14.4
 -6 4 4 285.77 20.1
 -6 4 2 141.99 11.7
 -6 4 2 142.79 10.4
 6 -4 -2 135.89 10.6
 -6 4 1 139.19 11.3
 6 -4 -1 133.89 10.6
 -6 4 0 433.06 21.4
 6 -4 0 431.56 20
 -6 4 -1 28.9 9.2
 6 -4 1 25.4 8.3
 -6 4 -2 267.27 20.9
 6 -4 2 267.07 17.9
 -6 4 -3 213.08 18.9
 6 -4 3 220.28 17
 -6 4 -4 31.8 8.6
 -6 4 -4 22.8 10.2
 6 -4 4 49.4 10.9
 -6 4 -5 98.69 18.7
 -6 4 -5 76.79 13.5
 6 -4 5 77.69 13.9
 -6 4 -6 -4.7 7.3
 -6 4 -6 5.1 10.6
 6 -4 6 5.2 7.2
 -6 4 -7 3.4 13.6
 -6 4 -7 18.2 10.8
 6 -4 7 14.8 10.1
 -6 4 -8 27.5 15
 -6 4 -8 66.79 15.6
 -6 4 -9 0.9 13.4
 -6 4 -10 -2.5 12.6
 -6 4 -11 -3.1 14.5
 -6 5 11 13 11.4
 -6 5 11 9.8 8.5
 -6 5 10 -19 10.2
 -6 5 10 -7.6 5.7
 -6 5 9 6.7 8.9
 -6 5 9 19 8.9
 -6 5 8 60.39 12.1
 -6 5 8 51.49 10.8
 -6 5 7 62.79 11.3
 -6 5 7 101.69 14
 -6 5 6 54.29 10
 -6 5 6 66.99 10.8
 -6 5 5 29.5 7.9
 -6 5 5 30.4 7.3
 -6 5 4 264.77 16.5
 -6 5 4 254.77 15.4
 -6 5 3 80.79 10.5
 -6 5 3 76.19 11.1
 -6 5 2 9.8 5.4
 6 -5 -2 13.1 5.7
 -6 5 1 -3.2 4.3
 6 -5 -1 2.5 4.8
 -6 5 0 3.8 5.9
 6 -5 0 6.1 5.1
 -6 5 -1 19.7 9.2
 6 -5 1 18.9 6.8
 -6 5 -2 74.99 14.2
 6 -5 2 70.29 11.7
 -6 5 -3 45.6 12.2
 6 -5 3 23.8 9.2
 -6 5 -4 145.79 20.9
 -6 5 -4 148.59 15.6
 6 -5 4 160.98 16.8
 -6 5 -5 60.69 12.7
 -6 5 -5 12.9 10.5
 6 -5 5 46.1 13.5
 -6 5 -6 21.5 13.4
 -6 5 -6 18.8 9.5
 6 -5 6 7.7 8.9
 -6 5 -7 10.5 12
 -6 5 -7 3.7 9.1
 -6 5 -8 12 12.8
 -6 5 -9 29.3 16.8
 -6 5 -10 -22.2 11.1
 -6 6 10 -9.3 9.7
 -6 6 10 7.4 7.2
 -6 6 10 12.5 9.2
 -6 6 9 -4.9 6.1
 -6 6 9 13.9 8.9
 -6 6 8 55.89 11.5
 -6 6 8 64.69 12.7
 -6 6 7 17.1 7.7
 -6 6 7 9.8 7.4
 -6 6 6 18.7 7.3
 -6 6 6 14.9 7.2
 -6 6 5 -3.7 5.3
 -6 6 5 8.3 6.5
 -6 6 4 20.9 6.9
 -6 6 3 21 6.8
 -6 6 3 19.4 7.9
 6 -6 -2 116.59 12
 -6 6 1 36.9 9.3
 6 -6 -1 49.4 9.8
 -6 6 0 0.3 6.1
 6 -6 0 15.3 7.7
 -6 6 -1 23.3 8.9
 6 -6 1 29 9.5
 -6 6 -2 0.8 6.1
 6 -6 2 9.4 6.6
 -6 6 -3 132.09 20.1
 6 -6 3 108.49 16.4
 -6 6 -4 108.49 19.2
 -6 6 -4 101.49 19.3
 6 -6 4 103.49 25.8
 -6 6 -5 66.29 17.5
 -6 6 -5 49.99 12.6
 6 -6 5 39.3 11.6
 -6 6 -6 73.89 20.1
 -6 6 -7 5.1 13
 -6 6 -8 -0.3 13.8
 -6 6 -9 4.2 15.9
 -6 6 -10 -2.1 12.3
 -6 7 10 4.6 8.1
 -6 7 10 32.8 9.1
 -6 7 10 -3.9 12.3
 -6 7 9 52.49 11.9
 -6 7 9 68.39 12.3
 -6 7 8 7.2 7.6
 -6 7 8 -7.1 7
 -6 7 7 12.7 8.2
 -6 7 7 16.8 7.5
 -6 7 6 14.1 7.7
 -6 7 6 18 7.4
 -6 7 5 87.49 13.3
 -6 7 5 72.49 12.2
 -6 7 4 16.2 6.8
 -6 7 4 16.1 7.4
 -6 7 3 48.2 10.1
 -6 7 3 55.09 11
 -6 7 2 41.6 10.2
 6 -7 -2 48.7 10.7
 -6 7 1 11.2 7.5
 6 -7 -1 14.8 7.2
 -6 7 0 63.09 12.9
 6 -7 0 91.89 14.4
 -6 7 -1 95.69 16.6
 6 -7 1 89.09 14.3
 -6 7 -2 26.1 10.6
 6 -7 2 20.3 8.6
 -6 7 -3 9 9.2
 6 -7 3 1.7 6.6
 -6 7 -4 1.8 7.8
 -6 7 -4 8.9 10
 6 -7 4 -4.5 7.3
 -6 7 -5 15.4 14.9
 -6 7 -6 25.5 13.7
 -6 7 -7 19 13.4
 -6 7 -8 17.3 14.3
 -6 7 -9 -6.5 13.8
 -6 8 9 40 11.6
 -6 8 9 21.8 8.7
 -6 8 8 -2.8 6.5
 -6 8 8 -3 7.3
 -6 8 7 30.5 10.9
 -6 8 7 41.7 10.5
 -6 8 6 49.8 11.3
 -6 8 6 61.59 13
 -6 8 5 14.5 8.2
 -6 8 5 26.1 8.4
 -6 8 4 53.19 11.5
 -6 8 4 44.6 10.5
 -6 8 3 46.4 11.6
 -6 8 2 4.6 7.6
 6 -8 -2 13 9.2
 -6 8 1 79.49 14.8
 6 -8 -1 70.19 13.6
 -6 8 0 2.2 8.3
 6 -8 0 5.2 7.1
 -6 8 -1 18.1 9.3
 6 -8 1 39.8 12.2
 -6 8 -2 108.69 18.6
 6 -8 2 96.59 16.5
 -6 8 -3 14.8 11.1
 6 -8 3 3.7 8.3
 -6 8 -5 230.98 28.3
 -6 8 -6 -6 10.2
 -6 8 -7 -5.7 9.8
 -6 8 -8 7.8 14.5
 -6 9 8 20.6 8.9
 -6 9 8 32.6 11.5
 -6 9 7 23.4 8.8
 -6 9 7 16.1 8
 -6 9 6 10.7 8.3
 -6 9 6 4.4 7.3
 -6 9 5 3.6 7
 -6 9 5 6 7.1
 -6 9 4 19.5 10.3
 -6 9 4 55.09 11.5
 -6 9 3 19.8 9.6
 -6 9 2 115.09 17.8
 6 -9 -2 167.78 23.3
 -6 9 1 19.1 10.8
 6 -9 -1 24.3 11.3
 -6 9 0 0.4 9.3
 6 -9 0 1.9 8.4
 -6 9 -1 14.9 9.7
 6 -9 1 14.8 11.2
 -6 9 -2 -2.5 11.7
 -6 9 -3 0.7 9
 -6 9 -4 30.8 15.7
 -6 9 -5 24.7 15.4
 -6 9 -6 21.9 17.3
 -6 9 -7 -1.9 14.3
 -6 10 6 3.2 6.5
 -6 10 6 20 10
 -6 10 5 12.2 9.3
 -6 10 5 1.6 6
 -6 10 4 72.39 14.7
 -6 10 4 80.69 13.8
 -6 10 3 -3.4 6.9
 -6 10 2 21.8 9.9
 -6 10 0 6.4 9.7
 -6 10 -1 3.7 9.1
 -6 10 -2 14.6 12.9
 -6 10 -3 19.1 13.3
 -6 10 -4 2.2 14.1
 -6 10 -5 -23.2 11.7
 -6 10 -6 -7.9 12.4
 -6 11 4 4.8 8.3
 -6 11 4 -3.6 7
 -6 11 3 1.3 9.1
 -6 11 2 31.6 12.6
 -6 11 1 40.4 14.9
 -6 11 0 2.8 11.7
 -6 11 -1 13.9 13
 -6 11 -2 36 14.7
 -6 11 -3 35.1 16.3
 -6 11 -4 -7.2 12.5
 7 11 -4 18 13.6
 7 11 -3 19.2 14.8
 7 11 -2 43.3 15.6
 7 11 -1 3.1 11.5
 7 11 0 -10.2 10.8
 7 11 0 -9 9.5
 7 11 1 -1.3 8.5
 7 11 1 16 12.2
 7 11 2 22.7 12.3
 7 11 2 54.59 11.4
 7 11 3 32.6 8.6
 7 10 -6 7.6 13.4
 7 10 -5 -7.4 10.3
 7 10 -4 -1.2 11
 7 10 -3 142.89 24.3
 7 10 -2 20 12.1
 7 10 -1 50.79 14.7
 7 10 -1 50.39 13.5
 7 10 0 1.2 8.7
 7 10 0 13.2 11.8
 7 10 1 24.6 9.8
 7 10 1 30 13.9
 7 10 2 60.59 11.4
 7 10 2 36.9 14.6
 7 10 3 18.5 6.7
 7 10 3 19.7 13.4
 7 10 4 68.19 18.9
 7 10 4 61.49 7.7
 7 10 5 41.8 16.3
 7 10 5 39.6 4.4
 7 10 6 -1.8 11.2
 7 9 -8 11 14.3
 7 9 -7 25.8 14.9
 7 9 -6 11.2 13.1
 7 9 -5 5.2 9.9
 7 9 -4 51.99 16
 7 9 -3 9 10.4
 7 9 -2 -5.7 8.6
 7 9 -2 -3.1 8.3
 7 9 -1 5.5 10.7
 7 9 -1 52.69 12.5
 7 9 0 85.69 18.6
 7 9 0 109.09 15.9
 7 9 1 17.6 8
 7 9 1 11.6 11.5
 7 9 2 28 7.8
 7 9 2 38 13.6
 7 9 3 59.29 16.3
 7 9 3 44.2 8.8
 7 9 4 7.2 4.4
 7 9 4 1.4 9.9
 7 9 4 2 3.8
 7 9 5 -4.5 10.1
 7 9 6 37.1 13.8
 7 9 7 15 13.4
 7 8 -9 4.7 13.6
 7 8 -8 -12.1 10.3
 7 8 -7 -9.1 9.7
 7 8 -6 38.4 14.9
 7 8 -5 193.68 24
 7 8 -4 37.8 14.1
 7 8 -4 53.39 15.1
 7 8 -3 9.2 8
 7 8 -3 6.2 9.1
 -7 -8 2 140.39 21.1
 7 8 -2 145.89 21.6
 7 8 -2 119.09 17.2
 -7 -8 1 -12.7 5.6
 7 8 -1 -5.7 6.8
 7 8 -1 10.4 9.1
 7 8 0 -9.1 6.3
 7 8 0 -3.1 6.1
 7 8 1 58.39 10.7
 7 8 1 76.69 15.3
 7 8 2 1.8 8.7
 7 8 2 -1.4 5.2
 7 8 3 18 5.8
 7 8 3 25.6 11.3
 7 8 4 11.1 4.2
 7 8 4 24.2 11.9
 7 8 4 14.3 3.9
 7 8 5 -2.4 9.6
 7 8 6 -7.7 8.5
 7 8 7 51.69 17.8
 7 8 8 -8 11
 -7 -7 10 6.4 11
 7 7 -10 17 15
 -7 -7 9 41.6 14
 7 7 -9 25.2 15.1
 -7 -7 8 6 10.7
 7 7 -8 19.8 13.7
 -7 -7 7 1.8 9.4
 7 7 -7 11.4 11.1
 7 7 -6 4 8.5
 -7 -7 5 26 11.6
 -7 -7 5 6.6 9.6
 7 7 -5 -1.2 7.9
 7 7 -5 12.2 10.6
 -7 -7 4 8 9.3
 -7 -7 4 16.2 9.5
 7 7 -4 0.2 8
 7 7 -4 23 11.2
 -7 -7 3 -0.6 6.9
 7 7 -3 10.5 10
 7 7 -3 21.4 9.4
 7 7 -2 109.99 15.5
 7 7 -2 113.49 18.1
 -7 -7 1 28.3 17.1
 7 7 -1 17.6 9.9
 7 7 -1 23.3 8.3
 7 7 0 -1.2 5.4
 7 7 0 -3 6.9
 7 7 1 32.5 11.6
 7 7 1 16.2 6.3
 7 7 2 21 9.7
 7 7 2 23.2 6.3
 7 7 3 -3.8 8.3
 7 7 3 0.9 3.6
 7 7 4 47.2 4.2
 7 7 4 40.7 13.9
 7 7 5 39.9 13.9
 7 7 6 67.69 17.3
 7 7 7 -5.6 9.1
 -7 -6 10 21.1 13.2
 7 6 -10 8.4 12.6
 -7 -6 9 -6.4 8.9
 7 6 -9 7.1 12.4
 -7 -6 8 21.3 12.9
 7 6 -8 9.6 12
 -7 -6 7 51.09 13.7
 7 6 -7 39 13.4
 -7 -6 6 77.69 16.9
 -7 -6 6 104.89 17.1
 7 6 -6 55.49 13.8
 7 6 -6 92.79 17.7
 -7 -6 5 46.4 11
 -7 -6 5 17.5 10.3
 7 6 -5 47.4 12.4
 7 6 -5 18.3 10.7
 -7 -6 4 89.39 15.8
 -7 -6 4 85.09 14.8
 7 6 -4 110.19 16.5
 7 6 -4 66.59 13.3
 -7 -6 3 27.3 10.2
 -7 -6 3 17.7 7.6
 7 6 -3 21.4 9.3
 7 6 -3 36.5 11.2
 -7 -6 2 6.3 7.4
 -7 -6 2 -4.4 5.9
 7 6 -2 0.7 5.6
 7 6 -2 -5.6 5.4
 -7 -6 1 57.09 13.3
 7 6 -1 68.79 11.3
 7 6 -1 42.5 10.7
 7 6 0 42.3 8.1
 7 6 0 35.5 10.8
 7 6 1 -2.1 5.7
 7 6 1 2.3 4.2
 7 6 2 77.89 14
 7 6 2 67.59 8.1
 7 6 3 6 3.2
 7 6 3 1.2 7
 7 6 4 55.49 15.2
 7 6 5 15.5 11.3
 -7 -5 11 2.9 11.7
 7 5 -11 -25.9 10.4
 -7 -5 10 36 14.6
 7 5 -10 20.3 13.9
 -7 -5 9 79.49 18.7
 7 5 -9 84.39 19.9
 -7 -5 8 0.3 8.3
 -7 -5 8 2.3 7.7
 7 5 -8 -9.1 9.9
 -7 -5 7 13 10.8
 7 5 -7 14.1 10.9
 7 5 -7 31.4 12.3
 -7 -5 6 15.1 9.9
 -7 -5 6 42.1 11.4
 7 5 -6 46.6 13.2
 7 5 -6 22.1 11.3
 -7 -5 5 18.2 9.6
 -7 -5 5 23.8 9
 7 5 -5 18 9.8
 7 5 -5 15.3 8.3
 -7 -5 4 43.3 11.4
 -7 -5 4 41.6 10
 7 5 -4 48.9 11.8
 7 5 -4 38 10.2
 -7 -5 3 117.19 15.9
 -7 -5 3 76.59 12.4
 7 5 -3 90.59 14.2
 7 5 -3 82.69 13.2
 -7 -5 2 19.3 7.2
 -7 -5 2 31.5 8.7
 7 5 -2 30.4 9.2
 7 5 -2 30.7 8.4
 -7 -5 1 182.68 14.6
 -7 -5 1 170.68 16.4
 7 5 -1 184.08 16.2
 7 5 -1 169.48 13.7
 -7 -5 0 5.5 5.5
 7 5 0 16.2 8.1
 7 5 0 8.4 5.3
 7 5 1 37.8 6.7
 7 5 1 41.2 11.4
 7 5 2 20.6 4.6
 7 5 2 18.3 9.1
 7 5 3 38.1 11.6
 7 5 3 36.1 3.1
 -7 -4 11 47.9 16.6
 7 4 -11 18.8 15.1
 -7 -4 10 -2.5 11.5
 7 4 -10 5.6 12
 -7 -4 9 39.3 12.8
 -7 -4 9 61.49 16.7
 7 4 -9 32.2 14.4
 -7 -4 8 -1.9 5.8
 -7 -4 8 5.2 11.2
 7 4 -8 7.1 11.1
 -7 -4 7 16.2 8.6
 -7 -4 7 26.3 11.8
 7 4 -7 40 12.8
 7 4 -7 21.7 11
 -7 -4 6 2.8 5.7
 -7 -4 6 -0.7 8
 7 4 -6 -2.3 7
 7 4 -6 14.4 8.2
 -7 -4 5 57.09 10.6
 -7 -4 5 57.69 12.5
 7 4 -5 58.99 11.6
 7 4 -5 62.59 12.2
 -7 -4 4 102.49 12.1
 -7 -4 4 103.49 15.6
 7 4 -4 99.09 12.2
 7 4 -4 113.39 15.8
 -7 -4 3 17.4 6.3
 7 4 -3 8.8 6.8
 -7 -4 2 49.6 9.7
 -7 -4 2 44.7 9.2
 7 4 -2 53.99 9.5
 7 4 -2 46.4 9.2
 -7 -4 1 75.69 12.6
 -7 -4 1 51.79 9.7
 7 4 -1 73.79 11.5
 7 4 -1 76.59 10.9
 -7 -4 0 313.27 16
 7 4 0 313.07 15.8
 7 4 0 333.07 22.7
 -7 -4 -1 78.99 7.8
 7 4 1 86.49 13.3
 7 4 1 90.79 7.8
 7 4 2 59.99 5
 7 4 2 90.59 14.4
 -7 -3 12 8.3 11.9
 7 3 -12 -13.1 12.8
 -7 -3 11 -0.9 10
 7 3 -11 14.9 15.9
 -7 -3 10 0.7 8
 -7 -3 10 -1 8.9
 7 3 -10 6.4 9.8
 -7 -3 9 6.9 8.9
 -7 -3 9 33 11.1
 7 3 -9 2.8 10.1
 -7 -3 8 58.29 15.2
 -7 -3 8 23.1 8.6
 7 3 -8 35.2 12.5
 7 3 -8 48.3 13.4
 -7 -3 7 58.69 11.4
 -7 -3 7 56.09 13.5
 7 3 -7 67.39 14.8
 7 3 -7 56.59 14.9
 -7 -3 6 31.9 8.6
 -7 -3 6 33.5 10.4
 7 3 -6 36.6 10.4
 7 3 -6 10.9 8.6
 -7 -3 5 77.49 13.6
 -7 -3 5 71.69 10.8
 7 3 -5 81.69 12.2
 7 3 -5 137.69 15.2
 -7 -3 4 8.9 7.7
 7 3 -4 7.2 6.1
 7 3 -4 6.1 6.4
 -7 -3 3 156.18 14.3
 -7 -3 3 148.99 12.4
 7 3 -3 126.79 12.8
 7 3 -3 155.38 12.8
 -7 -3 2 143.59 12.5
 -7 -3 2 157.88 13.1
 7 3 -2 160.28 13.4
 7 3 -2 158.08 12.7
 -7 -3 1 21.8 6.9
 -7 -3 1 33.6 8.1
 7 3 -1 32 7.9
 7 3 -1 33.3 7.5
 -7 -3 0 46.6 7.2
 7 3 0 51.89 7.3
 7 3 0 62.09 10.5
 -7 -3 -1 1.2 3.4
 7 3 1 0.1 2.8
 -7 -3 -2 156.68 7.2
 7 3 2 171.78 6.7
 7 3 7 15.1 11.2
 -7 -3 -8 3.7 2.2
 -7 -3 -9 65.69 5.6
 -7 -3 -10 0.5 2.8
 -7 -3 -11 -2.2 3.2
 -7 -2 12 1.4 11
 -7 -2 11 39 13.6
 -7 -2 11 11.3 10.8
 7 2 -11 2.3 13.2
 -7 -2 10 -6.7 8.4
 7 2 -10 -4 10
 -7 -2 9 10.3 9.7
 -7 -2 9 30.2 11.4
 7 2 -9 27.3 12.9
 7 2 -9 23 10.4
 -7 -2 8 -15.6 6.1
 7 2 -8 1.9 7.4
 7 2 -8 8 8.9
 -7 -2 7 18 9.8
 -7 -2 7 -0.2 5
 7 2 -7 9.6 8.5
 7 2 -7 1.9 7.7
 -7 -2 6 6.1 7.5
 -7 -2 6 20.8 6.9
 7 2 -6 11 7.7
 7 2 -6 6.2 7.4
 -7 -2 5 45 10.3
 -7 -2 5 29.4 7
 7 2 -5 22.6 7.5
 7 2 -5 53.59 10.6
 -7 -2 4 159.78 11.8
 7 2 -4 174.78 13.2
 7 2 -4 144.79 14.3
 -7 -2 3 12 6.9
 -7 -2 3 12.6 5.2
 7 2 -3 16.3 5.5
 -7 -2 2 327.37 17.7
 -7 -2 2 352.16 16.2
 7 2 -2 336.37 15.8
 7 2 -2 325.27 16.8
 -7 -2 1 34.6 7
 7 2 -1 48.7 7.7
 7 2 -1 38.6 6.9
 -7 -2 0 35 6.1
 7 2 0 40.8 6
 7 2 0 53.89 9
 -7 -2 -1 86.19 6.8
 7 2 1 86.79 6
 -7 -2 -2 90.49 5.5
 -7 -2 -3 58.69 3.7
 -7 -2 -4 6.8 1.9
 -7 -2 -4 6.9 2.2
 -7 -2 -5 176.28 7.8
 -7 -2 -6 39.7 5.1
 7 2 6 24.5 12.1
 7 2 7 20.5 10.9
 -7 -2 -8 5.1 4.6
 7 2 8 -3.3 9.4
 -7 -2 -9 81.59 9.1
 -7 -2 -11 8.5 5
 -7 -1 12 3.1 9.6
 -7 -1 11 3.6 8.6
 -7 -1 11 6 10.5
 -7 -1 10 5.5 8.6
 -7 -1 10 22.7 11
 -7 -1 9 -3.5 8.8
 -7 -1 9 2.3 7.7
 7 1 -9 7.8 7.9
 7 1 -9 5.3 9.9
 -7 -1 8 14.5 9.1
 -7 -1 8 9 7.3
 7 1 -8 -7.2 7.7
 7 1 -8 23.8 9
 -7 -1 7 55.69 12.4
 -7 -1 7 62.79 10.5
 7 1 -7 55.39 11.8
 7 1 -7 57.69 12.2
 -7 -1 6 118.89 16.4
 -7 -1 6 112.09 10.9
 7 1 -6 90.39 13
 7 1 -6 143.69 15.2
 -7 -1 5 881.41 30.4
 -7 -1 5 900.01 36.3
 7 1 -5 922.01 35.8
 7 1 -5 901.01 32.4
 -7 -1 4 22.3 8.4
 -7 -1 4 29.7 5.6
 7 1 -4 36.9 7.1
 7 1 -4 40.8 8.7
 -7 -1 3 234.48 11.2
 -7 -1 3 251.37 15.8
 7 1 -3 241.38 11.8
 7 1 -3 240.18 14.9
 -7 -1 2 62.39 9.4
 -7 -1 2 52.99 6.4
 7 1 -2 45.9 5.8
 7 1 -2 51.99 8
 -7 -1 1 239.18 13.3
 7 1 -1 236.28 12
 7 1 -1 257.57 12.9
 -7 -1 0 54.49 6.7
 7 1 0 56.89 6.2
 -7 -1 -1 35.3 5
 -7 -1 -2 73.09 5.5
 -7 -1 -4 6.8 3.6
 7 1 4 15.9 8.6
 -7 -1 -5 64.19 7
 7 1 5 64.99 14.2
 -7 -1 -6 13.9 4.7
 7 1 6 15 9.7
 -7 -1 -7 7.7 4.8
 7 1 7 -8.2 15.3
 -7 -1 -8 4 5.7
 7 1 8 -4.1 8.5
 -7 -1 -9 7.7 6.8
 -7 -1 -10 12 8.2
 -7 -1 -11 -2.1 7.8
 -7 0 12 2.9 11.7
 -7 0 12 28.1 12.5
 -7 0 11 7.1 9.7
 -7 0 10 17.9 11.3
 -7 0 10 25.7 9.5
 7 0 -10 22.7 11
 -7 0 9 -13.8 6
 -7 0 9 2.9 8.6
 7 0 -9 1.5 7.5
 -7 0 8 16.4 9.1
 -7 0 8 10.7 6.5
 7 0 -8 0.9 6.6
 -7 0 7 6.6 7.1
 -7 0 7 2.5 5.2
 7 0 -7 -7.1 4.5
 -7 0 6 209.18 18
 -7 0 6 194.68 13.3
 7 0 -6 267.67 18.1
 -7 0 5 -0.5 3.8
 -7 0 5 1.7 6.1
 7 0 -5 -0.2 5.7
 7 0 -5 -6.2 4.4
 -7 0 3 8.8 5.6
 -7 0 3 -2.8 2
 7 0 -3 -0.2 4.3
 7 0 -3 -2.5 2.6
 -7 0 2 81.19 8.9
 7 0 -2 74.79 4.8
 7 0 -2 69.49 7.9
 -7 0 1 -0.9 3.7
 7 0 -1 -1.9 3.7
 -7 0 0 262.07 12.1
 7 0 0 264.87 12.2
 -7 0 -1 0 3.3
 7 0 2 22.4 8.1
 7 0 3 7.1 8.5
 -7 0 -5 -0.9 4.1
 7 0 5 -5.3 6.8
 -7 0 -6 6.4 4.5
 7 0 6 -1.9 7.2
 -7 0 -7 0.7 4.9
 -7 0 -8 4.4 5.4
 7 0 8 -14.2 6.7
 -7 0 -9 6 6.4
 -7 0 -10 -9.8 8
 -7 0 -11 7.2 9.3
 -7 1 12 -4 9.5
 -7 1 12 5.9 9.6
 -7 1 11 3.4 14.2
 -7 1 11 -1 7.9
 -7 1 10 0 8.5
 -7 1 10 11.3 9.9
 7 -1 -10 27.7 10.6
 -7 1 9 -0.2 7.5
 -7 1 9 8.1 8.1
 -7 1 8 19.3 8.8
 -7 1 8 13.3 7.6
 7 -1 -8 -0.6 6.9
 -7 1 7 60.49 11.7
 -7 1 7 30.1 8
 7 -1 -7 49.4 9.8
 -7 1 6 113.39 10.1
 -7 1 6 115.59 12.6
 7 -1 -6 91.49 10.8
 -7 1 5 843.12 26.6
 -7 1 5 856.81 37.7
 7 -1 -5 815.72 31.5
 -7 1 4 39 8.4
 -7 1 4 35.9 4.4
 7 -1 -4 21.7 6.7
 -7 1 3 229.68 14.1
 7 -1 -3 236.28 13.8
 -7 1 2 41.9 7.1
 7 -1 -2 48 7.2
 -7 1 1 256.47 13.2
 7 -1 -1 233.58 12.4
 7 -1 -1 241.68 10
 -7 1 0 58.69 7
 7 -1 0 64.49 7.8
 -7 1 -1 36.4 8.4
 7 -1 1 17.3 5.9
 -7 1 -2 84.09 13.2
 7 -1 2 62.99 10.2
 -7 1 -3 20 9.2
 7 -1 3 29.1 8.7
 7 -1 4 13.9 7.7
 7 -1 5 75.09 14.1
 -7 1 -6 18.5 6.4
 7 -1 6 12.1 8.9
 -7 1 -7 4.9 6.1
 7 -1 7 -10.1 8.1
 -7 1 -8 -9.1 6.5
 7 -1 8 22.1 11.1
 -7 1 -9 14.5 8.8
 -7 1 -10 34.6 11
 -7 1 -11 8.5 10.5
 -7 2 12 22.1 11.5
 -7 2 12 2.7 8.8
 -7 2 11 17 10.8
 -7 2 11 54.89 14.4
 -7 2 10 -1.7 8
 -7 2 10 -7.2 7.3
 7 -2 -10 -4.5 7.7
 -7 2 9 12.5 9.2
 -7 2 9 23.4 10
 7 -2 -9 34.2 10.3
 -7 2 8 8.2 8.4
 -7 2 8 -2.9 6.1
 7 -2 -8 3.6 6.3
 -7 2 7 10.4 7.7
 -7 2 7 13 6.5
 7 -2 -7 1.3 5.2
 -7 2 6 15.2 5.6
 -7 2 6 15.9 7.5
 7 -2 -6 30.2 7.3
 -7 2 5 24.9 5.2
 -7 2 5 29.4 8.3
 7 -2 -5 29 6.9
 -7 2 4 154.48 8.6
 -7 2 4 145.59 12.3
 7 -2 -4 136.99 12.3
 -7 2 3 14.4 6.5
 -7 2 3 13.4 2.4
 7 -2 -3 8 5.1
 -7 2 2 306.97 15.8
 -7 2 2 311.07 10.5
 7 -2 -2 305.57 10.2
 -7 2 1 38.1 7
 -7 2 1 35.6 5.8
 7 -2 -1 34.4 4.9
 -7 2 0 42.8 7.3
 7 -2 0 34.1 6.3
 -7 2 -1 91.19 11.1
 7 -2 1 87.59 9.9
 -7 2 -2 62.79 11.1
 7 -2 2 85.09 11.4
 -7 2 -3 45.2 11.7
 7 -2 3 65.49 11.8
 -7 2 -4 18.1 8.9
 7 -2 4 -1.4 6.3
 -7 2 -5 137.39 13.4
 -7 2 -5 161.08 18.9
 7 -2 5 160.08 17.2
 -7 2 -6 36 9.6
 -7 2 -6 17.9 13.3
 7 -2 6 55.49 13.8
 -7 2 -7 10.2 11.2
 -7 2 -7 0.4 6.8
 7 -2 7 19.2 10.5
 -7 2 -8 23.3 9
 -7 2 -9 108.09 19.1
 -7 2 -10 23.5 12.4
 -7 3 12 -15.8 6.2
 -7 3 12 -7.1 9.7
 -7 3 11 3.6 11.4
 -7 3 11 12.1 9.3
 -7 3 10 -13.9 8.3
 -7 3 10 -11.1 7
 7 -3 -10 -2.8 7.6
 -7 3 9 26 9.1
 -7 3 9 2.7 7.5
 7 -3 -9 -1.2 7
 -7 3 8 30 10.5
 -7 3 8 27.7 9.2
 7 -3 -8 36.2 9.8
 -7 3 7 59.09 11.6
 -7 3 7 46.4 9.7
 7 -3 -7 66.19 11.4
 -7 3 6 23.7 6.7
 -7 3 6 24.9 7.6
 7 -3 -6 22.6 6.3
 -7 3 5 83.99 8.4
 -7 3 5 89.89 10.4
 7 -3 -5 92.29 11.8
 -7 3 4 6.1 3.5
 -7 3 4 3 5.2
 7 -3 -4 8.8 4.9
 -7 3 3 156.38 8.5
 -7 3 3 159.78 12.8
 -7 3 2 148.59 9
 -7 3 2 150.18 11.8
 7 -3 -2 180.58 9.5
 -7 3 1 34.3 6.1
 7 -3 -1 28.3 5.3
 -7 3 0 56.49 9.1
 7 -3 0 54.89 8.1
 -7 3 -1 2 6.5
 7 -3 1 3 5.5
 -7 3 -2 161.58 15.6
 7 -3 2 127.39 16.9
 -7 3 -3 1.4 8.1
 7 -3 3 3.3 6.7
 -7 3 -4 111.79 17.2
 7 -3 4 126.79 17.1
 -7 3 -5 -3.1 7.9
 -7 3 -5 12.4 7.5
 7 -3 5 7.8 8.5
 -7 3 -6 8 9.5
 -7 3 -6 21.7 8.4
 7 -3 6 17.4 9.2
 -7 3 -7 11.9 10.8
 -7 3 -7 23.6 10
 7 -3 7 19.4 11
 -7 3 -8 2.7 14.5
 -7 3 -9 60.89 14.4
 -7 3 -9 64.19 19.5
 -7 4 11 28.5 9.8
 -7 4 11 16 11.5
 7 -4 -11 12.3 11.2
 -7 4 10 1.2 6.6
 -7 4 10 21 9.7
 7 -4 -10 -2.3 7.8
 -7 4 9 36.6 10.4
 -7 4 9 45.8 11.4
 7 -4 -9 43.1 10.8
 -7 4 8 -9.5 6.7
 -7 4 8 -2.6 6.6
 7 -4 -8 5.6 6.9
 -7 4 7 18.4 8.1
 7 -4 -7 25.6 8.2
 -7 4 6 1.5 5.2
 -7 4 6 0.5 4.6
 7 -4 -6 1.3 4.9
 -7 4 5 71.29 8
 -7 4 5 48.8 9.8
 -7 4 4 68.09 10.9
 -7 4 4 73.49 7.7
 -7 4 3 6.7 5.8
 -7 4 2 31.7 9.3
 -7 4 2 52.99 7.5
 7 -4 -2 43.5 6.7
 -7 4 1 66.49 9.2
 7 -4 -1 72.69 9.1
 -7 4 0 276.37 17.3
 7 -4 0 280.47 15.8
 -7 4 -1 106.89 14
 7 -4 2 63.09 11.5
 -7 4 -3 20.7 9.6
 7 -4 3 14.1 7.5
 -7 4 -4 -2.2 7.5
 7 -4 4 16.5 8.3
 -7 4 -5 54.89 11.6
 -7 4 -5 32.2 12.3
 7 -4 5 62.09 13.2
 -7 4 -6 29.4 9.6
 -7 4 -6 -2.6 10.5
 7 -4 6 13.9 9.3
 -7 4 -7 7.3 8.8
 -7 4 -7 39.1 14.8
 7 -4 7 15 11
 -7 4 -8 130.89 24.5
 -7 4 -8 125.69 19.4
 -7 4 -9 10.3 12.9
 -7 4 -10 16.3 13.7
 -7 5 11 -17.4 10.9
 -7 5 11 -0.9 7.7
 -7 5 10 30.8 10.5
 -7 5 10 55.69 12.9
 -7 5 9 40 10.9
 -7 5 9 84.19 14.3
 -7 5 9 65.59 13.7
 -7 5 8 -7.6 6.5
 -7 5 8 10.4 7.8
 -7 5 8 6.1 7.4
 -7 5 7 32.1 9.2
 -7 5 7 11.6 8.3
 -7 5 6 34.6 9.1
 -7 5 6 27.1 7.9
 -7 5 5 13.6 6.8
 -7 5 5 10.2 5.8
 -7 5 4 62.79 10.7
 -7 5 3 79.29 11.4
 -7 5 3 70.79 8.5
 -7 5 2 30.9 7.1
 7 -5 -2 20.4 6.3
 -7 5 1 202.38 14.4
 7 -5 -1 178.08 13.3
 -7 5 0 12.5 7
 7 -5 0 5.3 5.1
 -7 5 -1 35.5 9.6
 7 -5 1 52.19 9.9
 -7 5 -2 32.8 10
 7 -5 2 43.3 9.8
 -7 5 -3 33.8 11.1
 7 -5 3 33.5 10
 -7 5 -4 9.4 9.5
 7 -5 4 7.2 7.8
 -7 5 -5 14.3 9.2
 -7 5 -5 -1.5 8.4
 7 -5 5 2.4 7
 -7 5 -6 5.2 10.3
 -7 5 -6 -4 6.9
 7 -5 6 2.7 8.7
 -7 5 -7 43.1 12.7
 -7 5 -8 -7.4 13.1
 -7 5 -9 17 14.4
 -7 5 -10 6.1 17
 -7 6 10 10.9 8.4
 -7 6 10 6.6 8.1
 -7 6 10 7.8 10.8
 -7 6 9 0.2 6.9
 -7 6 9 -10.1 8.6
 -7 6 9 -2.3 7.1
 -7 6 8 10.8 8
 -7 6 8 0.3 7
 -7 6 7 43.4 10
 -7 6 6 74.79 11.9
 -7 6 6 61.19 11.6
 -7 6 5 11.1 7.3
 -7 6 5 20.1 8.5
 -7 6 4 73.09 11.9
 -7 6 4 89.89 12
 -7 6 3 24.6 7.6
 -7 6 3 17.3 7.1
 -7 6 2 7.1 5.7
 7 -6 -2 0.7 5
 -7 6 1 68.59 11.8
 7 -6 -1 43.6 9.6
 -7 6 0 36.2 10.5
 7 -6 0 39.1 9.5
 -7 6 -1 2.5 7.2
 7 -6 1 -3.1 5.5
 -7 6 -2 83.39 15.7
 7 -6 2 65.19 12.5
 -7 6 -3 7.8 10.1
 7 -6 3 -3 6.5
 -7 6 -4 43.8 11.2
 -7 6 -4 27.2 12.7
 7 -6 4 43.9 13.5
 -7 6 -5 40 15.4
 -7 6 -5 12.1 8.5
 7 -6 5 28.2 12
 -7 6 -6 108.09 22
 -7 6 -7 7.6 14.9
 -7 6 -8 -5.3 11
 -7 6 -9 25 15.9
 -7 6 -10 7.7 15.8
 -7 7 10 1.2 8.3
 -7 7 10 -1.5 12.3
 -7 7 10 16.6 8.8
 -7 7 9 14.9 8.1
 -7 7 9 36.1 10.4
 -7 7 8 3.8 7
 -7 7 8 9.3 7.9
 -7 7 7 10.7 7.8
 -7 7 7 16.5 8.3
 -7 7 6 7.3 6.6
 -7 7 6 7.7 7.1
 -7 7 5 20.1 7.5
 -7 7 5 15.5 7.3
 -7 7 4 17 7
 -7 7 4 13.4 7.2
 -7 7 3 11.1 6.8
 -7 7 3 13.8 6.9
 7 -7 -3 0.6 7.7
 -7 7 2 117.29 15.3
 7 -7 -2 131.99 16.8
 -7 7 1 33.3 10.4
 7 -7 -1 33.7 9.7
 -7 7 0 -6 6.4
 7 -7 0 -9.2 5.3
 -7 7 -1 18.5 9.7
 7 -7 1 17.8 8.8
 -7 7 -2 17.4 9.8
 7 -7 2 21.5 9.8
 -7 7 -3 8.8 9.7
 7 -7 3 0.8 6.5
 -7 7 -4 30.1 14.4
 -7 7 -4 48.3 14.8
 7 -7 4 48.3 13.5
 -7 7 -5 30.7 13.9
 -7 7 -6 7.5 12
 -7 7 -7 2.5 12.9
 -7 7 -8 10.7 16.3
 -7 7 -9 -6.2 14.2
 -7 8 9 19.7 9.5
 -7 8 9 3.3 7.5
 -7 8 8 0.4 7
 -7 8 8 -6.9 6.1
 -7 8 7 8.6 7.2
 -7 8 7 13 8.3
 -7 8 6 30.3 9.1
 -7 8 6 70.79 12.5
 -7 8 5 135.79 15.3
 -7 8 5 117.69 14.8
 -7 8 4 36.9 10.3
 -7 8 4 32.9 9.7
 -7 8 3 11.2 7.9
 -7 8 3 1.5 5.9
 -7 8 2 148.89 19.5
 7 -8 -2 159.78 21.2
 -7 8 1 1.6 8
 7 -8 -1 1.4 7.8
 -7 8 0 5.9 8.8
 7 -8 0 12.5 8.4
 -7 8 -1 64.89 15.3
 7 -8 1 28.6 10.7
 -7 8 -2 6.1 10.1
 7 -8 2 5.9 9.2
 -7 8 -3 -0.8 10.1
 7 -8 3 16.1 11.3
 -7 8 -4 25.1 16.5
 -7 8 -5 -4.2 10.4
 -7 8 -6 12.4 13.3
 -7 8 -7 27.6 17.7
 -7 8 -8 1 15.2
 -7 9 8 0.1 8.1
 -7 9 8 -5.2 6.3
 -7 9 7 2.1 6.6
 -7 9 7 -0.1 7
 -7 9 6 17.1 9.5
 -7 9 6 24.3 10.3
 -7 9 5 -2 6.8
 -7 9 5 -2 6.4
 -7 9 4 30.3 9.5
 -7 9 4 39.1 10.5
 -7 9 3 17.6 9.6
 -7 9 2 -10.8 6.4
 7 -9 -2 -0.9 7.5
 -7 9 1 28.4 12.1
 7 -9 -1 38.3 13.3
 -7 9 0 84.99 16.6
 7 -9 0 98.89 16.5
 -7 9 -1 7.4 10.1
 7 -9 1 16.7 12.8
 -7 9 -3 50.19 16.4
 -7 9 -4 1.3 12.7
 -7 9 -5 10.5 13.9
 -7 9 -6 10.3 14.7
 -7 9 -7 15.9 14.6
 -7 10 6 14.4 9.8
 -7 10 5 -14.6 6.7
 -7 10 4 11.8 8.8
 -7 10 3 128.59 20.7
 -7 10 2 12.5 10.1
 -7 10 0 12.3 10.9
 -7 10 -1 26.4 13.2
 -7 10 -2 33.6 14.2
 -7 10 -3 33.8 14.3
 -7 10 -4 62.69 19
 -7 10 -5 41.6 19.1
 -7 10 -6 -3.5 14.4
 -7 11 4 -0.1 7.8
 -7 11 4 13.9 10
 -7 11 3 2.2 8.8
 -7 11 2 48.2 15.9
 -7 11 1 5.6 10.9
 -7 11 0 7.3 12
 -7 11 -1 7.1 13
 -7 11 -2 55.59 17.5
 -7 11 -3 31.6 16.9
 8 11 -4 26 14.1
 8 11 -3 4.3 12.1
 8 11 -2 81.29 19.8
 8 11 -1 7 12.1
 8 11 0 46.1 13.4
 8 11 0 28.2 14.8
 8 11 1 8.1 8.5
 8 11 1 -3.5 10.2
 8 11 2 29 9.5
 8 11 2 15.2 11.7
 8 11 3 0.5 5.7
 8 11 3 2.8 10.4
 8 10 -6 1.7 14.3
 8 10 -5 1.9 11.6
 8 10 -4 15 14.2
 8 10 -3 88.09 20.8
 8 10 -2 20.3 12.9
 8 10 -1 101.39 16.8
 8 10 -1 58.69 15.9
 8 10 0 92.79 20.3
 8 10 0 37.8 20.7
 8 10 1 19.9 9.9
 8 10 1 41.2 13.3
 8 10 2 18.2 7.8
 8 10 2 -2.4 9.9
 8 10 3 26.7 6.4
 8 10 3 16.4 13.3
 8 10 4 9.2 4.1
 8 10 4 35.5 14.8
 8 10 4 -2.7 4.3
 8 10 5 6.2 11.9
 8 9 -8 -11.4 13.5
 8 9 -7 13.6 14.1
 8 9 -6 -1.6 11.2
 8 9 -5 13 12.2
 8 9 -4 8.3 10.8
 8 9 -3 37.5 13.7
 8 9 -2 116.99 21.3
 8 9 -2 123.79 18
 8 9 -1 16.4 10.4
 8 9 -1 6.9 8.4
 8 9 0 0.9 6.9
 8 9 0 11.6 10.6
 8 9 1 43.1 15.1
 8 9 1 32.1 9.4
 8 9 2 -18 7.9
 8 9 2 -0.3 5.3
 8 9 3 82.69 18.8
 8 9 4 -2.5 3.5
 8 9 4 2.9 3.3
 8 9 4 -17.4 7
 8 9 5 -3.4 8.7
 8 9 6 10.7 14
 8 9 7 63.09 19.4
 8 8 -9 33.1 17.5
 8 8 -8 -5.7 12.8
 8 8 -7 27 12.9
 8 8 -6 9.7 11.1
 8 8 -5 72.09 17.8
 8 8 -4 109.79 23
 8 8 -4 121.59 21.1
 8 8 -3 99.29 17.3
 8 8 -3 70.09 16.1
 -8 -8 2 -8.3 9
 8 8 -2 14.8 9
 8 8 -2 -5.3 7.6
 -8 -8 1 27.2 12.4
 8 8 -1 57.69 11.8
 8 8 -1 48.5 14.9
 8 8 0 17 10.5
 8 8 0 11.7 7.3
 8 8 1 7 10.7
 8 8 1 26.9 7.6
 8 8 2 4.2 9.5
 8 8 2 9.5 9.1
 8 8 3 -5.4 7.9
 8 8 3 -2.8 4.2
 8 8 4 69.49 5.4
 8 8 4 81.29 16.4
 8 8 4 81.29 5.2
 8 8 5 96.09 19.2
 8 8 6 33 14.6
 8 8 7 37.8 15.8
 8 8 8 12.6 16.2
 -8 -7 10 1.4 12.8
 8 7 -10 3 14.7
 -8 -7 9 5.5 11
 8 7 -9 2.1 12.8
 -8 -7 8 57.29 18.1
 8 7 -8 21.3 12.3
 -8 -7 7 4.2 11
 8 7 -7 -7.8 7.7
 -8 -7 6 143.29 25.7
 8 7 -6 109.29 20.1
 -8 -7 5 3.8 9.9
 -8 -7 5 25.7 11.8
 8 7 -5 5.4 10.1
 8 7 -5 5 10
 -8 -7 4 68.79 15
 -8 -7 4 39.9 12.4
 8 7 -4 72.59 15.6
 8 7 -4 70.69 16.8
 -8 -7 3 2.1 9.3
 -8 -7 3 10.5 9.4
 8 7 -3 -13.4 6.2
 8 7 -3 2.1 8.2
 -8 -7 2 10 8.1
 8 7 -2 14.8 8.9
 8 7 -2 12.7 8.2
 -8 -7 1 5.1 9.9
 8 7 -1 29.8 11.2
 8 7 -1 21.1 8
 8 7 0 -1.8 6.4
 8 7 0 8.8 6.6
 8 7 1 12.3 6.2
 8 7 1 9.4 9.9
 8 7 2 285.07 15.1
 8 7 2 280.27 24.2
 8 7 3 -0.6 3.5
 8 7 3 4.3 9.6
 8 7 4 3.1 8.6
 8 7 5 6.5 13.1
 8 7 6 34.3 13.1
 8 7 7 29.2 13.8
 -8 -6 10 38.1 16.4
 8 6 -10 11.8 13
 -8 -6 9 0.5 11.2
 8 6 -9 -16 10.2
 -8 -6 8 31.3 13.9
 8 6 -8 64.39 17.5
 -8 -6 7 33.7 11.9
 -8 -6 7 29.1 14
 8 6 -7 4.1 9.7
 -8 -6 6 63.19 15.8
 -8 -6 6 54.69 13.5
 8 6 -6 96.09 18.6
 8 6 -6 71.89 14.9
 -8 -6 5 23.2 9.4
 -8 -6 5 26.8 12.6
 8 6 -5 3 8.9
 8 6 -5 26 10.6
 -8 -6 4 39.3 11.4
 -8 -6 4 19.6 10.4
 8 6 -4 41.5 12.3
 8 6 -4 68.69 14.3
 -8 -6 3 75.89 13.7
 -8 -6 3 80.29 14.4
 8 6 -3 75.19 14.7
 8 6 -3 82.29 14.2
 -8 -6 2 62.99 12.4
 -8 -6 2 66.99 12.4
 8 6 -2 61.39 12.3
 8 6 -2 81.79 13.1
 -8 -6 1 116.49 13.2
 -8 -6 1 144.79 19.9
 8 6 -1 126.29 17.7
 8 6 -1 134.29 13.2
 8 6 0 4.1 7.5
 8 6 0 14.6 5.9
 8 6 1 36.1 7
 8 6 1 53.39 12.2
 8 6 2 20.8 5.2
 8 6 2 18.7 9.3
 8 6 3 -0.3 2.6
 8 6 3 -4.2 7.5
 8 6 4 169.08 20.8
 -8 -5 11 28 15.2
 8 5 -11 26 15.4
 -8 -5 10 -12.3 9.4
 8 5 -10 7.7 13
 -8 -5 9 8.3 10.4
 8 5 -9 17.8 12.3
 -8 -5 8 15.3 12.1
 -8 -5 8 9.7 9.3
 8 5 -8 -5.1 10
 -8 -5 7 139.19 22
 -8 -5 7 125.39 21.1
 8 5 -7 127.59 20.5
 8 5 -7 174.58 35
 -8 -5 6 28.3 10.3
 -8 -5 6 17.6 11.3
 8 5 -6 42.9 11.8
 8 5 -6 21.8 9.7
 -8 -5 5 -7.3 4.4
 -8 -5 5 7.6 9.5
 8 5 -5 8.2 8.3
 8 5 -5 -4.7 5
 -8 -5 4 166.38 17.3
 -8 -5 4 175.18 16.2
 8 5 -4 161.18 17.1
 8 5 -4 149.79 16.7
 -8 -5 3 146.19 15.2
 -8 -5 3 172.68 17.3
 8 5 -3 166.58 16.5
 8 5 -3 181.18 15.9
 -8 -5 2 -0.9 6
 -8 -5 2 7.2 6.6
 8 5 -2 11.1 7.5
 8 5 -2 9 6.5
 -8 -5 1 4.9 6.2
 -8 -5 1 6.8 6.2
 8 5 -1 2 6.3
 8 5 -1 8.1 6.1
 -8 -5 0 40.3 8.3
 8 5 0 53.99 8.8
 8 5 0 38.5 10.7
 8 5 1 139.59 10
 8 5 1 128.29 15.1
 8 5 2 4.4 7.7
 8 5 2 -1.5 2.7
 8 5 3 74.39 15.7
 -8 -4 11 0.7 9.4
 8 4 -11 15.1 14.1
 -8 -4 10 16 12
 8 4 -10 5.7 12.5
 -8 -4 9 -11.9 9.5
 -8 -4 9 11.6 8.4
 8 4 -9 11.1 10.6
 -8 -4 8 19.7 10.9
 -8 -4 8 18.3 8.8
 8 4 -8 6.3 10.5
 -8 -4 7 1.9 7.8
 -8 -4 7 -6 7.5
 8 4 -7 0.2 9.2
 8 4 -7 6 8.6
 -8 -4 6 16.5 7.9
 -8 -4 6 4.9 8.6
 8 4 -6 3.9 7.8
 8 4 -6 13.1 8.1
 -8 -4 5 45 12.3
 -8 -4 5 60.29 11.1
 8 4 -5 41.3 10.6
 8 4 -5 69.19 12.9
 -8 -4 4 21.6 8.7
 -8 -4 4 39.9 9
 8 4 -4 36.4 10.7
 8 4 -4 38.6 10.2
 -8 -4 3 89.69 12.7
 -8 -4 3 108.49 15.2
 8 4 -3 90.69 13.2
 8 4 -3 89.99 14.7
 -8 -4 2 58.39 11
 -8 -4 2 42.3 10
 8 4 -2 43.9 9.8
 8 4 -2 30.5 13.8
 -8 -4 1 63.99 11.7
 -8 -4 1 98.79 12.4
 8 4 -1 90.29 11.3
 -8 -4 0 10.3 5.6
 8 4 0 11.2 7.5
 8 4 0 5.4 5
 -8 -4 -1 108.09 9
 8 4 1 94.49 7.9
 8 4 1 113.99 14
 8 4 2 21.9 3.6
 -8 -3 12 9.6 12.1
 8 3 -12 9.7 13.8
 -8 -3 11 8.7 11.2
 8 3 -11 13.4 12
 -8 -3 10 -13.1 7.6
 -8 -3 10 22 12.4
 8 3 -10 0.8 11.4
 -8 -3 9 17.2 8.4
 8 3 -9 -12.2 9.6
 -8 -3 8 3.2 9.7
 -8 -3 8 17.7 8.4
 8 3 -8 10 9
 8 3 -8 5.7 9.2
 -8 -3 7 90.59 16.5
 -8 -3 7 90.89 13.5
 8 3 -7 96.49 15.6
 8 3 -7 92.19 18.7
 -8 -3 6 5.5 5.6
 -8 -3 6 15.7 8.4
 8 3 -6 -8 6.7
 8 3 -6 14.2 8.3
 -8 -3 5 17.7 8.3
 -8 -3 5 19.3 7.2
 8 3 -5 18.8 8.6
 8 3 -5 11 6.7
 -8 -3 4 73.99 12.9
 -8 -3 4 59.59 11.2
 8 3 -4 59.19 10
 8 3 -4 74.19 12.7
 -8 -3 3 5.7 5.6
 8 3 -3 11.4 6.8
 8 3 -3 6.9 5.7
 -8 -3 2 648.74 27.7
 -8 -3 2 671.63 27.8
 8 3 -2 646.94 30.9
 8 3 -2 685.23 27
 -8 -3 1 16.6 6.7
 8 3 -1 26 6.9
 8 3 -1 20.3 7.1
 -8 -3 0 27.1 6.3
 8 3 0 29.2 6.1
 8 3 0 35.8 9.3
 -8 -3 -1 1 3.7
 8 3 1 -0.3 3
 -8 -3 -2 358.96 12.5
 8 3 2 365.76 11.7
 8 3 7 9 10.7
 -8 -2 12 -4.6 11.2
 -8 -2 11 5.5 9.5
 -8 -2 11 5.5 10.5
 8 2 -11 2.1 13.1
 -8 -2 10 6.7 9.2
 -8 -2 10 9.4 8.9
 -8 -2 9 4.1 9
 -8 -2 9 9.7 8.6
 8 2 -9 5.8 9.7
 -8 -2 8 1 7.3
 -8 -2 8 -0.8 6.4
 8 2 -8 -0.7 8.7
 8 2 -8 2 9.2
 -8 -2 7 157.58 17.4
 -8 -2 7 129.09 13.2
 8 2 -7 161.38 17.4
 8 2 -7 133.99 15.7
 -8 -2 6 -0.5 4.4
 -8 -2 6 0.6 6.7
 8 2 -6 6.1 6.9
 8 2 -6 7.5 6.7
 -8 -2 5 107.99 10.7
 -8 -2 5 156.18 15.6
 8 2 -5 152.18 13.5
 8 2 -5 103.59 12.8
 -8 -2 4 104.69 10
 -8 -2 4 117.49 15.1
 8 2 -4 96.49 11.6
 8 2 -4 102.29 10.2
 -8 -2 3 3.8 4.3
 -8 -2 3 6.9 6
 8 2 -3 4.3 5.7
 8 2 -3 -4.9 3.6
 -8 -2 2 109.39 9.9
 -8 -2 2 115.29 11.4
 8 2 -2 124.29 11.7
 8 2 -2 131.99 10.7
 -8 -2 1 103.59 10.6
 8 2 -1 116.89 10.4
 8 2 -1 133.19 10.3
 -8 -2 0 -0.3 4.1
 8 2 0 2.3 3.7
 -8 -2 -1 2.9 3.2
 8 2 1 -0.3 2.9
 -8 -2 -2 70.79 5.8
 -8 -2 -3 384.26 12.1
 -8 -2 -4 134.79 6.4
 -8 -2 -4 152.98 6.3
 -8 -2 -5 2.8 2.6
 -8 -2 -6 12.7 3.8
 8 2 6 8 9.7
 -8 -2 -7 86.09 7.5
 8 2 7 75.59 17.9
 -8 -2 -8 2.1 4.2
 -8 -2 -9 28.2 6.6
 -8 -2 -10 20.8 6.6
 -8 -1 12 6.9 13.1
 -8 -1 12 -2.1 8
 -8 -1 11 9.8 10.9
 -8 -1 11 58.69 14.8
 -8 -1 10 10.8 9.5
 -8 -1 9 65.29 15.2
 -8 -1 9 65.79 12.3
 8 1 -9 54.19 13.4
 8 1 -9 70.59 15.1
 -8 -1 8 -0.1 6.3
 -8 -1 8 -14.1 5.6
 8 1 -8 -5.7 7.3
 -8 -1 7 23 7.3
 -8 -1 7 13.6 8.4
 8 1 -7 30.6 9.6
 8 1 -7 24.4 8.9
 -8 -1 6 20.7 8.5
 -8 -1 6 26.1 6.4
 8 1 -6 18.6 8
 8 1 -6 19.7 7.5
 -8 -1 5 164.58 15.6
 -8 -1 5 173.48 11.1
 8 1 -5 148.79 14
 8 1 -5 177.48 13
 -8 -1 4 290.07 13.8
 8 1 -4 310.27 15
 8 1 -4 297.97 17.9
 -8 -1 3 3.3 3.6
 -8 -1 3 9.7 6.1
 -8 -1 2 19.6 6
 8 1 -2 18.9 4.6
 8 1 -2 11.9 5.8
 -8 -1 1 3.5 4.3
 8 1 -1 1.4 3.8
 8 1 -1 -2.9 3.7
 -8 -1 0 155.78 10
 8 1 0 160.48 9.6
 -8 -1 -1 230.18 10.9
 -8 -1 -2 453.75 15.7
 -8 -1 -4 203.48 10.4
 8 1 4 187.48 19.5
 -8 -1 -5 30.8 5.6
 8 1 5 25.1 10.2
 -8 -1 -6 136.99 10.2
 8 1 6 160.98 22.3
 -8 -1 -7 18.1 6.3
 8 1 7 18.6 11
 -8 -1 -8 143.89 12.6
 -8 -1 -9 49 9.2
 -8 -1 -10 54.49 10.8
 -8 -1 -11 8.2 7.1
 -8 0 12 10.8 9.4
 -8 0 12 4 10.5
 -8 0 11 1.6 7.9
 -8 0 11 -8.3 8.2
 -8 0 10 4.1 8.2
 -8 0 10 10 10.2
 -8 0 9 -6.1 7
 -8 0 9 -4 8.2
 8 0 -9 -1.9 6.7
 -8 0 8 3.1 6.5
 -8 0 8 5.2 8
 8 0 -8 -5.2 7.1
 -8 0 7 -4.3 6.3
 -8 0 7 -5.5 4.8
 8 0 -7 -8.7 4.8
 -8 0 6 110.39 9.5
 -8 0 6 118.89 13.6
 8 0 -6 111.99 11.3
 8 0 -6 111.39 12.3
 -8 0 5 -3.4 3
 -8 0 5 0.2 5.8
 8 0 -5 -1.1 5.2
 8 0 -5 -5.3 4
 -8 0 3 -7.5 5
 -8 0 3 3.6 2.6
 8 0 -3 4.6 2.8
 8 0 -3 -0.9 5
 -8 0 2 137.29 11.1
 8 0 -2 148.29 10.7
 8 0 -2 123.19 6.6
 -8 0 1 -1.4 3.8
 8 0 -1 3.1 4.3
 -8 0 0 154.98 10.1
 8 0 0 155.68 9.8
 -8 0 -1 -2.1 3.4
 8 0 2 61.29 11.8
 8 0 3 -4.2 6.2
 8 0 4 178.28 18
 -8 0 -5 -2.1 3.5
 8 0 5 -1.9 7.5
 -8 0 -6 60.39 9.2
 8 0 6 31.5 11
 -8 0 -7 -0.2 5.3
 8 0 7 -6.5 7.2
 -8 0 -8 -3.7 5.7
 -8 0 -9 -0.6 6
 -8 0 -10 21.9 10
 -8 0 -11 3.4 9.9
 -8 1 12 7.5 9.4
 -8 1 12 3.7 9.7
 -8 1 11 30.3 11.2
 -8 1 11 21.9 10
 -8 1 10 9.3 10.9
 -8 1 10 4.1 7.7
 8 -1 -10 15.8 9.4
 -8 1 9 41.8 12.3
 -8 1 9 26.8 8.9
 8 -1 -9 51.59 12.9
 -8 1 8 -3.9 6.7
 8 -1 -8 5.5 7.1
 -8 1 7 22.5 8.4
 -8 1 7 16.1 6.2
 8 -1 -7 26.1 8.1
 -8 1 6 15 4.8
 -8 1 6 21.5 8.1
 8 -1 -6 13.2 6.6
 -8 1 5 188.38 15
 -8 1 5 157.68 9
 8 -1 -5 164.38 14.1
 -8 1 4 268.37 17.2
 -8 1 4 304.07 9.3
 8 -1 -4 280.67 16.5
 -8 1 3 8.1 5.3
 -8 1 2 15.8 5.6
 8 -1 -2 20.9 5.6
 -8 1 1 5.8 4.6
 8 -1 -1 0.8 3.2
 8 -1 -1 4.4 4.4
 -8 1 0 175.78 10.9
 8 -1 0 150.08 10.8
 8 -1 1 213.88 14.4
 8 -1 2 413.76 22
 8 -1 3 16.3 8
 8 -1 4 220.08 19.3
 -8 1 -5 23.8 8
 8 -1 5 7.2 7.1
 -8 1 -6 140.99 13.7
 8 -1 6 143.49 20.3
 -8 1 -7 80.99 12.2
 8 -1 7 21.3 11.2
 -8 1 -8 114.69 14.1
 -8 1 -9 41.5 11.1
 -8 1 -10 31.2 11.1
 -8 1 -11 26.4 11.4
 -8 2 12 -9.7 9.9
 -8 2 12 14.2 9.7
 -8 2 11 10.3 10.1
 -8 2 10 7.4 7.7
 -8 2 10 2.6 8.3
 -8 2 9 16.8 8
 -8 2 9 6.4 8.5
 8 -2 -9 -3.1 7.1
 -8 2 8 12 7.3
 -8 2 8 -6.6 7.3
 8 -2 -8 -5.7 6
 -8 2 7 141.19 11.9
 -8 2 7 141.69 15.8
 8 -2 -7 158.48 15
 -8 2 6 6.9 4.6
 -8 2 6 5.8 6.1
 8 -2 -6 -4.3 4.7
 -8 2 5 168.48 13.9
 8 -2 -5 146.59 12.6
 -8 2 4 101.99 5
 -8 2 4 109.89 5.8
 8 -2 -4 99.89 11
 -8 2 3 0.2 5.9
 8 -2 -3 0.2 4.5
 -8 2 2 128.09 6.7
 -8 2 2 110.29 10.4
 8 -2 -2 121.19 5.7
 -8 2 1 114.29 10.2
 -8 2 1 111.99 8.5
 8 -2 -1 114.39 7.7
 -8 2 0 3.6 5.1
 8 -2 0 6.5 4.9
 -8 2 -1 10.9 7.1
 8 -2 1 7.8 6.1
 -8 2 -2 56.49 11.2
 8 -2 2 89.69 12.5
 8 -2 3 331.47 21
 -8 2 -4 136.89 18.7
 8 -2 4 133.69 16.1
 -8 2 -5 5.3 5.5
 -8 2 -5 2.2 8.6
 8 -2 5 13.4 8.2
 -8 2 -6 8.6 6.9
 -8 2 -6 26.8 13
 8 -2 6 21.7 10.8
 -8 2 -7 113.99 15.7
 8 -2 7 94.69 18.1
 -8 2 -8 7.6 7.9
 -8 2 -9 50.49 20.7
 -8 2 -10 -11.4 8.9
 -8 3 12 -9.1 7.9
 -8 3 12 2.6 9.3
 -8 3 11 6.7 10.3
 -8 3 11 2.5 7.9
 -8 3 10 -3.5 7.6
 -8 3 10 -11 7.5
 8 -3 -10 -1.3 8.5
 -8 3 9 4.2 7.2
 -8 3 9 1.9 8
 8 -3 -9 5.3 8.5
 -8 3 8 12.5 8.8
 8 -3 -8 18.5 8.5
 -8 3 7 83.89 12.6
 -8 3 7 77.79 10.7
 8 -3 -7 65.39 11.1
 -8 3 6 -1.5 4.5
 -8 3 6 -6.6 5.4
 8 -3 -6 -1.6 5.2
 -8 3 5 22.1 4.7
 -8 3 5 25.9 7.3
 8 -3 -5 29.2 7.4
 -8 3 4 57.09 9.7
 -8 3 4 52.89 5.3
 8 -3 -4 64.89 10.3
 -8 3 3 10.4 6.3
 -8 3 3 15.3 3.6
 -8 3 2 623.44 25.4
 -8 3 2 651.03 21.2
 8 -3 -2 643.24 20.5
 -8 3 1 15.2 5.6
 8 -3 -1 23.5 5.2
 -8 3 0 34.1 7.9
 8 -3 0 29.2 6.8
 -8 3 -1 5.8 7
 8 -3 1 -2.8 5.3
 -8 3 -2 393.26 23.6
 8 -3 2 370.56 20.7
 -8 3 -3 120.89 17.6
 8 -3 3 110.09 13.2
 -8 3 -4 53.99 13.5
 8 -3 4 57.89 11.8
 -8 3 -5 10.5 6.8
 -8 3 -5 21.3 10.8
 8 -3 5 22 10.1
 -8 3 -6 82.39 13.8
 -8 3 -6 70.19 15.7
 8 -3 6 112.99 26.3
 -8 3 -7 34.6 10.8
 -8 3 -7 13.1 12.6
 8 -3 7 17.9 9.7
 -8 3 -8 23.8 15.1
 -8 3 -8 26.4 11.3
 -8 3 -9 1.9 8.7
 -8 4 11 -0.9 9.5
 -8 4 11 -7.3 8.3
 -8 4 10 7.2 9.6
 -8 4 10 24.3 9.9
 8 -4 -10 29.3 10.3
 -8 4 9 -5.2 6.5
 -8 4 9 0.4 7.1
 8 -4 -9 5.7 7.2
 -8 4 8 3.6 6.8
 -8 4 8 -1.8 7.8
 8 -4 -8 -3.6 6
 -8 4 7 -1.5 5.9
 -8 4 7 10.7 8
 -8 4 7 5.3 6
 8 -4 -7 1.9 6.2
 -8 4 6 17.2 6.8
 -8 4 6 9.1 4.8
 8 -4 -6 0.2 4.9
 -8 4 5 58.19 7.5
 -8 4 5 49 9.6
 -8 4 4 44.1 6.2
 -8 4 4 32.4 8.4
 -8 4 3 98.79 10.9
 -8 4 3 103.49 8.4
 -8 4 2 39.2 7
 -8 4 2 58.29 9.9
 8 -4 -2 40.5 6.7
 -8 4 1 78.99 9.3
 8 -4 -1 86.29 8.9
 -8 4 0 9.9 6.7
 8 -4 0 6.1 4.9
 -8 4 -1 103.69 14.3
 8 -4 1 116.59 12.1
 -8 4 -2 19.1 8.4
 8 -4 2 32.3 8.3
 -8 4 -3 11.9 9.2
 8 -4 3 10 7.7
 -8 4 -4 17.6 10.6
 8 -4 4 16.5 8.7
 -8 4 -5 8.3 9.4
 -8 4 -5 6.4 6.7
 8 -4 5 12.6 8.7
 -8 4 -6 16.8 13.6
 -8 4 -6 49 11.8
 8 -4 6 15.4 11.2
 -8 4 -7 11.5 9.1
 -8 4 -7 10.2 12.7
 -8 4 -8 38.8 12.1
 -8 4 -8 63.49 18.4
 -8 4 -9 5 13.5
 -8 4 -10 -0.9 12.1
 -8 5 11 -10 8.9
 -8 5 11 22.1 10.6
 -8 5 11 21.7 9.5
 -8 5 10 7.7 7.9
 -8 5 10 -0.3 7.7
 -8 5 10 -14.7 8.2
 -8 5 9 32.2 8.9
 -8 5 9 -0.1 8.3
 -8 5 9 5.3 8.2
 -8 5 8 10.2 7.8
 -8 5 8 2.2 9.5
 -8 5 8 -1.2 7.1
 -8 5 7 139.09 12.7
 -8 5 7 95.69 14.3
 -8 5 6 33.7 7.6
 -8 5 6 18.1 8
 -8 5 5 -0.6 5.3
 -8 5 5 5.8 4.5
 -8 5 4 146.89 11
 -8 5 4 161.08 14.1
 -8 5 3 148.39 13.7
 -8 5 3 147.89 11.3
 -8 5 2 -7.9 3.8
 8 -5 -2 -0.5 4.2
 -8 5 1 6.3 5.5
 8 -5 -1 3.7 5.1
 -8 5 0 32 9
 8 -5 0 33 7.9
 -8 5 -1 134.89 15
 8 -5 1 128.89 12.9
 -8 5 -2 5.3 7.8
 8 -5 2 -1.2 5.7
 -8 5 -3 56.89 14.5
 8 -5 3 60.19 12.3
 -8 5 -4 91.59 17.4
 8 -5 4 56.99 11.9
 -8 5 -5 32.5 14.8
 -8 5 -5 17 11
 8 -5 5 27.5 10.3
 -8 5 -6 -0.5 6.8
 -8 5 -6 7.4 11.5
 8 -5 6 10.9 10.4
 -8 5 -7 28.4 15.2
 -8 5 -8 29.9 16
 -8 5 -9 2.7 13.7
 -8 5 -10 -13.4 12.9
 -8 6 10 2 7.5
 -8 6 10 35.3 12.9
 -8 6 10 -1.5 7.5
 -8 6 9 46.9 12.5
 -8 6 9 11.8 8.7
 -8 6 9 2.6 7
 -8 6 8 52.29 10.4
 -8 6 8 37.6 11
 -8 6 7 6.9 6.7
 -8 6 7 4.5 6.9
 -8 6 6 74.39 12.8
 -8 6 6 66.19 11.9
 -8 6 5 24.4 8.2
 -8 6 5 0.7 5.3
 -8 6 4 31.9 7.5
 -8 6 4 30.3 8.5
 -8 6 3 70.39 10.5
 -8 6 3 79.39 12.8
 8 -6 -3 78.99 11.9
 -8 6 2 50.69 9.4
 8 -6 -2 74.39 11.3
 -8 6 1 123.49 13
 8 -6 -1 129.39 12.4
 -8 6 0 17.4 8.7
 8 -6 0 7.3 6.2
 -8 6 -1 26.3 10.4
 8 -6 1 32.6 9.5
 -8 6 -2 4.5 9.2
 8 -6 2 17 8.5
 -8 6 -3 5.5 10
 8 -6 3 13.8 7.7
 -8 6 -4 186.68 23.2
 8 -6 4 180.08 18.9
 -8 6 -5 28.5 11.1
 -8 6 -5 -5 9.6
 8 -6 5 10.5 11.2
 -8 6 -7 3.7 12.4
 -8 6 -8 2.9 13.9
 -8 6 -9 23.5 18.3
 -8 7 10 14.3 9.4
 -8 7 10 10.6 8.8
 -8 7 9 -2.5 6.3
 -8 7 9 1.9 7
 -8 7 8 11.6 7.7
 -8 7 7 14.5 8.6
 -8 7 7 -0.9 6.5
 -8 7 6 152.88 14.6
 -8 7 6 141.49 15.9
 -8 7 5 19.4 8.4
 -8 7 5 18.9 7.5
 -8 7 4 54.29 10.6
 -8 7 4 54.79 11.7
 -8 7 3 -2.3 5.5
 -8 7 3 -5.2 5.7
 8 -7 -3 -2.5 6.4
 8 -7 -2 3.7 6.2
 -8 7 1 17.8 8.6
 8 -7 -1 4.5 6.9
 -8 7 0 4.4 8
 8 -7 0 2.5 7.1
 -8 7 -1 13.4 9.6
 8 -7 1 3.5 7.5
 -8 7 -2 295.17 24.2
 8 -7 2 275.17 21.6
 -8 7 -3 -15.6 7.9
 8 -7 3 -1.4 7
 -8 7 -4 11.1 11.4
 8 -7 4 8.6 7.7
 -8 7 -6 24.5 13.5
 -8 7 -7 -0.1 13.3
 -8 7 -8 3.2 12.2
 -8 7 -9 -7.2 15.2
 -8 8 9 4.8 7.7
 -8 8 9 24.6 9.3
 -8 8 8 15.5 8.2
 -8 8 8 16.3 7.7
 -8 8 7 26.8 10.1
 -8 8 7 22.3 8.6
 -8 8 6 19.9 8.2
 -8 8 6 2.5 6.4
 -8 8 5 49.4 11.3
 -8 8 5 55.19 12
 -8 8 4 66.39 11.8
 -8 8 4 62.19 12.2
 -8 8 3 93.39 14
 -8 8 3 112.09 15.9
 8 -8 -3 97.69 16.6
 -8 8 2 -11.1 6.6
 8 -8 -2 13.1 8.8
 -8 8 1 42.2 11.8
 8 -8 -1 44.4 11.8
 -8 8 0 17.8 9.9
 8 -8 0 6.5 7.8
 -8 8 -1 22 11
 8 -8 1 15.7 9.9
 -8 8 -2 -1.8 10.7
 8 -8 2 4.3 9.5
 -8 8 -3 4.1 11
 -8 8 -4 67.99 17.2
 -8 8 -5 120.79 22.8
 -8 8 -6 11.8 14.8
 -8 8 -7 109.49 27.3
 -8 8 -8 19 15
 -8 9 8 -2.1 7.1
 -8 9 8 25.2 16.2
 -8 9 7 19.1 9.7
 -8 9 7 32.4 10.4
 -8 9 6 2.9 7.3
 -8 9 6 14.1 7.2
 -8 9 5 5.4 6.6
 -8 9 5 -5.4 6
 -8 9 4 -1.8 5.6
 -8 9 4 -3.3 6.9
 -8 9 3 51.69 12.2
 -8 9 3 24.8 9.8
 -8 9 2 93.59 17
 8 -9 -2 144.39 21.6
 -8 9 1 2 8.9
 8 -9 -1 -6.3 8
 -8 9 0 12.5 10.3
 8 -9 0 5.4 8.9
 -8 9 -1 24.6 12.4
 -8 9 -3 75.39 19.2
 -8 9 -4 10.8 11.7
 -8 9 -5 29.4 15.8
 -8 9 -6 -22.8 11.2
 -8 9 -7 4.2 13.8
 -8 10 6 4.7 7.6
 -8 10 6 -7.7 6.8
 -8 10 5 -7 5.8
 -8 10 5 19.8 8.1
 -8 10 4 13.7 9.3
 -8 10 4 27.3 9.7
 -8 10 3 52.89 14
 -8 10 3 85.69 15.6
 -8 10 2 7.5 10.2
 -8 10 1 101.19 29.9
 -8 10 0 82.69 19.1
 -8 10 -1 16 12.2
 -8 10 -2 -20.1 7.9
 -8 10 -3 9.9 12.7
 -8 10 -4 14.1 13.4
 -8 10 -5 -2.7 15
 -8 11 4 22 9.8
 -8 11 4 11.8 8.9
 -8 11 3 -4.6 8.2
 -8 11 3 9.5 7.7
 -8 11 2 116.19 21
 -8 11 1 3 11.2
 -8 11 0 28.2 13.6
 -8 11 -1 -3.2 10
 -8 11 -2 21.7 15
 -8 11 -3 9.8 12.7
 9 11 -3 1.3 13.5
 9 11 -2 32.3 14.9
 9 11 -1 24 14.3
 9 11 0 7.2 10.9
 9 11 0 6.9 8.8
 9 11 1 8.5 11.3
 9 11 1 6.4 10.1
 9 11 2 5.8 10.4
 9 11 2 40.5 9.1
 9 10 -6 -8 12.1
 9 10 -5 -4.4 10.5
 9 10 -4 15.3 13.6
 9 10 -3 125.39 23.1
 9 10 -2 -1.7 9.2
 9 10 -1 4.7 9.6
 9 10 -1 -11 6.9
 9 10 0 -2.5 10.5
 9 10 1 6.9 7
 9 10 1 13.6 12.1
 9 10 2 4.1 6.6
 9 10 2 4.1 12.1
 9 10 3 2 10.3
 9 10 3 2.8 5.8
 9 10 4 12.3 13.4
 9 10 4 7.7 3.9
 9 10 5 2.1 11.6
 9 9 -7 8.6 13.7
 9 9 -6 -16.4 7.8
 9 9 -5 8.5 11.6
 9 9 -3 13.5 12.2
 9 9 -2 0.4 9.3
 9 9 -2 3.5 8.9
 9 9 -1 3.7 8.1
 9 9 -1 -4.7 8.4
 9 9 0 -4.2 6.6
 9 9 0 3.3 8.4
 9 9 1 95.89 19.3
 9 9 1 86.09 12.4
 9 9 2 10 6.3
 9 9 2 22.2 13.5
 9 9 3 15.9 12.8
 9 9 3 4.9 4.7
 9 9 4 2.1 2.7
 9 9 4 -6.5 7.8
 9 9 4 1.2 2.5
 9 9 5 17.5 12.3
 9 9 6 0.3 10.8
 -9 -8 9 6 11.2
 9 8 -9 7.6 13.9
 -9 -8 8 -24.8 11.3
 9 8 -8 7.5 12.3
 -9 -8 7 12.5 11.8
 9 8 -7 16.8 11.7
 -9 -8 6 11.4 12
 9 8 -6 1.5 8.9
 -9 -8 5 33.4 13.4
 9 8 -5 19.5 11.3
 9 8 -4 27.1 20
 9 8 -3 64.09 15.1
 9 8 -3 74.29 15.1
 9 8 -2 44.2 12.5
 9 8 -2 64.99 13.5
 9 8 -1 -2.4 6.4
 9 8 -1 -3.9 7.8
 9 8 0 4.8 9.2
 9 8 0 -1.6 5.8
 9 8 1 1.7 5.5
 9 8 1 7 10.5
 9 8 3 34.4 6
 9 8 3 46.9 14.3
 9 8 4 -0.3 9.4
 9 8 5 9.8 10.6
 9 8 6 27.5 14.3
 9 8 7 10.9 14.5
 9 8 8 31.4 14.9
 -9 -7 9 -3.9 11.1
 9 7 -9 -3.6 12.3
 -9 -7 8 11.1 12.1
 9 7 -8 18.1 12.1
 -9 -7 7 10 10.9
 9 7 -7 20.1 12.4
 -9 -7 6 -2.6 9.7
 9 7 -6 -7.4 8.1
 -9 -7 5 -1.2 9.6
 -9 -7 5 0.3 8.7
 9 7 -5 -6.6 9.6
 9 7 -5 8.4 9.7
 -9 -7 4 8.7 9.2
 -9 -7 4 32.1 10.7
 9 7 -4 4.9 8.7
 9 7 -4 5.4 8.7
 -9 -7 3 0.3 8
 -9 -7 3 14.7 9.7
 9 7 -3 11.8 9.9
 9 7 -3 6.8 7.7
 -9 -7 2 80.99 16.2
 -9 -7 2 73.69 14
 9 7 -2 74.09 15.1
 9 7 -2 58.19 11.5
 -9 -7 1 -9.2 6.3
 9 7 -1 -10.7 5.3
 9 7 -1 -8.4 5.1
 9 7 0 187.48 14.4
 9 7 0 152.18 18.6
 9 7 1 11.1 6.1
 9 7 1 22.8 11.7
 9 7 2 71.29 9
 9 7 2 69.59 15.8
 9 7 3 6.5 9.1
 9 7 3 3.7 3.4
 9 7 4 2.4 8.8
 9 7 5 -5.2 8.8
 9 7 6 4 11
 9 7 7 -2.7 12
 -9 -6 10 21.4 13.8
 9 6 -10 11.5 13.2
 -9 -6 9 0.4 11.5
 9 6 -9 -8.1 10.2
 -9 -6 8 -14.5 8.2
 9 6 -8 -4.9 9.1
 -9 -6 7 7.8 11.6
 -9 -6 7 -14.4 8
 9 6 -7 10 10
 -9 -6 6 -0.5 7.2
 -9 -6 6 -9.3 7.7
 9 6 -6 3.4 10.2
 -9 -6 5 137.09 21.3
 9 6 -5 159.28 18.4
 9 6 -5 147.09 20
 -9 -6 4 1.7 7
 -9 -6 4 10.1 9.8
 9 6 -4 -3.5 7.4
 9 6 -4 14.3 8.3
 -9 -6 3 -3.6 6.2
 -9 -6 3 14.9 9
 9 6 -3 5.7 7.5
 9 6 -3 -3 7.2
 -9 -6 2 5.9 7.2
 -9 -6 2 -1.7 6.9
 9 6 -2 14.1 8.7
 9 6 -2 3.5 6.7
 -9 -6 1 50.59 11.8
 -9 -6 1 35.5 9
 9 6 -1 51.69 9.9
 9 6 -1 38.1 11
 -9 -6 0 97.09 11.5
 9 6 0 100.99 11.3
 9 6 0 95.79 15.1
 9 6 1 5.5 8.4
 9 6 1 4.7 4.9
 9 6 2 1.1 7.6
 9 6 2 -3.8 3.4
 9 6 3 23.9 11.5
 9 6 3 26.3 3.7
 9 6 4 13.1 10.5
 -9 -5 11 26.6 15.3
 9 5 -11 -16.4 13.9
 -9 -5 10 14.6 11.3
 9 5 -10 -9 10.3
 -9 -5 9 -13.6 10
 -9 -5 9 4.6 9.9
 9 5 -9 -2.4 11.5
 -9 -5 8 9.8 12
 -9 -5 8 15.3 10.7
 9 5 -8 8.8 10.8
 -9 -5 7 64.09 15.2
 -9 -5 7 69.29 16.4
 9 5 -7 55.49 14.6
 -9 -5 6 2.8 8.3
 -9 -5 6 -1.8 7.7
 9 5 -6 12 10
 9 5 -6 0.2 8.4
 -9 -5 5 63.59 12
 -9 -5 5 69.09 14.6
 9 5 -5 48.2 12.9
 9 5 -5 50.79 12.1
 -9 -5 4 12.8 8.5
 -9 -5 4 15.4 8.5
 9 5 -4 18.2 8.9
 9 5 -4 17.4 8.7
 -9 -5 3 75.69 13
 -9 -5 3 83.79 13.4
 9 5 -3 74.99 13.2
 9 5 -3 96.49 14.6
 -9 -5 2 -2.3 5.8
 -9 -5 2 6.2 6.3
 9 5 -2 8.2 6.7
 9 5 -2 -5.3 4.6
 -9 -5 1 7.2 6.6
 9 5 -1 6.1 6.2
 9 5 -1 9.4 8.3
 -9 -5 0 134.79 12
 9 5 0 132.09 15.6
 9 5 0 108.09 10.5
 -9 -5 -1 75.99 8.7
 9 5 1 63.59 7.8
 9 5 1 79.69 13.8
 9 5 2 94.69 7.1
 9 5 2 86.79 15
 9 5 3 0.3 7.7
 -9 -4 11 10.2 12.1
 9 4 -11 -0.1 11.5
 -9 -4 10 8.9 10.8
 -9 -4 10 9.6 10.1
 9 4 -10 4 12.9
 -9 -4 9 95.59 16.4
 -9 -4 9 52.39 14.7
 9 4 -9 80.69 17.3
 -9 -4 8 61.29 13.2
 -9 -4 8 77.09 18.6
 9 4 -8 43.8 14.3
 -9 -4 7 33.9 9.9
 -9 -4 7 4.1 9.3
 9 4 -7 11.2 9.6
 9 4 -7 37.4 12.1
 -9 -4 6 14.7 7.6
 -9 -4 6 21.4 10.4
 9 4 -6 29.9 10.5
 -9 -4 5 21.7 7.9
 -9 -4 5 32.4 10.5
 9 4 -5 17.1 8.8
 9 4 -5 31.5 9.4
 -9 -4 4 19 7.4
 -9 -4 4 14.3 8.6
 9 4 -4 20.7 8.3
 9 4 -4 2.4 6.4
 -9 -4 3 144.39 15.6
 -9 -4 3 136.79 13.5
 9 4 -3 129.69 13.7
 9 4 -3 151.28 14
 -9 -4 2 123.59 13.4
 -9 -4 2 129.79 18.1
 9 4 -2 124.89 13.1
 9 4 -2 121.19 13.5
 -9 -4 1 43.6 8.7
 9 4 -1 38.5 9.5
 9 4 -1 56.89 9.3
 -9 -4 0 52.49 8.7
 9 4 0 69.99 9
 9 4 0 51.99 10.3
 -9 -4 -1 236.48 12.8
 9 4 1 231.48 11.8
 9 4 1 266.77 19.7
 -9 -4 -2 61.29 6
 9 4 2 67.69 5.5
 -9 -3 12 -16.5 11.4
 9 3 -12 22.6 16.4
 -9 -3 11 13.5 10.4
 9 3 -11 -3.6 11.3
 -9 -3 10 15.9 9.1
 -9 -3 10 15.5 11.6
 9 3 -10 13.5 11.9
 -9 -3 9 15.4 10.1
 -9 -3 9 23.8 10.1
 9 3 -9 15.6 11.8
 -9 -3 8 30.3 10
 -9 -3 8 43.6 13.7
 9 3 -8 69.99 14.8
 9 3 -8 66.99 15.5
 -9 -3 7 12.3 9.6
 -9 -3 7 11.9 6.8
 9 3 -7 -8.1 7.1
 9 3 -7 1.4 7
 -9 -3 6 55.49 13.1
 -9 -3 6 69.99 11.7
 9 3 -6 87.49 15.9
 9 3 -6 89.39 13.6
 -9 -3 5 162.08 14
 -9 -3 5 168.48 18
 9 3 -5 142.69 15.3
 9 3 -5 165.58 14.5
 -9 -3 4 70.39 10.4
 -9 -3 4 64.29 11.9
 9 3 -4 60.89 9.8
 9 3 -4 65.19 11.5
 -9 -3 3 30.7 9.7
 -9 -3 3 22.5 7.4
 9 3 -3 34 7.8
 9 3 -3 35.1 8.8
 -9 -3 2 114.59 12
 -9 -3 2 120.19 13.4
 9 3 -2 117.49 11.9
 9 3 -2 109.99 11.8
 -9 -3 1 312.27 17.4
 9 3 -1 323.47 18.9
 9 3 -1 347.37 17.6
 -9 -3 0 7.5 5.1
 9 3 0 9.5 6.9
 9 3 0 8.2 4.8
 -9 -3 -1 12 4.8
 9 3 1 14 4
 -9 -3 -2 114.99 7.2
 9 3 2 113.09 6.6
 9 3 7 51.89 16.6
 -9 -2 12 -8 11.2
 -9 -2 11 39.9 11.8
 -9 -2 11 3.8 12
 9 2 -11 10.5 12.3
 -9 -2 10 41.6 11.2
 -9 -2 10 58.69 16.3
 9 2 -10 42.7 13.4
 -9 -2 9 75.49 16.9
 -9 -2 9 43.9 11.2
 9 2 -9 49 13.7
 -9 -2 8 -4.7 6.1
 -9 -2 8 12.7 8.9
 9 2 -8 -3.8 7.9
 9 2 -8 9.1 9.4
 -9 -2 7 18 7
 -9 -2 7 18.8 10.2
 9 2 -7 46.4 17.4
 9 2 -7 32.3 10.2
 -9 -2 6 231.38 19.6
 -9 -2 6 219.28 17.4
 9 2 -6 235.18 17.3
 9 2 -6 240.48 19.2
 -9 -2 5 156.28 12.1
 -9 -2 5 161.98 16.1
 9 2 -5 160.98 13.3
 9 2 -5 186.08 16.3
 -9 -2 4 50.39 7.8
 -9 -2 4 41.1 10.1
 9 2 -4 48.8 10.3
 9 2 -4 41 7.7
 -9 -2 3 18.3 6
 -9 -2 3 12.1 7.2
 9 2 -3 7.1 6
 9 2 -3 13.7 5.6
 -9 -2 2 128.69 12.8
 9 2 -2 115.59 10.7
 9 2 -2 127.29 11.3
 -9 -2 1 773.62 28.1
 9 2 -1 754.92 27.1
 9 2 -1 754.62 28.2
 -9 -2 0 13.5 5.4
 9 2 0 6.1 4.2
 -9 -2 -1 44.1 6.4
 9 2 1 42.4 5.7
 -9 -2 -2 8.3 3.7
 -9 -2 -3 40.4 4.8
 -9 -2 -4 0.7 2.5
 -9 -2 -4 8.6 2.6
 -9 -2 -5 8.3 2.8
 -9 -2 -5 7.1 3.1
 -9 -2 -6 26.4 4.6
 9 2 6 18.6 18.1
 -9 -2 -7 64.59 6.8
 9 2 7 45.7 14.4
 -9 -2 -8 -4.9 3.8
 -9 -2 -9 16.8 5.5
 -9 -2 -10 -2 3.4
 -9 -2 -11 0.5 7.4
 -9 -1 12 11.3 10.8
 -9 -1 12 3.6 10.7
 -9 -1 11 4.9 11.4
 -9 -1 11 25 11.7
 -9 -1 10 8.7 7.7
 -9 -1 10 12.3 10.1
 -9 -1 9 17.3 8
 -9 -1 9 21.8 12.3
 9 1 -9 7 9
 9 1 -9 -3.7 7.7
 -9 -1 8 6.3 8.4
 -9 -1 8 4.1 6.2
 9 1 -8 2.4 12.2
 9 1 -8 -1 7
 -9 -1 7 71.79 11.8
 -9 -1 7 70.89 13.6
 9 1 -7 94.39 13.4
 9 1 -7 83.59 14.2
 -9 -1 6 4.6 7.3
 -9 -1 6 -1.8 3.6
 9 1 -6 2 5.4
 9 1 -6 5.2 5.9
 -9 -1 5 -2.3 3.8
 -9 -1 5 -7.1 5.4
 9 1 -5 -7.7 4.2
 9 1 -5 3.6 4.8
 -9 -1 4 42.4 6.2
 -9 -1 4 29.2 9
 9 1 -4 32.4 6.5
 9 1 -4 43.5 9.6
 -9 -1 3 20.4 5.2
 9 1 -3 25.9 5.1
 -9 -1 2 235.18 15.1
 9 1 -2 228.98 14.3
 9 1 -2 235.98 11.8
 -9 -1 1 23.9 6.8
 9 1 -1 23.3 6.2
 9 1 -1 36.8 6.9
 -9 -1 0 123.89 9.8
 9 1 0 114.99 8.8
 -9 -1 -1 315.57 14
 -9 -1 -2 60.49 6.6
 -9 -1 -3 28.8 4.8
 9 1 4 69.49 13.8
 -9 -1 -5 42.7 6.8
 9 1 5 48.8 12.5
 -9 -1 -6 33.1 6.1
 9 1 6 33.1 11.5
 -9 -1 -7 5.7 4.9
 9 1 7 -9.4 7.6
 -9 -1 -8 126.69 11.6
 -9 -1 -9 5.3 6.4
 -9 -1 -10 104.49 12.1
 -9 -1 -11 -1.8 6.9
 -9 0 12 39 13.5
 -9 0 12 64.79 16
 -9 0 11 3.1 9.4
 -9 0 11 -3.5 8.2
 -9 0 10 49 10.6
 -9 0 10 60.89 17.8
 -9 0 9 -14.1 5.5
 -9 0 9 -13.2 6.9
 9 0 -9 -6.2 7.6
 -9 0 8 1.2 7.7
 -9 0 8 4.6 6.7
 -9 0 7 -2.4 6.3
 -9 0 7 -5.7 4.2
 9 0 -7 0.8 7.3
 -9 0 6 38.5 6
 -9 0 6 49.2 11.4
 9 0 -6 39.7 10
 9 0 -6 41.5 8.2
 -9 0 5 3 6.6
 -9 0 5 -1.8 2.5
 9 0 -5 -3.5 3.7
 9 0 -5 -5 4.5
 -9 0 4 520.55 16.3
 -9 0 4 514.35 25.2
 9 0 -4 503.85 17.2
 9 0 -4 518.55 24.2
 -9 0 3 -4.4 5.1
 9 0 -3 0.8 4.7
 9 0 -3 -3.6 2.3
 -9 0 2 28.7 7.2
 9 0 -2 24.3 6.2
 9 0 -2 29.4 4.2
 -9 0 1 -3.2 4.6
 9 0 -1 1.2 4.3
 -9 0 0 -5.1 3.8
 9 0 0 5.5 4.3
 -9 0 -1 1.2 3.9
 9 0 2 125.89 15
 9 0 3 1.2 6.6
 9 0 4 496.05 29.4
 -9 0 -5 1.5 4.3
 9 0 5 -1.7 6.8
 -9 0 -6 49.99 8.6
 9 0 6 35.5 12
 -9 0 -7 4.9 5.2
 -9 0 -8 10.3 6.8
 -9 0 -9 2.3 6.5
 -9 0 -10 43.3 11.2
 -9 0 -11 5.2 9.1
 -9 1 12 23.9 11.8
 -9 1 11 37.6 11.5
 -9 1 11 1.1 8.4
 -9 1 10 8.4 7
 -9 1 10 11.5 9.4
 -9 1 9 64.89 14
 -9 1 9 2.6 6
 9 -1 -9 5 7.2
 -9 1 8 1.2 5.8
 -9 1 8 3.2 7.8
 9 -1 -8 12.7 7.1
 -9 1 7 72.29 8.7
 -9 1 7 69.79 12.7
 9 -1 -7 69.09 11.6
 -9 1 6 1.9 3.3
 -9 1 6 0 6.8
 9 -1 -6 -2.4 4.6
 -9 1 5 1.5 5.9
 -9 1 5 -0.5 2.1
 9 -1 -5 5.9 6
 -9 1 4 34.2 9.2
 9 -1 -4 33.5 8
 -9 1 3 21.4 7.4
 9 -1 -3 37.5 7.8
 -9 1 2 195.68 13.5
 9 -1 -2 229.68 7.6
 -9 1 1 34.8 6.9
 9 -1 -1 28 6.3
 9 -1 -1 28.8 5.1
 -9 1 0 114.09 10.2
 9 -1 0 127.69 10.4
 9 -1 1 305.17 17.6
 9 -1 2 82.99 13
 9 -1 3 26.4 9.2
 9 -1 4 65.09 12.6
 -9 1 -5 21.9 7.3
 9 -1 5 46.1 12
 -9 1 -6 21.1 7.5
 9 -1 6 36.6 13.4
 -9 1 -7 0 6.6
 9 -1 7 15.7 11.4
 -9 1 -8 110.39 13.8
 -9 1 -9 3.4 8.6
 -9 1 -10 66.39 14.1
 -9 1 -11 -14.2 9.3
 -9 2 12 -1.7 9.4
 -9 2 12 -10 9.5
 -9 2 11 11.1 10.7
 -9 2 11 0.5 8.9
 -9 2 10 49 13.2
 -9 2 10 23.7 9.3
 -9 2 9 42 12
 -9 2 9 62.59 10.5
 9 -2 -9 53.19 11.9
 -9 2 8 7.2 6.3
 -9 2 8 9.4 7.8
 9 -2 -8 -0.9 7.1
 -9 2 7 17.5 5.9
 -9 2 7 25.5 9.2
 9 -2 -7 27.5 8.5
 -9 2 6 220.48 17.9
 -9 2 6 236.08 11.8
 9 -2 -6 233.58 16.5
 -9 2 5 151.18 7.3
 -9 2 5 156.08 7.2
 -9 2 5 150.68 13.8
 9 -2 -5 172.98 14.1
 -9 2 4 43.6 9.7
 9 -2 -4 45.6 8.5
 -9 2 3 22 8.6
 9 -2 -3 22 6.7
 -9 2 2 125.09 11.3
 -9 2 2 139.29 7.5
 9 -2 -2 123.89 6
 -9 2 1 751.82 27.9
 -9 2 1 738.53 25.1
 9 -2 -1 795.92 24.4
 -9 2 0 11.5 6.7
 9 -2 0 13.6 5.7
 -9 2 -1 42.2 9.5
 9 -2 1 56.09 9.7
 -9 2 -2 21.4 9.1
 -9 2 -3 49.5 12.2
 9 -2 3 39.1 9.7
 -9 2 -4 9.2 8.8
 9 -2 4 7.7 7.1
 -9 2 -5 7.5 5.2
 -9 2 -5 11.5 10.5
 9 -2 5 -1.4 7.9
 -9 2 -6 26.9 8.6
 -9 2 -6 10.5 11.2
 -9 2 -7 67.99 13.1
 9 -2 7 67.99 16.3
 -9 2 -8 -8.1 7.2
 -9 2 -10 -0.6 9.2
 -9 3 12 10.9 10.6
 -9 3 12 1 8.8
 -9 3 11 19.9 9.8
 -9 3 11 2.8 8.6
 -9 3 10 9.6 8.8
 -9 3 10 9.1 7.9
 9 -3 -10 0.7 9.9
 -9 3 9 37.2 10.5
 -9 3 9 26 8.7
 9 -3 -9 52.69 11.9
 -9 3 8 39.6 9
 -9 3 8 34.4 10.9
 9 -3 -8 54.59 11.5
 -9 3 7 9.4 8.8
 -9 3 7 4.6 5
 9 -3 -7 7.2 6.4
 -9 3 6 70.49 7.6
 -9 3 6 72.99 7.9
 -9 3 6 93.99 13.8
 9 -3 -6 89.89 13
 -9 3 5 161.48 8.1
 -9 3 5 133.69 8.6
 -9 3 5 135.09 14.3
 9 -3 -5 132.39 12.5
 -9 3 4 48.7 10
 -9 3 4 64.69 4.8
 9 -3 -4 60.79 9.9
 -9 3 3 25.5 4.2
 -9 3 3 21 7.8
 -9 3 2 111.09 12.9
 -9 3 2 109.89 8.3
 9 -3 -2 98.99 7.2
 -9 3 1 327.07 16.1
 9 -3 -1 314.37 14.6
 -9 3 0 17.1 7
 9 -3 0 17.4 6.1
 -9 3 -1 13.9 7.7
 9 -3 1 3.5 6.2
 -9 3 -2 124.99 16.9
 9 -3 2 123.89 13.6
 -9 3 -3 177.18 18.6
 9 -3 3 166.28 16.3
 -9 3 -4 4.4 9.1
 9 -3 4 5.3 6.3
 -9 3 -5 4.3 9.5
 9 -3 5 3.5 8.3
 -9 3 -6 150.78 23.4
 -9 3 -6 157.78 15.5
 9 -3 6 163.68 19.7
 -9 3 -7 36.4 11.7
 -9 3 -7 44.6 17.2
 9 -3 7 30.1 14.2
 -9 3 -8 37.2 9.7
 -9 3 -8 28.8 14.2
 -9 3 -9 57.09 13.7
 -9 4 11 -11.1 7.4
 -9 4 11 4.3 9.4
 -9 4 10 1.5 8.1
 -9 4 10 -1.6 7.4
 -9 4 9 80.29 15.4
 -9 4 9 58.29 10.9
 9 -4 -9 51.59 12.2
 -9 4 8 38.8 11.3
 -9 4 8 32.7 10.1
 -9 4 8 61.99 9.8
 -9 4 7 31.1 9.7
 -9 4 7 18.1 6.2
 -9 4 7 21.8 7.4
 9 -4 -7 21.8 8.8
 -9 4 6 6.4 4.6
 -9 4 6 18.8 8
 -9 4 5 16.5 7.2
 -9 4 5 27.3 5.2
 -9 4 4 21.4 7
 -9 4 4 7.4 3.7
 -9 4 3 135.49 12.8
 -9 4 3 143.79 9.6
 -9 4 2 121.89 12.1
 -9 4 2 125.09 10
 9 -4 -2 112.89 9
 -9 4 1 61.79 9.6
 9 -4 -1 46.6 7.6
 -9 4 0 55.99 10.2
 9 -4 0 67.49 9.6
 -9 4 -1 234.68 18.3
 9 -4 1 241.28 16.5
 -9 4 -2 96.39 15.2
 9 -4 2 71.19 11.6
 -9 4 -3 18.7 10.7
 9 -4 3 15 7.2
 -9 4 -4 26.3 12.6
 9 -4 4 11.9 9
 -9 4 -5 -1.2 10
 -9 4 -5 4.3 6.8
 9 -4 5 17.8 10.9
 -9 4 -6 -0.9 10
 -9 4 -6 10.2 11.8
 9 -4 6 25.7 11.2
 -9 4 -7 2.2 9
 -9 4 -7 31 22.4
 -9 4 -8 29.5 15.2
 -9 4 -8 27.4 13.1
 -9 4 -9 27.6 17.2
 -9 5 11 27.7 9.8
 -9 5 11 -13.5 7.9
 -9 5 11 -10.5 7
 -9 5 10 1.5 7.9
 -9 5 10 15.9 9
 -9 5 10 8.3 7.6
 -9 5 9 -0.6 5.8
 -9 5 9 5.3 7.8
 -9 5 9 5 8.9
 -9 5 8 32.7 8.9
 -9 5 8 12.2 6.4
 -9 5 8 17.5 9.3
 -9 5 7 66.69 9.7
 -9 5 7 65.29 12.7
 -9 5 6 -0.2 6.7
 -9 5 6 3.5 4.8
 -9 5 5 49.99 7.7
 -9 5 5 31.6 9.8
 -9 5 4 31.9 9
 -9 5 4 25 5.9
 -9 5 3 82.09 12.7
 -9 5 3 76.79 8.5
 9 -5 -3 78.79 10.2
 -9 5 2 -2.2 4.2
 -9 5 2 0.8 5.1
 9 -5 -2 4.9 4.5
 -9 5 1 8 6.3
 9 -5 -1 13.3 6.2
 -9 5 0 139.29 14.2
 9 -5 0 128.09 12.1
 -9 5 -1 82.89 14.1
 9 -5 1 114.79 14.8
 -9 5 -2 104.29 16
 9 -5 2 106.99 15
 -9 5 -3 4.6 8.5
 9 -5 3 6.8 8.1
 -9 5 -4 87.49 17.9
 9 -5 4 68.49 14.3
 -9 5 -5 111.79 17.2
 -9 5 -5 89.19 18.7
 9 -5 5 108.19 18.7
 -9 5 -6 28.2 11.1
 -9 5 -6 60.39 17.9
 -9 5 -7 22.5 15
 -9 5 -8 13.5 12
 -9 5 -9 10.1 14.1
 -9 5 -10 18 14.8
 -9 6 10 12.6 10.8
 -9 6 10 -13.9 9.3
 -9 6 10 23.8 8
 -9 6 9 0.5 6.5
 -9 6 9 8.7 8.8
 -9 6 9 14 9
 -9 6 8 9 6.4
 -9 6 8 5.2 8.7
 -9 6 7 7 8.1
 -9 6 7 9.9 8.9
 -9 6 6 4.8 6.2
 -9 6 6 11.4 6
 -9 6 5 155.08 12.5
 -9 6 5 137.99 15.6
 -9 6 4 7.3 5.4
 -9 6 4 -6.1 4.6
 -9 6 3 6.3 7.1
 -9 6 3 4.5 5.3
 9 -6 -3 10.8 6.7
 -9 6 2 9.3 6.2
 9 -6 -2 12.5 6
 -9 6 1 30.3 9.3
 9 -6 -1 40.9 8.9
 -9 6 0 111.69 16
 9 -6 0 84.29 12.8
 -9 6 -1 6.3 8.2
 9 -6 1 1 5.7
 -9 6 -2 0.9 7.9
 9 -6 2 11.6 7.3
 -9 6 -3 18.9 11.5
 9 -6 3 36 11
 -9 6 -4 15.2 12.4
 9 -6 4 12.7 9.5
 -9 6 -5 4.4 8.9
 -9 6 -5 -8 9.3
 9 -6 5 14.4 11.1
 -9 6 -6 2 11.4
 -9 6 -7 7.3 12.8
 -9 6 -8 6.8 15
 -9 6 -9 7.2 12.5
 -9 7 9 11.8 7.4
 -9 7 9 -6.7 8
 -9 7 8 13.9 7.9
 -9 7 8 20.3 8.2
 -9 7 7 24 9.5
 -9 7 7 23 7.4
 -9 7 6 -2.7 6.2
 -9 7 6 -1.8 5.2
 -9 7 5 -2.7 6.5
 -9 7 5 2 5.5
 -9 7 4 10.3 7.9
 -9 7 4 11.5 6.7
 -9 7 3 -0.2 6.9
 -9 7 3 -1.1 5.3
 9 -7 -3 2.9 7.5
 -9 7 2 57.79 11.3
 9 -7 -2 59.49 10.9
 -9 7 1 1.8 6.6
 9 -7 -1 1.9 6.9
 -9 7 0 196.38 18.9
 9 -7 0 166.38 16.5
 -9 7 -1 14.5 10.3
 9 -7 1 13.6 7.7
 -9 7 -2 66.69 15.3
 9 -7 2 87.39 16.1
 -9 7 -3 -0.4 9.9
 9 -7 3 -6.7 7.3
 -9 7 -4 11.5 12
 9 -7 4 -2 8.6
 -9 7 -5 -17.2 8.3
 -9 7 -6 9.2 11.9
 -9 7 -7 9 13.6
 -9 7 -8 2.5 11.9
 -9 8 9 -2.4 7.2
 -9 8 8 -12.8 6.7
 -9 8 8 -4.8 6.4
 -9 8 7 15.6 9.3
 -9 8 7 28.5 9.2
 -9 8 6 11.3 7.3
 -9 8 6 8 8
 -9 8 5 39.7 11.1
 -9 8 5 57.39 10.8
 -9 8 4 31.8 9.2
 -9 8 4 17.9 8.8
 -9 8 3 74.59 14.2
 -9 8 3 77.69 13.4
 9 -8 -3 102.59 16
 -9 8 2 41.9 11.8
 9 -8 -2 59.09 12.7
 -9 8 1 1.3 7.5
 9 -8 -1 -2.5 6.9
 -9 8 0 7.5 9.8
 9 -8 0 7.8 8.8
 -9 8 -1 -6.8 7.9
 9 -8 1 8.9 9.3
 -9 8 -2 40.3 14.1
 9 -8 2 42.7 11.6
 -9 8 -3 31.4 14.9
 -9 8 -4 2.6 12.3
 -9 8 -5 0.6 9.2
 -9 8 -6 39.5 17.5
 -9 8 -7 21 16.4
 -9 8 -8 7.9 14.8
 -9 9 7 13.7 8.3
 -9 9 7 16.5 9.8
 -9 9 6 11.5 7
 -9 9 5 10.1 10
 -9 9 5 8 7.3
 -9 9 4 9.7 8.1
 -9 9 4 -4.2 6
 -9 9 3 18.8 9.4
 -9 9 3 13.9 10
 9 -9 -3 -4.9 17.4
 -9 9 2 9 8.7
 9 -9 -2 -8.2 9
 -9 9 1 -2.5 7.9
 9 -9 -1 -7.8 8
 -9 9 0 -3.9 8.4
 9 -9 0 -0.9 7.9
 -9 9 -1 83.29 16.7
 -9 9 -2 3.1 9.9
 -9 9 -3 -9.6 9.1
 -9 9 -4 -9.7 11.4
 -9 9 -5 0.8 13
 -9 9 -6 16.7 13.3
 -9 10 6 1.1 7.1
 -9 10 6 -0.3 7.7
 -9 10 5 2.9 7.5
 -9 10 5 6.3 7.1
 -9 10 4 18.7 9.1
 -9 10 4 13.2 8.8
 -9 10 3 85.09 15.9
 -9 10 3 111.89 19
 -9 10 2 13.5 11.3
 -9 10 1 11.9 12.2
 -9 10 0 7.6 11.2
 -9 10 -1 -18.9 6.9
 -9 10 -2 -0.9 10.7
 -9 10 -3 -3.8 11.7
 -9 10 -4 0.1 10.9
 -9 10 -5 27.7 18.5
 -9 11 3 8.4 8.7
 -9 11 3 14.2 10.3
 -9 11 2 42.7 14.3
 -9 11 1 24 12.3
 -9 11 -1 0.8 12.2
 -9 11 -2 28.4 16.9
 10 11 -3 3.2 13.7
 10 11 -2 8.8 11.5
 10 11 -1 -14.7 11
 10 11 0 -13 9.3
 10 11 0 -7.5 10.4
 10 11 1 -16.9 7.2
 10 11 2 -10 6.6
 10 11 2 -9 9.5
 10 10 -6 -2 12.6
 10 10 -5 -2 11.9
 10 10 -4 1.7 12
 10 10 -3 100.29 22
 10 10 -2 3.5 12.5
 10 10 -1 -12.3 8.8
 10 10 -1 16.8 10.9
 10 10 0 122.19 23
 10 10 1 7.2 11.2
 10 10 1 7.3 8.2
 10 10 2 10.5 12
 10 10 2 42.5 9.2
 10 10 3 7.5 11.8
 10 10 4 -12.1 9.9
 10 9 -7 39.4 16.2
 10 9 -6 1.8 10.4
 10 9 -5 2 12.5
 10 9 -4 2.6 10.5
 10 9 -3 2.2 10.6
 10 9 -2 28.8 13.5
 10 9 -2 23.5 10.9
 10 9 -1 5.6 10.9
 10 9 -1 11.7 11.3
 10 9 0 90.39 13.6
 10 9 0 64.19 16.4
 10 9 1 31.4 13.9
 10 9 1 22.4 8.1
 10 9 2 17.1 6.5
 10 9 2 27.4 13.4
 10 9 3 15.8 11.6
 10 9 4 41 15.3
 10 9 5 -3 11.9
 10 9 6 -25.5 10.4
 -10 -8 8 0.1 10.7
 10 8 -8 -7.7 11.6
 -10 -8 7 -3 10.7
 10 8 -7 -11.4 10.2
 -10 -8 6 9.1 10.7
 10 8 -6 2.9 9.3
 -10 -8 5 15 10.7
 10 8 -5 0.5 9.2
 -10 -8 4 19.8 11.5
 10 8 -4 24.8 12.8
 10 8 -3 0.7 9.9
 10 8 -3 15.2 9.4
 10 8 -2 63.39 13.9
 10 8 -2 31.8 11.8
 10 8 -1 167.58 17
 10 8 -1 195.78 21.4
 10 8 0 5.8 8.8
 10 8 0 9.7 7.6
 10 8 1 10 6.3
 10 8 2 125.39 20.6
 10 8 2 117.69 17.2
 10 8 3 101.49 18.8
 10 8 3 116.49 8.8
 10 8 4 48.8 14.8
 10 8 5 -4.1 8.7
 10 8 6 -3.4 11.6
 10 8 7 18.5 14.6
 -10 -7 9 21.6 13.5
 10 7 -9 -6.3 10.8
 -10 -7 8 7.3 13.1
 10 7 -8 16.4 11.9
 -10 -7 7 11.5 11.6
 10 7 -7 19.9 12.6
 -10 -7 6 -2.6 10.6
 10 7 -6 -7.9 8.6
 -10 -7 5 41.9 14.7
 -10 -7 5 58.19 12.2
 10 7 -5 32.7 12.5
 -10 -7 4 -7.3 7.6
 -10 -7 4 11.3 10.5
 10 7 -4 -2.4 7.7
 10 7 -4 -9.4 7.7
 -10 -7 3 26.4 10.4
 -10 -7 3 29.8 11.4
 10 7 -3 26.8 11.1
 10 7 -3 26.5 11.3
 -10 -7 2 63.59 13.1
 -10 -7 2 71.09 15.4
 10 7 -2 85.09 16.9
 10 7 -2 62.49 13
 -10 -7 1 2.4 7.1
 10 7 -1 -5.9 5.7
 10 7 -1 -4.1 6.2
 10 7 0 25.7 8.6
 10 7 0 30.7 11.6
 10 7 1 10.8 6.3
 10 7 1 25.3 12
 10 7 2 32.3 12.5
 10 7 2 17 5.6
 10 7 3 -3.1 9.2
 10 7 4 9.7 12.4
 10 7 5 5.3 11.9
 10 7 6 -16.3 7.9
 10 7 7 11.1 12.8
 -10 -6 10 20.9 15.3
 10 6 -10 23.8 15
 -10 -6 9 34.9 15.1
 10 6 -9 43.8 15.3
 -10 -6 8 13.2 11.1
 10 6 -8 13.4 11.1
 -10 -6 7 6.8 9.1
 -10 -6 7 -3.2 8.8
 10 6 -7 6.2 9.8
 -10 -6 6 13 10.4
 -10 -6 6 -2 7.4
 10 6 -6 7.4 9.5
 -10 -6 5 6.2 10.7
 10 6 -5 14.5 9.3
 10 6 -5 20.5 10.5
 -10 -6 4 8.6 10
 -10 -6 4 20.1 9.5
 10 6 -4 12.9 9.5
 10 6 -4 7.2 8.8
 -10 -6 3 -6.5 5.7
 -10 -6 3 -10.1 6.8
 10 6 -3 -3.4 6.2
 10 6 -3 8.3 8.9
 -10 -6 2 21.1 9.4
 -10 -6 2 14.6 8.3
 10 6 -2 14.1 8.3
 10 6 -2 15.6 8.5
 -10 -6 1 8.4 7.1
 10 6 -1 -3.7 5.5
 10 6 -1 8.9 9.2
 -10 -6 0 -2.3 5.1
 10 6 0 -0.9 7.3
 10 6 0 1.1 5.1
 10 6 1 54.69 8.5
 10 6 1 59.59 13.9
 10 6 2 6 8.7
 10 6 2 4.6 3.7
 10 6 3 56.09 16
 10 6 3 41.5 3.9
 10 6 4 104.69 19
 -10 -5 11 3.5 12.1
 10 5 -11 7.5 15
 -10 -5 10 18.2 13.8
 10 5 -10 -6.9 10.3
 -10 -5 9 -14.4 9.9
 -10 -5 9 12.3 11.5
 10 5 -9 5.2 11.5
 -10 -5 8 43 12.7
 -10 -5 8 55.49 16.5
 10 5 -8 26.6 12.2
 -10 -5 7 32.6 14.3
 -10 -5 7 47.1 13.6
 10 5 -7 45.3 13.1
 -10 -5 6 46.1 12
 -10 -5 6 46 13.7
 10 5 -6 50.09 14.3
 10 5 -6 23.7 10.4
 -10 -5 5 19.2 8.9
 -10 -5 5 11.6 9.6
 10 5 -5 3.7 8.3
 -10 -5 4 201.98 19.1
 -10 -5 4 180.58 17.1
 10 5 -4 178.38 18.7
 10 5 -4 198.88 17.7
 -10 -5 3 5.2 6.8
 -10 -5 3 1.4 7.8
 10 5 -3 11.3 7.8
 10 5 -3 3.7 6.5
 -10 -5 2 45.6 11
 -10 -5 2 35.6 10
 10 5 -2 57.09 11.9
 10 5 -2 41.8 10
 -10 -5 1 36.6 9.1
 10 5 -1 20.1 9
 10 5 -1 21.2 7.5
 -10 -5 0 12.5 6.1
 10 5 0 11 7.7
 10 5 0 7.9 5.1
 -10 -5 -1 22.8 5.8
 10 5 1 25.9 5.6
 10 5 1 23.9 9.4
 10 5 2 16.1 9.9
 10 5 2 12.4 3.8
 -10 -4 11 19.3 14.8
 10 4 -11 12 14.5
 -10 -4 10 -18.8 8.4
 -10 -4 10 12.5 11.5
 10 4 -10 3.8 12.6
 -10 -4 9 2 10.9
 10 4 -9 23.2 13.2
 -10 -4 8 28.8 10.7
 10 4 -8 31.9 13.2
 -10 -4 7 53.29 11.8
 -10 -4 7 37.4 13.9
 10 4 -7 52.99 13.8
 10 4 -7 77.49 15.7
 -10 -4 6 10.1 9.5
 -10 -4 6 32.4 9.1
 10 4 -6 22.4 9.6
 10 4 -6 9.5 9.1
 -10 -4 5 0.9 5.6
 -10 -4 5 2.5 8.9
 10 4 -5 6.9 8.3
 10 4 -5 19.9 8
 -10 -4 4 -1.2 5.3
 -10 -4 4 2.7 6.7
 10 4 -4 -7.5 5.1
 10 4 -4 5.8 7.7
 -10 -4 3 5.9 6.7
 -10 -4 3 4.5 5.7
 10 4 -3 -4.6 4.8
 10 4 -3 4.4 5.9
 -10 -4 2 98.89 13.7
 -10 -4 2 94.99 13.8
 10 4 -2 90.89 12.4
 10 4 -2 109.29 14.2
 -10 -4 1 394.86 20.7
 10 4 -1 421.66 23.4
 10 4 -1 384.26 22.7
 -10 -4 0 174.18 12.9
 10 4 0 176.28 11.8
 10 4 0 177.38 16.6
 -10 -4 -1 -0.8 3.9
 10 4 1 -0.2 6.5
 10 4 1 -0.9 3.3
 -10 -4 -2 71.59 6.7
 10 4 2 76.49 5.9
 -10 -3 11 4.7 9.8
 -10 -3 11 -1.8 10.8
 10 3 -11 -0.5 10.7
 -10 -3 10 -3.3 9.8
 -10 -3 10 -4.2 8.3
 10 3 -10 -6.1 9.9
 -10 -3 9 2.7 8.1
 -10 -3 9 14.9 11.4
 10 3 -9 20 12.2
 -10 -3 8 5.1 7.7
 -10 -3 8 -3.7 8.6
 10 3 -8 -0.9 8.5
 -10 -3 7 42.3 10
 -10 -3 7 37 12.1
 10 3 -7 46.6 12.2
 10 3 -7 46.3 12.7
 -10 -3 6 196.18 19.7
 -10 -3 6 195.78 15.5
 10 3 -6 183.38 16.9
 10 3 -6 202.88 18.8
 -10 -3 5 -3.3 8.1
 -10 -3 5 -4.2 4.9
 10 3 -5 0.7 5.9
 10 3 -5 16.5 7.8
 -10 -3 4 25.5 8.9
 -10 -3 4 17.9 6.5
 10 3 -4 28.1 8.7
 10 3 -4 20.4 6.8
 -10 -3 3 7.7 7
 10 3 -3 6.8 5.3
 10 3 -3 -1.5 5.3
 -10 -3 2 256.17 17.2
 10 3 -2 266.07 16.8
 10 3 -2 264.37 16.6
 -10 -3 1 238.08 15.4
 10 3 -1 241.18 14.6
 10 3 -1 226.48 16.2
 -10 -3 0 25.8 6.6
 10 3 0 22.9 8.7
 10 3 0 14.9 5.2
 -10 -3 -1 111.89 9.1
 10 3 1 110.89 8.2
 -10 -3 -2 148.09 8.6
 -10 -3 -3 38.3 4.2
 -10 -2 12 -6.9 9.2
 -10 -2 11 5.5 8.3
 -10 -2 11 9 10.9
 10 2 -11 10.7 13.3
 -10 -2 10 -5.7 9.2
 -10 -2 10 -3.2 6.9
 10 2 -10 12.9 10.8
 -10 -2 9 37.2 10.7
 10 2 -9 80.69 16.2
 -10 -2 8 26.8 12.1
 -10 -2 8 -2.1 5.7
 10 2 -8 15 8.9
 10 2 -8 -13.8 7.9
 -10 -2 7 16.9 6.8
 -10 -2 7 4.4 8.1
 10 2 -7 -9.2 7.8
 10 2 -7 0.1 8.2
 -10 -2 6 69.49 13.9
 10 2 -6 70.19 11.5
 10 2 -6 96.19 15.3
 -10 -2 5 74.99 8.7
 -10 -2 5 67.69 12.6
 10 2 -5 82.69 12.8
 10 2 -5 58.49 9.3
 -10 -2 4 199.68 12.9
 -10 -2 4 195.78 16.7
 10 2 -4 185.78 15.3
 10 2 -4 203.38 13.4
 -10 -2 3 225.08 14.2
 -10 -2 3 228.88 17.2
 10 2 -3 246.88 13.9
 10 2 -3 232.38 16.4
 -10 -2 2 30 8.6
 10 2 -2 34 7.9
 10 2 -2 48.4 8.1
 -10 -2 1 309.77 17.2
 10 2 -1 279.77 15.1
 10 2 -1 269.57 16.4
 -10 -2 0 82.39 9.8
 10 2 0 68.89 8.1
 -10 -2 -1 78.19 8.2
 10 2 1 65.69 6.8
 -10 -2 -2 56.09 6.4
 -10 -2 -3 66.09 6.2
 -10 -2 -4 118.59 7
 -10 -2 -5 3.8 3
 -10 -2 -5 6.5 2.8
 -10 -2 -6 16.8 4
 10 2 6 16.6 11.5
 -10 -2 -7 29.1 5
 10 2 7 22 12.9
 -10 -2 -8 48.3 6.7
 -10 -2 -9 30.5 5.6
 -10 -2 -10 4.3 3.6
 -10 -1 12 3.8 10.1
 -10 -1 12 -3.4 10.4
 -10 -1 11 24.2 11.8
 -10 -1 11 9.6 9.6
 -10 -1 10 -10.5 6.2
 -10 -1 10 -6.5 8.5
 -10 -1 9 -1.8 5.8
 -10 -1 9 -4.3 7.7
 10 1 -9 -1.1 8.7
 -10 -1 8 7.2 6.1
 -10 -1 8 6.1 9.1
 10 1 -8 0.9 6.7
 10 1 -8 -4.6 7.3
 -10 -1 7 12.8 5.8
 -10 -1 7 15.6 9.7
 10 1 -7 8.3 6.9
 10 1 -7 7.9 7
 -10 -1 6 64.09 8
 -10 -1 6 69.89 14.5
 10 1 -6 76.19 13.6
 10 1 -6 77.19 10.9
 -10 -1 5 -0.6 6.4
 -10 -1 5 5.6 3.7
 10 1 -5 12.5 5.6
 10 1 -5 11.9 6.8
 -10 -1 4 165.48 15.3
 -10 -1 4 168.08 10.2
 10 1 -4 182.38 10.9
 10 1 -4 170.18 14.6
 10 1 -3 13.3 4.3
 10 1 -3 13.1 6.3
 -10 -1 2 83.89 11.5
 10 1 -2 70.99 7.8
 10 1 -2 83.79 12.4
 -10 -1 1 46.3 8.4
 10 1 -1 45.8 8
 -10 -1 0 124.39 10.6
 10 1 0 135.19 9.6
 -10 -1 -1 127.79 9.4
 -10 -1 -2 16.5 4.7
 -10 -1 -3 51.79 6.3
 10 1 4 103.69 17.6
 -10 -1 -5 10.5 4.4
 10 1 5 6 8.8
 -10 -1 -6 24.4 6.2
 10 1 6 9.5 10.2
 -10 -1 -7 -0.4 4.8
 10 1 7 -16.5 9.4
 -10 -1 -8 39.3 8
 -10 -1 -9 27 8.3
 -10 -1 -10 -12.4 5
 -10 -1 -11 10.8 7
 -10 0 12 25.9 14
 -10 0 11 5.1 8.3
 -10 0 11 -5.1 8.1
 -10 0 10 5.6 6.9
 -10 0 10 -1.5 9.1
 -10 0 9 7.3 8.7
 -10 0 9 0.8 6.4
 10 0 -9 8 10.5
 -10 0 8 -0.2 5.1
 -10 0 8 13 8.5
 10 0 -8 16.4 10.1
 -10 0 7 1.3 4.3
 -10 0 7 4.4 8.5
 10 0 -7 -2.2 7.6
 -10 0 6 119.99 8.6
 -10 0 6 132.19 17.1
 10 0 -6 118.89 14.5
 10 0 -6 88.69 9.9
 -10 0 5 3.5 6.1
 -10 0 5 2.2 3
 10 0 -5 2.3 5.2
 10 0 -5 -2.4 3.8
 -10 0 4 301.37 19.3
 -10 0 4 286.87 11
 10 0 -4 306.57 11.8
 10 0 -4 294.17 17.7
 -10 0 3 1.2 6.8
 10 0 -3 1 2.4
 10 0 -3 -5.8 3.9
 -10 0 2 423.56 20.4
 10 0 -2 425.76 15
 10 0 -2 418.26 19.9
 -10 0 1 8.1 5.5
 10 0 -1 2.7 4.7
 -10 0 0 889.81 30.2
 -10 0 -1 4.9 4.4
 10 0 1 6.3 6.8
 -10 0 -2 122.29 9.4
 10 0 2 103.19 14.3
 10 0 3 -9.4 6
 10 0 4 17.2 9.7
 -10 0 -5 -4.7 3.5
 10 0 5 7.8 7.8
 -10 0 -7 7.5 5.2
 10 0 7 1.7 9.9
 -10 0 -8 24.5 8.1
 -10 0 -9 -0.4 6.7
 -10 0 -10 9.9 8.8
 -10 0 -11 -15.3 8.3
 -10 1 12 -4.4 8.6
 -10 1 11 -25.1 8.7
 -10 1 11 6 8.2
 -10 1 10 0.8 6.9
 -10 1 9 0.5 8.9
 -10 1 9 11.8 7.1
 10 -1 -9 11.2 8.4
 -10 1 8 12.2 9.5
 -10 1 8 -3.8 4.9
 10 -1 -8 -12.9 5.3
 -10 1 7 3.5 4.6
 -10 1 7 4.5 7.7
 10 -1 -7 19.7 7.9
 -10 1 6 58.69 11.8
 -10 1 6 70.39 6
 10 -1 -6 71.99 11.8
 -10 1 5 11.3 7.2
 10 -1 -5 9.1 6.3
 -10 1 4 177.58 14.7
 10 -1 -4 149.88 12.8
 -10 1 3 8 6.9
 10 -1 -3 4.3 5.9
 -10 1 2 80.19 10.6
 10 -1 -2 77.89 5.6
 10 -1 -2 75.39 10
 -10 1 1 47 7.8
 10 -1 -1 32.2 6.1
 -10 1 0 104.99 10.4
 10 -1 0 119.19 11
 -10 1 -1 120.29 9.9
 10 -1 1 111.19 12.3
 10 -1 2 11.3 6.7
 10 -1 3 66.39 12.5
 10 -1 4 105.49 16.4
 10 -1 5 0.2 7.5
 -10 1 -6 26.3 8.1
 10 -1 6 44.6 19
 -10 1 -7 13.1 6.3
 10 -1 7 -1.1 8.3
 -10 1 -8 32.1 9.5
 -10 1 -9 41 11.3
 -10 1 -10 -16.3 9
 -10 1 -11 22.4 13.3
 -10 2 12 13.1 9.2
 -10 2 12 2.5 10.6
 -10 2 11 32.5 9.4
 -10 2 11 7 10
 -10 2 10 -2.9 8.3
 -10 2 10 16.2 7.2
 -10 2 9 53.69 13.7
 10 -2 -9 43.6 12.2
 -10 2 8 16.7 10
 -10 2 8 16.9 6
 10 -2 -8 14.9 8.6
 -10 2 7 11.2 4.6
 -10 2 7 20.5 9
 10 -2 -7 2.5 6.6
 -10 2 6 60.89 12
 -10 2 6 65.39 5.6
 10 -2 -6 69.29 11.9
 -10 2 5 68.59 11.1
 10 -2 -5 75.19 11
 -10 2 4 191.68 15.4
 10 -2 -4 190.58 14.1
 -10 2 3 226.38 15.9
 10 -2 -3 240.68 15.4
 10 -2 -2 31.3 3.9
 -10 2 1 265.17 15.9
 -10 2 1 280.47 14.6
 10 -2 -1 279.47 13.3
 -10 2 0 77.59 11
 -10 2 0 80.69 10.8
 10 -2 0 68.79 9.7
 -10 2 -1 48.6 10.7
 10 -2 1 53.89 9.9
 -10 2 -2 49.5 12.1
 10 -2 2 46.6 9.8
 -10 2 -3 58.89 12.1
 10 -2 3 31.2 9.9
 -10 2 -4 112.09 19.4
 10 -2 4 129.69 16
 -10 2 -5 -1.9 8.6
 10 -2 5 2.5 9.9
 -10 2 -6 8 7.3
 10 -2 6 6 10.7
 -10 2 -7 29.5 10.3
 10 -2 7 45.8 14.7
 -10 2 -8 47.6 10.9
 -10 2 -9 54.29 13.5
 -10 2 -10 42.9 13.4
 -10 3 11 14.4 11
 -10 3 11 -12.2 7.2
 -10 3 10 -4.5 7.3
 -10 3 10 10.1 7.2
 -10 3 9 16.3 8.8
 -10 3 9 15.2 9.8
 10 -3 -9 28.4 10.5
 -10 3 8 17.1 5.9
 -10 3 8 31.6 11.5
 10 -3 -8 12.7 8.6
 -10 3 7 36 11.3
 -10 3 7 35.5 6.6
 -10 3 7 23.9 5.7
 10 -3 -7 41.9 9.5
 -10 3 6 174.98 15.9
 -10 3 6 179.78 9.7
 -10 3 6 183.98 8.9
 10 -3 -6 186.88 15.9
 -10 3 5 -0.7 5.5
 -10 3 5 7 2.7
 10 -3 -5 4.5 6
 -10 3 4 8.4 6.2
 10 -3 -4 10.7 6.1
 -10 3 3 -3.2 4.3
 -10 3 3 4.3 2.9
 -10 3 2 261.47 12.5
 -10 3 2 258.17 16.4
 10 -3 -2 238.88 10.9
 -10 3 1 207.88 15.3
 -10 3 1 198.28 13.2
 10 -3 -1 226.38 12.3
 -10 3 0 22.8 7.7
 10 -3 0 16.3 6.4
 -10 3 -1 104.89 14.4
 10 -3 1 95.39 11.7
 10 -3 2 166.98 15.1
 -10 3 -3 19.9 10.5
 10 -3 3 32.6 9.8
 -10 3 -4 5.2 7.9
 10 -3 4 -0.1 6.6
 -10 3 -5 21.9 12.2
 10 -3 5 10.6 8.2
 -10 3 -6 17.5 12.6
 -10 3 -6 13 7.8
 10 -3 6 14.2 10.1
 -10 3 -7 109.89 17.5
 -10 3 -7 81.59 21.7
 -10 3 -8 -21.8 7.7
 -10 3 -9 91.89 16.2
 -10 4 11 15.7 9.7
 -10 4 11 17 9.4
 -10 4 10 4.9 10.6
 -10 4 10 0.7 6.8
 -10 4 9 -0.5 8.6
 -10 4 9 9.1 7.3
 10 -4 -9 0.9 7.7
 -10 4 8 20.3 10.1
 -10 4 8 13.5 6.1
 -10 4 8 9.1 6.9
 10 -4 -8 17.6 8.4
 -10 4 7 32.3 7.4
 -10 4 7 42.8 6.9
 -10 4 7 41.9 11.8
 10 -4 -7 40.6 9.9
 -10 4 6 18.3 8.3
 -10 4 6 16.7 5.9
 -10 4 6 25 5
 -10 4 5 13.4 3.7
 -10 4 5 14.9 7.8
 -10 4 4 -2.7 4.8
 -10 4 4 1.7 3.1
 -10 4 3 -1.8 3.4
 -10 4 3 2.3 5.2
 -10 4 2 94.69 11.5
 -10 4 2 96.89 9.3
 10 -4 -2 89.49 8.1
 -10 4 1 417.96 20.4
 10 -4 -1 397.66 18.1
 -10 4 0 155.28 14.2
 10 -4 0 190.28 13.3
 -10 4 -1 -6.1 5.6
 10 -4 1 8.7 6
 -10 4 -2 58.09 13.4
 10 -4 2 73.29 11.7
 -10 4 -3 17.9 10.4
 10 -4 3 19 7.7
 -10 4 -4 25.9 10.5
 10 -4 4 36.7 11.7
 -10 4 -5 9.1 11
 10 -4 5 26.5 12.2
 -10 4 -6 225.48 25.3
 -10 4 -6 217.78 22.8
 10 -4 6 233.68 22.5
 -10 4 -7 30 12.2
 -10 4 -7 4.3 11.3
 -10 4 -8 45.3 20
 -10 4 -9 12.1 14.8
 -10 5 11 8.1 9.5
 -10 5 11 -2.9 8.1
 -10 5 11 17.6 8.9
 -10 5 10 -10.8 5.4
 -10 5 10 8.3 7.8
 -10 5 9 4.1 5.7
 -10 5 9 -7 6.6
 -10 5 9 7.6 9.3
 -10 5 8 24.4 10.5
 -10 5 8 20.7 6.7
 -10 5 8 -5.5 10.1
 -10 5 7 31.2 10.3
 -10 5 7 35 7
 -10 5 6 51.59 7.5
 -10 5 6 44.4 11.5
 -10 5 5 9.7 4.7
 -10 5 5 15.4 8.5
 -10 5 4 192.18 16
 -10 5 4 167.18 11.1
 -10 5 3 2 4.5
 -10 5 3 -0.3 5.8
 10 -5 -3 11 5
 -10 5 2 51.59 8.8
 -10 5 2 45 9.4
 10 -5 -2 32 6.9
 -10 5 1 43.2 9.2
 10 -5 -1 29.5 7.2
 -10 5 0 7.6 7.5
 10 -5 0 9.3 5.9
 -10 5 -1 18 9.8
 10 -5 1 10 6.6
 -10 5 -2 8.5 9.4
 10 -5 2 6.4 6.9
 -10 5 -3 6.9 9.5
 10 -5 3 10.1 7.7
 -10 5 -4 49.8 14.8
 10 -5 4 39.2 12.2
 -10 5 -5 6.9 11.9
 10 -5 5 15.8 10.6
 -10 5 -6 23.6 15.3
 -10 5 -6 17.1 9.8
 -10 5 -7 27.9 14
 -10 5 -8 145.49 27
 -10 5 -9 5.6 14.3
 -10 6 10 36.1 11.2
 -10 6 10 32.3 10.3
 -10 6 10 21.1 8
 -10 6 9 21.9 9.8
 -10 6 9 5 9.3
 -10 6 9 28.9 8
 -10 6 8 7 7.8
 -10 6 8 7 8.5
 -10 6 7 5.1 6.7
 -10 6 7 -4.8 4.7
 -10 6 6 7.5 5
 -10 6 6 6.8 6.9
 -10 6 5 0.4 4.7
 -10 6 5 3 6.4
 -10 6 4 8.6 7.1
 -10 6 4 17.6 5.8
 -10 6 3 0.4 5.1
 -10 6 3 2.1 6
 10 -6 -3 1.5 8.7
 -10 6 2 8.6 6.9
 -10 6 2 10.5 7.2
 10 -6 -2 14.1 6.4
 -10 6 1 -0.2 6.5
 10 -6 -1 0.9 5.9
 -10 6 0 -3.7 7
 10 -6 0 -4.3 4.9
 -10 6 -1 60.19 13.3
 10 -6 1 56.69 11.5
 -10 6 -2 5 9.4
 10 -6 2 15.3 8.5
 -10 6 -3 51.69 14.4
 10 -6 3 29.2 11.6
 -10 6 -4 180.18 21.5
 10 -6 4 195.88 21.5
 -10 6 -5 128.19 24
 -10 6 -6 12.7 12
 -10 6 -7 -10.9 10.3
 -10 6 -8 17.9 17.9
 -10 6 -9 15 17.1
 -10 7 9 -7 9.2
 -10 7 9 6.4 9.5
 -10 7 9 3.5 6.5
 -10 7 8 3 7.4
 -10 7 8 -4.4 5.6
 -10 7 7 2.5 5.7
 -10 7 7 12.1 8.5
 -10 7 6 6.7 6.3
 -10 7 6 4.7 7.7
 -10 7 5 27.2 7.8
 -10 7 5 16.6 8.3
 -10 7 4 -0.7 6.5
 -10 7 4 14.9 6.4
 -10 7 3 23.4 8.3
 -10 7 3 26.9 8.8
 10 -7 -3 27.9 9.1
 -10 7 2 85.89 13.7
 10 -7 -2 87.39 13.2
 -10 7 1 3 7.5
 10 -7 -1 1 5.9
 -10 7 0 52.49 13
 10 -7 0 42.6 10.9
 -10 7 -1 3.7 9.5
 10 -7 1 12 8.2
 -10 7 -2 12.3 10.3
 -10 7 -3 7 10.6
 10 -7 3 12 8.5
 -10 7 -4 0.2 9.6
 -10 7 -5 -7.5 10.8
 -10 7 -6 -1.6 11.9
 -10 7 -7 7.3 15.1
 -10 7 -8 9.4 17.2
 -10 8 8 2.6 6.1
 -10 8 8 -10.7 6.6
 -10 8 7 1.6 9.5
 -10 8 7 3.3 5.8
 -10 8 6 5.4 7.5
 -10 8 6 1.2 6
 -10 8 5 7.4 7
 -10 8 5 -2.9 6.5
 -10 8 4 18.6 7.8
 -10 8 4 25.9 9.7
 -10 8 3 1.9 7.2
 -10 8 3 2.2 7.9
 10 -8 -3 3.5 7.3
 -10 8 2 47.2 11.4
 10 -8 -2 14.3 9.2
 -10 8 1 151.88 17.6
 10 -8 -1 218.38 18.5
 -10 8 0 18 10.5
 10 -8 0 1.9 8.4
 -10 8 -1 28 11.4
 10 -8 1 -6.1 8.4
 -10 8 -2 109.19 18.5
 10 -8 2 126.69 18.3
 -10 8 -3 93.89 19.5
 -10 8 -4 36.5 16.1
 -10 8 -5 2.2 12.5
 -10 8 -6 26.1 16.3
 -10 8 -7 12.1 14.3
 -10 9 7 19 8.7
 -10 9 7 20.8 9.2
 -10 9 6 2.4 8.2
 -10 9 6 -0.4 5.8
 -10 9 5 18.6 9.1
 -10 9 5 5.8 7.5
 -10 9 4 5.9 7.9
 -10 9 4 6.9 8.8
 -10 9 3 -3.5 7.3
 -10 9 3 5.9 8.1
 10 -9 -3 6.3 9.7
 -10 9 2 15.8 10.3
 10 -9 -2 25.4 11.1
 -10 9 1 0.6 9.1
 10 -9 -1 22.5 10.4
 -10 9 0 52.29 13.9
 10 -9 0 78.99 16.8
 -10 9 -1 20.7 12.2
 -10 9 -2 5 11.6
 -10 9 -3 16.1 14.1
 -10 9 -4 30.6 14.4
 -10 9 -5 19.5 15.6
 -10 9 -6 -19.7 12
 -10 10 6 -2.6 7.6
 -10 10 6 -5.9 7.5
 -10 10 5 13.1 9
 -10 10 5 1.1 6.8
 -10 10 4 -14.4 7
 -10 10 4 -1.4 6.9
 -10 10 3 82.89 17
 -10 10 3 108.89 18.1
 -10 10 2 -2.5 8.4
 -10 10 1 -10.2 9.5
 -10 10 0 118.29 19.9
 -10 10 -1 24.2 12.7
 -10 10 -2 29.1 14
 -10 10 -3 14.9 14.3
 -10 10 -4 -5.4 11.6
 -10 11 3 0.6 10.5
 -10 11 3 1.6 7.5
 -10 11 2 30 12.8
 -10 11 1 1.7 10.5
 -10 11 0 -4.3 8.2
 -10 11 -1 18.4 13.7
 -10 11 -2 -2.5 10.5
 11 11 -2 44.9 15.5
 11 11 -1 8.6 11.6
 11 11 0 1.6 10.2
 11 11 0 22.8 12.2
 11 11 1 6.3 15.4
 11 11 1 -2.5 10.6
 11 10 -5 13.7 13.8
 11 10 -4 23.3 14.5
 11 10 -3 0.6 11.1
 11 10 -2 161.08 26.4
 11 10 -1 32.1 11.3
 11 10 -1 12.3 11.3
 11 10 0 23.3 12.7
 11 10 1 -0.4 10.6
 11 10 1 9.3 7.4
 11 10 2 13.7 13.1
 11 10 2 20.3 6.9
 11 10 3 17.8 15
 11 10 3 0 6.5
 11 10 4 7.2 12.4
 11 9 -7 26.7 16.1
 11 9 -6 8.5 11.5
 11 9 -5 37.6 14.3
 11 9 -4 6.4 10.2
 11 9 -3 27.8 14
 11 9 -2 10.7 10.5
 11 9 -2 -6.3 8.2
 11 9 -1 -4.7 8.2
 11 9 0 47 11
 11 9 0 44.3 14.4
 11 9 1 8.8 6.7
 11 9 1 5.8 9.8
 11 9 2 17.1 11.4
 11 9 2 9.4 6.2
 11 9 3 -9.5 9.6
 11 9 3 7.4 4.2
 11 9 4 9.3 11.4
 11 9 5 -2.3 11.6
 11 9 6 5.2 12.6
 -11 -8 8 34.2 17.1
 11 8 -8 -4.6 11
 -11 -8 7 3.5 11.2
 11 8 -7 12.6 11.6
 -11 -8 6 25.1 12.9
 11 8 -6 6.9 10.1
 -11 -8 5 1 10.3
 11 8 -5 -2.1 10.2
 -11 -8 4 0.1 8.6
 11 8 -4 14.3 11.6
 -11 -8 3 19.7 11.1
 11 8 -3 17.5 9.9
 11 8 -3 -17.6 17.4
 11 8 -2 14.4 17.3
 11 8 -1 11.4 9
 11 8 0 145.29 14.9
 11 8 0 156.88 36
 11 8 1 116.99 12.7
 11 8 1 102.59 19.3
 11 8 2 5.5 5.1
 11 8 2 2.6 10.1
 11 8 3 7.1 3.9
 11 8 4 15 12.4
 11 8 5 6.5 11.1
 11 8 6 8.2 11.8
 11 8 7 -9.7 10.8
 -11 -7 9 17.4 15.6
 11 7 -9 36.7 14.9
 -11 -7 8 9.9 12.7
 11 7 -8 20.1 12.9
 -11 -7 7 9.2 11.5
 11 7 -7 2.1 11.8
 -11 -7 6 32 13.5
 11 7 -6 42.6 13.9
 -11 -7 5 5.8 9.7
 -11 -7 5 1.1 9.5
 11 7 -5 -11.5 8.2
 -11 -7 4 8.2 9.2
 -11 -7 4 -1 8
 11 7 -4 9.4 8.3
 11 7 -4 0.7 9.3
 -11 -7 3 69.39 16.7
 -11 -7 3 70.09 15.7
 11 7 -3 68.29 14.9
 -11 -7 2 -3.2 7
 -11 -7 2 -7.5 8.4
 11 7 -2 11.9 8.4
 11 7 -2 12.5 10.3
 -11 -7 1 71.39 12.9
 11 7 -1 56.09 11.1
 11 7 -1 67.19 14.5
 11 7 0 9.8 6.5
 11 7 0 -5.6 7.6
 11 7 1 9.7 10.2
 11 7 1 10.2 6
 11 7 2 19.9 11.5
 11 7 2 27.5 5.9
 11 7 3 -1 2.8
 11 7 4 34.4 13.2
 11 7 5 15.2 11.6
 11 7 6 18.2 12.1
 11 7 7 1.9 12.6
 -11 -6 10 11.2 14.2
 11 6 -10 -14.9 12.2
 -11 -6 9 17 14.6
 11 6 -9 22.7 14.1
 -11 -6 8 -6.2 9.7
 11 6 -8 10 10.7
 -11 -6 7 4 10.4
 -11 -6 7 4.5 9.3
 11 6 -7 10.8 10.3
 -11 -6 6 19.6 9.3
 -11 -6 6 48.4 15.2
 11 6 -6 33.7 11.1
 -11 -6 5 -0.6 8.9
 -11 -6 5 6.1 8.1
 11 6 -5 9.8 9.9
 11 6 -5 25.9 12.1
 -11 -6 4 12.1 10.1
 -11 -6 4 18 10.4
 11 6 -4 7.4 8.4
 -11 -6 3 0.9 7
 -11 -6 3 0.3 6.5
 11 6 -3 11.4 8.7
 11 6 -3 7.3 8.1
 -11 -6 2 16.7 9.9
 -11 -6 2 21.1 9.8
 11 6 -2 37 10
 11 6 -2 14 9.4
 -11 -6 1 63.79 11.3
 11 6 -1 52.39 10.7
 11 6 -1 58.79 13.9
 -11 -6 0 60.39 10.8
 11 6 0 67.89 14.4
 11 6 0 67.89 10.7
 11 6 1 95.39 9.7
 11 6 1 101.59 16.7
 11 6 2 162.68 10.2
 11 6 2 157.78 22.4
 11 6 3 135.99 21.2
 11 6 4 51.19 15.5
 -11 -5 10 20.8 14.1
 11 5 -10 22.8 15.5
 -11 -5 9 -10.9 9
 -11 -5 9 22.3 12.4
 11 5 -9 16.5 12.4
 -11 -5 8 11.6 11.4
 -11 -5 8 25.7 11.4
 11 5 -8 0.9 9.5
 -11 -5 7 92.19 15.6
 11 5 -7 65.49 15.3
 -11 -5 6 66.09 16.9
 -11 -5 6 52.49 11.6
 11 5 -6 70.69 14.2
 11 5 -6 64.09 14
 -11 -5 5 3.2 7.9
 -11 -5 5 -4.9 9.2
 11 5 -5 26.8 11.3
 11 5 -5 13.2 8.5
 -11 -5 4 21.6 9.8
 -11 -5 4 22.4 9
 11 5 -4 17.7 8.8
 11 5 -4 16.9 8.8
 -11 -5 3 2.1 8.2
 -11 -5 3 11 8.2
 11 5 -3 25 9.5
 11 5 -3 8.2 7.5
 -11 -5 2 114.99 14.3
 11 5 -2 106.29 13.1
 11 5 -2 125.39 14.3
 -11 -5 1 15.2 8.1
 11 5 -1 11.7 9.1
 11 5 -1 15.6 6.7
 -11 -5 0 -0.8 4.9
 11 5 0 -3.2 6.2
 -11 -5 -1 82.19 9.4
 11 5 1 70.79 8.2
 11 5 1 99.69 17.4
 -11 -5 -2 79.59 7.7
 11 5 2 88.39 7.2
 11 5 2 97.49 17.1
 -11 -4 11 15.3 12
 11 4 -11 -12.4 18
 -11 -4 10 3.5 9.2
 -11 -4 10 9.6 11.5
 11 4 -10 5.6 12
 -11 -4 9 -1.1 8.4
 -11 -4 9 8.4 11.8
 11 4 -9 27.5 12
 -11 -4 8 6.9 10.4
 -11 -4 8 1.8 7.6
 11 4 -8 9.7 10.4
 -11 -4 7 35.8 10.3
 -11 -4 7 21.8 12.6
 11 4 -7 51.69 15.4
 11 4 -7 28.6 11.9
 -11 -4 6 9.6 6.8
 -11 -4 6 7.9 10
 11 4 -6 15.7 8.4
 11 4 -6 6.5 7.7
 -11 -4 5 12.8 6.8
 -11 -4 5 15.4 8.7
 11 4 -5 2.9 7
 11 4 -5 11.8 8.4
 -11 -4 4 3 7.9
 -11 -4 4 12.3 7
 11 4 -4 9.1 7.2
 11 4 -4 2.4 6.3
 -11 -4 3 -3.2 5.7
 -11 -4 3 -2.1 6.4
 11 4 -3 -1.9 5.4
 11 4 -3 -0.6 5.4
 -11 -4 2 363.56 22.1
 11 4 -2 362.46 21.2
 11 4 -2 395.76 22.3
 -11 -4 1 39.4 9.1
 11 4 -1 60.89 11.3
 11 4 -1 62.29 9.7
 -11 -4 0 -6.6 4.5
 11 4 0 4.8 7.2
 11 4 0 2.4 4.6
 -11 -4 -1 5.1 4.6
 11 4 1 3.2 8.4
 11 4 1 4.3 3.6
 -11 -4 -2 14.1 4.5
 11 4 2 13.5 3.7
 -11 -3 11 1 10.3
 -11 -3 11 -1.2 9.8
 11 3 -11 4.8 11
 -11 -3 10 56.39 16.6
 11 3 -10 49.6 15.6
 -11 -3 9 16.7 11.6
 -11 -3 9 6 6.7
 11 3 -9 1.3 10.8
 -11 -3 8 55.69 11.6
 -11 -3 8 67.99 15.4
 11 3 -8 45 12.9
 -11 -3 7 15.6 10.8
 -11 -3 7 13.8 7.9
 11 3 -7 7.2 10.1
 11 3 -7 15.8 9
 -11 -3 6 20.9 10.3
 -11 -3 6 9.3 6
 11 3 -6 9.8 7.6
 -11 -3 5 84.09 15.8
 -11 -3 5 84.59 11.9
 11 3 -5 82.59 11.9
 11 3 -5 65.59 12.7
 -11 -3 4 66.89 13
 -11 -3 4 61.99 10.2
 11 3 -4 67.89 12.3
 11 3 -4 65.69 10.4
 -11 -3 3 130.19 12.7
 -11 -3 3 139.39 14.6
 11 3 -3 112.89 12.3
 11 3 -3 144.29 12.5
 11 3 -2 31.9 7.8
 11 3 -2 25.6 6.9
 -11 -3 1 532.45 24
 11 3 -1 511.75 25.2
 -11 -3 0 780.42 29.2
 11 3 0 827.82 28.2
 -11 -3 -1 14.7 5.5
 11 3 1 14.7 4.5
 -11 -3 -2 155.98 9.5
 -11 -3 -3 2.2 2.9
 -11 -2 12 -21.3 8.9
 -11 -2 11 21.3 11.9
 -11 -2 11 19.5 14
 11 2 -11 9.5 13.5
 -11 -2 10 17.7 8.7
 -11 -2 10 -0.7 9.1
 11 2 -10 11.8 10.7
 -11 -2 9 56.99 14.9
 -11 -2 9 54.39 11.2
 11 2 -9 47.5 13.8
 -11 -2 8 2.6 9.6
 -11 -2 8 10.7 6.2
 11 2 -8 0 8.1
 11 2 -8 1.5 7.3
 -11 -2 7 -7.8 4.6
 -11 -2 7 -5.6 6.9
 11 2 -7 -4.9 6.1
 11 2 -7 6.7 6.9
 -11 -2 6 12.7 5.9
 -11 -2 6 6.9 8.7
 11 2 -6 10.2 7.2
 11 2 -6 1.9 6.7
 -11 -2 5 19.4 9.1
 -11 -2 5 18.8 6
 11 2 -5 25.5 7.2
 11 2 -5 23.9 8.5
 -11 -2 4 51.29 8.2
 -11 -2 4 70.69 12.9
 11 2 -4 44 8
 11 2 -4 71.99 11.9
 -11 -2 3 71.49 12.2
 11 2 -3 60.19 10.7
 11 2 -3 62.09 8.7
 -11 -2 2 141.29 14.3
 11 2 -2 148.59 12.3
 11 2 -2 168.38 13
 -11 -2 1 897.91 33.1
 11 2 -1 915.71 33.7
 11 2 -1 919.91 32
 -11 -2 0 13.2 6
 11 2 0 9.1 4.9
 -11 -2 -1 58.09 8.2
 11 2 1 62.69 7.4
 -11 -2 -2 542.25 19.6
 -11 -2 -3 28.9 5.1
 -11 -2 -4 31.9 4.9
 -11 -2 -5 16.4 3.6
 -11 -2 -5 21.1 4.3
 -11 -2 -6 19.3 4
 -11 -2 -6 19.8 4.6
 11 2 6 10.3 11.5
 -11 -2 -7 20.4 4.5
 -11 -2 -8 11.2 4.4
 -11 -2 -9 -3.8 3
 -11 -2 -10 -5.2 3.6
 -11 -1 12 16.7 10
 -11 -1 12 46 15.9
 -11 -1 11 4.1 11.4
 -11 -1 11 5.6 8
 -11 -1 10 18.6 8
 -11 -1 10 28.8 12.6
 -11 -1 9 11.7 6.8
 -11 -1 9 17 11.6
 11 1 -9 9.2 9.5
 -11 -1 8 68.79 10.1
 -11 -1 8 64.69 15.4
 11 1 -8 60.89 11.7
 11 1 -8 61.49 14.8
 -11 -1 7 29.4 10.6
 -11 -1 7 10.2 5.3
 11 1 -7 30.9 8.3
 11 1 -7 19.3 11.7
 -11 -1 6 4.2 7.2
 -11 -1 6 9.5 4.4
 -11 -1 5 57.79 6.8
 -11 -1 5 54.69 11.9
 11 1 -5 45.3 10.2
 11 1 -5 34.3 7
 -11 -1 4 100.29 8.5
 -11 -1 4 99.39 14.4
 11 1 -4 100.09 13.7
 11 1 -4 87.59 8.3
 -11 -1 3 63.99 11.2
 11 1 -3 55.39 6.7
 11 1 -3 80.49 11.3
 -11 -1 2 89.89 12.7
 11 1 -2 69.49 8.1
 11 1 -2 80.39 11
 -11 -1 1 613.44 25.2
 11 1 -1 606.64 24.2
 -11 -1 0 -1.6 4.8
 11 1 0 3.5 4.5
 -11 -1 -1 808.12 27.5
 -11 -1 -2 243.58 12.8
 -11 -1 -3 9 4
 -11 -1 -4 80.59 7.5
 11 1 4 86.19 16.1
 -11 -1 -5 7.1 4.3
 11 1 5 16.8 11
 -11 -1 -6 39.3 6.9
 11 1 6 42.4 12.7
 -11 -1 -7 21.8 6.3
 -11 -1 -8 -1.7 5.5
 -11 -1 -9 23.2 7.9
 -11 -1 -10 10 6.1
 -11 0 12 8 12
 -11 0 12 -12.3 9.2
 -11 0 11 -9.4 7.5
 -11 0 11 2.9 10.6
 -11 0 10 45.2 9.9
 -11 0 10 61.79 15
 -11 0 9 -1.1 9
 -11 0 9 -0.1 5.7
 -11 0 8 72.19 14.7
 -11 0 8 45.4 8
 11 0 -8 56.79 12.4
 -11 0 7 -10.5 5.7
 -11 0 7 -0.4 3.5
 11 0 -7 2.1 9.1
 -11 0 6 37.3 10.7
 -11 0 6 23.2 4.7
 11 0 -6 20.5 7.6
 11 0 -6 28.2 6.4
 -11 0 5 -4.6 2.3
 -11 0 5 -2.5 6
 11 0 -5 0.7 5.8
 11 0 -5 -6.2 3.1
 -11 0 3 -4.1 4.5
 11 0 -3 -1.6 2.4
 11 0 -3 3.4 4.9
 -11 0 2 327.67 17.9
 11 0 -2 295.57 16.6
 11 0 -2 285.97 12.7
 -11 0 1 4.3 5.2
 11 0 -1 1.2 5.5
 -11 0 0 5725.73 141.09
 -11 0 -1 12.9 5.6
 11 0 1 -1.2 6.1
 -11 0 -2 244.08 13.4
 11 0 2 227.78 19.3
 11 0 3 -2.1 7.1
 11 0 4 180.38 20.3
 11 0 5 -0.3 9
 -11 0 -6 10.1 5.8
 11 0 6 6.5 8.7
 -11 0 -7 5.2 6
 11 0 7 6 16.7
 -11 0 -8 80.29 11.7
 -11 0 -9 -11.4 5.9
 -11 0 -10 5.1 8.1
 -11 1 12 3.9 10.2
 -11 1 12 22 9.3
 -11 1 11 6.2 9.4
 -11 1 11 1.6 7.8
 -11 1 10 9.2 10.8
 -11 1 10 6.9 6.6
 -11 1 9 -3.1 7.8
 -11 1 9 -0.5 5.6
 -11 1 8 55.09 7.9
 -11 1 8 52.29 13.2
 11 -1 -8 64.69 13.1
 -11 1 7 19.5 4.8
 -11 1 7 29.1 10.4
 11 -1 -7 26.5 9
 -11 1 6 2.9 6.8
 -11 1 6 6.2 2.4
 11 -1 -6 2.1 5.4
 -11 1 5 42.4 10.4
 11 -1 -5 35.9 8.9
 -11 1 4 82.39 12.3
 11 -1 -4 103.59 11.9
 -11 1 3 67.19 11.4
 11 -1 -3 78.99 10.8
 11 -1 -2 80.99 10.8
 11 -1 -2 86.49 6.4
 -11 1 1 624.04 25.7
 11 -1 -1 590.24 22.2
 -11 1 0 -0.9 4.4
 11 -1 0 8.5 5.7
 -11 1 -1 771.52 28
 11 -1 1 736.83 31
 11 -1 2 205.08 17.1
 11 -1 3 4.6 6.6
 11 -1 4 104.09 17.4
 11 -1 5 0.4 7.7
 -11 1 -6 58.69 10.7
 11 -1 6 24.4 11.8
 -11 1 -7 26.1 9.2
 -11 1 -8 -4.5 6.9
 -11 1 -9 22.5 10
 -11 1 -10 29.1 12.6
 -11 2 12 -9.4 9.2
 -11 2 11 14.9 7.4
 -11 2 11 0.2 9.3
 -11 2 10 7.3 10.2
 -11 2 10 19.6 7.3
 -11 2 9 44.4 13.7
 -11 2 9 79.49 9.6
 11 -2 -9 72.29 16.5
 -11 2 8 -1.3 7.5
 -11 2 8 -4.7 3.8
 11 -2 -8 -5.7 6.1
 -11 2 7 1.6 7.6
 -11 2 7 1.2 3.2
 11 -2 -7 8 7.7
 -11 2 6 -4.2 6
 11 -2 -6 -5.1 6.5
 -11 2 5 25.3 8.3
 11 -2 -5 22.2 7.7
 -11 2 4 69.19 11.7
 11 -2 -4 63.59 10.5
 -11 2 3 59.89 10.3
 11 -2 -3 59.79 9.7
 -11 2 2 153.68 13.1
 11 -2 -2 139.99 7.1
 -11 2 1 925.81 33.9
 11 -2 -1 901.21 29
 11 -2 0 6.8 5.9
 -11 2 -1 52.39 11.2
 11 -2 1 61.09 10.5
 -11 2 -2 545.25 30.8
 11 -2 2 539.35 27.5
 -11 2 -3 31.9 11.6
 11 -2 3 34.3 11
 11 -2 4 31.2 11.3
 11 -2 5 23.2 10.9
 -11 2 -6 9.5 7.6
 11 -2 6 -11.7 8.6
 -11 2 -7 10.2 8
 -11 2 -8 -0.4 8.4
 -11 2 -9 3.2 8.4
 -11 2 -10 20 11.9
 -11 3 11 -15.3 6.3
 -11 3 11 21 11
 -11 3 10 46 14.6
 -11 3 9 15.3 10.3
 -11 3 9 7.3 5.7
 11 -3 -9 22.9 11.4
 -11 3 8 48.4 7.3
 -11 3 8 46.1 7.2
 -11 3 8 51.29 13.1
 11 -3 -8 41 11.4
 -11 3 7 2 3.7
 -11 3 7 25.6 10.5
 -11 3 7 12 3.7
 -11 3 6 9.5 7.4
 11 -3 -6 34.4 9.8
 -11 3 5 70.09 12.5
 11 -3 -5 87.59 13
 -11 3 4 54.59 10.4
 11 -3 -4 45.7 9.4
 -11 3 3 132.99 7
 -11 3 3 129.89 13
 -11 3 2 14.2 6.7
 -11 3 2 23.9 5.4
 11 -3 -2 23.7 4.3
 -11 3 1 542.15 22.7
 -11 3 1 558.54 25.4
 11 -3 -1 541.95 21
 -11 3 0 804.22 32.6
 11 -3 0 867.91 31.1
 -11 3 -1 17.8 8.6
 11 -3 1 12.2 7.9
 -11 3 -2 146.49 17.3
 11 -3 2 144.59 14.7
 -11 3 -3 -1.5 8.1
 11 -3 3 3.7 7.6
 -11 3 -4 50.99 14.4
 11 -3 4 65.39 14.4
 -11 3 -5 -6.8 9.3
 11 -3 5 9.5 10.2
 -11 3 -6 11.1 12.6
 -11 3 -6 -6 6.4
 11 -3 6 18.8 12.3
 -11 3 -7 73.39 24
 -11 3 -7 105.99 35.1
 -11 3 -8 123.59 18.5
 -11 4 11 16 10.2
 -11 4 11 8.6 7.3
 -11 4 11 11.9 9.6
 -11 4 10 -7.4 5.7
 -11 4 10 -3.9 8.4
 -11 4 10 0.5 9.6
 -11 4 9 -4.2 8.6
 -11 4 9 10.8 5.3
 -11 4 9 2 5.4
 -11 4 8 3.9 5.1
 -11 4 8 11.1 4.9
 -11 4 8 19.4 9.6
 11 -4 -8 1.9 8.2
 -11 4 7 46.6 11.8
 -11 4 7 39.2 6.7
 -11 4 7 29.6 5.4
 11 -4 -7 35.7 10.1
 -11 4 6 8.3 4.2
 -11 4 6 20.4 9
 -11 4 6 6.8 3.1
 -11 4 5 6.8 6.5
 -11 4 5 4.6 3.1
 -11 4 4 11.7 3.8
 -11 4 4 15.9 7.3
 -11 4 3 2.8 5.9
 -11 4 3 7.5 4.2
 11 -4 -3 7.9 4
 -11 4 2 336.87 16.8
 -11 4 2 352.86 20.5
 11 -4 -2 344.57 15.3
 -11 4 1 42.8 8.9
 -11 4 1 54.49 10.2
 11 -4 -1 45.6 7.7
 -11 4 0 5.1 6.8
 11 -4 0 5 5.2
 -11 4 -1 -4.9 7.2
 11 -4 1 -5.3 4.4
 -11 4 -2 13.9 10
 11 -4 2 7.3 7.2
 -11 4 -3 10 9.3
 11 -4 3 7.4 6.8
 -11 4 -4 -2.6 8.8
 11 -4 4 3.8 7.2
 -11 4 -5 18.2 12.3
 11 -4 5 15.6 12
 -11 4 -6 94.69 15.6
 -11 4 -6 35.2 14.6
 -11 4 -7 5.8 8.8
 -11 4 -7 -16.5 10.1
 -11 4 -8 52.79 18.3
 -11 5 10 19.2 8.6
 -11 5 10 31.4 12
 -11 5 10 14.2 8.1
 -11 5 9 26.3 10.6
 -11 5 9 0.5 5.5
 -11 5 8 18.7 6
 -11 5 8 42.1 11.5
 -11 5 8 24.3 7.4
 -11 5 7 59.09 7.6
 -11 5 7 66.59 13.3
 -11 5 7 55.59 9.1
 -11 5 6 62.59 7.3
 -11 5 6 59.79 13.4
 -11 5 5 15.3 8.5
 -11 5 5 10.7 4.2
 -11 5 4 27.4 5.7
 -11 5 4 11.1 6.6
 -11 5 3 15.5 7.3
 -11 5 3 9.7 5.2
 11 -5 -3 5.8 5.2
 -11 5 2 123.29 13.6
 -11 5 2 104.69 11.2
 11 -5 -2 99.99 9.9
 -11 5 1 5.3 7
 11 -5 -1 10.1 6.6
 -11 5 0 -0.4 8.2
 11 -5 0 -2.5 4.6
 -11 5 -1 85.29 14.8
 11 -5 1 82.99 12.6
 -11 5 -2 100.39 17
 11 -5 2 73.09 13.1
 -11 5 -3 52.09 13
 11 -5 3 11 7.9
 -11 5 -4 -3 9.7
 11 -5 4 -2.9 9.5
 -11 5 -5 39 15.5
 11 -5 5 15.6 10.2
 -11 5 -7 16.6 13.8
 -11 5 -8 40.6 18
 -11 5 -9 -4.7 13
 -11 6 10 17.8 9.4
 -11 6 10 9.2 10.3
 -11 6 10 20.7 8.8
 -11 6 9 3.6 9.2
 -11 6 9 18.2 7.5
 -11 6 9 44.5 9.5
 -11 6 8 -4 4.9
 -11 6 8 -2.2 7.5
 -11 6 7 11.7 5.3
 -11 6 7 11.6 9.4
 -11 6 6 21.2 9
 -11 6 6 28.9 6.7
 -11 6 5 6.5 8
 -11 6 5 14.3 5.8
 -11 6 4 16.4 6.5
 -11 6 4 26.5 10.1
 -11 6 3 3.7 6.4
 -11 6 3 13.6 6.8
 11 -6 -3 5.4 9.1
 -11 6 2 39.3 9.7
 -11 6 2 29.3 9
 11 -6 -2 44 9
 -11 6 1 45.7 11
 11 -6 -1 54.29 10.3
 -11 6 0 48.7 12.3
 11 -6 0 52.99 10.3
 -11 6 -1 130.79 18.9
 11 -6 1 117.79 14.3
 -11 6 -2 175.28 20.9
 11 -6 2 145.09 16.9
 -11 6 -3 111.79 19.6
 -11 6 -4 49.3 16.8
 11 -6 4 53.19 14.5
 -11 6 -5 18.6 13.2
 -11 6 -6 19.3 12.7
 -11 6 -7 -0.4 11.7
 -11 6 -8 29.8 16.2
 -11 6 -9 -8.1 13.1
 -11 7 9 20.9 10.9
 -11 7 9 7.1 6.4
 -11 7 9 21.2 9.9
 -11 7 8 35 9.5
 -11 7 8 14 11.5
 -11 7 7 5.6 8.1
 -11 7 6 19.9 10.4
 -11 7 6 46.6 12.5
 -11 7 5 -7.6 7.1
 -11 7 5 3.3 8
 -11 7 4 -1.3 8
 -11 7 4 2 6.4
 -11 7 3 45.8 10
 -11 7 3 43.4 11.1
 11 -7 -3 67.79 12.1
 -11 7 2 -1.4 6.4
 -11 7 2 -3.6 5.9
 11 -7 -2 11.4 7
 -11 7 1 83.29 14.6
 11 -7 -1 79.29 13.1
 -11 7 0 -6 8.1
 11 -7 0 -1.5 7.1
 -11 7 -1 8.2 9.8
 11 -7 1 0.8 7.9
 -11 7 -2 20.2 12.3
 11 -7 2 48.6 13.8
 -11 7 -3 7.3 10.7
 11 -7 3 -7.4 6.4
 -11 7 -4 25 14.9
 -11 7 -5 10.2 12.8
 -11 7 -6 27.1 14.6
 -11 7 -7 21.9 15.2
 -11 7 -8 20.7 17.8
 -11 8 8 24.8 10.4
 -11 8 8 12.5 7.4
 -11 8 7 8.4 6.6
 -11 8 7 6.6 9.4
 -11 8 6 12.9 6.9
 -11 8 5 11.8 10.2
 -11 8 5 14.3 7.4
 -11 8 4 6 7.6
 -11 8 4 -1.3 6.8
 -11 8 3 10.4 7.6
 -11 8 3 17.3 10.3
 11 -8 -3 8 8.8
 -11 8 2 25.2 10.4
 11 -8 -2 16.2 9.4
 -11 8 1 9.3 9.2
 11 -8 -1 15 9.4
 -11 8 0 142.99 20.1
 11 -8 0 169.98 21.7
 -11 8 -1 115.79 19.9
 11 -8 1 99.99 17
 -11 8 -2 -2.2 10.2
 11 -8 2 -3.3 7.2
 -11 8 -3 39.8 25.8
 -11 8 -4 5.5 11
 -11 8 -5 -8.3 12.5
 -11 8 -6 -4.6 13.4
 -11 8 -7 22.4 15.3
 -11 9 7 46.2 10.3
 -11 9 7 46.5 12.7
 -11 9 6 6.6 9.7
 -11 9 6 -12.8 5.2
 -11 9 5 7.8 9.1
 -11 9 5 8.8 6.9
 -11 9 4 6.6 8
 -11 9 4 14.4 7.7
 -11 9 3 17.5 9.8
 -11 9 3 34.5 10.9
 11 -9 -3 47.7 13.4
 -11 9 2 8.3 9.3
 11 -9 -2 20.1 12.5
 -11 9 1 -4.9 8.1
 11 -9 -1 -4.7 8
 -11 9 0 48.3 13.8
 11 -9 0 62.09 15.6
 -11 9 -1 5.3 10.4
 -11 9 -2 23.3 13.5
 -11 9 -3 19.8 13.6
 -11 9 -4 -0.2 13.6
 -11 9 -5 -3.6 13.3
 -11 9 -6 33.8 18.4
 -11 10 5 -9.1 8
 -11 10 5 2.9 7.6
 -11 10 4 2.1 7.5
 -11 10 4 6 8
 -11 10 3 -2.1 7.8
 -11 10 3 4.3 8.5
 -11 10 2 145.29 21.6
 -11 10 1 20.6 14.3
 -11 10 0 -8.1 8.7
 -11 10 -1 -12.4 9.9
 -11 10 -2 1.8 11.9
 -11 10 -3 0.8 12.7
 -11 10 -4 20.6 15.3
 -11 11 2 3.6 10.2
 -11 11 1 2.9 9.5
 -11 11 0 6.2 11.1
 -11 11 -1 4.9 12.3
 12 10 -5 -1.3 11.8
 12 10 -4 -13.5 10.8
 12 10 -3 5.2 12.5
 12 10 -2 39.8 15.4
 12 10 -1 0.9 11.8
 12 10 -1 -6.6 9
 12 10 0 8 10.7
 12 10 1 15.9 7.3
 12 10 1 -5.8 9
 12 10 2 -5.9 5.6
 12 10 2 -14.3 11.8
 12 10 3 1.1 12.4
 12 10 3 0.3 4.3
 -12 -9 7 41.9 17.3
 12 9 -7 5 13.6
 -12 -9 6 -1.3 10.8
 12 9 -6 2.8 12.1
 12 9 -5 -9.7 11.1
 12 9 -4 85.49 19.1
 12 9 -3 4.8 9.3
 12 9 -2 1.4 10.8
 12 9 -2 0.5 9.1
 12 9 -1 42.4 21.1
 12 9 -1 60.49 17.5
 12 9 0 18.1 8.6
 12 9 0 0.4 9.2
 12 9 1 49.99 9.8
 12 9 1 42.4 16.5
 12 9 2 43.5 8.5
 12 9 2 26.5 14.9
 12 9 3 17.2 4.6
 12 9 3 31.9 15.4
 12 9 4 6.3 12.8
 12 9 5 14.8 13.5
 -12 -8 8 5.2 11.9
 12 8 -8 -8.4 9.5
 -12 -8 7 16.1 12.6
 12 8 -7 3.7 10.9
 -12 -8 6 22 12.6
 12 8 -6 -8.2 9.1
 -12 -8 5 11.5 10.5
 12 8 -5 17.4 11.5
 -12 -8 4 52.99 14.5
 12 8 -4 65.39 16.7
 -12 -8 3 17.8 9.4
 12 8 -3 -8.6 7.7
 12 8 -3 2.8 9.9
 -12 -8 2 -2.6 7.7
 12 8 -2 1.5 9.5
 12 8 -1 110.69 15.7
 12 8 -1 115.69 20.7
 12 8 0 17.3 6.5
 12 8 0 0.3 8.8
 12 8 1 6.4 11.2
 12 8 1 27.4 7.6
 12 8 2 1.8 9.4
 12 8 2 9.2 5.3
 12 8 3 10.2 3.6
 12 8 3 -9.7 8.1
 12 8 4 6.5 10.3
 12 8 5 18.1 12.2
 12 8 6 -0.2 11.1
 12 8 7 -18.5 9
 -12 -7 9 34.8 16.2
 12 7 -9 24.3 14.2
 -12 -7 8 10.6 13.7
 12 7 -8 57.09 16.4
 -12 -7 7 8.8 10.7
 12 7 -7 9.8 11.2
 -12 -7 6 4.8 11.4
 12 7 -6 10.3 10.1
 -12 -7 5 12.3 11.7
 12 7 -5 28.1 12.3
 -12 -7 4 46.5 13
 -12 -7 4 8.6 10.2
 12 7 -4 15.8 11.2
 12 7 -4 13.1 10.5
 -12 -7 3 118.59 18.8
 -12 -7 3 108.49 18.1
 12 7 -3 113.59 20.7
 12 7 -3 85.19 16.6
 -12 -7 2 16.4 9.6
 12 7 -2 0.4 8.5
 12 7 -2 15 10.1
 -12 -7 1 42.1 11.2
 12 7 -1 64.39 12
 12 7 -1 57.59 14.1
 -12 -7 0 18.5 8.2
 12 7 0 14.3 9.9
 12 7 0 13.3 7.8
 12 7 1 178.88 14
 12 7 1 207.78 22.3
 12 7 2 6.1 4.6
 12 7 2 20 12.4
 12 7 3 30.7 13.4
 12 7 3 34.1 4.2
 12 7 4 25.7 13.5
 12 7 5 -17 8.2
 12 7 6 -11.3 10.3
 12 7 7 0.3 12.3
 -12 -6 10 19.3 12.4
 12 6 -10 17 14.7
 -12 -6 9 18.1 13.5
 12 6 -9 28.2 13.6
 -12 -6 8 23.9 13.2
 12 6 -8 26.7 12.6
 -12 -6 7 3.7 8.8
 -12 -6 7 -1.5 10.7
 12 6 -7 -8 9.5
 -12 -6 6 6.6 8.8
 12 6 -6 13.4 10.1
 -12 -6 5 7 9.3
 -12 -6 5 -18.1 6.9
 12 6 -5 -0.4 8.6
 12 6 -5 17.4 9.7
 -12 -6 4 -11.3 13.1
 -12 -6 4 10.9 10
 12 6 -4 36.8 10.9
 12 6 -4 26.3 11.1
 -12 -6 3 59.09 13.5
 -12 -6 3 26.6 10.7
 12 6 -3 65.79 13.7
 12 6 -3 32.4 10.9
 -12 -6 2 148.89 16.4
 12 6 -2 142.09 19.4
 12 6 -2 114.19 14.1
 -12 -6 1 3.2 7
 12 6 -1 4.1 6.2
 12 6 -1 4.9 9
 12 6 0 155.68 13.7
 12 6 0 169.28 18.9
 -12 -6 -1 90.59 10.6
 12 6 1 92.89 9.6
 12 6 1 91.69 16.6
 12 6 2 16.3 4.7
 12 6 2 29.4 11.3
 12 6 3 8.6 9.7
 12 6 4 -0.1 14.8
 -12 -5 10 -0.2 11.9
 12 5 -10 -14.8 18.7
 -12 -5 9 51.29 15.8
 -12 -5 9 12.8 10
 12 5 -9 21.8 12.7
 -12 -5 8 3.8 8.5
 -12 -5 8 1.6 10.3
 12 5 -8 2.4 10.5
 -12 -5 7 14.9 12.2
 -12 -5 7 7.6 8.9
 12 5 -7 31.2 11.5
 -12 -5 6 -8.7 6.5
 -12 -5 6 -0.4 8.7
 12 5 -6 2.7 8.9
 12 5 -6 -1.6 7.6
 -12 -5 5 50.19 12.1
 -12 -5 5 48.8 13
 12 5 -5 27.4 10
 12 5 -5 51.59 12.5
 -12 -5 4 70.89 14
 -12 -5 4 44.9 12.4
 12 5 -4 59.39 12.4
 12 5 -4 112.09 15.9
 -12 -5 3 13.4 9.5
 -12 -5 3 11.8 8.1
 12 5 -3 16 8.2
 12 5 -3 27.8 9.5
 -12 -5 2 20.9 9.2
 12 5 -2 22.4 7.3
 12 5 -2 28.1 9.3
 -12 -5 1 47.7 10.3
 12 5 -1 43.4 9.1
 12 5 -1 35.4 10.9
 -12 -5 0 43.4 9
 12 5 0 40.8 8.1
 12 5 0 45.7 12.1
 -12 -5 -1 3.4 5
 12 5 1 4.8 4.9
 12 5 1 -3.5 7.3
 -12 -5 -2 56.89 7.3
 12 5 2 76.59 16.2
 12 5 2 62.29 6.5
 -12 -4 11 2.1 11.9
 12 4 -11 -8.2 15.7
 -12 -4 10 54.89 15
 -12 -4 10 5.2 11.3
 12 4 -10 25 14.2
 -12 -4 9 59.09 15.2
 -12 -4 9 83.99 18.4
 12 4 -9 92.19 18.3
 -12 -4 8 4.7 10.5
 -12 -4 8 6.3 7.5
 12 4 -8 27 12
 -12 -4 7 69.29 16
 -12 -4 7 32 10.5
 12 4 -7 29.9 11.1
 -12 -4 6 16.7 8.6
 -12 -4 6 -1.7 7.5
 12 4 -6 -6.2 7.1
 12 4 -6 9.2 8.2
 -12 -4 5 51.89 13.3
 -12 -4 5 48.9 10.6
 12 4 -5 46.4 14.6
 12 4 -5 34.6 9.7
 -12 -4 4 14.5 7.5
 -12 -4 4 31.4 11.3
 12 4 -4 22.9 8.6
 12 4 -4 17.3 8.7
 -12 -4 3 34.4 10.3
 -12 -4 3 33.6 10.1
 12 4 -3 41.1 9.8
 12 4 -3 57.19 11.6
 -12 -4 2 100.49 13.9
 12 4 -2 118.89 13.9
 12 4 -2 95.19 12.9
 -12 -4 1 139.09 14.1
 12 4 -1 149.99 12.8
 12 4 -1 162.58 15.9
 -12 -4 0 35.6 8.3
 12 4 0 35.1 7.1
 12 4 0 30.1 9.4
 -12 -4 -1 41.6 7.7
 12 4 1 42 6.6
 12 4 1 50.89 12.4
 -12 -4 -2 13 4.5
 12 4 2 21.4 4.4
 -12 -4 -3 49.7 5
 -12 -3 11 12.3 8.9
 -12 -3 11 13.1 12.1
 12 3 -11 -3.9 9.5
 -12 -3 10 7.1 7.4
 -12 -3 10 -11.5 8.9
 12 3 -10 7.7 10.9
 -12 -3 9 38 10.5
 -12 -3 9 6.8 11.4
 12 3 -9 40.7 12.9
 -12 -3 8 0.7 6.3
 12 3 -8 4.6 9.9
 -12 -3 7 89.69 12.5
 -12 -3 7 68.59 16.1
 12 3 -7 90.89 16
 12 3 -7 86.99 14.6
 -12 -3 6 7.4 8.9
 -12 -3 6 16.1 6.6
 12 3 -6 9.3 7.2
 12 3 -6 6.6 7.4
 -12 -3 5 4.6 7.9
 -12 -3 5 8.6 6.2
 12 3 -5 14.7 7.3
 12 3 -5 0.7 5.9
 -12 -3 4 1.1 7.1
 -12 -3 4 -0.3 4.9
 12 3 -4 -1.7 5.4
 12 3 -4 3.4 5.2
 -12 -3 3 119.79 13.7
 12 3 -3 110.29 11.5
 12 3 -3 109.79 14.5
 -12 -3 2 120.99 13.1
 12 3 -2 151.08 13.5
 12 3 -2 129.09 13.4
 -12 -3 1 30.5 8.6
 12 3 -1 26.7 7.3
 12 3 -1 23.1 9.6
 -12 -3 0 278.57 15.9
 12 3 0 231.88 20.1
 12 3 0 267.47 14.6
 -12 -3 -1 102.19 9.5
 12 3 1 109.09 8.7
 -12 -3 -2 61.89 7.5
 -12 -3 -3 5.5 3.5
 -12 -3 -4 56.19 4.2
 -12 -2 11 47 12.4
 -12 -2 11 35.5 14.4
 12 2 -11 47.7 15.7
 -12 -2 10 31 9.2
 -12 -2 10 11.9 11.3
 12 2 -10 11.1 10.9
 -12 -2 9 -3.8 6.8
 -12 -2 9 14.4 11.2
 12 2 -9 25 11.5
 -12 -2 8 17.3 12.9
 -12 -2 8 13 7.1
 12 2 -8 1.1 8.4
 -12 -2 7 21.3 7.1
 -12 -2 7 21.2 10.9
 12 2 -7 35.7 11
 12 2 -7 17.4 8.7
 -12 -2 6 -1.7 7.5
 -12 -2 6 9.2 5.4
 12 2 -6 8.9 8
 12 2 -6 6 6.7
 -12 -2 5 4 7.7
 -12 -2 5 3.8 4.4
 12 2 -5 4 6.5
 12 2 -5 6.7 5.6
 -12 -2 4 11.2 8
 -12 -2 4 6.4 5.2
 12 2 -4 20.2 7.5
 12 2 -4 16.4 5.4
 -12 -2 3 319.37 20.5
 12 2 -3 325.27 16.8
 12 2 -3 326.77 19.6
 -12 -2 2 78.29 11.6
 12 2 -2 95.79 10.5
 12 2 -2 86.59 10.3
 -12 -2 1 239.08 16.4
 12 2 -1 233.28 14.7
 12 2 -1 267.57 16.9
 -12 -2 0 174.18 12.8
 12 2 0 135.19 10.8
 -12 -2 -1 89.59 9.1
 12 2 1 94.09 8.6
 -12 -2 -2 77.19 8.2
 -12 -2 -3 135.59 9.2
 -12 -2 -4 79.39 7
 -12 -2 -5 117.69 7.8
 -12 -2 -5 115.39 8
 -12 -2 -6 49.2 5.9
 -12 -2 -6 40.3 5.4
 12 2 6 18 13.1
 -12 -2 -7 6.6 3.8
 -12 -2 -7 9.4 3.5
 -12 -2 -8 76.39 6.5
 -12 -2 -8 77.39 7.3
 -12 -2 -9 -0.1 3.1
 -12 -2 -10 9.7 3.5
 -12 -1 11 -8.7 8.8
 -12 -1 11 7.3 7.5
 -12 -1 10 -2.2 11
 -12 -1 10 13.6 7.7
 -12 -1 9 3.2 8.7
 -12 -1 9 -0.9 6
 12 1 -9 -3.8 9.6
 -12 -1 8 -7.4 8.3
 12 1 -8 27.5 11.9
 12 1 -8 3 6.9
 -12 -1 7 65.39 8.9
 -12 -1 7 75.49 15.8
 12 1 -7 75.19 14.7
 12 1 -7 58.79 10.5
 -12 -1 6 64.89 14.4
 -12 -1 6 56.89 7.8
 12 1 -6 66.79 13.2
 12 1 -6 68.19 9.8
 -12 -1 5 20.4 5.3
 -12 -1 5 2.8 7.6
 12 1 -5 21.6 6.1
 12 1 -5 25.2 8.3
 -12 -1 4 151.28 15.6
 12 1 -4 166.08 14.7
 12 1 -4 173.38 10.6
 -12 -1 3 -4.8 5.5
 12 1 -3 1.7 3.4
 12 1 -3 -1.3 5.8
 -12 -1 2 147.39 16.8
 12 1 -2 129.79 10.5
 12 1 -2 127.99 12.1
 -12 -1 1 492.75 22.9
 12 1 -1 495.35 21.5
 -12 -1 0 423.86 19.9
 12 1 0 381.76 18.1
 -12 -1 -1 5.1 4.7
 -12 -1 -2 170.38 11.3
 -12 -1 -3 2.6 3.8
 -12 -1 -4 143.49 10
 12 1 4 146.69 22.1
 12 1 5 10 9.1
 -12 -1 -6 41.8 7.6
 12 1 6 89.59 19.5
 -12 -1 -7 46.9 7.8
 -12 -1 -8 16 8.3
 -12 -1 -9 33.2 9.6
 -12 -1 -10 3.2 5.7
 -12 0 12 50.69 14.5
 -12 0 12 72.29 13.7
 -12 0 11 4.1 7.2
 -12 0 11 -12.5 8.2
 -12 0 10 2 9.5
 -12 0 10 35.7 8.7
 -12 0 8 7.3 8.8
 -12 0 8 7.8 5.2
 12 0 -8 -5.9 7.2
 -12 0 7 -2.6 7.1
 -12 0 7 -0.3 3.7
 12 0 -7 -2.8 6.8
 -12 0 6 72.39 13.6
 -12 0 6 56.09 6.1
 12 0 -6 77.79 13
 -12 0 5 -1.3 6
 12 0 -5 0.6 3.2
 12 0 -5 -4.6 4.3
 -12 0 4 1.3 6.4
 12 0 -4 5.7 6.4
 12 0 -4 -0.1 2.7
 -12 0 3 -5.3 4.5
 12 0 -3 -0.8 2.5
 -12 0 2 579.14 25.9
 12 0 -2 556.24 24.5
 12 0 -2 600.24 20.5
 -12 0 1 0.5 5.7
 12 0 -1 2.4 4.8
 -12 0 0 35.1 7.8
 -12 0 -1 -0.5 4.6
 12 0 1 5.6 7.5
 -12 0 -2 122.89 10.3
 12 0 2 139.89 15.7
 -12 0 -3 1.4 3.9
 12 0 3 -1.9 6.3
 12 0 4 72.19 15.5
 12 0 5 -4.3 8.3
 -12 0 -6 190.48 14.8
 12 0 6 203.28 22.5
 -12 0 -7 0.1 5.3
 -12 0 -8 -6.9 5.8
 -12 0 -9 6.9 7
 -12 0 -10 -3.2 7.2
 -12 1 12 -1.6 8.9
 -12 1 11 19.6 12.1
 -12 1 11 -0.2 6.4
 -12 1 10 24.2 10.1
 -12 1 10 29.3 12
 -12 1 9 -2.2 9.7
 -12 1 9 -0.8 4.3
 -12 1 8 11.1 8.5
 -12 1 8 5.3 4.2
 12 -1 -8 -5.2 7.2
 -12 1 7 65.59 5.7
 -12 1 7 77.49 15
 12 -1 -7 60.99 12.4
 -12 1 6 61.29 12.8
 12 -1 -6 72.69 13
 -12 1 5 18.3 8.5
 12 -1 -5 18.8 7.4
 -12 1 4 148.79 14.8
 12 -1 -4 154.28 13.7
 -12 1 3 0.8 6.1
 12 -1 -3 -0.9 4.2
 -12 1 2 127.99 12.6
 12 -1 -2 102.29 11.6
 12 -1 -2 130.99 8.2
 -12 1 1 477.95 25.8
 12 -1 -1 456.55 19.4
 -12 1 0 440.76 21.2
 12 -1 0 398.76 20.4
 -12 1 -1 -2.2 4.4
 12 -1 1 13.5 6.9
 12 -1 2 158.48 15.6
 12 -1 3 2.1 7
 12 -1 4 123.29 19.2
 12 -1 5 3.5 9.1
 -12 1 -6 43 9.8
 12 -1 6 28.6 12.7
 -12 1 -7 73.79 12.9
 -12 1 -8 33.6 10.1
 -12 1 -9 19.1 9.3
 -12 1 -10 7.8 15.7
 -12 2 11 33.8 8.9
 -12 2 11 51.99 14.2
 -12 2 10 11.4 6.4
 -12 2 10 14.3 10.1
 -12 2 9 15.7 5.5
 -12 2 9 20.1 11
 -12 2 8 11.8 3.9
 -12 2 8 10.3 9.2
 12 -2 -8 27.4 11.1
 -12 2 7 34.4 10.2
 12 -2 -7 15.6 8.3
 -12 2 6 14.2 8.5
 12 -2 -6 8.3 6.4
 -12 2 5 7.4 7.3
 12 -2 -5 17.2 7.6
 -12 2 4 0.7 5.9
 12 -2 -4 7.4 5.9
 -12 2 3 344.47 20.7
 12 -2 -3 317.87 18.7
 -12 2 2 97.19 11.5
 12 -2 -2 100.49 6.7
 -12 2 1 240.78 16.1
 12 -2 -1 250.67 13.5
 -12 2 0 161.98 13.2
 12 -2 0 157.98 12.7
 12 -2 1 89.89 14.2
 12 -2 2 102.99 15
 12 -2 3 117.39 16.7
 12 -2 4 80.09 15
 12 -2 5 95.29 19.9
 -12 2 -6 28 10
 12 -2 6 38.1 14.5
 -12 2 -7 7.2 8.1
 -12 2 -8 85.19 15.4
 -12 2 -9 8.2 8.7
 -12 2 -10 29.5 12.2
 -12 3 11 11.1 10.1
 -12 3 11 10.2 9.8
 -12 3 10 3.9 10.2
 -12 3 10 4.4 5.5
 -12 3 9 20.2 5.3
 -12 3 9 21.2 6
 -12 3 9 22.7 11
 -12 3 8 3.9 3.4
 -12 3 8 2.4 3.2
 -12 3 8 3.1 8.4
 12 -3 -8 -4.9 7.7
 -12 3 7 67.89 13.3
 12 -3 -7 72.99 12.6
 -12 3 6 5.5 6
 12 -3 -6 13.1 7.3
 -12 3 5 2.8 6.2
 12 -3 -5 0.9 5.1
 -12 3 4 1.5 5.6
 -12 3 3 128.49 14
 -12 3 2 127.59 9.7
 -12 3 2 155.58 14.1
 12 -3 -2 135.79 8.1
 -12 3 1 23.2 6.9
 -12 3 1 15.1 7.1
 12 -3 -1 15.7 5.6
 -12 3 0 273.87 17.9
 -12 3 0 264.87 18.1
 12 -3 0 294.57 16.9
 -12 3 -1 123.39 14.2
 12 -3 1 115.39 12.9
 -12 3 -2 62.89 13.1
 12 -3 2 79.89 12.9
 -12 3 -3 -5.7 9.1
 12 -3 3 -2.9 6.4
 -12 3 -4 54.49 15
 12 -3 4 45.7 12.3
 -12 3 -5 10.2 11.1
 12 -3 5 5.4 10.4
 -12 3 -6 37.7 11.7
 -12 3 -6 13.9 13.2
 12 -3 6 32.8 13.4
 -12 3 -7 25.9 9.8
 -12 3 -8 -1.8 8.9
 -12 4 11 -13.8 9.8
 -12 4 11 -1.1 6.1
 -12 4 10 9.1 8.9
 -12 4 10 -0.9 5.4
 -12 4 10 20.6 6.4
 -12 4 9 45.6 7.4
 -12 4 8 -0.1 4.1
 -12 4 8 9.8 3.9
 -12 4 8 17.4 10.4
 12 -4 -8 18.2 9.8
 -12 4 7 59.99 13.4
 12 -4 -7 46.9 10.9
 -12 4 6 1.8 7.1
 -12 4 5 38.9 9.9
 -12 4 4 30.5 9.1
 -12 4 4 17.6 3.9
 -12 4 3 27.2 5.7
 -12 4 3 45.9 10.4
 12 -4 -3 48.3 6.2
 -12 4 2 104.09 12.3
 -12 4 2 81.69 9.6
 12 -4 -2 81.99 7.8
 -12 4 1 146.59 13.1
 -12 4 1 141.09 13.7
 12 -4 -1 158.18 11.7
 -12 4 0 29.6 9.4
 -12 4 -1 41.8 11.7
 12 -4 1 41.9 9.6
 -12 4 -2 25.1 10.7
 12 -4 2 32.1 9.6
 -12 4 -3 51.89 14.2
 12 -4 3 34.2 10.3
 -12 4 -4 39.4 13.4
 12 -4 4 36.9 10.5
 -12 4 -5 -0.1 10.9
 12 -4 5 10.2 9.8
 -12 4 -6 8.1 11.6
 -12 4 -6 20 9.7
 -12 4 -7 80.59 22.7
 -12 4 -7 73.49 14.7
 -12 4 -8 57.69 20.2
 -12 5 10 1.6 5.2
 -12 5 10 -4.7 9.8
 -12 5 10 4.7 6.7
 -12 5 9 22.4 7.1
 -12 5 9 19.5 5.6
 -12 5 9 21.2 10.3
 -12 5 8 -1 3.5
 -12 5 8 14.2 8.7
 -12 5 8 5.5 5.3
 -12 5 7 11.3 4.2
 -12 5 7 17 5.5
 -12 5 7 0.7 7.9
 -12 5 6 2.8 3.5
 -12 5 6 1 7.4
 -12 5 5 27.2 5.4
 -12 5 5 18.2 8.9
 -12 5 4 65.39 13
 -12 5 4 66.79 7.6
 -12 5 3 5.7 5.5
 -12 5 3 11.5 7
 12 -5 -3 22.2 6.1
 -12 5 2 16.5 6.6
 -12 5 2 11.4 7.6
 12 -5 -2 22.7 5.9
 -12 5 1 33.6 9
 -12 5 1 49.3 9.8
 -12 5 0 10.4 14.8
 12 -5 0 25.4 7.9
 -12 5 -1 1.4 7.8
 12 -5 1 -1.2 5.7
 -12 5 -2 67.69 15.5
 12 -5 2 91.19 14.6
 -12 5 -3 5.8 9.9
 12 -5 3 0.8 7
 -12 5 -4 3 9
 12 -5 4 5 10
 -12 5 -5 24.7 13.5
 12 -5 5 18.8 10.7
 -12 5 -6 -6.5 10.2
 -12 5 -7 3.8 12
 -12 5 -8 -7.6 10.9
 -12 5 -9 -16.7 12.2
 -12 6 10 7.8 9.2
 -12 6 10 -6.1 6.1
 -12 6 9 26 6.3
 -12 6 9 10.8 9.5
 -12 6 8 8.4 6.8
 -12 6 8 13.1 5
 -12 6 7 8.8 8.6
 -12 6 7 1.7 4.2
 -12 6 6 14.4 9.3
 -12 6 6 13.5 5.1
 -12 6 5 -10.4 6.9
 -12 6 5 -0.7 4.2
 -12 6 4 33.2 7.4
 -12 6 4 13.2 8.7
 -12 6 3 40.1 9.2
 -12 6 3 25.2 9.3
 12 -6 -3 22.2 7.5
 -12 6 2 127.69 15.1
 -12 6 2 105.59 14
 12 -6 -2 106.19 11.5
 -12 6 1 -11.2 6.1
 12 -6 -1 -6.8 4.8
 -12 6 0 138.09 16.3
 12 -6 0 157.08 14.7
 -12 6 -1 64.29 14.9
 12 -6 1 105.39 15.4
 -12 6 -2 17.8 11.6
 12 -6 2 12.4 8.5
 -12 6 -3 -0.4 10.1
 12 -6 3 -4.4 8.3
 -12 6 -4 0.4 9.7
 12 -6 4 3.1 10.2
 -12 6 -5 23 21.7
 -12 6 -6 22 13.8
 -12 6 -7 6.1 12.2
 -12 6 -8 10.9 15.3
 -12 7 9 34 10.8
 -12 7 9 -5.9 7.5
 -12 7 8 19 7
 -12 7 8 32.6 11.6
 -12 7 7 9.6 10.3
 -12 7 7 7.3 4.9
 -12 7 6 42.3 12.6
 -12 7 6 19.7 6.5
 -12 7 5 -0.1 5.1
 -12 7 5 17.2 9.6
 -12 7 4 27.1 9.9
 -12 7 4 14.4 8.9
 -12 7 3 104.39 12.7
 -12 7 3 100.89 15.5
 12 -7 -3 120.59 14.1
 -12 7 2 11.9 8.8
 -12 7 2 11.9 8
 12 -7 -2 9.3 6.7
 -12 7 1 46.5 12.7
 12 -7 -1 49.7 11.2
 -12 7 0 32.9 12.3
 12 -7 0 22.2 9.3
 -12 7 -1 169.28 20.7
 12 -7 1 158.38 18.2
 -12 7 -2 3.3 10.6
 12 -7 2 -1.1 7.3
 -12 7 -3 24.7 15
 12 -7 3 17 9.9
 -12 7 -4 54.99 28
 -12 7 -5 4.6 12.6
 -12 7 -6 -1.2 12.5
 -12 7 -7 20.7 14.8
 -12 7 -8 -15.2 12.4
 -12 8 8 8.7 6
 -12 8 8 -4.9 7.6
 -12 8 7 9.3 9.7
 -12 8 7 1.4 5.7
 -12 8 6 6.1 9.2
 -12 8 6 -0.4 5.8
 -12 8 5 -6.7 5.2
 -12 8 5 -3 7
 -12 8 4 32 11.9
 -12 8 4 31.9 9.2
 -12 8 3 12.9 8.1
 12 -8 -3 -4.1 7.6
 -12 8 2 8.8 8.5
 -12 8 2 10 13.6
 12 -8 -2 1.5 7.8
 -12 8 1 140.49 19.5
 12 -8 -1 131.49 15.7
 -12 8 0 17.6 10.5
 12 -8 0 16.6 10.3
 -12 8 -1 26 12.3
 12 -8 1 11.7 10.5
 -12 8 -2 2.8 11.4
 12 -8 2 15.9 10.4
 -12 8 -3 -6.2 10.8
 -12 8 -4 50.79 18.7
 -12 8 -5 11.8 13.6
 -12 8 -6 -9.8 13.4
 -12 8 -7 -4.4 14.7
 -12 9 7 13.1 9.9
 -12 9 7 4.5 6.9
 -12 9 6 -3 7.5
 -12 9 6 -3.7 7
 -12 9 5 -10.7 6
 -12 9 5 9.4 8.7
 -12 9 4 97.59 15.2
 -12 9 4 84.59 16
 -12 9 3 -0.1 6.8
 -12 9 3 -3.9 6.9
 12 -9 -3 -1.5 8.9
 -12 9 2 33.1 11.4
 -12 9 2 13 8.9
 12 -9 -2 -2 18.9
 -12 9 1 60.89 14.2
 12 -9 -1 68.59 15.3
 -12 9 0 4.7 10.9
 12 -9 0 14.4 9.9
 -12 9 -1 23.1 12.8
 -12 9 -2 48.1 15.6
 -12 9 -3 26.9 15.6
 -12 9 -4 5.9 12.1
 -12 9 -5 40.4 18.8
 -12 10 5 4.8 8.2
 -12 10 5 -3.8 8.7
 -12 10 4 -3.7 7.7
 -12 10 4 -9.7 8.3
 -12 10 3 8.1 8.7
 -12 10 3 5.6 8.7
 -12 10 2 41 12.8
 -12 10 2 21 10.3
 12 -10 -2 4.2 16
 -12 10 1 17.6 11.9
 -12 10 0 22.3 11.9
 -12 10 -1 26.5 13.5
 -12 10 -2 6.8 12.1
 -12 10 -3 -5.6 12.5
 13 10 -4 21.4 13.6
 13 10 -3 7 11.3
 13 10 -2 26.1 14.8
 13 10 -1 -12.3 11.1
 13 10 -1 -2.2 9.7
 13 10 0 6.6 13.6
 13 10 1 45 15.6
 13 10 1 44.2 9.8
 13 10 2 -0.8 13
 13 10 2 2.3 5.3
 13 10 3 6.8 13.5
 13 10 3 -1.5 3.9
 -13 -9 6 -9.7 11.2
 13 9 -6 17.4 13.6
 -13 -9 5 -12.9 8.6
 13 9 -5 -12.2 8.9
 -13 -9 4 -3.8 7.8
 13 9 -3 -15.6 7.4
 13 9 -2 47 15.7
 13 9 -2 42.5 13.2
 13 9 -1 97.79 17.1
 13 9 -1 93.99 20.5
 13 9 0 30.3 13.5
 13 9 0 53.79 11.3
 13 9 1 17.9 7.1
 13 9 1 5.3 11
 13 9 2 -6.3 11.6
 13 9 2 0.4 5.1
 13 9 3 31.7 14.6
 13 9 4 10 12.4
 13 9 5 3.9 14.8
 -13 -8 8 21.2 13.9
 13 8 -8 -2.8 11.6
 -13 -8 7 -7.8 11.8
 13 8 -7 -9.9 9.3
 -13 -8 6 5.9 13.1
 13 8 -6 -1 11.7
 -13 -8 5 20.8 13.6
 13 8 -5 23.2 12.1
 13 8 -4 13.9 11.5
 -13 -8 3 30 12
 13 8 -3 53.49 15.6
 13 8 -3 26.8 11.6
 -13 -8 2 26.6 10.6
 13 8 -2 13.2 9.3
 13 8 -2 10.5 9.1
 13 8 -1 158.28 23.6
 13 8 -1 155.58 16.4
 13 8 0 73.99 17.6
 13 8 0 72.59 11.3
 13 8 1 89.39 11.9
 13 8 1 88.99 19.4
 13 8 2 47.6 7.5
 13 8 2 61.19 16
 13 8 3 39.1 15.1
 13 8 3 41.1 4.8
 13 8 4 -17.1 10.1
 13 8 5 3.7 11.4
 13 8 6 4.8 14.7
 -13 -7 9 8.7 14
 13 7 -9 18.1 13.3
 -13 -7 8 1.3 10.6
 13 7 -8 -5.9 9.7
 -13 -7 7 26.7 14.9
 13 7 -7 -0.5 8.9
 -13 -7 6 3.3 10.4
 -13 -7 5 59.29 23.4
 13 7 -5 71.79 16.5
 -13 -7 4 4.1 9
 -13 -7 4 -11.9 7.3
 13 7 -4 -8 8.6
 13 7 -4 -1.6 9.3
 -13 -7 3 18.2 11.5
 -13 -7 3 21.4 10.5
 13 7 -3 23.9 10.9
 13 7 -3 -5.3 7
 -13 -7 2 73.39 14.6
 13 7 -2 85.89 14.9
 13 7 -2 78.49 16.3
 -13 -7 1 192.28 18.5
 13 7 -1 184.48 20.7
 13 7 -1 185.88 16.9
 -13 -7 0 38.6 10
 13 7 0 78.09 17.7
 13 7 0 37.2 9.8
 13 7 1 42.4 14.8
 13 7 1 48.8 8.4
 13 7 2 78.29 20.2
 13 7 2 115.99 9.5
 13 7 3 3.7 9.4
 13 7 4 -15.2 10.4
 13 7 5 8.5 10.7
 13 7 6 9.6 12.9
 13 7 7 12.3 14.2
 -13 -6 9 28.5 15.9
 13 6 -9 51.39 16
 -13 -6 8 12.1 13.6
 13 6 -8 4.1 9.6
 -13 -6 7 0.8 10.2
 -13 -6 7 19.3 9
 13 6 -7 -3.6 9.8
 -13 -6 6 -4.7 9.4
 -13 -6 6 2.3 9.9
 13 6 -6 -1.7 8.5
 -13 -6 5 5.4 8.7
 -13 -6 5 14.6 11.3
 13 6 -5 25.2 11.7
 13 6 -5 9.7 9.7
 -13 -6 4 108.89 20.5
 -13 -6 4 101.79 18.3
 13 6 -4 90.99 15.8
 13 6 -4 118.39 18.8
 -13 -6 3 13.3 9.3
 13 6 -3 18.2 7.8
 13 6 -3 11.3 8.6
 -13 -6 2 5.4 8.1
 13 6 -2 3.2 8.3
 13 6 -2 4.5 6.7
 -13 -6 1 26.9 9.3
 13 6 -1 42.1 12.7
 13 6 -1 47.7 10.4
 -13 -6 0 43 10.2
 13 6 0 59.29 9.5
 13 6 0 48.7 13.6
 -13 -6 -1 151.48 12.8
 13 6 1 158.08 22.4
 13 6 1 145.09 19.7
 13 6 2 107.69 8.6
 13 6 2 109.19 18.7
 13 6 3 20.1 13.1
 13 6 4 47.2 14.3
 -13 -5 10 60.09 17.4
 13 5 -10 66.39 28.4
 -13 -5 9 26.4 14
 -13 -5 9 32.2 9.5
 13 5 -9 10.2 12.3
 -13 -5 8 2.9 8
 -13 -5 8 11 12.7
 13 5 -8 -22 8.8
 -13 -5 7 103.49 18.7
 -13 -5 7 66.49 17.3
 13 5 -7 67.99 15.9
 -13 -5 6 45.8 15.1
 -13 -5 6 68.29 13.3
 13 5 -6 25.3 10.8
 -13 -5 5 -2.9 7
 -13 -5 5 -2.1 8.4
 13 5 -5 -1.7 7.8
 13 5 -5 0.7 8
 -13 -5 4 67.09 12.9
 -13 -5 4 35.2 11.6
 13 5 -4 55.99 14.1
 13 5 -4 41.9 11.8
 -13 -5 3 61.99 13.4
 13 5 -3 42.6 10.8
 13 5 -3 60.29 13.1
 -13 -5 2 58.99 12.1
 13 5 -2 74.99 14.1
 13 5 -2 74.49 12.5
 -13 -5 1 24.3 8.9
 13 5 -1 14.2 9.5
 13 5 -1 22.3 7.3
 -13 -5 0 144.89 13.5
 13 5 0 176.68 18.6
 13 5 0 128.79 12.1
 -13 -5 -1 306.77 17.2
 13 5 1 350.86 26.6
 13 5 1 315.67 15.7
 -13 -5 -2 109.89 9.4
 13 5 2 76.59 16.2
 13 5 2 90.69 7.8
 -13 -4 11 -6.7 10.8
 13 4 -11 26.8 14.3
 -13 -4 10 14.4 12.1
 -13 -4 10 1.9 9.7
 13 4 -10 -11.1 11
 -13 -4 9 47.9 15.8
 13 4 -9 68.19 15.9
 -13 -4 8 80.99 19
 -13 -4 8 120.79 16.5
 13 4 -8 99.39 17.8
 -13 -4 7 20.2 9
 13 4 -7 14.4 10
 -13 -4 6 49.3 10.6
 -13 -4 6 15.3 9.8
 13 4 -6 27.8 10.8
 13 4 -6 36.6 10.2
 -13 -4 5 -2.5 9.7
 -13 -4 5 8 7.5
 13 4 -5 5 8.5
 13 4 -5 12.6 8.1
 -13 -4 4 0.5 7.5
 -13 -4 4 1.5 6.6
 13 4 -4 -8.5 6.7
 13 4 -4 3.2 6.4
 -13 -4 3 294.07 22
 13 4 -3 296.77 20
 13 4 -3 297.77 20
 -13 -4 2 74.49 12.3
 13 4 -2 86.99 13.6
 13 4 -2 75.09 11.6
 -13 -4 1 8.6 6.4
 13 4 -1 11.5 7.6
 13 4 -1 10.6 6.3
 -13 -4 0 83.09 10.2
 13 4 0 85.89 10
 13 4 0 68.69 13.8
 -13 -4 -1 5.5 5.1
 13 4 1 36.5 11.6
 13 4 1 18 5.2
 -13 -4 -2 24.9 6
 13 4 2 41.6 6.1
 -13 -4 -3 244.28 10.7
 -13 -3 11 13.3 11.3
 -13 -3 11 45.1 15.8
 13 3 -11 22.3 10.9
 -13 -3 10 5.4 9.3
 -13 -3 10 -5 9.1
 13 3 -10 -17.2 8.8
 -13 -3 9 6.3 10.3
 -13 -3 9 1.8 6.9
 13 3 -9 -13.9 7.8
 -13 -3 8 251.67 24.6
 -13 -3 8 246.68 18.1
 13 3 -8 191.68 20.5
 -13 -3 7 17.6 11.8
 -13 -3 7 38.5 9.3
 13 3 -7 29.1 11.2
 -13 -3 6 -8.4 4.7
 -13 -3 6 5.4 9.7
 13 3 -6 -5.1 7.3
 13 3 -6 5.2 7.1
 -13 -3 5 6.3 8.9
 -13 -3 5 12.2 6.7
 13 3 -5 -2.1 5.6
 13 3 -5 -11.1 6.1
 -13 -3 4 43.9 11.8
 -13 -3 4 21.3 8.4
 13 3 -4 44 9.3
 13 3 -4 36.9 10.5
 -13 -3 3 34.1 10.3
 13 3 -3 23.7 7.6
 13 3 -3 33.2 9.4
 -13 -3 2 24.7 8.5
 13 3 -2 14.5 7.1
 13 3 -2 10.3 6.7
 -13 -3 1 7.9 7
 13 3 -1 0.1 6.3
 13 3 -1 10.8 6
 13 3 0 57.89 11.6
 -13 -3 -1 21.5 6.3
 13 3 1 24.2 5.8
 -13 -3 -2 9.4 4.9
 -13 -3 -3 175.68 10.1
 -13 -3 -4 9.5 3.3
 -13 -2 11 -2.6 8.1
 -13 -2 11 22.4 13.9
 -13 -2 10 -5.9 10.2
 13 2 -10 -0.7 8.9
 -13 -2 9 126.89 22.7
 -13 -2 9 114.49 12.8
 13 2 -9 114.99 17.4
 -13 -2 8 27 7.8
 13 2 -8 15.6 10.6
 -13 -2 7 55.99 13.9
 -13 -2 7 86.29 10.6
 13 2 -7 105.69 17.9
 13 2 -7 80.99 13.2
 -13 -2 6 23.7 10.2
 -13 -2 6 47.1 8.5
 13 2 -6 38.1 9.1
 13 2 -6 62.29 13.5
 -13 -2 5 39 8.1
 -13 -2 5 30.5 11.6
 13 2 -5 26.4 7
 13 2 -5 27.4 9.3
 -13 -2 4 7 7
 13 2 -4 19.3 6.2
 13 2 -4 8.9 7.1
 -13 -2 3 5.4 7.7
 13 2 -3 3.1 5.9
 13 2 -3 7.9 5.1
 -13 -2 2 35.5 8.6
 13 2 -2 18.1 6.8
 13 2 -2 36.4 7.8
 -13 -2 1 73.69 11.5
 13 2 -1 79.79 11.4
 13 2 -1 64.29 9.8
 -13 -2 0 207.08 14.6
 -13 -2 -1 45.3 8
 13 2 1 49.5 7.8
 -13 -2 -2 202.88 12.7
 -13 -2 -3 5.5 4.1
 -13 -2 -4 108.59 8.5
 -13 -2 -5 11.3 4
 -13 -2 -5 16.4 4.2
 13 2 5 29 13.4
 -13 -2 -6 10 3.8
 -13 -2 -6 10.4 4.3
 -13 -2 -7 65.49 6.9
 -13 -2 -7 53.89 6.1
 -13 -2 -8 -4.3 3.1
 -13 -2 -8 8.1 3.3
 -13 -2 -9 -0.2 2.2
 -13 -2 -9 -6.1 2.9
 -13 -1 11 5.4 10.8
 -13 -1 11 -6.1 7
 -13 -1 10 25.2 13.1
 -13 -1 10 33.8 8.5
 -13 -1 9 31.4 14.8
 -13 -1 9 38 8.6
 13 1 -9 42.4 12.5
 -13 -1 8 4.6 5.1
 -13 -1 8 3.3 9.3
 13 1 -8 3.5 7.5
 -13 -1 7 16.4 5.6
 -13 -1 7 21 10.2
 13 1 -7 15.2 9.2
 13 1 -7 18.9 7.5
 -13 -1 6 15 5.2
 -13 -1 6 8.9 8.7
 13 1 -6 9.4 6.2
 -13 -1 5 32.7 10.4
 13 1 -5 40.6 10.5
 13 1 -5 29.1 6.4
 -13 -1 4 45.9 10.8
 13 1 -4 56.29 7
 13 1 -4 62.39 10.6
 -13 -1 3 51.29 10.4
 13 1 -3 49.4 9.7
 13 1 -3 35 6.1
 -13 -1 2 48.6 9.4
 13 1 -2 24.8 6
 13 1 -2 31.3 7.1
 -13 -1 1 196.38 18.1
 13 1 -1 214.28 14.4
 -13 -1 0 221.58 15
 13 1 0 211.18 13.2
 -13 -1 -1 238.98 14.6
 -13 -1 -2 44.8 7.6
 -13 -1 -3 38.7 6.9
 -13 -1 -4 -0.2 4
 13 1 4 14.2 10.4
 -13 -1 -5 5.8 4.4
 13 1 5 16 11.2
 -13 -1 -6 150.88 12
 13 1 6 196.88 27.4
 -13 -1 -7 8.3 5.7
 -13 -1 -9 -10 6
 -13 -1 -10 -5.1 6.1
 -13 0 11 -3.7 6.1
 -13 0 11 5.8 10.2
 -13 0 10 106.99 11.4
 -13 0 10 116.19 20
 -13 0 9 9.1 9.7
 -13 0 9 -5 4.6
 -13 0 8 25.4 5.6
 -13 0 8 23.5 11.2
 -13 0 7 6.4 3.7
 -13 0 7 -13.8 7.8
 13 0 -7 -13.1 6.4
 -13 0 6 85.59 15.1
 -13 0 6 74.79 6.4
 13 0 -6 110.29 17.1
 -13 0 5 -2.7 6.8
 13 0 -5 -0.7 2.9
 13 0 -5 0.2 5.8
 -13 0 4 -4 6.7
 13 0 -4 11.7 6.6
 -13 0 3 -0.7 5.7
 13 0 -3 -0.4 2.7
 13 0 -3 -0.1 4.7
 -13 0 2 40.4 8.7
 13 0 -2 31.1 7.3
 13 0 -2 42 6.4
 -13 0 1 -5.4 4.5
 13 0 -1 -0.4 5
 -13 0 0 -1.3 5.3
 -13 0 -1 6.3 4.9
 13 0 1 -5.2 6.4
 -13 0 -2 556.64 22.9
 13 0 2 567.54 30.1
 -13 0 -3 2.1 4.3
 13 0 3 5.1 8.3
 13 0 4 70.69 15.5
 13 0 5 -29.8 12.3
 13 0 6 0.3 9.8
 -13 0 -7 0.6 6
 -13 0 -8 -7.8 5.9
 -13 0 -9 -9.1 6.7
 -13 1 11 23.1 11.4
 -13 1 10 29.8 12.5
 -13 1 10 46.2 7.7
 -13 1 9 34.8 6.1
 -13 1 9 41.8 14.4
 -13 1 8 1.5 8.1
 -13 1 8 8.3 3.5
 -13 1 7 9.8 8.4
 13 -1 -7 23.5 10.2
 -13 1 6 8.2 7.4
 13 -1 -6 45.1 11.5
 -13 1 5 27.5 9.6
 13 -1 -5 32.6 9.3
 -13 1 4 42.9 10.5
 13 -1 -4 32.9 8.5
 -13 1 3 47.7 10.1
 13 -1 -3 43.5 8.9
 -13 1 2 39.1 9.2
 13 -1 -2 33 5.6
 13 -1 -2 36.2 7.8
 -13 1 1 219.48 15.5
 13 -1 -1 202.58 13.1
 -13 1 0 215.48 15
 13 -1 0 224.18 15.8
 -13 1 -1 196.68 14.5
 13 -1 1 211.28 17.2
 -13 1 -2 60.29 10.9
 13 -1 2 60.19 11.6
 13 -1 3 39.8 10.6
 13 -1 4 10.4 8.6
 13 -1 5 6.8 10
 -13 1 -6 157.28 14.9
 13 -1 6 164.38 24
 -13 1 -7 9.9 7.3
 -13 1 -8 36.6 9.5
 -13 1 -9 14.9 8.8
 -13 2 11 8.1 13.1
 -13 2 10 0.8 4.4
 -13 2 10 -8.8 8.1
 -13 2 9 98.89 7.3
 -13 2 9 105.39 18.5
 -13 2 8 35.4 11.5
 13 -2 -8 7.6 10.4
 -13 2 7 66.89 13.5
 13 -2 -7 110.09 16.1
 -13 2 6 53.09 12
 -13 2 5 33.4 9.9
 13 -2 -5 33.3 8.9
 -13 2 4 8.8 7.2
 13 -2 -4 -6.5 5
 -13 2 3 3.4 5.7
 13 -2 -3 1.5 5
 -13 2 2 25.5 7.8
 13 -2 -2 24 4.3
 -13 2 1 66.49 10.8
 13 -2 -1 75.99 9.1
 -13 2 0 147.69 13
 13 -2 0 153.18 12.7
 -13 2 -1 50.09 9.2
 13 -2 1 61.09 11.6
 13 -2 2 232.18 18.8
 13 -2 3 17.8 8.8
 13 -2 4 77.89 15.5
 13 -2 5 2.5 10.2
 -13 2 -6 -1.4 6.8
 13 -2 6 16.3 13.6
 -13 2 -7 63.79 12.5
 -13 2 -8 2.8 15
 -13 2 -9 -6.1 10
 -13 2 -10 -4.1 11.1
 -13 3 11 48 14.2
 -13 3 11 11.6 5.9
 -13 3 11 13.6 6.8
 -13 3 10 -4.5 8.5
 -13 3 10 -1.2 4.5
 -13 3 9 13.3 10.4
 -13 3 8 201.48 20.6
 -13 3 7 20.8 10.9
 13 -3 -7 32.6 10.3
 -13 3 6 -9.5 5.9
 13 -3 -6 -5 5.5
 -13 3 5 3.4 6.8
 13 -3 -5 -6.2 5.5
 -13 3 4 35.4 9.9
 -13 3 3 26.4 8.5
 -13 3 2 17 7.6
 13 -3 -2 14.2 4
 -13 3 1 11.4 6.4
 -13 3 1 3.4 5.5
 13 -3 -1 -1.8 3.9
 -13 3 0 39.9 9.1
 -13 3 0 81.99 13.1
 13 -3 0 44.7 8.8
 -13 3 -1 35.1 11.1
 13 -3 1 17.9 8
 -13 3 -2 13.5 9.8
 13 -3 2 9.2 8
 -13 3 -3 189.98 21.7
 13 -3 3 155.38 20
 -13 3 -4 5.2 11.8
 13 -3 4 5.6 9
 -13 3 -5 13.8 12.1
 13 -3 5 40.7 13.5
 -13 3 -6 5.2 8
 -13 3 -7 10.2 8.1
 -13 3 -8 4.2 9.3
 -13 4 11 13.4 5.7
 -13 4 11 13.8 12.5
 -13 4 11 1.4 5.2
 -13 4 10 -3.5 4
 -13 4 10 4.6 4
 -13 4 10 6.8 8.6
 -13 4 9 59.29 15.4
 -13 4 8 87.39 16.4
 -13 4 7 18.5 9.1
 13 -4 -7 22.8 8.9
 -13 4 6 36.1 10.3
 -13 4 5 15.3 7.8
 -13 4 4 -2.3 6.3
 -13 4 3 286.47 19.9
 -13 4 3 284.37 13.7
 13 -4 -3 299.47 12.7
 -13 4 2 70.79 12.5
 -13 4 2 75.49 9.9
 13 -4 -2 70.99 7.8
 -13 4 1 2.2 6.2
 -13 4 1 5.6 6.8
 13 -4 -1 1.9 4.7
 -13 4 0 89.19 13.6
 13 -4 0 82.69 11.5
 -13 4 -1 11.4 9.2
 13 -4 1 21.9 8.2
 -13 4 -2 43.8 13.2
 13 -4 2 39.4 9.9
 -13 4 -3 240.38 24.1
 13 -4 3 237.98 20.7
 -13 4 -4 6.6 11
 -13 4 -5 17.8 12.7
 13 -4 5 31.2 13.4
 -13 4 -6 -18.5 14.2
 -13 4 -6 -8.4 7.9
 -13 4 -7 2 11.7
 -13 5 10 45.9 6.4
 -13 5 10 71.79 15.3
 -13 5 10 55.29 6.7
 -13 5 9 5.4 4.1
 -13 5 9 11.3 10.6
 -13 5 9 12.1 3.7
 -13 5 8 8 14.9
 -13 5 7 77.19 15.4
 -13 5 6 55.19 14
 -13 5 5 -1.2 3.3
 -13 5 5 3 7.1
 -13 5 4 23.9 5.9
 -13 5 4 16.8 8.7
 -13 5 3 47.6 8.4
 -13 5 3 46.6 11.4
 13 -5 -3 54.69 7.9
 -13 5 2 48.8 11.2
 -13 5 2 55.59 9.9
 13 -5 -2 49.4 7.9
 -13 5 1 19.1 8.8
 -13 5 1 29.6 8.9
 13 -5 -1 8.7 6.1
 -13 5 0 161.48 16.7
 13 -5 0 165.38 14.8
 -13 5 -1 313.77 24.6
 13 -5 1 305.77 21.1
 -13 5 -2 86.29 17.7
 13 -5 2 87.59 14.9
 -13 5 -3 138.79 22.1
 13 -5 3 145.39 19.1
 -13 5 -4 35.5 15.3
 13 -5 4 41.5 12.3
 -13 5 -5 22.3 11.8
 -13 5 -6 5.8 11.6
 -13 5 -7 1.7 11.5
 -13 5 -8 7 14.4
 -13 5 -9 1.4 14.1
 -13 6 9 24.5 5.7
 -13 6 9 16.2 6.2
 -13 6 9 57.59 14.9
 -13 6 8 2.7 3.7
 -13 6 8 6.6 5.2
 -13 6 8 -1.9 8.1
 -13 6 7 -6.8 3.5
 -13 6 6 -2.8 8.2
 -13 6 6 7.7 4.5
 -13 6 5 14.6 5.4
 -13 6 5 2.8 7.4
 -13 6 4 82.59 14.3
 -13 6 4 98.19 10.5
 -13 6 3 19.7 7.2
 -13 6 3 10.5 7.9
 13 -6 -3 9.9 5.9
 -13 6 2 7.8 7.8
 -13 6 2 5 7.2
 13 -6 -2 10.7 6.4
 -13 6 1 27.3 10.1
 13 -6 -1 41.6 9.3
 -13 6 0 54.09 12.9
 13 -6 0 54.19 11.1
 -13 6 -1 157.28 18.5
 13 -6 1 133.99 15.5
 -13 6 -2 101.89 18.9
 13 -6 2 113.79 17.2
 -13 6 -3 27.1 14.5
 13 -6 3 17.7 11.6
 -13 6 -4 72.99 18.9
 13 -6 4 33.6 12.8
 -13 6 -5 83.99 20.6
 -13 6 -6 71.49 20.8
 -13 6 -7 18.5 14.4
 -13 6 -8 -23.4 13.8
 -13 7 9 -9.5 8.1
 -13 7 9 -10.9 4.6
 -13 7 8 -5.3 7.4
 -13 7 8 -7.6 8.8
 -13 7 8 8.1 4.7
 -13 7 7 -2.2 7.3
 -13 7 7 19.4 6.1
 -13 7 6 -2.9 4.4
 -13 7 6 -1.3 6.6
 -13 7 5 46.3 8.6
 -13 7 4 -1.8 5.5
 -13 7 4 2.2 7.6
 -13 7 3 2.5 7.8
 -13 7 3 13.3 8.4
 13 -7 -3 24.1 8.2
 -13 7 2 75.49 14.9
 -13 7 2 54.89 12.1
 13 -7 -2 41.7 10
 -13 7 1 183.28 19.1
 13 -7 -1 174.88 16.5
 -13 7 0 36.9 12.5
 13 -7 0 37.5 10.1
 -13 7 -1 41.6 14.4
 13 -7 1 43.3 11.4
 -13 7 -2 91.49 18.8
 13 -7 2 85.39 15.1
 -13 7 -3 4.2 11.1
 13 -7 3 -5.3 8.7
 -13 7 -4 -10 11.7
 -13 7 -5 -5.6 12.2
 -13 7 -6 -12.2 10.3
 -13 7 -7 1.9 12.5
 -13 8 8 3.9 9.1
 -13 8 7 -1.4 8.4
 -13 8 6 21.9 7.1
 -13 8 6 -9.5 6.8
 -13 8 5 26.6 9.7
 -13 8 5 48.7 9.5
 -13 8 4 38 10
 -13 8 4 30 10.6
 -13 8 3 29.5 10.3
 -13 8 3 38.2 10.5
 13 -8 -3 29.2 10.7
 -13 8 2 15.6 9.1
 -13 8 2 -2.8 8.6
 13 -8 -2 17.1 8.8
 -13 8 1 121.19 18.9
 13 -8 -1 148.09 16.6
 -13 8 0 49.8 14
 -13 8 -1 109.69 19.8
 13 -8 1 88.69 15.8
 -13 8 -2 16.2 14.4
 -13 8 -3 24.6 13.5
 -13 8 -4 2.4 12.4
 -13 8 -5 15.8 15.5
 -13 8 -6 22.1 16.9
 -13 9 6 11.8 10
 -13 9 6 9.8 7.5
 -13 9 5 0.5 7
 -13 9 5 -6.5 6.4
 -13 9 4 1.8 8.1
 -13 9 4 -5.7 6.7
 -13 9 3 10 9
 -13 9 3 -1.7 7.2
 13 -9 -3 0.6 9.4
 -13 9 2 18 10.4
 -13 9 2 34.2 12.4
 -13 9 1 90.89 17.1
 13 -9 -1 100.49 17.2
 -13 9 0 78.09 17
 13 -9 0 71.89 15.7
 -13 9 -1 0 12.2
 -13 9 -2 1.1 11.3
 -13 9 -3 -5.7 10.1
 -13 9 -4 9.9 13.1
 -13 9 -5 8.5 13.4
 -13 10 4 10.9 10.1
 -13 10 4 25 10.7
 -13 10 3 11.1 8.6
 -13 10 3 13.7 9.9
 13 -10 -3 13.3 12.2
 -13 10 2 28.4 13
 13 -10 -2 22 17.4
 -13 10 1 16.6 17.2
 -13 10 0 -10.1 10.5
 -13 10 -1 40 15.9
 -13 10 -2 -12.2 12.4
 -13 10 -3 19.5 15.9
 14 10 -4 25 15.7
 14 10 -3 -13.7 10.4
 14 10 -2 -14.7 10.7
 14 10 -1 42.9 10.8
 14 10 -1 -0.1 10.6
 14 10 0 -24.4 10.8
 14 10 0 -1.6 10.7
 14 10 1 7.4 6.7
 14 10 1 5.5 11.8
 14 10 2 0 5.1
 14 10 2 -4.7 12.6
 -14 -9 6 12.3 14.7
 14 9 -6 -5.2 11.2
 -14 -9 5 -6.6 10.5
 14 9 -5 26.5 13.4
 -14 -9 4 1.7 10.4
 14 9 -4 5.9 12.1
 14 9 -3 25.8 12.6
 14 9 -2 -9.7 6.9
 14 9 -2 -2.4 8.3
 14 9 -1 27.1 12.6
 14 9 -1 13.1 9.8
 14 9 0 3.4 12.9
 14 9 0 2.1 7
 14 9 1 4 10.3
 14 9 1 13.6 6.7
 14 9 2 -5.6 6.3
 14 9 2 1.7 12.2
 14 9 3 -6 2.8
 14 9 3 -6.3 10.9
 14 9 4 -2.7 9.9
 -14 -8 7 68.79 20.3
 14 8 -7 57.79 17.8
 -14 -8 6 15 12.1
 14 8 -6 -4.8 10.8
 -14 -8 5 -18.2 8.3
 14 8 -5 9 9.8
 -14 -8 4 62.09 16.5
 14 8 -4 61.39 15.4
 -14 -8 3 20.8 10.6
 14 8 -3 19.1 11.2
 14 8 -3 27.4 10.3
 -14 -8 2 7.8 8.9
 14 8 -2 -1.4 8.7
 14 8 -2 6.4 10.4
 -14 -8 1 29.9 10.6
 14 8 -1 33.9 9.5
 14 8 -1 27.1 11.8
 14 8 0 41.4 10
 14 8 0 70.99 18.1
 14 8 1 2.7 5.5
 14 8 1 -7.8 9.6
 14 8 2 30.3 6.6
 14 8 2 49.7 13.7
 14 8 3 11.1 13.1
 14 8 4 29.9 14.7
 14 8 5 13.6 13.7
 14 8 6 24.7 16.5
 -14 -7 8 3.8 11
 14 7 -8 -1.9 10.1
 -14 -7 7 8.6 11.9
 14 7 -7 -0.7 9.9
 -14 -7 6 27 14.4
 -14 -7 5 58.29 16.7
 14 7 -5 72.39 16.6
 -14 -7 4 94.09 19
 14 7 -4 92.99 18.9
 -14 -7 3 12.8 10.5
 14 7 -3 14.8 9.8
 14 7 -3 7 8.9
 -14 -7 2 75.29 15
 14 7 -2 88.59 17.9
 14 7 -2 92.49 14.7
 -14 -7 1 -1.3 7.5
 14 7 -1 2 7.2
 14 7 -1 -3.9 9.2
 -14 -7 0 52.79 10.8
 14 7 0 57.69 10.3
 14 7 0 70.09 16.2
 14 7 1 23.6 20.6
 14 7 1 49.3 8.6
 14 7 2 25.9 13.5
 14 7 2 29.8 6
 14 7 3 -4.7 9.9
 14 7 4 -5.1 11.2
 14 7 5 -9 11.1
 14 7 6 6.4 13.8
 14 7 7 5.8 14.2
 -14 -6 9 41.9 16.7
 14 6 -9 32.2 15.6
 -14 -6 8 2.1 11.6
 14 6 -8 13.8 11.4
 -14 -6 7 11.8 11.5
 -14 -6 7 -8.9 7.9
 14 6 -7 -7.7 8.8
 -14 -6 6 26.4 11.1
 -14 -6 6 0.9 9.9
 14 6 -6 31.5 12.3
 -14 -6 5 44.5 12.8
 -14 -6 5 7.9 11.3
 14 6 -5 8.9 9.3
 -14 -6 4 54.19 14.5
 -14 -6 4 47.1 13.8
 14 6 -4 67.09 13.2
 14 6 -4 58.69 13.8
 -14 -6 3 108.39 17.1
 14 6 -3 141.59 21.7
 14 6 -3 132.79 18.9
 -14 -6 2 114.29 17.2
 14 6 -2 137.09 19
 14 6 -2 126.19 16.7
 -14 -6 1 17.1 8.7
 14 6 -1 17.1 7.6
 14 6 -1 9.5 9.4
 -14 -6 0 181.28 15.7
 14 6 0 163.88 14.1
 14 6 0 163.38 20.1
 -14 -6 -1 104.59 11.6
 14 6 1 99.09 18.5
 14 6 1 114.89 16.7
 14 6 2 4.7 4.2
 14 6 2 10.3 11
 14 6 4 6.6 10.5
 -14 -5 10 14.1 12.3
 14 5 -10 10.3 14.4
 -14 -5 9 10.1 12.5
 -14 -5 9 33.1 12.1
 14 5 -9 29.7 12.6
 -14 -5 8 40.4 10.6
 -14 -5 8 4.2 9.5
 14 5 -8 26.9 12.2
 -14 -5 7 83.89 19
 -14 -5 7 77.09 20.1
 14 5 -7 74.99 15.6
 -14 -5 6 -11.7 9
 -14 -5 6 11.3 8.8
 14 5 -6 2.2 8.6
 -14 -5 5 17.7 10.9
 -14 -5 5 17.4 9.8
 14 5 -5 16.9 10
 14 5 -5 0.1 9.8
 -14 -5 4 28.7 11
 -14 -5 4 21.7 10.5
 14 5 -4 20 9.7
 14 5 -4 29.4 12
 -14 -5 3 224.18 19.7
 14 5 -3 163.68 16.2
 14 5 -3 210.48 19.1
 -14 -5 2 175.58 17.5
 14 5 -2 207.88 19.4
 14 5 -2 157.28 15.7
 -14 -5 1 7.1 7.1
 14 5 -1 0.5 6.6
 14 5 -1 18 7.6
 14 5 0 28.5 10.6
 14 5 0 30.1 7.5
 -14 -5 -1 7.5 5.5
 14 5 1 -4.3 4.2
 14 5 1 2.4 7.6
 -14 -5 -2 107.89 9.7
 14 5 2 102.79 18.2
 14 5 2 113.19 8.7
 -14 -4 10 92.69 15.3
 -14 -4 10 90.89 20.9
 14 4 -10 88.69 18.6
 -14 -4 9 30.5 13.7
 -14 -4 9 9.2 9.8
 14 4 -9 23.9 11.9
 -14 -4 8 60.29 15.7
 -14 -4 8 39.8 11.3
 14 4 -8 84.79 15.5
 -14 -4 7 95.49 19.3
 -14 -4 7 112.99 15.6
 14 4 -7 121.09 17
 -14 -4 6 21.4 9.1
 -14 -4 6 21.5 12.1
 14 4 -6 15.8 8.4
 14 4 -6 25.3 11.2
 -14 -4 5 41.7 10.3
 -14 -4 5 22 12.1
 14 4 -5 36.4 10.1
 14 4 -5 45.1 11.6
 -14 -4 4 -4.8 6.6
 -14 -4 4 11.7 10.5
 14 4 -4 12.2 8.3
 14 4 -4 28.1 9.6
 -14 -4 3 11.3 7.7
 14 4 -3 18.4 8.9
 14 4 -3 4.7 6.6
 -14 -4 2 7.3 7.8
 14 4 -2 25 8.6
 14 4 -2 21.8 9
 -14 -4 1 133.89 13.9
 14 4 -1 141.39 13.1
 14 4 -1 134.29 15.5
 -14 -4 0 6.3 6.3
 14 4 0 21.5 6.6
 14 4 0 22.8 10.2
 -14 -4 -1 106.19 10.5
 14 4 1 85.79 9.1
 14 4 1 89.49 16.5
 -14 -4 -2 5.7 4.6
 -14 -4 -3 57.09 6.4
 -14 -3 11 2.3 10.6
 -14 -3 11 5.2 9.3
 14 3 -11 -2.6 10.9
 -14 -3 10 27.9 15.9
 -14 -3 10 4.2 7.9
 14 3 -10 2.5 10.6
 -14 -3 9 56.69 10.5
 -14 -3 9 33.5 13.5
 14 3 -9 69.59 15.5
 -14 -3 8 10.7 10.1
 -14 -3 8 9.8 7.5
 14 3 -8 8.2 9.8
 -14 -3 7 39.9 9.5
 -14 -3 7 42 14.9
 14 3 -7 17.8 9.9
 -14 -3 6 6 9.5
 -14 -3 6 3.4 6
 14 3 -6 6.3 8
 14 3 -6 -3.3 6.9
 -14 -3 5 7.7 6.7
 -14 -3 5 5.2 8.2
 14 3 -5 8.8 8.3
 -14 -3 4 37.4 10.6
 14 3 -4 15.6 6.8
 14 3 -4 31.6 10.3
 -14 -3 3 39.9 11.1
 14 3 -3 29.3 9
 14 3 -3 30.8 9.9
 -14 -3 2 11.5 7.3
 14 3 -2 4.5 6.7
 14 3 -2 10.2 6.7
 -14 -3 1 239.48 17.4
 14 3 -1 231.18 18.3
 14 3 -1 253.07 15.7
 -14 -3 0 50.69 9.5
 14 3 0 47.4 8
 14 3 0 55.39 12.2
 -14 -3 -1 3.8 5.3
 14 3 1 2.9 4.4
 -14 -3 -2 40.1 7
 -14 -3 -3 17.4 5
 -14 -3 -4 23.7 4.7
 -14 -2 11 -4.8 11.5
 -14 -2 11 0.3 8.5
 -14 -2 10 -4.2 8.4
 -14 -2 10 5.3 7.4
 14 2 -10 18.6 10.8
 -14 -2 9 52.59 10.1
 -14 -2 9 48.1 15.8
 14 2 -9 73.39 14.3
 -14 -2 8 103.99 11.4
 -14 -2 8 87.89 17.9
 -14 -2 7 27.6 7.8
 -14 -2 7 49.6 13.1
 14 2 -7 21.6 8.8
 -14 -2 6 1.3 5
 -14 -2 6 11.8 10.1
 14 2 -6 1.2 7.8
 14 2 -6 11.5 7
 -14 -2 5 95.89 10.9
 -14 -2 5 100.79 16.7
 14 2 -5 144.39 15.9
 14 2 -5 102.99 10.8
 -14 -2 4 2.5 7.2
 14 2 -4 10.7 7.4
 14 2 -4 -3.7 4.4
 -14 -2 3 0.3 6.8
 14 2 -3 12 6.9
 14 2 -3 0.2 4.4
 -14 -2 2 55.79 10.7
 14 2 -2 34 8
 14 2 -2 60.29 10.3
 -14 -2 1 15.6 7.9
 14 2 -1 22.5 6.9
 14 2 -1 21.6 7.9
 -14 -2 0 19.1 7.3
 14 2 0 27.7 6.7
 -14 -2 -1 114.09 11.2
 -14 -2 -2 192.08 13
 -14 -2 -3 30.1 6.3
 -14 -2 -4 30.7 5.9
 14 2 5 43.4 12.1
 -14 -2 -6 1.6 3.7
 -14 -2 -6 2.3 3.7
 -14 -2 -7 48.7 6.3
 -14 -2 -7 38.7 5.6
 -14 -2 -8 5.3 3.3
 -14 -2 -8 -5.9 2.3
 -14 -2 -9 -1.9 2.2
 -14 -1 11 9.3 13.1
 -14 -1 11 8.8 8.1
 -14 -1 10 15.3 11.1
 -14 -1 10 13.5 6.8
 -14 -1 9 6.8 10.9
 -14 -1 9 3.8 6
 -14 -1 8 4.8 5.1
 14 1 -8 11 7.1
 -14 -1 7 17.4 10.6
 -14 -1 7 5.4 4.7
 14 1 -7 1.8 5.7
 14 1 -7 3.8 8
 -14 -1 6 6.2 4.8
 -14 -1 6 14.1 10.9
 14 1 -6 16.7 6.5
 14 1 -6 28.8 9.1
 -14 -1 5 -0.5 8.4
 14 1 -5 36.1 9.6
 14 1 -5 8.7 4.7
 -14 -1 4 72.89 13.6
 14 1 -4 66.09 11.5
 14 1 -4 59.79 7.4
 -14 -1 3 141.39 14.8
 14 1 -3 119.79 13.1
 14 1 -3 104.69 9.3
 -14 -1 2 42.8 9.7
 14 1 -2 28.5 7.9
 14 1 -2 25.3 6.5
 -14 -1 1 13.4 6.8
 14 1 -1 27.5 7.3
 -14 -1 0 11.4 6.6
 14 1 0 4.9 5.2
 -14 -1 -1 13 5.9
 -14 -1 -2 32.1 7.1
 -14 -1 -3 52.29 8.1
 14 1 3 32.4 13
 -14 -1 -4 195.18 12.9
 14 1 4 171.68 20.7
 -14 -1 -5 363.36 16.9
 14 1 5 316.87 29.3
 -14 -1 -6 9.1 5.2
 -14 -1 -6 16.5 6.3
 -14 -1 -7 62.59 9.9
 -14 -1 -9 4.6 8.5
 -14 0 11 33.4 15.5
 -14 0 10 146.69 23.1
 -14 0 9 -1.9 4.1
 -14 0 9 11.1 9.7
 -14 0 8 97.79 8.1
 -14 0 8 90.59 17.4
 -14 0 7 5.8 3.7
 -14 0 7 11.7 9.2
 14 0 -7 -8.9 6.6
 -14 0 6 103.79 17.9
 14 0 -6 145.29 15.5
 -14 0 5 5.1 7.5
 14 0 -5 16.4 7.1
 -14 0 4 48.2 11.1
 14 0 -4 52.29 10.5
 14 0 -4 63.79 5.3
 -14 0 3 2.1 6.3
 14 0 -3 9.5 6.1
 14 0 -3 1.4 3
 -14 0 2 121.59 12.7
 14 0 -2 114.89 9.7
 14 0 -2 95.79 10.8
 -14 0 1 -4.7 5.4
 14 0 -1 7.2 5.1
 -14 0 0 72.69 10.8
 14 0 0 70.89 11.7
 14 0 1 -6.4 6.4
 -14 0 -2 204.58 14
 14 0 2 196.18 19
 -14 0 -3 0 4.3
 14 0 3 -2.5 6.9
 14 0 4 227.78 24.5
 14 0 5 -10.7 7.3
 -14 0 -7 2.3 6.7
 -14 0 -8 12.1 7.5
 -14 0 -9 10.8 7.8
 -14 0 -10 -6.7 7.9
 -14 1 11 3.1 10.4
 -14 1 11 1 8.3
 -14 1 10 7.4 4.5
 -14 1 10 11.8 11.3
 -14 1 9 -0.2 3.4
 -14 1 9 8.4 11.5
 -14 1 8 -7 6.5
 -14 1 7 -4.6 8.8
 14 -1 -7 -8.8 7.1
 -14 1 6 0 7.4
 14 -1 -6 11.2 7.5
 -14 1 5 9.7 9.3
 14 -1 -5 12.1 7.6
 -14 1 4 86.19 13.9
 14 -1 -4 81.69 12.6
 -14 1 3 121.19 13.6
 14 -1 -3 99.59 11.8
 -14 1 2 23.2 7.6
 14 -1 -2 35.1 6
 14 -1 -2 14.7 6.6
 -14 1 1 6.3 5.8
 14 -1 -1 24.3 6.4
 -14 1 0 16 7.2
 14 -1 0 23.7 7
 -14 1 -1 10.8 6.5
 14 -1 1 11.4 7.5
 -14 1 -2 24.5 7.4
 14 -1 2 6.7 7.7
 14 -1 3 37.1 11.8
 14 -1 4 191.78 22.1
 14 -1 5 345.57 28.6
 -14 1 -6 16.5 7.3
 -14 1 -7 72.69 12.5
 -14 1 -8 17 9.8
 -14 1 -9 23.5 9.5
 -14 2 11 20.9 5.5
 -14 2 11 35 14.3
 -14 2 10 11.4 10.9
 -14 2 9 55.79 15.3
 -14 2 8 98.89 19.2
 -14 2 7 11.4 10.3
 14 -2 -7 18.3 10.6
 -14 2 6 7.7 7.8
 14 -2 -6 0.8 7.2
 -14 2 5 83.99 14.3
 14 -2 -5 111.89 13.4
 -14 2 4 11.1 7.2
 14 -2 -4 7.2 6.3
 -14 2 3 -11.5 4.9
 14 -2 -3 17.4 6.1
 -14 2 2 59.69 11.1
 14 -2 -2 45.2 5.9
 -14 2 1 15.2 7.5
 14 -2 -1 19.6 6.3
 -14 2 0 15.8 6.8
 14 -2 0 21.8 6.8
 -14 2 -1 87.59 12.1
 14 -2 1 110.59 14.7
 14 -2 2 176.08 17.5
 14 -2 3 10.6 10
 14 -2 4 18.2 10
 14 -2 5 43.9 13.9
 -14 2 -7 28.6 10.6
 -14 2 -8 15.2 10
 -14 2 -9 -2.4 9.9
 -14 3 11 2.6 12.1
 -14 3 10 43.4 13.8
 -14 3 9 35.6 13.5
 -14 3 7 30.6 11.7
 14 -3 -7 28.7 10.9
 -14 3 6 -5.7 7.4
 14 -3 -6 7 7.5
 -14 3 5 0.7 7
 14 -3 -5 10.9 7.6
 -14 3 4 20.9 8.4
 -14 3 3 33.5 9.5
 -14 3 2 0.3 5.7
 14 -3 -2 0.6 3.3
 -14 3 1 224.68 17.2
 14 -3 -1 248.48 14.1
 -14 3 0 43.5 9.6
 14 -3 0 37.8 8.4
 -14 3 -1 10.8 10.7
 14 -3 1 -1.6 6.4
 -14 3 -2 30.7 11.4
 14 -3 2 43 10.8
 -14 3 -3 46.3 13.8
 14 -3 3 39.4 10.8
 14 -3 4 29 11.6
 14 -3 5 4.4 9
 -14 3 -7 9.3 8.4
 -14 3 -8 -0.8 10.6
 -14 4 10 75.59 16.2
 -14 4 9 8.5 10.4
 -14 4 8 72.29 16
 -14 4 7 85.59 15.6
 -14 4 6 19.2 9.5
 -14 4 5 37.3 11.7
 -14 4 4 21.9 9.3
 -14 4 3 3.3 4.3
 -14 4 3 4.5 6.2
 14 -4 -3 -2.3 3
 -14 4 2 13.6 6.3
 -14 4 2 17.2 8
 14 -4 -2 17.4 5
 -14 4 1 130.69 13.9
 -14 4 1 132.49 14.4
 14 -4 -1 150.08 12
 -14 4 0 16.9 9.2
 -14 4 0 17.2 7.7
 14 -4 0 24.7 7.9
 -14 4 -1 107.69 16.8
 14 -4 1 93.59 14
 -14 4 -2 21.9 10.2
 14 -4 2 -4.7 5.7
 -14 4 -3 40.3 14.1
 14 -4 3 43.4 11.9
 -14 4 -4 53.49 16
 14 -4 4 93.29 16
 -14 4 -5 74.49 19.7
 14 -4 5 53.49 15.4
 -14 4 -6 -7.5 11.1
 -14 5 10 1.3 10.3
 -14 5 9 23.1 13.1
 -14 5 8 4 8.3
 -14 5 6 14.6 10.3
 -14 5 5 3 7.5
 -14 5 4 17.7 9.4
 -14 5 4 23 5.6
 -14 5 3 205.78 18.8
 -14 5 3 203.78 13.6
 14 -5 -3 203.58 12.2
 -14 5 2 139.69 16.2
 -14 5 2 171.28 14.5
 14 -5 -2 170.18 12.5
 -14 5 1 6.7 6.8
 -14 5 1 7.6 7.7
 14 -5 -1 5 5.1
 -14 5 0 11 9.2
 14 -5 0 31.9 8.8
 -14 5 -1 6.1 9.1
 14 -5 1 -1.8 6.8
 -14 5 -2 111.59 18.3
 14 -5 2 105.89 16
 -14 5 -3 14.1 11
 14 -5 3 12.8 11.6
 -14 5 -4 50.09 15.7
 14 -5 4 24.3 12.4
 -14 5 -5 23.2 21.9
 -14 5 -6 20.3 12.9
 -14 5 -7 11.7 12.7
 -14 5 -8 11.3 16
 -14 6 9 59.19 14.2
 -14 6 8 -2.4 7.9
 -14 6 7 2.2 9.7
 -14 6 6 9.8 4.5
 -14 6 5 31.7 10.9
 -14 6 5 38.4 6.9
 -14 6 4 58.29 12.3
 -14 6 4 51.69 8.6
 -14 6 3 115.59 17.2
 -14 6 3 122.79 12.7
 14 -6 -3 112.69 11.4
 -14 6 2 113.39 16.6
 -14 6 2 113.49 14.2
 14 -6 -2 129.99 12.4
 -14 6 1 32.2 10
 -14 6 1 21.7 9.1
 14 -6 -1 4.1 5.9
 -14 6 0 160.18 18.4
 14 -6 0 145.69 15.8
 -14 6 -1 120.99 19.4
 14 -6 1 100.99 15.1
 -14 6 -2 0.8 10.5
 14 -6 2 13.4 8.6
 -14 6 -3 9.3 11.1
 14 -6 3 -1.2 8.6
 -14 6 -4 19.4 13.8
 -14 6 -5 32.9 16.9
 -14 6 -6 2 13.6
 -14 6 -7 12 15
 -14 6 -8 9.5 15.2
 -14 7 8 5.5 9.1
 -14 7 8 6.7 4.3
 -14 7 8 14.1 5.8
 -14 7 7 -3.2 8.6
 -14 7 7 6.2 4.7
 -14 7 6 17.8 9.7
 -14 7 6 16.8 5.8
 -14 7 5 55.69 8.9
 -14 7 5 64.39 14.4
 -14 7 4 92.39 11.8
 -14 7 4 85.79 15.1
 14 -7 -3 24.4 8.9
 -14 7 2 70.39 13.7
 14 -7 -2 69.89 12.2
 -14 7 1 3.2 8.4
 14 -7 -1 5.3 7.6
 -14 7 0 61.79 14.8
 14 -7 0 74.79 13.5
 -14 7 -1 40.8 13.4
 14 -7 1 45.9 11.7
 -14 7 -2 60.29 16
 -14 7 -3 16.5 13.3
 -14 7 -4 -25.1 9.2
 -14 7 -5 13.3 14.2
 -14 7 -6 8.5 15.2
 -14 7 -7 -4.1 13.9
 -14 8 7 47.9 8.5
 -14 8 7 32.8 12.1
 -14 8 6 3.1 9.1
 -14 8 5 2.2 6.3
 -14 8 5 -4.6 6.7
 -14 8 4 23.9 11.4
 -14 8 4 44.6 9.9
 -14 8 3 18.9 9.5
 -14 8 3 34.2 10.3
 14 -8 -3 13.3 9.5
 -14 8 2 17.1 10.2
 -14 8 2 8.6 10.2
 14 -8 -2 3.9 7.9
 -14 8 1 31.8 12.2
 14 -8 -1 17.2 9.4
 -14 8 0 57.99 14.8
 14 -8 0 80.79 21.1
 -14 8 -1 2 10.7
 14 -8 1 14 9.2
 -14 8 -2 29.1 14.2
 -14 8 -3 -4.5 12
 -14 8 -4 4.1 13.9
 -14 8 -5 5.5 13.2
 -14 8 -6 25.1 19.5
 -14 9 6 4.1 7.1
 -14 9 6 -0.9 8.9
 -14 9 5 17.6 10.6
 -14 9 5 12.7 7.6
 -14 9 4 -1 8.8
 -14 9 4 -4.4 6.5
 -14 9 3 24 9.3
 -14 9 3 24 11.2
 14 -9 -3 7 9.4
 -14 9 2 10.1 9.3
 -14 9 2 13.8 9.3
 14 -9 -2 34.6 21.7
 -14 9 1 26 12.6
 14 -9 -1 72.59 14.1
 -14 9 0 -1 10.3
 14 -9 0 17.5 11.7
 -14 9 -2 -8.6 10.8
 -14 9 -3 -18.2 10.2
 -14 9 -4 -0.8 13.4
 -14 10 4 18.7 9.1
 -14 10 4 5.1 9.8
 -14 10 3 -10.9 7.7
 -14 10 3 8 9.9
 14 -10 -3 2.5 12.1
 -14 10 2 -9.5 9.1
 -14 10 2 13.2 10.7
 14 -10 -2 -5.4 11.1
 -14 10 1 -5.9 18
 -14 10 0 -0.8 9.8
 -14 10 -1 9.3 12.3
 -14 10 -2 7.5 14.1
 15 10 -3 -8.9 10.5
 15 10 -2 13.4 12.2
 15 10 -1 6.8 9.4
 15 10 -1 -1.8 12.2
 15 10 0 0.4 11.2
 15 10 0 2.8 11.3
 15 10 1 41.1 16.8
 15 10 1 17.1 8.4
 -15 -9 5 -6.2 11.6
 15 9 -5 5.8 13.2
 -15 -9 4 9.4 10.2
 15 9 -4 -16.3 9.7
 -15 -9 3 -4.6 9.5
 15 9 -3 3.2 11.3
 15 9 -2 2.9 12.1
 15 9 -1 106.89 15.6
 15 9 -1 105.49 21.4
 15 9 0 16.1 12.8
 15 9 0 9.3 7.5
 15 9 1 8 7.1
 15 9 1 -2.7 12.6
 15 9 2 -22.1 8.8
 15 9 3 27.3 15.1
 15 9 4 33.2 14.9
 -15 -8 7 3.7 11.4
 15 8 -7 -3.7 9.4
 -15 -8 6 -18 8.9
 15 8 -6 -0.8 10.8
 -15 -8 5 29.4 13.4
 15 8 -5 20.5 12.6
 -15 -8 4 6.7 10.6
 15 8 -4 8.5 11.1
 -15 -8 3 23.6 11.9
 15 8 -3 30.9 12.5
 -15 -8 2 -11.7 7.6
 15 8 -2 8.1 8.4
 15 8 -2 19.2 11.3
 -15 -8 1 -3.8 7.3
 15 8 -1 -1.6 6.9
 15 8 -1 5 10.3
 15 8 0 22.2 9
 15 8 0 24.6 14
 15 8 1 16.7 12.8
 15 8 2 27.7 6.2
 15 8 2 14.4 13.2
 15 8 3 33.1 15.8
 15 8 4 -5.6 12
 15 8 5 -0.8 13.8
 -15 -7 8 -9.2 10.9
 15 7 -8 -8.4 9.9
 -15 -7 7 7.2 11.9
 15 7 -7 3.1 10.4
 -15 -7 6 9.4 11.7
 15 7 -6 -2.5 9.7
 -15 -7 5 3.9 8.9
 15 7 -5 -10.4 9.7
 -15 -7 4 20.5 11.2
 15 7 -4 -5 8.1
 -15 -7 3 7.5 10.7
 15 7 -3 30.1 12
 15 7 -3 29 12.6
 -15 -7 2 8.4 9.3
 15 7 -2 0.7 8.4
 15 7 -2 -0.4 8.3
 -15 -7 1 11.9 8.6
 15 7 -1 13 10.5
 15 7 -1 12.8 7.4
 -15 -7 0 -2.3 6.7
 15 7 0 -5.4 5.9
 15 7 1 50.99 16.4
 15 7 1 49.7 8.5
 15 7 2 73.79 17.4
 15 7 2 49.3 7.3
 15 7 3 15 12.7
 15 7 4 8.8 13.8
 15 7 5 -4.9 12.5
 15 7 6 15.8 13.4
 -15 -6 9 5.6 14
 15 6 -9 31.8 14.5
 -15 -6 8 -1.6 9.8
 15 6 -8 1.6 9.9
 -15 -6 7 46 14.8
 -15 -6 7 35.7 13.1
 15 6 -7 48.4 15.1
 -15 -6 6 12.2 11.7
 -15 -6 6 4.3 10.1
 15 6 -6 -9.4 8.3
 -15 -6 5 62.49 14.1
 -15 -6 5 56.59 18.4
 15 6 -5 37.7 11.8
 -15 -6 4 10.3 10.3
 15 6 -4 24 10.2
 15 6 -4 27.6 11.5
 -15 -6 3 5.7 9.2
 15 6 -3 11.6 9.1
 15 6 -3 -7.2 7.8
 -15 -6 2 18 9.4
 15 6 -2 24.8 9
 15 6 -2 40.7 11.6
 -15 -6 1 57.49 12.3
 15 6 -1 56.99 10.9
 15 6 -1 38.3 13.8
 -15 -6 0 -1 5.9
 15 6 0 1.3 5.9
 15 6 0 -8.8 8.5
 -15 -6 -1 6.7 6.4
 15 6 1 7.7 5.2
 15 6 1 -1.9 7.6
 -15 -6 -2 13.1 5.4
 15 6 2 12.6 4.9
 15 6 2 8.8 12
 15 6 3 9 12.6
 15 6 4 -20.7 9.4
 -15 -5 10 0 12
 15 5 -10 -5.9 11.5
 -15 -5 9 -10.5 10.5
 -15 -5 9 6.6 7.6
 15 5 -9 1.1 10.7
 -15 -5 8 45.5 15.6
 -15 -5 8 49.8 11.7
 15 5 -8 45.4 13.9
 -15 -5 7 19.3 12.7
 15 5 -7 3.3 9.8
 -15 -5 6 69.89 16.3
 -15 -5 6 110.99 17.3
 15 5 -6 79.79 14.7
 -15 -5 5 -3.1 9.5
 -15 -5 5 -9.3 7.2
 15 5 -5 5.2 8.4
 15 5 -5 15.4 9.9
 -15 -5 4 33.2 12.4
 15 5 -4 39.8 11.8
 15 5 -4 42.8 11
 -15 -5 3 9.9 8.8
 15 5 -3 21.5 9.3
 15 5 -3 16 8.5
 -15 -5 2 32.5 10.5
 15 5 -2 24.8 8.5
 15 5 -2 17 9.7
 -15 -5 1 11.4 7.7
 15 5 -1 7.2 7
 15 5 -1 -3.2 8.8
 -15 -5 0 69.29 11.7
 15 5 0 76.19 10.5
 15 5 0 88.09 16.1
 -15 -5 -1 35.5 8.4
 15 5 1 25.6 10.8
 15 5 1 35.8 10.5
 -15 -5 -2 4.8 5.1
 15 5 2 5.7 4.4
 15 5 2 9.7 9.8
 -15 -5 -3 10.8 3.9
 -15 -4 10 -7.9 7.2
 15 4 -10 3.7 11.2
 -15 -4 9 42.9 10.3
 -15 -4 9 57.49 17.2
 15 4 -9 63.99 15.7
 -15 -4 8 17.3 11.6
 -15 -4 8 14.4 7.9
 15 4 -8 -7.1 9.6
 -15 -4 7 2.7 7.5
 -15 -4 7 4.9 9
 15 4 -7 4.5 8.9
 -15 -4 6 29.2 10.1
 -15 -4 6 15.3 11.7
 15 4 -6 18.5 8.8
 -15 -4 5 14.5 8.6
 -15 -4 5 16.3 10.8
 15 4 -5 12.2 9.4
 15 4 -5 4.8 7.4
 -15 -4 4 14 9.5
 15 4 -4 15.3 8.6
 -15 -4 3 215.58 20.1
 15 4 -3 244.78 19.6
 15 4 -3 212.88 18.6
 -15 -4 2 37.8 10.6
 15 4 -2 56.99 11.3
 15 4 -2 36.6 10.1
 -15 -4 1 38.8 9.7
 15 4 -1 12.8 8.3
 15 4 -1 45.2 9.4
 -15 -4 0 -6.6 9.4
 15 4 0 -6.2 4.2
 15 4 0 4.6 8.8
 -15 -4 -1 33 8
 15 4 1 32.6 11.5
 -15 -4 -2 8.3 5.2
 -15 -4 -3 292.27 13.7
 -15 -3 11 49.3 15.7
 -15 -3 10 20.7 8.8
 -15 -3 10 41.6 14.9
 15 3 -10 35.3 13.2
 -15 -3 9 39.7 13.4
 -15 -3 9 31.8 9.5
 15 3 -9 31.3 11.7
 -15 -3 8 68.19 10.9
 -15 -3 8 43.1 14.4
 15 3 -8 56.49 13
 -15 -3 7 148.19 13.9
 -15 -3 7 94.69 22
 15 3 -7 132.29 15.7
 -15 -3 6 26.4 11.9
 -15 -3 6 12.5 7.5
 15 3 -6 13.1 7.9
 15 3 -6 -12.3 7.4
 -15 -3 5 -5.8 7.2
 15 3 -5 7.3 8.2
 -15 -3 4 -0.2 8.5
 15 3 -4 14.7 8.9
 -15 -3 3 11.2 7.8
 15 3 -3 11.6 7.3
 15 3 -3 2.4 5.8
 -15 -3 2 238.98 18.9
 15 3 -2 210.88 16.7
 15 3 -2 237.88 17
 -15 -3 1 5.1 6.9
 15 3 -1 12.7 6.8
 15 3 -1 -5.4 4.5
 15 3 0 10.5 8.7
 15 3 0 3.6 5.4
 -15 -3 -1 -0.8 5.4
 15 3 1 -4.4 4.6
 -15 -3 -2 -4 4.5
 -15 -3 -3 0.8 4.4
 -15 -3 -4 368.16 15.1
 -15 -3 -5 42.2 4.7
 -15 -3 -5 42.4 4.6
 -15 -2 11 31 8.9
 -15 -2 11 9.8 10.6
 -15 -2 10 11.1 7.6
 -15 -2 10 16.7 11.6
 15 2 -10 5.5 10.2
 -15 -2 9 37.9 8.4
 -15 -2 9 32.5 13.7
 15 2 -9 17.8 9.3
 -15 -2 8 14.8 11.4
 -15 -2 8 3.7 5.6
 15 2 -8 19 9.5
 -15 -2 7 98.79 17.9
 15 2 -7 94.69 13.2
 -15 -2 6 86.09 11.5
 -15 -2 6 88.69 17.4
 15 2 -6 91.89 16.1
 15 2 -6 76.49 11
 -15 -2 5 50.69 13.1
 15 2 -5 39.7 11.1
 15 2 -5 33.5 7.6
 -15 -2 4 159.38 17.6
 15 2 -4 175.48 16.9
 15 2 -4 169.28 13
 -15 -2 3 40.9 10.4
 15 2 -3 5.6 5.1
 15 2 -3 18.8 7.1
 -15 -2 2 68.99 12.7
 15 2 -2 46.8 8.7
 15 2 -2 46.2 9.3
 -15 -2 1 21.5 7.7
 15 2 -1 -3.5 6.6
 15 2 -1 8.4 6.5
 -15 -2 0 124.29 16.5
 15 2 0 101.49 10.7
 -15 -2 -1 102.39 11.5
 -15 -2 -2 135.19 11.9
 -15 -2 -3 86.79 9.6
 -15 -2 -4 175.68 12
 -15 -2 -5 268.47 13.7
 15 2 5 283.27 29.1
 -15 -2 -6 27.4 5.3
 -15 -2 -6 38.5 6.4
 -15 -2 -7 22.8 4.8
 -15 -2 -7 25.1 4.8
 -15 -2 -8 0.6 3
 -15 -2 -8 3 2.5
 -15 -1 11 -1.5 6.5
 -15 -1 11 -9.1 11.7
 -15 -1 10 37.6 14
 -15 -1 10 67.69 10.1
 -15 -1 9 118.89 21
 -15 -1 9 74.99 12
 -15 -1 8 14.1 9.3
 -15 -1 8 9.9 5
 15 1 -8 -7.2 5.7
 -15 -1 7 41.7 7.6
 -15 -1 7 32.9 13.1
 15 1 -7 31.1 7.9
 -15 -1 6 -7.9 9
 15 1 -6 12.2 8.2
 15 1 -6 10.1 5.6
 -15 -1 5 12.5 9.5
 15 1 -5 -0.2 4
 -15 -1 4 12.8 8.5
 15 1 -4 0.5 6.5
 15 1 -4 12.3 4.7
 -15 -1 3 33.8 10.4
 15 1 -3 52.19 10.6
 15 1 -3 37 6.7
 -15 -1 2 57.59 12.1
 15 1 -2 47.9 8.2
 15 1 -2 44.2 9.7
 -15 -1 1 11 6.7
 15 1 -1 -1.2 4.4
 -15 -1 0 47.1 9.6
 15 1 0 34.3 7.9
 -15 -1 -1 -5.8 5.5
 -15 -1 -2 139.59 12.4
 -15 -1 -3 207.28 13.9
 15 1 3 218.98 23
 -15 -1 -4 21.5 6.1
 -15 -1 -5 168.68 12.2
 15 1 5 121.89 21.5
 -15 -1 -6 121.09 19
 -15 -1 -6 151.98 11.3
 -15 -1 -7 67.49 9.1
 -15 -1 -8 6.6 4.9
 -15 0 11 20.2 13.4
 -15 0 10 42.4 12.8
 -15 0 9 0.7 3.9
 -15 0 9 6.2 8.7
 -15 0 8 22.2 5
 -15 0 8 -2.2 9.7
 -15 0 7 -7.3 7.2
 -15 0 6 78.59 15.4
 15 0 -6 111.09 16.3
 -15 0 5 4.6 7.7
 -15 0 4 25.5 9.1
 15 0 -4 13.8 3.4
 15 0 -4 3.7 6.2
 -15 0 3 2.3 6.9
 15 0 -3 6.1 6.7
 15 0 -3 2.7 3.4
 -15 0 2 255.17 18.5
 15 0 -2 260.37 14.6
 15 0 -2 261.97 17.8
 -15 0 1 9.9 6.5
 15 0 -1 -4.2 4.7
 -15 0 0 24.8 7.6
 15 0 0 36.1 11.7
 -15 0 -1 -4 5
 15 0 1 -13.7 5.3
 -15 0 -2 129.19 11.9
 15 0 2 131.29 16.2
 15 0 3 14.7 9.9
 -15 0 -4 127.29 12.1
 15 0 4 102.09 19.4
 -15 0 -5 0.4 5.4
 15 0 5 1 9.6
 -15 0 -6 373.76 20.8
 -15 0 -7 -7.9 6.2
 -15 0 -8 9.3 7.4
 -15 0 -9 -10.2 6.3
 -15 1 11 -2.2 4.5
 -15 1 11 4.9 11.2
 -15 1 10 44.8 15.1
 -15 1 9 106.99 19.8
 -15 1 8 -0.9 8
 -15 1 7 29.7 11.7
 -15 1 6 -2.4 7.3
 15 -1 -6 5 8.8
 -15 1 5 9.4 8.1
 -15 1 4 19.1 9
 15 -1 -4 11.2 7
 -15 1 3 36.9 9.9
 15 -1 -3 34.2 8.5
 15 -1 -3 26.9 4
 15 -1 -3 33 3.7
 -15 1 2 54.29 10.9
 15 -1 -2 52.19 7.5
 15 -1 -2 49.8 9.8
 -15 1 1 6.8 7.1
 15 -1 -1 0.4 5
 -15 1 0 37.2 8.4
 15 -1 0 45.6 9.8
 -15 1 -1 -0.4 5.3
 15 -1 1 16.3 7.3
 -15 1 -2 140.49 13
 15 -1 2 135.39 16.8
 -15 1 -3 198.18 14.8
 15 -1 3 178.78 20.2
 15 -1 4 40.4 13.1
 15 -1 5 144.69 23
 -15 1 -7 55.29 11.1
 -15 1 -8 8.1 8.4
 -15 1 -9 -1.4 8.3
 -15 2 11 35.6 14.5
 -15 2 10 13.7 10.9
 -15 2 9 15.2 11.7
 -15 2 8 9.6 10
 -15 2 7 110.79 18.1
 -15 2 6 91.39 16.3
 15 -2 -6 79.69 13.9
 -15 2 5 49.1 11.5
 15 -2 -5 40.4 9.7
 -15 2 4 152.98 17.1
 15 -2 -4 133.19 14.2
 -15 2 3 2 6.7
 -15 2 2 72.89 12.8
 15 -2 -2 52.89 6.7
 -15 2 1 5.6 6.3
 15 -2 -1 0.6 5.2
 -15 2 0 101.19 13.6
 15 -2 0 111.19 12.5
 -15 2 -1 104.19 13.8
 15 -2 1 129.99 16.3
 -15 2 -2 136.29 13.7
 15 -2 2 113.69 16.5
 15 -2 3 66.19 14.2
 15 -2 4 164.28 24.8
 15 -2 5 247.98 26.5
 -15 2 -7 33.5 12.3
 -15 2 -8 2.2 9.1
 -15 2 -9 19.2 10
 -15 3 10 30.1 13.3
 -15 3 9 0.8 9.7
 -15 3 8 77.09 16.3
 -15 3 7 137.69 20
 -15 3 6 -2.5 8.2
 15 -3 -6 18.5 8.7
 -15 3 5 -9.8 5.9
 15 -3 -5 2.2 6.8
 -15 3 4 0.3 8.1
 -15 3 3 5.1 6.2
 -15 3 2 227.38 17.8
 15 -3 -2 221.68 11.5
 -15 3 1 -1.6 5.2
 15 -3 -1 12.7 6.1
 -15 3 0 -1.9 6.1
 15 -3 0 2.5 6
 -15 3 -1 1.8 5.9
 15 -3 1 7 6.8
 15 -3 2 9.6 7.8
 15 -3 3 -3.3 8.6
 15 -3 4 380.76 28.5
 15 -3 5 35.7 12.6
 -15 3 -7 3.3 9.2
 -15 4 10 -6.7 10.7
 -15 4 9 45.5 15.2
 -15 4 8 1.6 7.9
 -15 4 6 23 10.9
 -15 4 5 12.3 8.9
 -15 4 4 22.1 9.9
 -15 4 3 163.78 16.9
 15 -4 -3 195.88 9.5
 -15 4 2 46.6 11.2
 -15 4 2 52.49 9.4
 15 -4 -2 32 5.8
 -15 4 1 11.1 7.4
 -15 4 1 7.1 7.6
 15 -4 -1 4.6 5.3
 -15 4 0 -8.6 6.5
 -15 4 0 -5.9 5.2
 15 -4 0 2.9 5.6
 -15 4 -1 33.4 11.4
 15 -4 1 27.1 9.8
 -15 4 -2 -0.7 9.5
 15 -4 2 16.5 9.4
 -15 4 -3 301.77 28.7
 15 -4 3 322.67 24.9
 -15 4 -4 102.89 22.1
 15 -4 4 79.49 16.7
 -15 4 -5 52.19 17.3
 -15 5 10 30.3 13.5
 -15 5 9 -1.5 9.7
 -15 5 8 47.7 13.8
 -15 5 7 6.4 10
 -15 5 5 2.3 7.6
 -15 5 4 29.9 10.9
 -15 5 4 32.6 5.6
 -15 5 3 14.4 6.4
 -15 5 3 5 7.4
 15 -5 -3 8.1 4.3
 -15 5 2 12.1 8
 -15 5 2 6.5 7.1
 15 -5 -2 12 5.3
 -15 5 1 -2.7 6.6
 -15 5 1 10 8.2
 15 -5 -1 5.2 5.2
 -15 5 0 82.49 14.1
 -15 5 0 59.89 13.2
 15 -5 0 71.69 12.1
 -15 5 -1 22.4 11.8
 15 -5 1 36.3 10.4
 -15 5 -2 -3.9 10.2
 15 -5 2 13.4 9.2
 -15 5 -3 12.9 10.7
 15 -5 3 13.6 10
 -15 5 -4 4.9 11.1
 15 -5 4 8 9.3
 -15 5 -5 -0.7 11.3
 -15 5 -6 18 15.9
 -15 5 -7 -13.9 11.9
 -15 6 9 4.6 10.9
 -15 6 8 2.8 8.4
 -15 6 7 48.3 14.3
 -15 6 6 4.6 9
 -15 6 5 38.6 6.3
 -15 6 5 34.5 11.7
 -15 6 4 14.1 5.7
 -15 6 4 7.6 8.5
 -15 6 3 -3.1 5.9
 -15 6 3 12.1 8
 15 -6 -3 17.8 5.9
 -15 6 2 32.3 9.6
 -15 6 2 25.2 10.1
 15 -6 -2 26.6 7.6
 -15 6 1 41.9 11.6
 -15 6 1 36.7 11
 15 -6 -1 59.89 10.5
 -15 6 0 8.1 9.7
 15 -6 0 4.4 6.7
 -15 6 -1 5.5 10.8
 15 -6 1 -3.2 6.9
 -15 6 -2 17.2 11.9
 -15 6 -3 12 12.7
 15 -6 3 11.3 9.7
 -15 6 -4 -1 14.4
 -15 6 -5 22.8 12.8
 -15 6 -6 38.1 18.1
 -15 6 -7 27.9 18.8
 -15 7 8 -4.4 9.2
 -15 7 7 5.3 4.2
 -15 7 7 1.9 8.1
 -15 7 6 -5.8 8.4
 -15 7 6 -2.9 4.5
 -15 7 5 -1.8 5.2
 -15 7 5 4.1 8.6
 -15 7 4 9.2 6.9
 -15 7 4 7.9 8.8
 15 -7 -3 20.5 7.9
 -15 7 2 16.8 9.3
 -15 7 2 10 8.5
 15 -7 -2 -2.8 6.1
 -15 7 1 0.3 8.3
 -15 7 1 11.7 8.6
 15 -7 -1 13.2 8.4
 -15 7 0 -0.3 9.2
 15 -7 0 -5.4 6.9
 -15 7 -1 58.89 15.7
 -15 7 -2 88.19 19
 15 -7 2 67.99 13.7
 -15 7 -3 15.1 13
 -15 7 -4 9.7 13.6
 -15 7 -5 -5.4 11.7
 -15 7 -6 -0.5 13.6
 -15 8 7 11 11.2
 -15 8 7 -3.1 5.1
 -15 8 6 -1.2 5.6
 -15 8 6 10.9 10.1
 -15 8 5 20.4 11.2
 -15 8 4 7.9 8.1
 -15 8 4 -1.4 9.1
 -15 8 3 6.3 9.2
 -15 8 3 0.5 8.6
 15 -8 -3 8 8.8
 -15 8 2 1.2 7.2
 -15 8 2 3.5 8.5
 15 -8 -2 15 9.4
 -15 8 1 2.5 9.3
 -15 8 1 -4.5 8.7
 15 -8 -1 22.8 9.7
 -15 8 0 42.3 14.8
 15 -8 0 66.79 14.1
 -15 8 -1 1.2 10.9
 15 -8 1 7.9 8.6
 -15 8 -2 35.7 15.3
 -15 8 -3 8.9 12.9
 -15 8 -4 31.5 15.9
 -15 8 -5 28.4 17
 -15 9 5 34 11.7
 -15 9 5 -6 9
 -15 9 4 2.1 7.7
 -15 9 4 1.5 9.4
 -15 9 3 25.1 11.5
 -15 9 3 17.6 9.7
 15 -9 -3 -13.3 9.2
 -15 9 2 -7.4 7.4
 -15 9 2 -0.1 8.4
 -15 9 1 94.99 17
 -15 9 1 90.49 16.8
 15 -9 -1 89.79 16.8
 -15 9 0 9.3 11.6
 15 -9 0 12.8 11.7
 -15 9 -1 2.9 11.8
 -15 9 -2 -10 11.8
 -15 9 -3 4 13.6
 -15 9 -4 31.3 17.2
 -15 10 3 68.09 15.6
 -15 10 3 16.1 10.8
 15 -10 -3 -10.3 12.6
 -15 10 2 6.1 8.8
 -15 10 2 15.2 10.5
 15 -10 -2 1 12.7
 -15 10 1 -6.5 8.5
 -15 10 0 14.2 12.4
 -15 10 -1 4.6 14.7
 -16 -9 5 23.4 13.2
 16 9 -5 2.8 11.2
 -16 -9 4 1.8 10.1
 16 9 -4 20.5 14.3
 -16 -9 3 10.9 9.6
 16 9 -3 29.1 13.7
 16 9 -2 8.2 11.8
 16 9 -1 -2.2 9.6
 16 9 -1 -3.9 7.3
 16 9 0 23 8.9
 16 9 0 32 13.7
 16 9 1 -10.5 6
 16 9 1 -15.8 11.7
 16 9 2 12.9 13.3
 16 9 3 -6.4 13.5
 16 8 -7 -14.9 9.4
 -16 -8 6 -3.6 11.2
 16 8 -6 20.1 11.8
 -16 -8 5 0.7 8.7
 16 8 -5 -17.2 8.9
 -16 -8 4 47.9 14.9
 16 8 -4 23.5 13.5
 -16 -8 3 -11.6 7.5
 16 8 -3 -4.7 10.2
 -16 -8 2 23.1 11.5
 16 8 -2 2.1 7.5
 16 8 -2 9.2 10
 -16 -8 1 20.4 9.9
 16 8 -1 9.7 11.6
 16 8 -1 16.9 8.6
 16 8 0 11.4 7.5
 16 8 0 15.3 11.7
 16 8 1 -3.3 11.2
 16 8 1 -14.9 5.2
 16 8 2 7.2 6.7
 16 8 2 -1.2 12.8
 16 8 3 3.9 11.8
 16 8 4 11 12.9
 16 8 5 15.5 15.6
 -16 -7 8 20.9 14.7
 16 7 -8 35.4 15.1
 -16 -7 7 22 13
 16 7 -7 10.4 9.7
 -16 -7 6 -6.7 11.7
 16 7 -6 23.3 11.4
 -16 -7 5 9.5 10.5
 16 7 -5 9.3 18.1
 16 7 -4 23.3 18.4
 -16 -7 3 7.3 9.7
 16 7 -3 -6 9.8
 16 7 -3 9.2 7
 -16 -7 2 6 9.6
 16 7 -2 26.6 10.8
 16 7 -2 31.3 19.3
 -16 -7 1 15.5 9.7
 16 7 -1 8.6 8
 16 7 -1 15.5 16.4
 -16 -7 0 3.3 7
 16 7 0 6.9 6.9
 16 7 0 10.8 10.3
 -16 -7 -1 -1.5 6.2
 16 7 1 -14.5 8.9
 16 7 1 1.4 5.3
 16 7 2 32.9 13.3
 16 7 2 28.3 6.2
 16 7 3 71.09 19.2
 16 7 4 -0.3 12.4
 16 7 5 2.6 11.3
 16 7 6 -1.3 10.5
 -16 -6 9 -27.5 12
 16 6 -9 -6.6 12.4
 -16 -6 8 -6.6 10.7
 16 6 -8 6.5 10.5
 -16 -6 7 -4 10.4
 -16 -6 7 -8.6 11.6
 16 6 -7 1 8.8
 -16 -6 6 13.9 13.4
 -16 -6 6 1.8 8.5
 16 6 -6 6.5 10.4
 -16 -6 5 15.4 11.8
 -16 -6 5 20.5 12.7
 16 6 -5 15 10
 -16 -6 4 27.3 13
 16 6 -4 15.4 10.3
 16 6 -4 33.9 11.4
 -16 -6 3 9.7 9.9
 16 6 -3 -1.8 9.4
 16 6 -3 5.9 7.2
 -16 -6 2 50.59 12.8
 16 6 -2 42.3 13.2
 16 6 -2 48.5 11.1
 -16 -6 1 30.9 10.5
 16 6 -1 28.4 9.3
 16 6 -1 11.5 11
 -16 -6 0 6 7.1
 16 6 0 2 8.3
 16 6 0 3.9 6.4
 -16 -6 -1 -8.9 6.1
 16 6 1 -2.9 4.7
 16 6 1 -1.3 9.3
 -16 -6 -2 38.5 7.8
 16 6 2 42.6 6.9
 16 6 2 44.2 14.6
 16 6 3 15.8 13.9
 16 6 4 47.9 15.7
 -16 -5 9 24 14.8
 -16 -5 9 6.2 10.6
 16 5 -9 -2.8 10.6
 -16 -5 8 33.2 14.6
 -16 -5 8 50.09 12.3
 16 5 -8 25.4 11.9
 -16 -5 7 14.3 12.7
 16 5 -7 5.8 8.9
 -16 -5 6 15.4 10.4
 -16 -5 6 3.1 10.4
 16 5 -6 8.8 9.7
 -16 -5 5 70.29 17.1
 16 5 -5 77.59 14.4
 -16 -5 4 30.7 12.4
 16 5 -4 33.7 11.8
 16 5 -4 19.8 9.9
 -16 -5 3 128.29 19.4
 16 5 -3 159.98 17.9
 16 5 -3 133.29 26.4
 -16 -5 2 8.8 8.7
 16 5 -2 9.4 9.6
 16 5 -2 -0.7 7.6
 -16 -5 1 10.9 8.3
 16 5 -1 9 7.1
 16 5 -1 19.8 10.5
 -16 -5 0 39.1 9.7
 16 5 0 29.2 11.4
 16 5 0 21.9 7.3
 -16 -5 -1 10.6 6.7
 16 5 1 2.3 5.7
 16 5 1 19.7 11.9
 -16 -5 -2 62.89 9
 16 5 2 58.79 15
 -16 -5 -3 68.79 7.3
 -16 -4 10 -6.5 7.6
 -16 -4 10 18.8 13.6
 16 4 -10 -14.5 9.5
 -16 -4 9 -3.2 7.9
 -16 -4 9 -6.5 11.3
 16 4 -9 -2.3 10.2
 -16 -4 8 49.7 11.8
 -16 -4 8 22.1 12.8
 16 4 -8 43 13.2
 -16 -4 7 15.9 8.9
 -16 -4 7 39.7 14.4
 16 4 -7 -3.3 7.5
 -16 -4 6 -2.4 7.7
 16 4 -6 19.1 9
 -16 -4 5 -5.5 8.7
 16 4 -5 13.4 8.1
 16 4 -5 10.4 9.9
 -16 -4 4 3.7 8.9
 16 4 -4 26.9 10.9
 16 4 -4 17.2 8.5
 -16 -4 3 79.89 15.4
 16 4 -3 51.39 11.9
 16 4 -3 53.69 12.4
 -16 -4 2 13.5 8.6
 16 4 -2 7.6 7.4
 16 4 -2 13.4 8.7
 -16 -4 1 22.3 8.9
 16 4 -1 27.2 8.1
 16 4 -1 22.5 9.9
 -16 -4 0 1.8 5.8
 16 4 0 0.9 8.4
 16 4 0 -1 5.2
 -16 -4 -1 0.7 5.5
 16 4 1 4 9.3
 16 4 1 -0.8 4.9
 -16 -4 -2 4.8 5.4
 -16 -4 -3 6.4 4.6
 -16 -4 -4 161.88 7.7
 -16 -3 10 22.1 9.8
 -16 -3 10 57.69 18
 16 3 -10 34.8 13
 -16 -3 9 11 7.8
 -16 -3 9 15.4 11.7
 16 3 -9 20.5 11.3
 -16 -3 8 90.69 19
 -16 -3 8 57.29 10.3
 16 3 -8 47.6 12.1
 -16 -3 7 4 11.1
 -16 -3 7 5.8 7.6
 16 3 -7 -1.1 7.6
 -16 -3 6 18.7 10.5
 -16 -3 6 7.8 7.5
 16 3 -6 11.8 7.5
 -16 -3 5 56.89 13.9
 16 3 -5 53.69 10.4
 16 3 -5 54.19 13.2
 -16 -3 4 21.8 10.1
 16 3 -4 23.2 8.1
 -16 -3 3 126.59 18
 16 3 -3 146.59 16
 16 3 -3 152.98 14.7
 -16 -3 2 7.8 7.5
 16 3 -2 15.5 7.7
 16 3 -2 4.5 6.6
 -16 -3 1 6.9 7.4
 16 3 -1 12.5 8.1
 16 3 -1 0.6 4.8
 -16 -3 0 21.2 8.1
 16 3 0 24.8 10.7
 16 3 0 19.7 6.4
 -16 -3 -1 14.2 7.7
 16 3 1 27.1 6.9
 -16 -3 -2 29.8 7.4
 -16 -3 -3 70.79 9.2
 -16 -3 -4 200.88 11.7
 -16 -3 -5 8.8 3.5
 -16 -2 11 -14.2 7.1
 -16 -2 10 -3.6 10.9
 -16 -2 10 -0.6 6.2
 16 2 -10 -1.4 9.1
 -16 -2 9 0.6 5.6
 -16 -2 9 -9 8.1
 16 2 -9 -0.5 14.1
 -16 -2 8 6 10.5
 -16 -2 8 40.3 8.4
 16 2 -8 15.9 9.3
 -16 -2 7 4.9 10
 16 2 -7 7.8 7
 -16 -2 6 159.08 19.6
 16 2 -6 158.48 13.8
 16 2 -6 159.98 17.9
 -16 -2 5 188.38 21.1
 16 2 -5 183.68 18.7
 16 2 -5 202.88 14.3
 -16 -2 4 159.38 18.8
 16 2 -4 146.29 12.4
 16 2 -4 122.99 14.7
 -16 -2 3 67.49 14
 16 2 -3 61.79 11.6
 16 2 -3 61.29 9.8
 -16 -2 2 262.97 19.7
 16 2 -2 256.77 17.1
 16 2 -2 253.27 18.3
 -16 -2 1 8.5 7.3
 16 2 -1 3.2 5.7
 16 2 -1 0.7 6.3
 -16 -2 0 0.5 6.5
 16 2 0 -2.6 5
 -16 -2 -2 38 8.4
 -16 -2 -3 82.19 10.7
 -16 -2 -4 20.3 6.4
 -16 -2 -5 294.87 15.1
 -16 -2 -6 9.3 4.9
 -16 -2 -7 -6.1 3.3
 -16 -2 -7 13 3.9
 -16 -2 -8 1 3.2
 -16 -2 -8 -0.7 2.4
 -16 -2 -9 0.9 0.5
 -16 -1 11 17.8 14.4
 -16 -1 11 15.2 7.2
 -16 -1 10 23.9 13.8
 -16 -1 9 -6.1 10.1
 -16 -1 9 -3.5 4.9
 -16 -1 8 -2.2 5
 -16 -1 8 3.3 8.8
 16 1 -8 8.6 6.2
 16 1 -7 38.8 7.9
 -16 -1 6 103.19 18
 16 1 -6 103.59 15.7
 16 1 -6 89.49 9.7
 -16 -1 5 3.4 8.7
 16 1 -5 5.2 7.8
 16 1 -5 11.4 4.8
 -16 -1 4 150.48 17.3
 16 1 -4 132.59 15.7
 16 1 -4 127.39 10.1
 -16 -1 3 10.2 9.3
 16 1 -3 12.7 5.4
 16 1 -3 7.3 6.4
 -16 -1 2 28.2 9.5
 16 1 -2 14.3 7.2
 16 1 -2 19.6 6.5
 -16 -1 1 224.48 17.8
 16 1 -1 234.08 16.7
 -16 -1 0 26.8 7.8
 -16 -1 -1 46.7 9.7
 -16 -1 -2 80.59 18.5
 -16 -1 -3 47.4 8.9
 16 1 3 13.8 12.2
 -16 -1 -4 61.59 9.4
 16 1 4 49.4 16.3
 -16 -1 -5 143.29 12.1
 16 1 5 181.88 32.4
 -16 -1 -6 40.6 8.9
 -16 -1 -6 49.9 8.2
 -16 -1 -7 -6.9 6.6
 -16 -1 -7 -8.2 4.8
 -16 -1 -8 3 4.9
 -16 -1 -8 -4.5 5.7
 -16 -1 -9 -4.3 5
 -16 0 11 1.1 4.7
 -16 0 11 -7.6 11.4
 -16 0 10 14.3 4.7
 -16 0 10 -8.4 9.9
 -16 0 9 7.1 9.6
 -16 0 8 1.5 9.7
 -16 0 7 1.8 8.7
 -16 0 6 264.97 23.7
 16 0 -6 245.88 21.3
 -16 0 5 6.4 8.6
 16 0 -5 1.1 7
 -16 0 4 1137.99 46.8
 16 0 -4 1158.98 30.8
 16 0 -4 1116.99 44.6
 -16 0 3 -3.2 6.1
 16 0 -3 3 3.7
 16 0 -3 -9.4 4.7
 -16 0 2 17.3 8.1
 16 0 -2 18.4 6.2
 16 0 -2 18.3 7
 -16 0 1 -9.2 5.6
 16 0 -1 0 6
 16 0 -1 3.7 5.2
 -16 0 0 28.6 8.1
 16 0 0 37.2 10.4
 -16 0 -1 -0.4 4.6
 16 0 1 -4 7.2
 -16 0 -2 60.99 9.8
 16 0 2 34.4 11.2
 -16 0 -3 3.7 5.6
 16 0 3 4 10
 -16 0 -4 781.72 30.2
 16 0 4 742.13 43.7
 -16 0 -5 4.1 6.1
 16 0 5 6.7 10.1
 -16 0 -6 -1 5.1
 -16 0 -7 1.5 6.6
 -16 0 -8 117.69 14
 -16 1 11 7.2 12.1
 -16 1 10 1.3 9.9
 -16 1 9 -10.1 8.4
 -16 1 8 7.2 9.5
 -16 1 7 22.9 12.2
 -16 1 6 95.09 16.6
 16 -1 -6 89.99 14.9
 -16 1 5 -6.6 6.5
 16 -1 -5 13 8.6
 -16 1 4 134.39 18.3
 -16 1 3 12.9 8.3
 16 -1 -3 15 3.4
 16 -1 -3 12 3.9
 16 -1 -3 14.1 7.4
 -16 1 2 45.3 10.5
 16 -1 -2 25.7 6
 -16 1 1 210.88 17.6
 16 -1 -1 213.48 15.3
 -16 1 0 18.5 7.6
 16 -1 0 21.6 8.1
 -16 1 -1 41.2 9.8
 16 -1 1 44.1 10.8
 -16 1 -2 101.49 12
 16 -1 2 78.19 14.4
 -16 1 -3 56.59 10.4
 16 -1 3 32.7 12
 -16 1 -4 52.79 10.3
 16 -1 4 60.49 16.4
 16 -1 5 122.69 21
 -16 1 -7 5.1 6.5
 -16 1 -8 5.5 8.8
 -16 2 10 -13.4 10.1
 -16 2 9 2.2 8.7
 -16 2 8 16.6 12.7
 -16 2 6 126.99 19.2
 16 -2 -6 133.29 16.4
 -16 2 5 209.68 20
 16 -2 -5 211.18 19.6
 -16 2 4 149.88 16.7
 16 -2 -4 135.79 14.8
 -16 2 3 51.19 12.2
 -16 2 2 216.68 19
 16 -2 -2 248.08 12.7
 -16 2 1 -4.5 4.7
 16 -2 -1 -7.9 4.6
 -16 2 0 -5 5
 16 -2 0 0.1 6.4
 -16 2 -1 4.6 6.3
 16 -2 1 8.3 7.6
 -16 2 -2 38.3 9.2
 16 -2 2 70.79 13.6
 16 -2 3 56.89 13.6
 16 -2 4 3.4 8.9
 16 -2 5 270.27 28.6
 -16 2 -7 19.5 10.4
 -16 2 -8 -15.9 9.1
 -16 2 -9 10.2 11.2
 -16 3 10 10.8 11.2
 -16 3 9 19.1 12.4
 -16 3 8 94.69 18.6
 -16 3 7 -6.4 7.4
 -16 3 6 14 10.4
 -16 3 5 25.2 10.4
 -16 3 4 13.1 8.9
 -16 3 3 153.48 16.5
 -16 3 2 8.3 7.6
 16 -3 -2 5.5 3.9
 -16 3 1 9.8 7.7
 16 -3 -1 7.9 6.1
 -16 3 0 19.4 8.6
 16 -3 0 22.3 7.9
 -16 3 -1 3.8 6.2
 16 -3 1 5.9 7.9
 16 -3 2 23 9.8
 16 -3 3 82.09 15.5
 16 -3 4 206.88 22.2
 -16 3 -7 -6 10.7
 -16 4 10 18.2 12.2
 -16 4 9 16.9 12.4
 -16 4 8 33.3 12.6
 -16 4 7 2.8 8.4
 -16 4 5 -0.3 8.1
 -16 4 4 21.4 9.6
 -16 4 3 47.5 11.8
 16 -4 -3 48.5 5.6
 -16 4 2 11.1 8.9
 16 -4 -2 10 4.5
 -16 4 1 -2.2 7.3
 16 -4 -1 24.3 6.9
 -16 4 0 -2.8 6.2
 -16 4 0 4.2 16.2
 16 -4 0 6.9 6.1
 -16 4 -1 -3.1 9.4
 -16 4 -1 3.2 7.7
 16 -4 1 -13.6 5.4
 -16 4 -2 5.9 11.2
 16 -4 2 5 8.3
 -16 4 -3 1 10.6
 16 -4 3 19.3 12.7
 -16 4 -4 122.99 22.4
 16 -4 4 182.68 24.4
 -16 5 9 17.2 11.6
 -16 5 8 54.19 14.9
 -16 5 7 16.3 11
 -16 5 6 13 9.6
 -16 5 4 37.3 12.4
 -16 5 3 154.48 12.5
 -16 5 3 128.09 18.6
 16 -5 -3 139.99 10.1
 -16 5 2 25.7 9.2
 -16 5 2 2.5 7
 16 -5 -2 3.7 5
 -16 5 1 5.3 8.1
 -16 5 1 11.1 8.5
 16 -5 -1 6.3 5.8
 -16 5 0 28.2 11.2
 -16 5 0 31 9.9
 16 -5 0 12.8 8
 -16 5 -1 2.7 9.4
 16 -5 1 7.3 9.2
 -16 5 -2 59.29 15.2
 16 -5 2 57.99 12.9
 -16 5 -3 65.09 16
 16 -5 3 69.49 15.2
 -16 5 -4 56.99 18.4
 -16 5 -5 44.6 17.4
 -16 5 -6 19.3 15.2
 -16 6 9 23.3 13
 -16 6 8 -7.4 7.8
 -16 6 7 19.4 10.6
 -16 6 6 8 9.9
 -16 6 5 39.2 11.7
 -16 6 4 22.6 10
 -16 6 4 32.7 7.2
 -16 6 3 4 8.1
 -16 6 3 2 6.8
 16 -6 -3 -3 5
 -16 6 2 35.1 10.3
 16 -6 -2 24.7 7.9
 -16 6 1 43.2 12.4
 16 -6 -1 35.3 9.1
 -16 6 0 8.3 9.5
 16 -6 0 2.6 6.7
 -16 6 -1 4 9.6
 16 -6 1 3.5 8.1
 -16 6 -2 63.69 17.2
 16 -6 2 6.8 8.6
 -16 6 -3 -7.2 10.4
 16 -6 3 -1 10.2
 -16 6 -4 54.89 16.4
 -16 6 -5 13.2 13.9
 -16 6 -6 -5.1 13.9
 -16 6 -7 30.6 18.6
 -16 7 8 45 15.4
 -16 7 7 9.3 10.8
 -16 7 6 17.6 11
 -16 7 5 7.5 4.9
 -16 7 5 -8 7.1
 -16 7 4 38.6 8.1
 -16 7 4 51.29 12.1
 -16 7 3 -2.9 7.7
 -16 7 3 -0.4 6.5
 16 -7 -3 2.2 6.4
 -16 7 2 21.5 10.4
 -16 7 2 33.6 10.2
 16 -7 -2 25.6 9
 -16 7 1 6.3 9.8
 -16 7 1 19.8 10
 16 -7 -1 14.4 8.9
 -16 7 0 3.5 10.3
 16 -7 0 11.5 8.9
 -16 7 -1 1.8 10.2
 16 -7 1 10.1 9.9
 -16 7 -2 28.9 14.5
 16 -7 2 12 10.4
 -16 7 -4 -0.4 12.1
 -16 7 -5 15.1 14
 -16 7 -6 21 19
 -16 8 7 -1.6 4.8
 -16 8 7 -9.2 10
 -16 8 6 12.3 12
 -16 8 6 12.9 6.3
 -16 8 5 7.7 6.5
 -16 8 5 0.9 9.5
 -16 8 4 27.3 9.4
 -16 8 4 24.8 11.4
 -16 8 3 8.2 8.5
 -16 8 3 -7.6 6.7
 16 -8 -3 11.8 8.1
 -16 8 2 2.4 9.4
 -16 8 2 12.4 9.8
 16 -8 -2 -1.8 7.8
 -16 8 1 12 9.3
 -16 8 1 25.8 10.6
 16 -8 -1 22.9 10.2
 -16 8 0 12.1 10.2
 -16 8 -1 10.5 11.6
 16 -8 1 21.5 10.2
 -16 8 -2 46.9 29.6
 -16 8 -3 5.4 13.9
 -16 8 -4 6.9 13.1
 -16 8 -5 -13.5 15
 -16 9 5 11.4 8.3
 -16 9 5 12.4 10.9
 -16 9 4 -3.6 9.1
 -16 9 4 -4.7 7.9
 -16 9 3 -5.6 7.7
 -16 9 3 0.3 7.9
 16 -9 -3 -7.5 9.1
 -16 9 2 -1.7 9.3
 -16 9 2 5 9.3
 16 -9 -2 17.3 19.5
 -16 9 1 -2 9.1
 -16 9 1 2.9 9
 16 -9 -1 2.2 9.3
 -16 9 0 25.4 12.4
 -16 9 -1 4.9 11.7
 -16 9 -2 3.7 12
 -16 9 -3 -11.9 12.9
 -17 -9 4 -16.1 8.7
 17 9 -4 -8.6 11.2
 -17 -9 3 12.8 10.7
 -17 -9 2 8 12.1
 17 9 -2 -4.8 10.9
 17 9 -1 10.4 12.8
 17 9 -1 2.9 7.3
 17 9 0 2.6 8.6
 17 9 1 5.5 6.6
 17 9 1 3.5 12.9
 17 9 2 22.3 15.3
 -17 -8 6 26.2 13.3
 17 8 -6 20.1 12.9
 -17 -8 5 3 11.9
 17 8 -5 -11.6 10.1
 -17 -8 4 5.6 10.5
 17 8 -4 13.1 10.9
 -17 -8 3 -5.5 15.2
 17 8 -3 13.3 11.5
 -17 -8 2 -2 9.1
 17 8 -2 3.7 8.2
 17 8 -2 0.3 10.2
 -17 -8 1 6.7 7.9
 17 8 -1 32.7 16.6
 17 8 -1 -1.9 10.9
 -17 -8 0 28.5 10.1
 17 8 0 22.1 13.7
 17 8 0 31.9 10.1
 17 8 1 22.7 7.2
 17 8 1 24.3 13.9
 17 8 2 12.8 8.5
 17 8 2 -1.3 11.5
 17 8 3 -6.9 11
 17 8 4 6.5 13.7
 -17 -7 7 7.6 12.8
 17 7 -7 3 10.5
 -17 -7 6 0.5 10.8
 17 7 -6 -14.8 9.3
 -17 -7 5 4.8 9
 17 7 -5 -0.8 11
 -17 -7 4 22.5 13.3
 17 7 -4 73.79 19.3
 -17 -7 3 -5.7 8.7
 17 7 -3 37.4 12.6
 17 7 -3 4.3 12
 -17 -7 2 2.6 8.3
 17 7 -2 -7.4 7.1
 17 7 -2 -6.2 8.1
 -17 -7 1 3.6 8.7
 17 7 -1 -1.2 7.5
 17 7 -1 17 10.8
 -17 -7 0 13.5 7.6
 17 7 0 -12.6 5.7
 17 7 0 0.5 9.9
 -17 -7 -1 75.29 11
 17 7 1 73.59 17.3
 17 7 1 78.39 10.4
 17 7 2 3.7 4.7
 17 7 2 -14.8 8.3
 17 7 3 3.8 13.6
 17 7 4 -12.7 13
 17 7 5 -2.8 11.5
 -17 -6 8 7.2 12.3
 17 6 -8 41 15.8
 -17 -6 7 18.9 13.5
 17 6 -7 -0.3 9.9
 -17 -6 6 13.7 11.2
 -17 -6 6 3.1 10.6
 17 6 -6 -4.4 8.4
 -17 -6 5 0.6 10
 17 6 -5 0.5 9.4
 -17 -6 4 7.7 9.7
 17 6 -4 6.7 9.3
 -17 -6 3 -12.8 7.2
 17 6 -3 9.2 9.2
 17 6 -3 2.5 9.2
 -17 -6 2 81.49 15.5
 17 6 -2 71.29 15.3
 17 6 -2 139.69 22.4
 -17 -6 1 8.3 8.1
 17 6 -1 1.5 9.9
 17 6 -1 -2 7.4
 -17 -6 0 10.6 8.3
 17 6 0 20.7 8
 17 6 0 15.5 11.6
 -17 -6 -1 21.8 9.3
 17 6 1 27.4 7.4
 -17 -6 -2 7.9 5.3
 17 6 2 4.3 5
 17 6 2 5.3 12.3
 17 6 3 -0.1 12.4
 17 6 4 16.6 13.7
 -17 -5 9 21.6 13
 -17 -5 9 0.2 10.8
 17 5 -9 12 12.7
 -17 -5 8 2 9.4
 -17 -5 8 22.3 13.6
 17 5 -8 -17 8.9
 -17 -5 7 3.1 9.9
 -17 -5 7 8 13.3
 17 5 -7 3.5 8.9
 -17 -5 6 23.6 9.6
 -17 -5 6 1.2 10
 17 5 -6 7.9 9
 17 5 -5 1.7 8.2
 -17 -5 4 13.6 9.4
 17 5 -4 8.3 8.9
 17 5 -4 15.1 9.7
 -17 -5 3 34.4 12.4
 17 5 -3 20 9.7
 17 5 -3 20.9 10.3
 -17 -5 2 1 8.6
 17 5 -2 5.1 8.1
 17 5 -2 33.2 10.9
 -17 -5 1 65.89 13.4
 17 5 -1 71.39 11.8
 17 5 -1 69.69 15.1
 -17 -5 0 -3.5 6
 17 5 0 5 5.3
 17 5 0 -4.7 8.7
 17 5 1 6.5 12.1
 17 5 1 9.8 5.7
 -17 -5 -2 110.59 11.1
 17 5 2 100.69 19.9
 -17 -5 -3 41.6 6.5
 -17 -4 10 -3.9 11.6
 -17 -4 10 3.4 8.7
 17 4 -10 8.9 11.8
 -17 -4 9 -4.7 12
 -17 -4 9 10 8.2
 17 4 -9 -14.9 9.5
 -17 -4 8 1.2 11.5
 -17 -4 8 16 9.6
 17 4 -8 -1.7 9.9
 -17 -4 7 11.7 10.8
 -17 -4 7 5.5 7.6
 17 4 -7 -10.6 6.6
 -17 -4 6 53.79 15.7
 17 4 -6 46.6 10.9
 -17 -4 5 7.6 9.8
 17 4 -5 9.2 7.8
 -17 -4 4 48.9 14.2
 17 4 -4 52.49 11
 17 4 -4 78.49 14.9
 -17 -4 3 113.69 17.5
 17 4 -3 71.39 12.7
 17 4 -3 131.89 20.1
 -17 -4 2 8.7 7.5
 17 4 -2 12.2 7.9
 17 4 -2 14.3 9.2
 -17 -4 1 36 10.3
 17 4 -1 57.59 10.6
 17 4 -1 53.99 13
 -17 -4 0 41.9 10.2
 17 4 0 21.7 7.7
 17 4 0 35.3 12.2
 17 4 1 4.5 5.6
 17 4 1 13.5 10.4
 -17 -4 -2 120.79 11.3
 -17 -4 -3 73.49 9
 -17 -4 -4 55.79 5.9
 -17 -3 10 -7.5 7.2
 -17 -3 10 -16.3 11.2
 17 3 -10 3.5 8.9
 -17 -3 9 15.5 7.7
 -17 -3 9 -4.5 11.9
 17 3 -9 -15.8 8.5
 -17 -3 8 6.3 10.3
 -17 -3 8 4.6 7.4
 17 3 -8 -3.1 8.7
 -17 -3 7 45.4 14.8
 -17 -3 7 29.8 9.6
 17 3 -7 27.7 9.4
 17 3 -6 45.1 9.5
 -17 -3 5 9.8 10.6
 17 3 -5 10.7 11.2
 17 3 -5 -0.2 6.3
 -17 -3 4 54.99 12.9
 17 3 -4 91.29 15.5
 17 3 -4 61.09 10.4
 -17 -3 3 10.2 10
 17 3 -3 8.5 7.7
 17 3 -3 20.7 9.1
 -17 -3 2 9.5 9
 17 3 -2 32.5 9.7
 17 3 -2 16.9 7.7
 -17 -3 1 30 10
 17 3 -1 36.5 9
 17 3 -1 44 11.4
 -17 -3 0 4.2 7
 17 3 0 2.4 8.1
 17 3 0 13.6 7
 -17 -3 -1 18.5 7.5
 -17 -3 -2 146.49 13.3
 -17 -3 -3 67.49 9.5
 -17 -3 -4 14.3 5.4
 -17 -3 -5 63.79 6.8
 -17 -2 10 -7.5 5.7
 -17 -2 10 5 12.8
 17 2 -10 19.9 8.6
 -17 -2 9 -5.5 6.5
 -17 -2 9 12.3 11.9
 17 2 -9 -7.4 11.8
 -17 -2 8 15.9 11
 17 2 -8 1.7 7.4
 -17 -2 7 128.39 20.6
 17 2 -7 131.59 14
 -17 -2 5 319.07 25.8
 17 2 -5 310.17 23.2
 17 2 -5 310.17 17.8
 -17 -2 4 119.39 17.7
 17 2 -4 112.89 16.9
 17 2 -4 134.09 12
 -17 -2 3 4.6 8.1
 17 2 -3 11.3 6.7
 17 2 -3 20 8.7
 -17 -2 2 21 9.2
 17 2 -2 17.7 8
 -17 -2 1 0.4 6.9
 17 2 -1 9.1 6.9
 17 2 -1 6 7.1
 -17 -2 0 1.6 6.6
 17 2 0 5.2 6.1
 -17 -2 -1 6.3 6.9
 -17 -2 -3 396.26 20.2
 -17 -2 -4 59.19 9
 17 2 4 75.19 17.6
 -17 -2 -5 17.2 6.2
 -17 -2 -6 12.4 5.2
 -17 -2 -6 4.5 4.8
 -17 -2 -7 -2.9 2.9
 -17 -2 -7 -1.8 3.2
 -17 -2 -8 -0.5 3.2
 -17 -2 -8 -1.4 2.6
 -17 -1 10 13.4 11.7
 -17 -1 10 16.4 6.2
 -17 -1 9 9.9 10.3
 -17 -1 8 5.5 10.5
 -17 -1 7 24.5 12.8
 17 1 -7 27.9 6.3
 -17 -1 6 43.4 12.9
 17 1 -6 32.4 6.9
 -17 -1 5 410.26 28.5
 17 1 -5 393.56 16.8
 17 1 -5 381.06 25.2
 -17 -1 4 221.28 20.8
 17 1 -4 239.18 19.9
 17 1 -4 226.78 13.1
 -17 -1 3 59.79 13.1
 17 1 -3 65.09 11.5
 17 1 -3 46.8 7.8
 -17 -1 2 24.6 10.1
 17 1 -2 27.4 8.8
 17 1 -2 53.19 8.9
 -17 -1 1 3.2 7
 17 1 -1 -9.8 5
 -17 -1 0 146.69 14.7
 -17 -1 -1 4.9 6.1
 -17 -1 -2 346.37 19.8
 17 1 2 327.97 26.9
 -17 -1 -3 46.1 9.2
 17 1 3 34 16
 17 1 4 225.68 26.2
 -17 -1 -6 25.1 10.5
 -17 -1 -6 28.4 7.2
 -17 -1 -7 50.69 9.5
 -17 -1 -7 67.89 13.8
 -17 -1 -8 -7.8 4.8
 -17 0 10 37.1 15.1
 -17 0 9 9.2 11.5
 -17 0 8 -3.8 8.4
 -17 0 7 0.6 8.6
 -17 0 6 659.33 37.6
 -17 0 5 6.2 8.7
 17 0 -5 -0.7 6.9
 -17 0 4 29.6 11.4
 17 0 -4 18.9 8.6
 17 0 -4 18.3 4
 -17 0 3 -2.4 6.3
 17 0 -3 4.4 6.4
 17 0 -3 6.1 4.4
 17 0 -3 -2.7 4.5
 -17 0 2 52.29 11.1
 17 0 -2 48.5 8.5
 17 0 -2 44.9 10.2
 17 0 -2 60.99 10
 -17 0 1 -1.5 6.7
 17 0 -1 13.3 7.7
 -17 0 0 16.3 7.5
 17 0 0 14.5 8.6
 -17 0 -1 4.1 6.7
 17 0 1 7.7 7.3
 -17 0 -2 75.09 11.7
 17 0 2 74.09 15.7
 -17 0 -3 5.9 6.5
 17 0 3 0.5 10.7
 -17 0 -4 74.19 10.9
 17 0 4 95.99 19.7
 -17 0 -5 -7.9 5.2
 -17 0 -6 230.08 16.7
 -17 0 -7 15.4 7.4
 -17 0 -7 4.3 6.3
 -17 0 -8 27.1 7.8
 -17 0 -8 25.3 8.9
 -17 1 10 -15.4 9.8
 -17 1 9 3.9 12.2
 -17 1 8 13.8 10.4
 -17 1 7 35.1 12.8
 -17 1 6 39 12.7
 -17 1 5 389.16 27.6
 17 -1 -5 389.06 24.7
 -17 1 4 227.28 20.6
 17 -1 -4 242.68 19.6
 -17 1 3 61.59 12.2
 17 -1 -3 55.79 6.6
 17 -1 -3 76.09 6.2
 -17 1 2 40.7 10.8
 17 -1 -2 30 6.8
 -17 1 1 8.9 7.3
 17 -1 -1 1.8 5.5
 -17 1 0 108.49 12.6
 17 -1 0 115.59 13.7
 -17 1 -1 6.2 6.9
 17 -1 1 -7.5 7
 -17 1 -2 309.17 19.7
 17 -1 2 323.97 24.9
 -17 1 -3 38.8 9.1
 17 -1 3 61.39 15.1
 -17 1 -4 266.07 18.7
 17 -1 4 248.98 25.4
 -17 1 -5 25.2 8.4
 -17 1 -7 51.69 11.6
 -17 1 -8 5.2 8.7
 -17 2 10 41.9 16.8
 -17 2 9 -3.7 10.4
 -17 2 8 0.2 9.8
 -17 2 7 134.69 21.7
 -17 2 6 39.1 12.3
 -17 2 5 323.97 24.9
 17 -2 -5 313.17 22.7
 -17 2 4 133.69 18.4
 17 -2 -4 110.69 15.7
 -17 2 3 7.8 9
 -17 2 2 9.2 8.3
 17 -2 -2 16.4 4.8
 -17 2 1 -2.2 6
 17 -2 -1 -3.4 5.2
 -17 2 0 11.9 7.2
 17 -2 0 16.8 7.8
 -17 2 -1 7.8 7.4
 17 -2 1 9 8.9
 -17 2 -2 14.8 7.5
 17 -2 2 23.8 10.6
 -17 2 -3 430.96 24.1
 17 -2 3 366.26 28.3
 17 -2 4 47.6 15.5
 -17 2 -7 13.2 9.4
 -17 2 -8 76.39 15.8
 -17 3 10 -0.3 12.6
 -17 3 9 -7.1 9.3
 -17 3 8 4.1 10.3
 -17 3 7 9.6 10.4
 -17 3 5 0.3 6.9
 -17 3 4 83.89 15.1
 -17 3 3 17.5 9
 -17 3 2 12.1 8.2
 17 -3 -2 11.3 4.8
 -17 3 1 29.4 9.9
 17 -3 -1 39.3 8.5
 -17 3 0 9.7 7.6
 17 -3 0 0.4 6.6
 -17 3 -1 34.5 10.2
 17 -3 1 38.9 10.6
 -17 3 -2 159.68 15.7
 17 -3 2 145.39 17.9
 17 -3 3 27.6 12.1
 17 -3 4 2.5 8.6
 -17 4 10 -2.7 10.8
 -17 4 9 6.6 11.5
 -17 4 8 8.4 11.2
 -17 4 7 -4.8 7.8
 -17 4 6 53.99 13.6
 -17 4 4 63.89 13.3
 -17 4 3 70.69 13.9
 17 -4 -3 101.69 6.5
 -17 4 2 18 9
 17 -4 -2 8.7 4.8
 -17 4 1 39.4 10.1
 17 -4 -1 48.1 13.7
 -17 4 0 22.4 9
 17 -4 0 27.5 8.5
 -17 4 -1 3 7.9
 17 -4 1 5.2 7.8
 17 -4 2 103.99 16.2
 17 -4 3 36 13
 17 -4 4 51.59 15.5
 -17 5 9 9.4 11.5
 -17 5 8 -7.1 9.6
 -17 5 7 4.7 10.2
 -17 5 6 -6.9 7.7
 -17 5 5 11.3 9.9
 -17 5 4 3.6 9.5
 -17 5 3 12.2 10.4
 17 -5 -3 17.7 4.9
 -17 5 2 17.6 8.9
 -17 5 2 12.6 7.9
 17 -5 -2 14.2 5.9
 -17 5 1 65.59 13.7
 -17 5 1 48.5 11.7
 17 -5 -1 66.69 10.5
 -17 5 0 12.6 7.9
 -17 5 0 -3 8.1
 17 -5 0 1.6 6.8
 -17 5 -1 9.6 10.3
 -17 5 -1 11.7 8.1
 17 -5 1 2.3 9.6
 -17 5 -2 126.89 21.7
 17 -5 2 75.19 14.4
 -17 5 -3 63.19 18.4
 17 -5 3 41 13.8
 -17 5 -4 55.89 18.9
 -17 5 -5 14.2 16.1
 -17 6 8 -2.3 9
 -17 6 7 -8.3 7.5
 -17 6 6 1 8.2
 -17 6 5 14.9 9.7
 -17 6 4 3.6 5.2
 -17 6 4 8.2 8.8
 -17 6 3 2.9 7.8
 -17 6 3 6.3 6.9
 17 -6 -3 8.9 5.2
 -17 6 2 63.79 12.8
 -17 6 2 44.7 12.8
 17 -6 -2 65.59 10.5
 -17 6 1 4.5 8.9
 -17 6 1 -1.5 6.6
 17 -6 -1 -4.3 5.9
 -17 6 0 27.1 12
 -17 6 0 15.2 9.1
 17 -6 0 22.2 9.3
 -17 6 -1 4.5 11.1
 17 -6 1 30.4 11
 -17 6 -2 29.2 13.1
 17 -6 2 18.1 9.4
 -17 6 -3 21.6 11.6
 -17 6 -4 6.1 12
 -17 6 -5 26.7 15.8
 -17 6 -6 28.8 18.2
 -17 7 7 16.6 12.4
 -17 7 6 6.9 10.1
 -17 7 5 -0.6 4.7
 -17 7 5 8.6 10.7
 -17 7 4 43.3 11.9
 -17 7 4 30.4 8.6
 -17 7 3 14.7 10.5
 -17 7 3 32.3 9.4
 17 -7 -3 9.2 7.1
 -17 7 2 -1 7.9
 -17 7 2 13.4 9.1
 17 -7 -2 3.8 6.5
 -17 7 1 14.5 10.8
 -17 7 1 7.9 10.4
 17 -7 -1 7.5 8.3
 -17 7 0 -5.9 8.8
 -17 7 0 -13.6 7.5
 17 -7 0 5.9 8.8
 -17 7 -1 72.79 16.7
 17 -7 1 65.99 14.4
 -17 7 -2 0.2 12
 17 -7 2 -0.5 8.7
 -17 7 -3 5.8 12.9
 -17 7 -4 -13 10.5
 -17 7 -5 -4 16.6
 -17 8 6 -4 4.7
 -17 8 6 5.2 10.2
 -17 8 5 -11.4 8.4
 -17 8 5 -0.1 6.3
 -17 8 4 29.2 12.2
 -17 8 3 27.4 9.8
 -17 8 3 15.4 9.1
 17 -8 -3 42.7 10.3
 -17 8 2 -3.5 8.6
 -17 8 2 21.7 9.3
 17 -8 -2 -9.9 6.9
 -17 8 1 -2.4 9.1
 -17 8 1 -1.2 8.6
 17 -8 -1 8.9 9.2
 -17 8 0 13.8 10.8
 -17 8 0 36.1 12.2
 17 -8 0 30.3 12.4
 -17 8 -1 31.5 13.7
 17 -8 1 7.9 11.4
 -17 8 -2 19 13.9
 -17 8 -3 0.6 11.5
 -17 8 -4 -15.9 12.4
 -17 9 4 18.8 12.7
 -17 9 4 11 9.2
 -17 9 3 2.3 9.2
 -17 9 3 2.4 9.9
 17 -9 -3 9.4 10.3
 -17 9 2 -4.3 9
 -17 9 2 -11.1 7.5
 17 -9 -2 -4.7 16
 -17 9 1 -12 6.7
 -17 9 1 17.2 11.8
 17 -9 -1 12 10.6
 -17 9 0 5.1 9.8
 -17 9 -1 -12.2 9.5
 -17 9 -2 13.2 14.8
 -18 -9 3 -16.9 8.4
 18 9 -3 -3.8 11.6
 -18 -9 2 24.2 13.2
 18 9 -2 8.5 11.1
 18 9 -1 -9.7 9.7
 18 9 -1 -8.4 9.9
 18 9 0 10.9 11.8
 18 9 0 -1.8 8
 18 9 1 5.1 7.1
 18 9 1 18.9 13.8
 -18 -8 5 6.8 10
 18 8 -5 4.6 11.6
 -18 -8 4 16.1 12.1
 18 8 -4 36.6 13.5
 -18 -8 3 39.1 13.1
 18 8 -3 30.2 13.6
 -18 -8 2 6.5 9.6
 18 8 -2 1 10.3
 18 8 -2 18.4 12.1
 -18 -8 1 14.1 10.1
 18 8 -1 27 11.4
 18 8 -1 28.1 13.7
 -18 -8 0 17.2 9.3
 18 8 0 5.3 12.3
 18 8 0 17.1 8.5
 18 8 1 -3.4 5.4
 18 8 1 -0.4 11
 18 8 2 0.5 13.1
 18 8 3 -8.5 9.9
 -18 -7 7 -3.4 11.8
 18 7 -7 15.9 12.3
 -18 -7 6 6.3 13
 18 7 -6 30.9 13.3
 -18 -7 5 19.9 11.7
 18 7 -5 21.7 13.4
 -18 -7 4 16.2 11.2
 18 7 -4 16.1 11.2
 -18 -7 3 66.99 14.3
 18 7 -3 71.59 17.9
 -18 -7 2 8.2 8.3
 18 7 -2 14.6 11.3
 18 7 -2 -1 10
 -18 -7 1 26 10.6
 18 7 -1 24 12.2
 18 7 -1 17.9 9.2
 -18 -7 0 8.8 8.3
 18 7 0 -1.4 6.2
 18 7 0 3.2 12.3
 -18 -7 -1 7.1 7.4
 18 7 1 14.3 7
 18 7 1 0.2 9.9
 18 7 2 28.8 12.4
 18 7 3 -0.9 13.8
 18 7 4 15.6 15.5
 18 7 5 14.1 14.8
 -18 -6 8 -13.1 12.7
 18 6 -8 15.5 18.7
 -18 -6 7 10.1 13.2
 18 6 -7 18.5 10.7
 -18 -6 6 17.8 13.5
 18 6 -6 1.5 9.9
 -18 -6 5 46.3 14.6
 18 6 -5 18.7 11.8
 18 6 -4 59.59 14.7
 -18 -6 3 55.69 14
 18 6 -3 66.29 14.9
 18 6 -3 39 12.8
 -18 -6 2 -1.4 8
 18 6 -2 6.5 10
 18 6 -2 -0.4 8.2
 -18 -6 1 30.1 10.9
 18 6 -1 33.1 9.5
 18 6 -1 52.39 15.3
 -18 -6 0 90.39 13.9
 18 6 0 95.29 27.3
 18 6 0 89.49 11.9
 -18 -6 -1 2.3 6.5
 18 6 1 -1.4 9.9
 18 6 1 -2.3 5.3
 -18 -6 -2 -12.5 4.9
 18 6 2 -4.3 10.6
 18 6 3 27.3 14.5
 18 6 4 18.2 13.2
 -18 -5 9 -22.1 9.8
 -18 -5 9 -11.8 11
 18 5 -9 11 11.6
 -18 -5 8 37.1 12.3
 -18 -5 8 9.1 15
 18 5 -8 19.9 11.7
 -18 -5 7 -1.9 11
 -18 -5 7 -12.7 8.9
 18 5 -7 2.3 8.5
 -18 -5 6 23.2 11.8
 18 5 -6 18.6 10.3
 -18 -5 5 86.59 19
 18 5 -5 109.09 16.9
 -18 -5 4 -1.2 10.3
 18 5 -4 5.3 7.9
 -18 -5 3 17.8 10.9
 18 5 -3 10.3 9.2
 18 5 -3 14.1 9.4
 -18 -5 2 37.3 12.2
 18 5 -2 52.89 13.3
 18 5 -2 45.8 11.1
 -18 -5 1 99.29 16
 18 5 -1 109.09 14.5
 18 5 -1 91.39 17.3
 -18 -5 0 7.1 8.1
 18 5 0 3 10.3
 18 5 0 5.2 6.7
 -18 -5 -1 16.5 7.1
 18 5 1 -5.3 7.9
 18 5 1 3.6 5.8
 -18 -5 -2 40.6 8.5
 -18 -5 -3 1.9 4.8
 -18 -4 9 -3.2 12.4
 -18 -4 9 9.6 9.9
 18 4 -9 18.9 11.4
 -18 -4 8 89.99 15.4
 -18 -4 8 73.09 19.6
 18 4 -8 51.99 12.8
 -18 -4 7 -13.6 8.7
 18 4 -7 2.4 8.7
 -18 -4 6 51.29 14.5
 18 4 -6 27.5 9.8
 -18 -4 5 83.29 20.9
 18 4 -5 33.9 10
 -18 -4 4 43.8 14
 18 4 -4 48.8 10.6
 18 4 -4 38.4 11.4
 -18 -4 3 2.2 9.7
 18 4 -3 0.4 8.2
 18 4 -3 2.8 7.5
 -18 -4 2 87.49 15
 18 4 -2 73.59 13.1
 18 4 -2 81.89 14.6
 -18 -4 1 10 8.5
 18 4 -1 14 9.7
 -18 -4 0 15.2 7.5
 18 4 0 2.6 6.7
 18 4 0 -0.6 9.2
 -18 -4 -1 -0.3 6.7
 18 4 1 -7.5 5.6
 18 4 1 21.2 11.2
 -18 -4 -2 27.1 7.8
 -18 -4 -3 8.7 5.2
 -18 -4 -4 61.49 6.9
 -18 -3 10 7.9 10.2
 -18 -3 10 -17.1 7.5
 18 3 -10 1.3 7.7
 -18 -3 9 -7.6 7.7
 -18 -3 9 -10.2 10.5
 18 3 -9 1 8.9
 -18 -3 8 -10.7 10.9
 18 3 -8 -8.4 7.2
 -18 -3 7 42.2 14.6
 18 3 -7 41.8 11.1
 -18 -3 6 6.1 11.4
 18 3 -6 2.8 6.8
 -18 -3 5 -0.8 8.9
 18 3 -5 8.8 7
 -18 -3 4 40.9 12.5
 18 3 -4 20.4 7.2
 18 3 -4 26.6 10.1
 -18 -3 3 120.99 18.1
 18 3 -3 154.58 16.1
 -18 -3 2 32.9 11.7
 18 3 -2 57.19 11.8
 18 3 -2 30.8 9.3
 -18 -3 1 8.2 8.6
 18 3 -1 25.6 9.9
 18 3 -1 21.1 8.7
 -18 -3 0 10.1 7.3
 18 3 0 34.6 11.6
 18 3 0 12.3 7.4
 -18 -3 -1 301.27 19.9
 -18 -3 -3 -11.4 4.8
 -18 -3 -4 7.6 5.3
 -18 -3 -5 3.1 4
 -18 -2 10 -6.1 11.8
 -18 -2 10 -9.2 6.5
 -18 -2 9 20.1 14.4
 18 2 -9 8 7.4
 -18 -2 8 5.5 11
 18 2 -8 5.2 7.1
 -18 -2 7 134.49 22.3
 18 2 -7 122.09 13.2
 -18 -2 6 0.3 12.2
 18 2 -6 8.2 6.3
 -18 -2 5 22.2 11.5
 18 2 -5 76.49 15.4
 18 2 -5 32.3 7.4
 -18 -2 4 -2.8 8.7
 18 2 -4 12.5 9.1
 18 2 -4 5.9 5.6
 -18 -2 3 17.2 10.9
 18 2 -3 24.6 8
 18 2 -3 -5.5 13.6
 -18 -2 2 30.8 11.1
 18 2 -2 16.3 7.9
 18 2 -2 12.4 8.7
 -18 -2 1 -0.6 7.4
 18 2 -1 11 8.1
 18 2 -1 5 6.7
 -18 -2 0 45.1 11.1
 18 2 0 47.9 9.6
 -18 -2 -1 -7.8 5.8
 -18 -2 -2 152.08 14.3
 -18 -2 -4 13.9 6.4
 -18 -2 -5 25.8 6.6
 -18 -2 -6 4.8 4.8
 -18 -2 -6 -1.9 4.2
 -18 -2 -7 3.2 3.9
 -18 -2 -7 -2.5 3
 -18 -2 -8 -6.1 2.8
 -18 -2 -8 2 3.7
 -18 -1 10 -10.2 12.9
 -18 -1 9 -0.5 10.7
 -18 -1 8 5.6 9.9
 -18 -1 7 58.69 15.7
 18 1 -7 47.3 7.2
 18 1 -6 99.09 9.4
 -18 -1 5 306.07 27.2
 18 1 -5 328.87 15
 18 1 -5 292.87 23.3
 -18 -1 4 23 10.7
 18 1 -4 21 5.8
 18 1 -4 24.4 9.6
 -18 -1 3 169.78 18.8
 18 1 -3 179.48 13.5
 -18 -1 2 189.38 19.3
 18 1 -2 176.28 15.7
 18 1 -2 199.48 15.6
 -18 -1 1 94.29 14
 18 1 -1 100.19 13.8
 -18 -1 0 96.09 14.2
 -18 -1 -1 4.9 6.8
 -18 -1 -2 46.8 10.1
 18 1 2 43.5 14.3
 -18 -1 -3 128.59 12.9
 18 1 3 79.19 16.5
 -18 -1 -4 25.9 8.1
 18 1 4 46 16.8
 -18 -1 -5 12.4 6.2
 -18 -1 -6 0.3 5.6
 -18 -1 -7 -5.9 5.7
 -18 -1 -8 -5 5.4
 -18 0 10 -14.3 11.3
 -18 0 9 6.9 13.1
 -18 0 8 14.1 10.5
 -18 0 7 -2.8 9
 -18 0 5 4.1 8.5
 18 0 -5 8.6 8.3
 -18 0 4 187.38 21
 18 0 -4 184.18 17.4
 18 0 -4 203.18 10.6
 -18 0 3 3.7 8.6
 18 0 -3 7.8 5.3
 18 0 -3 3.2 4.5
 18 0 -3 -4.9 6.8
 -18 0 2 90.89 15.3
 18 0 -2 103.09 14.5
 18 0 -2 91.19 10.9
 18 0 -2 96.89 12.8
 -18 0 1 8.9 8.1
 18 0 -1 -8.9 5.9
 -18 0 0 74.69 12.9
 18 0 0 93.59 14.3
 -18 0 -1 -3.9 5.2
 18 0 1 4.4 8.5
 -18 0 -2 24 7.9
 18 0 2 22.6 12.1
 -18 0 -3 5 6
 -18 0 -4 59.29 10.9
 18 0 4 -13.3 10.3
 -18 0 -5 6.1 6.5
 -18 0 -6 0.1 6.3
 -18 0 -7 -8.9 6.7
 -18 0 -7 -4.7 6
 -18 0 -8 11.3 7
 -18 0 -8 -16 7
 -18 1 10 -7.3 10.1
 -18 1 9 -7.9 8.9
 -18 1 8 -0.8 10.9
 -18 1 7 51.69 14.6
 -18 1 5 330.77 26.2
 18 -1 -5 292.87 38.3
 -18 1 4 15.1 9.3
 18 -1 -4 36.3 11.5
 -18 1 3 156.08 18.1
 18 -1 -3 164.98 9.8
 18 -1 -3 185.68 17.7
 18 -1 -3 146.79 8.7
 -18 1 2 188.58 18.2
 18 -1 -2 193.98 13.4
 -18 1 1 93.69 14.9
 18 -1 -1 100.89 13.1
 -18 1 0 122.79 14.8
 18 -1 0 122.39 14.8
 -18 1 -1 11.8 6.9
 18 -1 1 27.1 10.2
 -18 1 -2 43.8 9.7
 18 -1 2 53.49 14.1
 -18 1 -3 128.79 13.9
 18 -1 3 111.59 26.9
 -18 1 -4 19.7 8.4
 18 -1 4 32.2 13.5
 -18 1 -5 13.2 8
 -18 1 -6 -8.9 5.3
 -18 1 -7 -5.1 7.9
 -18 2 10 -1.5 11
 -18 2 9 7.9 11.5
 -18 2 8 4.6 10.6
 -18 2 7 86.39 18.2
 -18 2 6 -2.7 8.1
 -18 2 5 20 10.2
 -18 2 4 -4.6 7.4
 18 -2 -4 -6.5 6.4
 -18 2 3 17.8 9
 -18 2 2 20.6 9.8
 18 -2 -2 30.7 6.6
 -18 2 1 19.7 9.2
 18 -2 -1 -0.9 5.8
 -18 2 0 38.1 10.5
 18 -2 0 41.5 10.5
 -18 2 -1 -10.7 5.8
 18 -2 1 5.9 8.3
 -18 2 -2 142.39 15.1
 18 -2 2 124.19 19.6
 -18 2 -3 108.49 15
 18 -2 3 79.49 30.5
 -18 2 -4 7.3 7.1
 18 -2 4 11.6 12.7
 -18 2 -7 16 9.9
 -18 2 -8 3.8 12
 -18 3 10 16.7 13.5
 -18 3 9 1.9 11.4
 -18 3 8 38.4 13.8
 -18 3 7 64.59 16.2
 -18 3 6 52.49 13.6
 -18 3 4 35.5 11.5
 -18 3 3 125.19 18.8
 -18 3 2 50.69 12
 18 -3 -2 33.4 6.7
 -18 3 1 23 9.3
 18 -3 -1 8.4 6.8
 -18 3 0 10.5 7.7
 18 -3 0 13.9 7.6
 -18 3 -1 275.17 20.2
 18 -3 1 225.28 20.6
 -18 3 -2 30.5 9.2
 18 -3 2 54.09 13.5
 -18 3 -3 -3.1 7.1
 18 -3 3 1 9.4
 18 -3 4 10 9.5
 -18 4 9 7.5 12.7
 -18 4 8 73.89 18.1
 -18 4 7 -14.6 6.7
 -18 4 6 50.89 13.3
 -18 4 5 34.2 12.2
 -18 4 3 2.2 8.5
 18 -4 -3 -1 2.9
 -18 4 2 76.49 14
 18 -4 -2 56.19 7.9
 -18 4 1 25.4 9.9
 18 -4 -1 16.5 9.2
 -18 4 0 -0.9 7.7
 18 -4 0 0 7
 -18 4 -1 12.9 8.8
 18 -4 1 -0.9 7.6
 -18 4 -2 31.1 10.1
 18 -4 2 64.49 12.6
 18 -4 3 -4.2 10.4
 -18 5 9 3.3 12.5
 -18 5 8 15.9 12.5
 -18 5 7 -10.1 7.5
 -18 5 6 15.7 10.6
 -18 5 5 94.49 16.9
 -18 5 4 10.5 8.6
 -18 5 3 -1.3 7.2
 18 -5 -3 0.5 3.8
 -18 5 2 34.5 11.2
 18 -5 -2 36.8 7.4
 -18 5 1 55.29 15
 18 -5 -1 92.19 12.4
 -18 5 0 3.2 9.4
 18 -5 0 -11.4 6.2
 -18 5 -1 -3.3 8.1
 -18 5 -1 -3.7 10.1
 18 -5 1 14.9 9.8
 -18 5 -2 52.49 15.7
 18 -5 2 37.2 21.4
 -18 5 -3 2.3 12.4
 18 -5 3 -1.1 11
 -18 6 8 2 10.2
 -18 6 7 -10.1 7.7
 -18 6 6 0.5 10.2
 -18 6 5 27 12.5
 -18 6 4 60.09 15.2
 -18 6 3 63.69 10.8
 -18 6 3 73.19 14.1
 18 -6 -3 63.19 8.9
 -18 6 2 6.6 7.5
 -18 6 2 6.9 7.2
 18 -6 -2 -3.6 5.6
 -18 6 1 16.9 9.7
 -18 6 1 15.2 9.8
 18 -6 -1 32.4 8.6
 -18 6 0 86.59 16.3
 -18 6 0 61.89 14.1
 18 -6 0 87.59 13.8
 -18 6 -1 12.8 9.3
 -18 6 -1 4.2 10
 18 -6 1 5.8 9.6
 -18 6 -2 -14.2 9.1
 18 -6 2 4.7 8.9
 -18 6 -3 5.4 11.5
 -18 6 -4 30.6 17.1
 -18 6 -5 -0.5 13.8
 -18 6 -6 39.6 18.2
 -18 7 7 19.5 11.9
 -18 7 6 5.4 9.2
 -18 7 5 2.9 11.2
 -18 7 4 14.6 7.4
 -18 7 4 4.9 8.6
 -18 7 3 78.19 16.2
 -18 7 3 62.79 11.3
 18 -7 -3 48.5 10.8
 -18 7 2 12 8.8
 -18 7 2 -2.2 7.9
 -18 7 1 1.2 7.9
 -18 7 1 7.3 9.4
 18 -7 -1 -14.1 7.5
 -18 7 0 -9.6 8.9
 -18 7 0 8 9.2
 18 -7 0 57.69 13.2
 -18 7 -1 10.2 12.4
 18 -7 1 13.1 10.3
 -18 7 -2 -3.4 11.3
 -18 7 -3 30.1 14.2
 -18 7 -4 0.3 11.6
 -18 7 -5 41.7 18.1
 -18 8 5 -7.5 5.9
 -18 8 5 -4.3 8.6
 -18 8 4 24.6 10
 -18 8 4 10.1 10.6
 -18 8 3 7.1 9.5
 -18 8 3 7.1 9.7
 18 -8 -3 -5.1 6.8
 -18 8 2 -1.7 10
 -18 8 2 -1.8 8.3
 18 -8 -2 2.7 8.3
 -18 8 1 23.3 11.6
 -18 8 1 49.6 12.8
 18 -8 -1 22.6 10.9
 -18 8 0 17.7 10.6
 -18 8 0 25.8 11.8
 18 -8 0 2.7 10.5
 -18 8 -1 0.5 11
 -18 8 -2 8.4 12.2
 -18 8 -3 23.3 13
 -18 9 3 -11.2 8.5
 -18 9 3 -17.6 7.4
 18 -9 -3 18.9 9.1
 -18 9 2 15.5 10.4
 -18 9 2 25.8 10.6
 18 -9 -2 18.4 16.7
 -18 9 1 12.2 11.2
 -18 9 1 6.7 10.5
 18 -9 -1 10.3 11.4
 -18 9 0 0.7 9.8
 -18 9 0 13.2 12.1
 -18 9 -1 8.2 13.2
 -19 -8 5 -2.1 12
 19 8 -5 -18.9 10.2
 -19 -8 4 8.6 12
 19 8 -4 -12.1 9.5
 -19 -8 3 6.8 10
 -19 -8 2 5.4 8.9
 19 8 -2 4.8 9.8
 -19 -8 1 -1.1 8.9
 19 8 -1 3.5 8.3
 19 8 -1 1 9.8
 -19 -8 0 3.6 7.4
 19 8 0 -8.1 11.3
 19 8 0 15 8.1
 19 8 1 -1.2 6.5
 19 8 1 11.2 12.4
 19 8 2 -7.8 13.4
 -19 -7 6 -0.9 11.2
 19 7 -6 -15.4 9.5
 -19 -7 5 -10.1 8.7
 19 7 -5 6.3 10.6
 -19 -7 4 19.6 12.2
 19 7 -4 32 12.9
 19 7 -3 12.2 10.7
 -19 -7 2 -3.4 8
 19 7 -2 21.9 10.6
 19 7 -2 14.5 10.6
 -19 -7 1 2.5 9
 19 7 -1 0.8 12.8
 19 7 -1 15.3 12
 -19 -7 0 13.2 8.6
 19 7 0 9 11.7
 19 7 0 -3.1 6.7
 -19 -7 -1 7 7
 19 7 1 3.5 6.4
 19 7 1 -7 11.2
 19 7 2 8.3 11.9
 19 7 3 20.5 15.2
 19 7 4 6.8 14
 -19 -6 7 16.5 13.6
 19 6 -7 46 13.4
 -19 -6 6 7.2 10.8
 19 6 -6 3.6 10.6
 -19 -6 5 -2.2 10.4
 19 6 -5 -11.4 7.4
 -19 -6 4 40.2 14.4
 19 6 -4 16.6 11.2
 -19 -6 3 22.9 10.2
 19 6 -3 23.7 12.3
 19 6 -3 18.9 18.9
 -19 -6 2 -5.1 8.1
 19 6 -2 -2.3 8.2
 -19 -6 1 3.3 8.4
 19 6 -1 41.1 19.1
 19 6 -1 36.9 10.8
 -19 -6 0 19.6 8.4
 19 6 0 3.2 6.8
 19 6 0 10.9 10.7
 -19 -6 -1 29.6 9.5
 19 6 1 47.7 14.3
 19 6 1 36.7 8.4
 -19 -6 -2 20.1 6.9
 19 6 2 46.6 15.3
 19 6 3 -12.5 9.3
 19 6 4 4.4 13
 19 6 5 1.7 12.3
 -19 -5 8 7.1 13.6
 19 5 -8 32.5 12.4
 -19 -5 7 7.4 11.1
 19 5 -7 -5 8.1
 -19 -5 6 13.6 12.5
 19 5 -6 37.6 12.3
 -19 -5 5 54.89 15.2
 19 5 -5 33 10.7
 -19 -5 4 26 13.8
 19 5 -4 32.8 11.1
 -19 -5 3 16.3 11
 19 5 -3 11 9.9
 19 5 -3 4 7.9
 -19 -5 2 -14.4 7.5
 19 5 -2 6.5 8.3
 19 5 -2 29 11.1
 -19 -5 1 3.8 8.1
 19 5 -1 -9.2 6.3
 19 5 -1 8.9 9.2
 -19 -5 0 6.5 7.6
 19 5 0 -8.4 9.2
 19 5 0 -5.3 6.5
 -19 -5 -1 58.09 11.2
 19 5 1 71.09 10.3
 19 5 1 33.5 14.4
 -19 -5 -2 8.5 6.5
 19 5 2 12.4 12.6
 -19 -5 -3 -5 4.6
 19 5 3 0.8 11.5
 -19 -4 9 0.8 10.8
 -19 -4 9 -14.6 9
 19 4 -9 14.1 11.7
 -19 -4 8 18.6 13.1
 19 4 -8 2.9 9.1
 -19 -4 7 14.5 15.1
 19 4 -7 7 8.6
 -19 -4 6 21.3 13.5
 19 4 -6 24.6 8.9
 -19 -4 5 55.89 16.9
 19 4 -5 83.29 13.5
 -19 -4 4 59.09 15.8
 19 4 -4 70.99 12.8
 -19 -4 3 75.59 15.3
 19 4 -3 72.39 13.6
 19 4 -3 94.39 14.6
 -19 -4 2 7.9 9.1
 19 4 -2 15.4 14.1
 19 4 -2 -1.4 7.5
 -19 -4 1 47 12.1
 19 4 -1 41 10.4
 19 4 -1 40.5 12
 -19 -4 0 3.2 7.3
 19 4 0 -1.1 6.4
 19 4 0 -0.5 9.2
 -19 -4 -1 58.79 11.2
 19 4 1 31.7 13.2
 -19 -4 -3 8.4 5.6
 -19 -4 -4 5.9 3.9
 -19 -3 9 -4.6 12.3
 19 3 -9 17 9
 -19 -3 8 26.7 12.5
 19 3 -8 -3.9 7.8
 -19 -3 7 -5.8 9.2
 19 3 -7 4.8 7
 -19 -3 6 6.8 10.4
 19 3 -6 5.1 7.2
 19 3 -5 10.4 8
 -19 -3 4 7.5 9.5
 19 3 -4 -7.2 5.4
 19 3 -4 12.6 9.5
 -19 -3 3 13.9 10
 19 3 -3 18.7 8.6
 19 3 -3 17.4 9.6
 -19 -3 2 184.38 19.9
 19 3 -2 176.08 17.3
 19 3 -2 168.38 17.4
 -19 -3 1 -0.9 7.9
 19 3 -1 2 6.9
 19 3 -1 -8.5 7.3
 -19 -3 0 3.5 7.6
 19 3 0 16 7.9
 19 3 0 16.5 10.5
 -19 -3 -1 6.5 7.4
 -19 -3 -2 50.89 10.1
 -19 -3 -3 4.6 6.2
 -19 -3 -4 0.6 5
 -19 -3 -5 30.6 6
 -19 -2 9 -17 11.5
 19 2 -9 0.7 6.4
 -19 -2 8 8 11.1
 19 2 -8 33.3 8
 -19 -2 7 20.4 11.5
 19 2 -7 18.8 7.8
 -19 -2 6 -1.3 9.9
 19 2 -6 3.3 5.9
 -19 -2 5 28.9 11.8
 19 2 -5 37.7 7.8
 19 2 -4 22.5 7.1
 19 2 -4 22.8 10.4
 -19 -2 3 92.19 17.3
 19 2 -3 142.59 15.8
 -19 -2 2 112.79 18.2
 19 2 -2 109.29 13.6
 19 2 -2 102.39 14.5
 -19 -2 1 4.3 8.1
 19 2 -1 11.4 9.1
 19 2 -1 -5.3 5.7
 -19 -2 0 161.68 16.6
 -19 -2 -1 14.8 8.1
 -19 -2 -2 11.2 7.3
 -19 -2 -3 6.7 6.8
 -19 -2 -5 8.6 6
 -19 -2 -6 7 4.3
 -19 -2 -7 -3.7 4.2
 -19 -2 -7 0.4 3.5
 -19 -1 10 7.1 11.9
 -19 -1 9 22.3 15.1
 -19 -1 8 8.1 10.7
 -19 -1 7 14.1 11.2
 -19 -1 6 1.8 10.5
 19 1 -6 0.8 4.5
 -19 -1 5 67.69 15.8
 19 1 -5 41.6 6.5
 -19 -1 4 58.99 14.8
 19 1 -4 45.7 7.2
 19 1 -4 69.19 14.3
 -19 -1 3 43.4 13.9
 19 1 -3 50.89 9.2
 19 1 -3 75.89 13.3
 -19 -1 2 35.8 11.2
 19 1 -2 27.7 8.3
 19 1 -2 13.9 10.5
 -19 -1 1 8.2 8.4
 19 1 -1 11.8 7.7
 -19 -1 0 23.1 8.8
 -19 -1 -1 44.9 10.6
 19 1 1 15.2 11.5
 -19 -1 -2 11.9 7.9
 19 1 2 4 11.2
 -19 -1 -3 0.8 6.3
 19 1 3 -0.4 9.4
 -19 -1 -4 3 6.4
 -19 -1 -5 7.2 6.9
 -19 -1 -6 26 7
 -19 -1 -7 -2.4 5.8
 -19 -1 -7 -2.3 4.6
 -19 0 10 38.2 13.6
 -19 0 9 10.6 13
 -19 0 8 7.5 10.8
 -19 0 7 -4.3 9.2
 -19 0 6 11.7 11.3
 -19 0 5 -1 9.3
 -19 0 4 38.1 12.3
 19 0 -4 65.99 13.7
 19 0 -4 45.4 6.6
 19 0 -4 47.7 5.9
 -19 0 3 2.7 8
 19 0 -3 -2.5 4.3
 19 0 -3 18.2 9.6
 19 0 -3 -2.1 5
 -19 0 2 46.1 12
 19 0 -2 71.09 15
 19 0 -2 85.29 11.9
 19 0 -2 76.79 10.8
 -19 0 1 -6.4 6.7
 19 0 -1 -4.1 6.4
 -19 0 0 151.18 16.7
 19 0 0 136.89 16.7
 -19 0 -1 4.1 7.4
 19 0 1 -11.1 8.2
 -19 0 -2 -2.4 5.9
 19 0 2 -10.3 10.5
 19 0 3 10.7 11.6
 -19 0 -4 10.7 6.9
 19 0 4 21.2 19.3
 -19 0 -5 -5.9 5.9
 -19 0 -6 113.19 13.4
 -19 0 -7 9.5 7.4
 -19 0 -7 10.9 7.3
 -19 0 -8 29.6 8.3
 -19 0 -8 15.5 8
 -19 1 10 9.1 12.9
 -19 1 9 4.5 11.7
 -19 1 8 1.8 11.6
 -19 1 7 15.7 11.2
 -19 1 6 -7.7 9.4
 -19 1 5 68.49 18.7
 -19 1 4 64.09 14.1
 19 -1 -4 27.6 10.7
 -19 1 3 42.3 11.8
 19 -1 -3 55.99 6.7
 19 -1 -3 61.09 12.5
 19 -1 -3 53.49 7.1
 -19 1 2 34.7 11.1
 19 -1 -2 47.4 8.7
 -19 1 1 11.5 8.3
 19 -1 -1 9.9 10
 -19 1 0 21.4 8.9
 19 -1 0 29.7 9
 -19 1 -1 42.8 11.1
 19 -1 1 35.7 11.5
 -19 1 -2 0.7 5.9
 19 -1 2 0.9 9.7
 -19 1 -3 17.2 8
 19 -1 3 3.6 10.6
 -19 1 -4 0.3 6.4
 19 -1 4 0.9 8.8
 -19 1 -5 7.8 7.5
 -19 1 -6 16.3 7.9
 -19 1 -7 12.9 7.7
 -19 2 10 -8.1 9.2
 -19 2 9 46.5 15.9
 -19 2 8 -2.8 11.4
 -19 2 7 25.1 12.8
 -19 2 6 2.2 9.3
 -19 2 5 18.6 11.6
 -19 2 4 19.5 10.2
 -19 2 3 89.49 15.1
 -19 2 2 88.89 15.5
 19 -2 -2 93.69 10.2
 -19 2 1 -4 6.7
 19 -2 -1 17.9 11.5
 -19 2 0 145.69 15.6
 19 -2 0 140.39 16
 -19 2 -1 -4.6 5.8
 19 -2 1 20.5 9.9
 -19 2 -2 17.2 8.6
 19 -2 2 29.7 11.5
 -19 2 -3 -9.3 6
 19 -2 3 4.6 10.7
 -19 2 -4 74.69 13.3
 19 -2 4 92.19 20.9
 -19 2 -5 19.2 9.6
 -19 2 -7 0.9 10.8
 -19 3 9 6.9 11.9
 -19 3 8 21.6 11.3
 -19 3 7 3.5 10.2
 -19 3 6 -9.5 6.7
 -19 3 5 3.3 8.9
 -19 3 3 6.4 8.8
 -19 3 2 183.68 18.8
 19 -3 -2 188.98 12.5
 -19 3 1 -5.2 6.2
 -19 3 0 19.7 9
 19 -3 0 14.6 8.5
 -19 3 -1 -2.6 6.3
 19 -3 1 5.2 8.2
 -19 3 -2 68.79 13.9
 19 -3 2 64.29 14.1
 -19 3 -3 4.4 7.1
 19 -3 3 -9.9 10
 -19 3 -4 -4.7 6.9
 -19 4 9 12.2 13.5
 -19 4 8 13 11.4
 -19 4 7 4.2 8.8
 -19 4 6 -2.9 9.4
 -19 4 5 45.2 12.9
 -19 4 4 77.29 15.2
 -19 4 3 70.99 14.7
 19 -4 -3 93.99 6
 19 -4 -2 16.5 5.7
 -19 4 1 46.4 12
 19 -4 -1 37 9.3
 -19 4 0 2.2 7.6
 19 -4 0 4.1 6.8
 -19 4 -1 53.19 13.4
 19 -4 1 28.6 11.8
 -19 4 -2 249.68 24
 19 -4 2 258.27 22.6
 19 -4 3 -14.9 9.7
 -19 5 8 30.9 13.9
 -19 5 7 5.8 9.9
 -19 5 6 3.5 10.4
 -19 5 5 20.6 11.5
 -19 5 4 24.6 11.4
 -19 5 3 11.3 9.4
 19 -5 -3 10.7 4.6
 -19 5 2 10 9.6
 19 -5 -2 8.1 5.8
 -19 5 1 7.7 7.6
 19 -5 -1 15.8 7.7
 -19 5 0 7.8 9.3
 19 -5 0 -0.1 7.2
 -19 5 -1 43.1 11.7
 19 -5 1 41.5 12.6
 -19 5 -2 9.9 9.7
 19 -5 2 28.1 11
 19 -5 3 16.4 14.3
 -19 6 7 25.7 13.4
 -19 6 6 15.8 11.2
 -19 6 5 -2.3 7.8
 -19 6 4 15.8 9.9
 -19 6 3 19.7 9.7
 19 -6 -3 21.6 5.6
 -19 6 2 7.4 8.8
 19 -6 -2 3.9 6.2
 -19 6 1 18.5 10.4
 -19 6 1 21.2 10
 19 -6 -1 17.8 7.6
 -19 6 0 -10.9 9.1
 -19 6 0 0.7 8.5
 19 -6 0 6.6 8.3
 -19 6 -1 25.8 10.5
 -19 6 -1 43 14.7
 19 -6 1 29 15.2
 -19 6 -2 4 12.9
 19 -6 2 37.8 13.4
 -19 6 -3 44.1 23
 -19 6 -4 7.7 14.2
 -19 6 -5 13.6 15.2
 -19 7 6 -1.5 9.2
 -19 7 5 12.3 10.8
 -19 7 4 38.7 12.8
 -19 7 3 18.6 11.1
 -19 7 3 -12.3 6.5
 -19 7 2 -7.6 8.1
 -19 7 2 -11.2 7.5
 19 -7 -2 1.7 7.3
 -19 7 1 -2.3 8.4
 -19 7 1 6.4 9.2
 -19 7 0 11.1 9.6
 -19 7 0 16.5 10.6
 19 -7 0 2.7 9.8
 -19 7 -1 -6.9 7.6
 -19 7 -1 20.8 12.1
 19 -7 1 -6 9.5
 -19 7 -2 18.6 11.9
 -19 7 -3 7.6 12.2
 -19 7 -4 11 15.8
 -19 8 5 8.3 11.1
 -19 8 4 0.8 7.5
 -19 8 4 7.2 10.8
 -19 8 3 4 9.3
 -19 8 3 -3.6 8.2
 19 -8 -3 -13.2 6.5
 -19 8 2 38.8 11.6
 -19 8 2 23.3 12.5
 19 -8 -2 14.2 8.9
 -19 8 1 12.1 11.2
 -19 8 1 1.2 8.7
 19 -8 -1 15.3 9.8
 -19 8 0 -10.8 6.5
 -19 8 0 10.2 11.3
 19 -8 0 7.9 11.5
 -19 8 -1 15.1 13.1
 -19 8 -1 6.7 9.3
 -19 8 -2 6.7 13.4
 -20 -8 3 8.1 11.3
 20 8 -3 10.9 10.8
 20 8 -2 15 11.6
 -20 -8 1 -3.3 9.1
 20 8 -1 7.9 13.4
 20 8 -1 19.6 9.1
 -20 -8 0 -5.8 8.3
 20 8 0 -15.9 7.2
 20 8 0 18.1 14
 20 8 1 -2.4 12.1
 20 8 1 7.8 6.6
 20 7 -6 16.5 12.9
 -20 -7 5 -9.5 11.4
 20 7 -5 1.8 10.8
 -20 -7 4 7.6 11
 20 7 -4 -14.3 8.6
 -20 -7 3 47.7 16.3
 20 7 -3 20.5 13.2
 -20 -7 2 -2.1 9.1
 20 7 -2 -17.2 8.4
 20 7 -2 -7.6 9.9
 -20 -7 1 -4.6 8.3
 20 7 -1 16.8 9.6
 20 7 -1 7.7 11.3
 -20 -7 0 105.79 16.3
 20 7 0 135.89 24.4
 20 7 0 94.29 14
 -20 -7 -1 31.3 9.3
 20 7 1 9.1 11.1
 20 7 1 36.6 9.2
 20 7 2 -9.8 12.2
 20 7 3 -8.8 11.5
 -20 -6 7 18.4 14.6
 20 6 -7 -11.5 9.9
 -20 -6 6 -17.4 9.8
 20 6 -6 -6.4 10.4
 -20 -6 5 18.3 13.1
 20 6 -5 41 13.1
 -20 -6 4 16.7 11.8
 20 6 -4 36.7 11.9
 -20 -6 3 -7.4 8.7
 20 6 -3 7.3 9.3
 -20 -6 2 -12.6 7.2
 20 6 -2 20.5 8.9
 -20 -6 1 70.89 14
 20 6 -1 75.99 16.9
 20 6 -1 94.79 23.9
 -20 -6 0 48.9 12.2
 20 6 0 41.8 11.2
 20 6 0 50.19 15.6
 -20 -6 -1 43.1 10.8
 20 6 1 32.2 8.6
 20 6 1 50.69 14.7
 -20 -6 -2 4.9 7.3
 20 6 2 11.2 11.4
 20 6 3 14.9 13.5
 20 6 4 -13.7 12.2
 -20 -5 8 5.7 13.3
 20 5 -8 -3.4 10.3
 -20 -5 7 0.9 10.5
 20 5 -7 -14.6 8.5
 -20 -5 6 -10.7 9.9
 20 5 -6 0.3 9.4
 -20 -5 5 2.6 10
 20 5 -5 4 9.4
 -20 -5 4 -16.4 8.4
 20 5 -4 1.5 7.9
 -20 -5 3 5.2 10.6
 20 5 -3 19.5 15.6
 20 5 -3 8.6 9.2
 -20 -5 2 114.99 17.9
 20 5 -2 83.79 16.2
 20 5 -2 110.39 16.3
 20 5 -1 104.19 18.5
 20 5 -1 129.29 16.3
 -20 -5 0 10.9 9
 20 5 0 45.1 9.8
 20 5 0 25.9 13.4
 -20 -5 -1 59.79 11.4
 20 5 1 50.29 15.7
 20 5 1 68.39 11
 20 5 2 25.8 13.4
 20 5 3 62.79 17.3
 -20 -4 8 24.2 15.3
 20 4 -8 -1.2 9.2
 -20 -4 7 -1 12.1
 20 4 -7 13.8 9.3
 -20 -4 6 4.6 11.5
 20 4 -6 -5.3 7.2
 -20 -4 5 26.5 13.1
 20 4 -5 66.59 12.4
 -20 -4 4 -0.3 11
 20 4 -4 12.9 8.1
 -20 -4 3 32.4 12.5
 20 4 -3 45.5 12.8
 20 4 -3 25.3 10.6
 -20 -4 2 55.89 13.5
 20 4 -2 51.89 12.2
 20 4 -2 31.1 11.6
 -20 -4 1 43.5 11.9
 20 4 -1 52.89 12.1
 20 4 -1 18.8 10.7
 -20 -4 0 62.19 12.8
 20 4 0 92.59 13.2
 20 4 0 59.99 14.5
 -20 -4 -1 89.69 13.6
 20 4 1 62.99 16.6
 -20 -4 -2 6 6.5
 -20 -4 -3 -8.9 5.4
 -20 -4 -4 -5.3 3.3
 -20 -3 9 -8.4 11.8
 20 3 -9 -0.6 7.3
 -20 -3 8 13.4 12.4
 20 3 -8 21.6 9.3
 -20 -3 7 14.9 11.6
 20 3 -7 -1.4 7
 -20 -3 6 5 9.9
 20 3 -6 9.1 7.3
 -20 -3 5 23.1 10.9
 20 3 -5 11.4 8.2
 -20 -3 4 159.08 23
 20 3 -4 156.48 15.5
 -20 -3 3 67.19 16.2
 20 3 -3 52.69 11.7
 20 3 -3 45.5 12.9
 -20 -3 2 5.1 9.3
 20 3 -2 7.3 8.3
 20 3 -2 14.3 8.6
 -20 -3 1 94.19 15.9
 20 3 -1 64.09 13.6
 20 3 -1 98.59 14.4
 -20 -3 0 20.8 10
 20 3 0 9.6 8
 20 3 0 27.1 12.1
 -20 -3 -1 23.9 9.7
 -20 -3 -2 14.4 7.7
 -20 -3 -3 1.1 7.9
 -20 -3 -4 -2.6 5.4
 -20 -3 -5 -7.8 3.7
 -20 -3 -6 -3.8 2.7
 -20 -3 -6 8.7 3.3
 -20 -2 9 16.8 14.6
 -20 -2 8 15.5 14
 -20 -2 7 -1.6 11.1
 20 2 -7 -8.4 5.7
 -20 -2 6 28.4 14
 20 2 -6 9.9 6.5
 -20 -2 5 100.49 19.6
 20 2 -5 129.79 11.9
 -20 -2 4 37.2 12.5
 20 2 -4 49.7 9.3
 -20 -2 3 6.5 9.6
 20 2 -3 14.7 9.9
 20 2 -3 24.7 8.3
 -20 -2 2 60.29 14.5
 20 2 -2 56.69 12.5
 20 2 -2 53.79 11.1
 -20 -2 1 22 9.8
 20 2 -1 -8.1 6
 20 2 -1 4.6 8.5
 -20 -2 0 27.2 10.2
 -20 -2 -1 9 8.2
 -20 -2 -2 21.4 8.9
 -20 -2 -3 22 8.1
 -20 -2 -4 -2.8 6.1
 -20 -2 -6 -5.5 3.9
 -20 -2 -7 6.3 5
 -20 -2 -7 -0.2 3.8
 -20 -1 9 5.1 12.1
 -20 -1 8 18.7 14.1
 -20 -1 7 4.9 10.4
 -20 -1 6 25 12.9
 20 1 -6 17.7 4.9
 -20 -1 5 69.59 17.2
 20 1 -5 97.49 8.9
 -20 -1 4 9.2 9.9
 20 1 -4 8.8 5
 -20 -1 3 238.58 23.4
 20 1 -3 253.27 19.8
 20 1 -3 229.98 15.7
 -20 -1 2 -12.1 7.4
 20 1 -2 20.4 8.7
 -20 -1 1 1.8 8.2
 -20 -1 0 216.78 19.2
 -20 -1 -1 39.1 10.1
 20 1 1 38.5 13.8
 -20 -1 -2 16.6 8.3
 20 1 2 33.6 14.4
 -20 -1 -3 9 7.9
 20 1 3 -8 10.5
 -20 -1 -4 11.8 7.5
 -20 -1 -5 -2.4 6.2
 -20 -1 -6 12.5 7.2
 -20 -1 -7 -11.8 4.7
 -20 0 9 8.5 10.9
 -20 0 8 5.1 11.8
 -20 0 7 -12.6 8.8
 -20 0 6 84.29 18.2
 -20 0 5 -6.1 8
 -20 0 4 68.49 15.8
 20 0 -4 81.69 7.1
 20 0 -4 83.19 8.1
 -20 0 3 5.2 8.6
 20 0 -3 -5.1 4.4
 20 0 -3 -9 5.5
 20 0 -3 -7.3 6.7
 -20 0 2 44.5 12.7
 20 0 -2 49.4 11.3
 20 0 -2 43.1 9.2
 -20 0 1 1.9 7.5
 20 0 -1 -13.9 6.5
 -20 0 0 15.1 9.5
 20 0 0 -12.8 8.4
 -20 0 -1 -2 6.1
 20 0 1 -15.3 8.9
 -20 0 -2 88.19 14.3
 20 0 2 133.89 22.3
 -20 0 -3 -6.7 5.8
 20 0 3 1.3 10.1
 -20 0 -4 20.1 7.8
 -20 0 -5 6.7 7.3
 -20 0 -6 73.19 12.1
 -20 0 -7 -7.4 7.5
 -20 0 -7 -0.3 6.5
 -20 1 8 18.8 12.9
 -20 1 7 -7.1 10.7
 -20 1 6 -3.7 10.4
 -20 1 5 70.39 17.3
 -20 1 4 -2.8 7.8
 -20 1 3 196.78 20
 20 -1 -3 226.08 12.3
 20 -1 -3 213.58 11.5
 -20 1 2 15.9 9.1
 20 -1 -2 12.5 6.7
 -20 1 1 -1.2 7.1
 20 -1 -1 5.8 8
 -20 1 0 180.78 18
 20 -1 0 198.28 18.1
 -20 1 -1 39.7 11.7
 20 -1 1 27.2 11.7
 -20 1 -2 12.7 8
 20 -1 2 12.7 10.8
 -20 1 -3 27.1 9.3
 20 -1 3 -14.3 8.8
 -20 1 -4 -0.2 6.5
 -20 1 -5 -1.4 6.2
 -20 1 -6 -12 6.5
 -20 1 -7 5.2 10.4
 -20 1 -7 24.2 9.3
 -20 2 9 -2.5 12.2
 -20 2 8 33.8 14.7
 -20 2 7 8.7 11.3
 -20 2 6 23.2 11.3
 -20 2 5 121.09 18.7
 -20 2 4 57.89 15.4
 -20 2 3 16.6 9.6
 20 -2 -3 14.4 3.6
 20 -2 -3 11.8 3.3
 -20 2 2 53.99 13.4
 20 -2 -2 42.5 8.5
 -20 2 1 16.2 10.1
 20 -2 -1 13.6 7.8
 -20 2 0 12.8 9.8
 20 -2 0 13.8 9.2
 -20 2 -1 10.8 8.2
 20 -2 1 2.8 8.4
 -20 2 -2 12.2 8.6
 20 -2 2 7.6 11
 -20 2 -3 53.09 12.5
 20 -2 3 43.2 14.7
 -20 2 -4 5.6 7.6
 -20 2 -5 0.1 7.8
 -20 2 -6 4.8 8.3
 -20 2 -7 15.1 9.4
 -20 3 9 -6.3 10.1
 -20 3 8 1 10.7
 -20 3 7 -7.6 7.9
 -20 3 6 -7.1 7.3
 -20 3 5 40.3 12.7
 -20 3 4 168.08 19.3
 -20 3 3 45.9 13.9
 -20 3 2 6.4 9.2
 20 -3 -2 14.9 5.8
 -20 3 1 90.49 15.8
 20 -3 -1 63.09 10.8
 -20 3 0 -1 8.2
 20 -3 0 19.8 8.7
 -20 3 -1 24.5 10
 20 -3 1 20.2 10.7
 -20 3 -2 17.4 9.5
 20 -3 2 -5.3 9.4
 -20 3 -3 -9.1 7.1
 20 -3 3 2.9 11.1
 -20 3 -4 -8 6.6
 -20 4 8 8.4 12.3
 -20 4 7 16.3 12.8
 -20 4 6 5.9 9.1
 -20 4 5 38.8 14.1
 -20 4 4 17.6 10
 -20 4 3 27.3 12
 -20 4 2 32.9 11
 20 -4 -2 45.2 7.4
 -20 4 1 33.4 11.1
 20 -4 -1 16.6 8.2
 -20 4 0 78.39 14.6
 20 -4 0 72.79 12.3
 -20 4 -1 85.69 15.4
 20 -4 1 55.19 13.1
 -20 4 -2 3.1 8.2
 20 -4 2 28.7 11.3
 -20 4 -3 -2.3 6.4
 20 -4 3 4.2 11.5
 -20 5 8 21.9 14
 -20 5 7 -13.8 9.3
 -20 5 6 -2 8.6
 -20 5 5 36.9 14.4
 -20 5 4 24.6 10.5
 -20 5 3 6.2 9.7
 -20 5 2 93.79 15.7
 20 -5 -2 93.39 10.4
 -20 5 1 78.89 15
 20 -5 -1 71.79 11.4
 -20 5 0 35 11.2
 20 -5 0 65.59 12.5
 -20 5 -1 56.09 13.9
 20 -5 1 68.19 15.6
 -20 5 -2 12.2 10.1
 20 -5 2 2 10
 -20 5 -3 12.5 9.1
 -20 6 7 2.7 9.7
 -20 6 6 11.8 11.2
 -20 6 5 22 11.6
 -20 6 4 -4.1 8.1
 -20 6 3 -0.2 8.8
 20 -6 -3 -9.8 3.7
 -20 6 2 -5.8 9.1
 20 -6 -2 -4.3 6
 -20 6 1 51.19 13.2
 20 -6 -1 56.69 10.7
 -20 6 0 36.3 11.7
 20 -6 0 44.3 11.3
 -20 6 -1 36.5 12.7
 -20 6 -1 17 12.3
 20 -6 1 63.69 15
 -20 6 -2 -0.7 8.6
 -20 6 -2 14.4 13
 20 -6 2 -21.8 9.8
 -20 7 6 1.3 10.6
 -20 7 5 6.3 9
 -20 7 4 4.6 9.4
 -20 7 3 42.6 14
 -20 7 2 2.4 9.2
 -20 7 2 3.1 8.2
 20 -7 -2 2.8 6.4
 -20 7 1 1 8.4
 -20 7 1 1.9 9.1
 20 -7 -1 6 9.2
 -20 7 0 110.29 19.4
 -20 7 0 92.89 18
 20 -7 0 84.79 19.1
 -20 7 -1 21.3 12
 -20 7 -1 -2.7 12.8
 20 -7 1 25.7 11.1
 -20 7 -2 36.3 20.6
 -20 7 -3 27.9 15.9
 -20 8 3 1.9 8.5
 -20 8 3 17.8 11.9
 20 -8 -3 3.2 8
 -20 8 2 -3.3 8.4
 -20 8 2 -7 9.1
 -20 8 1 4.3 10.3
 -20 8 1 6.1 9.6
 20 -8 -1 5.7 9.2
 -20 8 0 -0.9 8.1
 -20 8 0 -8.7 10.3
 20 -8 0 19.4 12.9
 -20 8 -1 13.3 10.1
 -20 8 -1 22.7 20.2
 -21 -7 5 1.3 12.3
 21 7 -5 -14.1 9.2
 -21 -7 4 1.1 11.3
 21 7 -4 1.3 11.2
 -21 -7 3 5.2 11
 21 7 -3 1.4 10
 -21 -7 2 17.5 11.3
 21 7 -2 4.6 9.7
 -21 -7 1 -3.5 8.2
 21 7 -1 -1.7 8.4
 21 7 -1 -4.3 9.9
 -21 -7 0 -1.8 8.3
 21 7 0 0.9 8.2
 21 7 0 1.4 13.3
 -21 -7 -1 4.9 7.5
 21 7 1 -21.8 11.8
 21 7 1 7.8 7.3
 -21 -7 -2 -9.1 7.5
 21 7 2 -19.1 11.6
 -21 -6 6 -10.6 12
 21 6 -6 10.5 12.1
 -21 -6 5 -18.3 10.5
 21 6 -5 13.8 11.3
 -21 -6 4 26.7 13.6
 21 6 -4 -1.1 10.4
 -21 -6 3 -2.4 9.5
 -21 -6 2 17 11.9
 21 6 -2 38.5 13.8
 21 6 -2 33.8 11.2
 -21 -6 1 25 10.8
 21 6 -1 10.3 9.1
 21 6 -1 6.8 10.5
 -21 -6 0 -0.4 8.1
 21 6 0 7.4 7.8
 21 6 0 9.2 11.2
 -21 -6 -1 -3.4 7.6
 21 6 1 -6.2 10
 21 6 1 10.5 6.9
 21 6 2 -6.6 10.4
 -21 -6 -3 42 6.5
 21 6 3 -3.6 12.8
 21 6 4 12.3 14.6
 -21 -5 7 -8.5 11.9
 21 5 -7 -5.3 8.5
 -21 -5 6 25.9 13.5
 21 5 -6 18.8 10.5
 -21 -5 5 -1.6 11.9
 21 5 -5 12.4 9.5
 -21 -5 4 -5.3 10.7
 21 5 -4 -10 7.3
 -21 -5 3 -2.8 9.4
 21 5 -3 15 10.2
 -21 -5 2 6.7 9.3
 21 5 -2 4.4 8.6
 21 5 -2 2.4 9.7
 -21 -5 1 50.39 12.6
 21 5 -1 39.2 11.9
 21 5 -1 47.4 14.4
 -21 -5 0 35.3 11
 21 5 0 32.7 10.1
 -21 -5 -1 4.9 7.8
 21 5 1 -10.4 9.7
 -21 -5 -2 8 6.7
 21 5 2 2.7 12.1
 -21 -5 -3 -6.1 4.1
 21 5 3 -8.5 10.7
 -21 -4 8 37 18.7
 21 4 -8 -9 9.7
 -21 -4 7 12.1 12.6
 21 4 -7 -1.7 7.8
 -21 -4 6 20.3 12.6
 21 4 -6 -14.1 6.4
 -21 -4 5 -1 11.1
 21 4 -5 -1.8 7.5
 21 4 -4 -7.8 7.3
 -21 -4 3 33.4 12.7
 21 4 -3 29.9 10.7
 -21 -4 2 5.9 9.1
 21 4 -2 10.3 10.1
 21 4 -2 -15.5 7.6
 -21 -4 1 134.19 18.5
 21 4 -1 156.08 19.1
 21 4 -1 154.38 27.7
 -21 -4 0 2.2 7.2
 21 4 0 9.2 9.8
 21 4 0 -8.8 7
 -21 -4 -1 1.3 7.8
 21 4 1 -7.8 8.9
 -21 -4 -2 8.2 7.6
 -21 -4 -3 46.9 13.4
 -21 -4 -4 -4.2 3.4
 -21 -3 8 10.7 13.1
 21 3 -8 17 9.9
 -21 -3 7 1.3 10.9
 21 3 -7 -10.1 7
 -21 -3 6 -9.1 9.2
 -21 -3 5 12.2 12.4
 21 3 -5 0.4 7.1
 -21 -3 4 8.9 17.9
 21 3 -4 2.3 7.3
 -21 -3 3 79.39 16.2
 21 3 -3 70.79 13.1
 21 3 -3 79.49 21.2
 -21 -3 2 23.4 11.1
 21 3 -2 34.5 11.7
 21 3 -2 39.9 11.8
 -21 -3 1 22.6 10.4
 21 3 -1 18.3 18.5
 21 3 -1 31.4 11.6
 -21 -3 0 75.89 14.6
 21 3 0 72.59 15.6
 -21 -3 -1 18.8 9
 -21 -3 -2 4.1 7.3
 -21 -3 -3 9.4 6.7
 -21 -3 -4 6.3 8.3
 -21 -3 -5 5.9 4.2
 -21 -3 -6 -3.1 3
 -21 -3 -6 0.3 3.6
 -21 -2 9 -10.8 11
 -21 -2 8 0 11.3
 21 2 -8 4.6 5
 -21 -2 7 12.5 11.1
 21 2 -7 6.1 5.7
 -21 -2 6 -5.2 10.7
 21 2 -6 2.4 5.5
 -21 -2 5 40 14.5
 21 2 -5 37.4 8
 21 2 -4 14.1 9.7
 -21 -2 3 7.6 10.2
 21 2 -3 1.9 6.6
 21 2 -3 -17.8 7.6
 -21 -2 2 67.49 15.6
 21 2 -2 87.19 13.6
 21 2 -2 112.49 16.1
 -21 -2 1 2.4 8.7
 21 2 -1 4.7 7.9
 21 2 -1 -1.4 8.7
 -21 -2 0 23.2 10.5
 -21 -2 -1 157.88 16.5
 -21 -2 -2 11 8.5
 -21 -2 -3 6.2 7.2
 -21 -2 -4 -0.9 5.9
 -21 -2 -5 6.1 6.2
 -21 -2 -6 -1 5
 -21 -1 9 30.7 14.5
 -21 -1 8 41.8 15.5
 -21 -1 7 -4.2 10.5
 -21 -1 6 1.4 9.8
 -21 -1 5 48.6 15
 21 1 -5 45.6 6.7
 21 1 -4 -6 4.3
 -21 -1 3 32.9 11.9
 21 1 -3 20 7.3
 21 1 -3 6.1 10.1
 -21 -1 2 89.99 17.3
 21 1 -2 126.99 16.7
 21 1 -2 105.99 14.1
 -21 -1 1 38.8 12.5
 21 1 -1 31 11
 -21 -1 0 6.6 8.1
 21 1 0 30.1 12
 -21 -1 -1 1.7 7.3
 21 1 1 25.8 12.9
 -21 -1 -2 85.89 13.9
 21 1 2 96.69 19.4
 -21 -1 -3 0.1 7.2
 -21 -1 -4 8.4 7.8
 -21 -1 -5 3 6.4
 -21 -1 -6 25.7 8.2
 -21 0 9 -17 10.4
 -21 0 8 15 10.4
 -21 0 7 0.7 10.5
 -21 0 6 49.7 14.8
 -21 0 5 7.4 9.9
 -21 0 4 14 11.9
 21 0 -4 4.7 4.9
 21 0 -4 8.4 3.8
 -21 0 3 -2.5 7.6
 21 0 -3 3.9 5.1
 21 0 -3 9.3 6.6
 -21 0 2 91.79 16.2
 21 0 -2 92.09 12.3
 21 0 -2 95.09 17.3
 -21 0 1 2.4 7.1
 21 0 -1 9.4 8.7
 -21 0 0 74.99 14.6
 21 0 0 68.89 14.8
 -21 0 -1 -0.9 8.1
 21 0 1 11 10.3
 -21 0 -2 53.49 11.2
 21 0 2 79.39 17.3
 -21 0 -3 3.2 7.1
 21 0 3 -18.7 9.4
 -21 0 -4 11.6 8.6
 -21 0 -5 -13.4 5.7
 -21 0 -6 9.7 7.1
 -21 0 -7 -4.4 7.5
 -21 1 9 4 12.5
 -21 1 8 -20.1 8.2
 -21 1 7 13.6 12.6
 -21 1 6 1.4 9.5
 -21 1 5 65.09 15.6
 -21 1 4 5.2 9.2
 -21 1 3 7.3 11.4
 21 -1 -3 20 6.1
 21 -1 -3 23.4 5.5
 -21 1 2 93.09 17.1
 21 -1 -2 106.99 12.2
 -21 1 1 33.1 11.6
 21 -1 -1 31.9 10.3
 -21 1 0 -5.1 7.3
 21 -1 0 -2.1 7.4
 -21 1 -1 4.4 7.5
 21 -1 1 -8.7 7.7
 -21 1 -2 107.49 15.7
 21 -1 2 76.59 24.2
 -21 1 -3 13.8 7.9
 21 -1 3 -17.6 9.2
 -21 1 -4 16.4 9.1
 -21 1 -5 15.3 8.1
 -21 1 -6 28.9 9.2
 -21 2 9 0 12.9
 -21 2 8 23.9 14.7
 -21 2 7 3.7 11.4
 -21 2 6 0.7 9.7
 -21 2 5 40.6 13.7
 -21 2 4 20.1 11.5
 -21 2 3 1 9.6
 21 -2 -3 -0.8 3.1
 21 -2 -3 5.1 3.2
 -21 2 2 106.29 20.8
 21 -2 -2 99.99 11.8
 -21 2 1 4.9 8.5
 21 -2 -1 -4.3 7.5
 -21 2 0 18.7 10.1
 -21 2 -1 156.98 17.7
 21 -2 1 177.58 20.4
 -21 2 -2 11.4 8.7
 -21 2 -3 4.6 7.7
 21 -2 3 3.7 11.9
 -21 2 -4 -2.8 6.7
 -21 2 -5 10.7 8.2
 -21 2 -6 7.4 8.4
 -21 3 8 -0.9 10.2
 -21 3 7 2.1 10.6
 -21 3 6 -7 8.2
 -21 3 5 8.1 10.4
 -21 3 4 3.2 10.1
 -21 3 3 61.89 15.8
 -21 3 2 40.5 13.2
 21 -3 -2 34.2 7.4
 -21 3 1 -7.8 9.4
 21 -3 -1 7.1 7.8
 21 -3 0 77.09 13.3
 21 -3 1 -23.4 8.1
 21 -3 2 19.8 10.4
 -21 3 -3 4.7 12.8
 21 -3 3 -4.5 10.9
 -21 3 -4 5.6 7.9
 -21 3 -5 4 8.4
 -21 3 -6 12.1 9.3
 -21 4 8 24.5 14.5
 -21 4 7 0.1 10.7
 -21 4 6 2.7 10.5
 -21 4 5 -16.4 6.9
 -21 4 4 -3.8 9.1
 -21 4 3 8.2 9.8
 -21 4 2 14.1 9.9
 21 -4 -2 -2.4 5
 -21 4 1 145.69 17.4
 21 -4 -1 122.79 13.7
 -21 4 0 -1.2 9.3
 21 -4 0 3.2 8.6
 -21 4 -1 -0.3 7.2
 21 -4 1 11.9 10
 -21 4 -2 15.6 8.9
 21 -4 2 8.2 11.1
 -21 4 -3 82.09 15
 -21 4 -4 13.1 9.6
 -21 5 7 12.3 11.4
 -21 5 6 16.4 13.5
 -21 5 5 6 10.1
 -21 5 4 12.2 9.7
 -21 5 3 9.8 9.4
 -21 5 2 3.9 7.5
 21 -5 -2 3.2 5.5
 -21 5 1 60.39 14.3
 21 -5 -1 49.3 10.2
 -21 5 0 39.9 12.4
 21 -5 0 0.4 9.3
 -21 5 -1 -1.4 8.9
 21 -5 1 -1.3 9.8
 -21 5 -2 4.1 8.6
 21 -5 2 4.9 10.7
 -21 5 -3 -5.2 7.4
 -21 6 6 -1.7 9.7
 -21 6 5 10.2 10.6
 -21 6 4 15.3 11.3
 -21 6 3 9.9 10.5
 21 -6 -3 2.2 4
 -21 6 2 26.2 11.7
 21 -6 -2 7.7 5.6
 -21 6 1 14.9 9.9
 21 -6 -1 -18.1 6.8
 -21 6 0 -1.8 7.7
 21 -6 0 -12.7 7.8
 -21 6 -1 4.7 10.3
 21 -6 1 13.3 10.6
 -21 6 -2 26.1 11.4
 -21 6 -3 9.8 9.9
 -21 7 5 4.5 9.4
 -21 7 4 -9.9 9.3
 -21 7 3 9.7 9.3
 21 -7 -3 -9.8 7
 -21 7 2 -2.8 8.2
 21 -7 -2 -7.4 5.3
 -21 7 1 4.9 9.1
 21 -7 -1 0.5 8.6
 -21 7 0 -6.9 7.6
 -21 7 0 -4 10.6
 21 -7 0 19.3 21.1
 -21 7 -1 14 12.9
 -21 7 -1 8.8 9.8
 21 -7 1 19.6 11.9
 -21 7 -2 -8.9 8.7
 -21 7 -2 -20.9 11.2
 -22 -7 3 22.7 14.1
 22 7 -3 19.1 12.7
 -22 -7 2 -9.1 11.5
 22 7 -2 -3.4 10.4
 -22 -7 1 8.6 9.7
 22 7 -1 5.2 11.7
 22 7 -1 -6.8 9.1
 -22 -7 0 17.4 9.9
 22 7 0 9.1 12.3
 -22 -7 -1 -9.7 6
 22 7 1 9.7 13.1
 22 7 1 -6.7 7.2
 -22 -6 5 9.6 13.2
 22 6 -5 33.4 22.9
 -22 -6 4 5.5 11.2
 22 6 -4 -7.1 8.9
 -22 -6 3 21.2 11.2
 22 6 -3 -0.3 9.5
 -22 -6 2 13.9 10.3
 22 6 -2 -7.6 10.2
 -22 -6 1 -3.7 9
 22 6 -1 -8.3 9.3
 22 6 -1 -8.5 10
 -22 -6 0 10.4 9.2
 22 6 0 33.8 13.8
 22 6 0 36.5 11.7
 -22 -6 -1 4.9 7.7
 22 6 1 -3.9 10.8
 22 6 2 29.8 14.9
 -22 -6 -3 6.8 4.8
 22 6 3 3 14.2
 -22 -5 6 1.6 12.9
 22 5 -6 7.1 9.5
 -22 -5 5 3.4 11.9
 22 5 -5 15.2 10.3
 -22 -5 4 11.2 11.9
 22 5 -4 8.6 9.3
 -22 -5 3 13.2 9.7
 22 5 -3 16.2 10.3
 -22 -5 2 15.3 10.4
 22 5 -2 19.1 10.5
 22 5 -2 -8.1 16.1
 -22 -5 1 11.3 10.6
 22 5 -1 23.7 14
 22 5 -1 18.2 8.9
 -22 -5 0 -6.6 7.5
 22 5 0 14 8.9
 22 5 0 -1.3 11.5
 -22 -5 -1 11.7 8.6
 22 5 1 11.1 11.9
 -22 -5 -2 -7 6.6
 22 5 2 -7 12.2
 -22 -5 -3 1.9 4.5
 22 5 3 -13.1 9.1
 -22 -5 -4 -1.2 3.3
 -22 -4 7 16.8 14.4
 22 4 -7 20.5 9
 -22 -4 6 -0.2 10.5
 22 4 -6 21.9 10
 -22 -4 5 -2.6 9.6
 22 4 -5 -13.5 7.1
 -22 -4 4 18.6 12.1
 22 4 -4 24.7 10.5
 22 4 -3 6.1 8.4
 -22 -4 2 60.19 14.2
 22 4 -2 66.09 14.7
 22 4 -2 44.3 13.3
 -22 -4 1 9.9 9.1
 22 4 -1 38.4 12.8
 22 4 -1 22.5 9.9
 -22 -4 0 32.4 11.4
 22 4 0 47.7 14.2
 22 4 0 65.29 12
 -22 -4 -1 -4.5 7.8
 22 4 1 19.6 13
 -22 -4 -2 1.4 6.8
 22 4 2 4.3 12.5
 -22 -4 -3 3 6.3
 -22 -4 -4 -2.1 3.6
 -22 -3 8 9 15.6
 -22 -3 7 12.9 12.8
 22 3 -7 -4 6.7
 -22 -3 6 -3.3 11
 22 3 -6 -10.4 6.3
 -22 -3 5 -1.8 9.6
 22 3 -5 0 7.2
 -22 -3 4 -1.4 9.9
 22 3 -4 12.2 8.3
 -22 -3 3 15.2 11.2
 22 3 -3 0.1 7.9
 -22 -3 2 20.4 11.9
 22 3 -2 26.2 9.7
 22 3 -2 14.8 10.5
 -22 -3 1 69.39 14.8
 22 3 -1 41.8 12.3
 22 3 -1 56.79 12
 -22 -3 0 2.6 8.7
 22 3 0 8.5 10.5
 -22 -3 -1 -7.5 7.6
 -22 -3 -2 -2.4 7
 -22 -3 -3 9.8 7.2
 -22 -3 -4 15.9 8.7
 -22 -3 -5 5.6 4.6
 -22 -2 8 26.4 15.4
 -22 -2 7 8.2 12.6
 22 2 -7 -6.1 4.2
 -22 -2 6 -4.1 9.9
 22 2 -6 6.8 5.5
 -22 -2 5 6.7 11.1
 22 2 -5 4.2 6.5
 -22 -2 4 50.99 15
 -22 -2 3 -8.5 9.3
 22 2 -3 9.7 7.3
 -22 -2 2 16.6 11.1
 22 2 -2 31.5 9.7
 -22 -2 1 17 11
 22 2 -1 13.7 8.9
 22 2 -1 1.8 9.5
 -22 -2 0 62.79 14
 -22 -2 -1 22.8 10.3
 -22 -2 -2 3.8 7.6
 -22 -2 -3 20.2 8.3
 -22 -2 -4 -3.9 6.8
 -22 -2 -5 13 6.4
 -22 -1 8 -18.7 11
 -22 -1 7 -9.6 9
 -22 -1 6 18.4 10.8
 -22 -1 5 15.3 12
 22 1 -5 22.3 5.4
 -22 -1 4 36.7 13.1
 22 1 -4 32.1 7.2
 -22 -1 3 -0.7 11
 22 1 -3 10.2 6.9
 -22 -1 2 14.8 9.6
 22 1 -2 19.3 11.5
 22 1 -2 28 8.9
 -22 -1 1 -1.5 8.9
 22 1 -1 -2.3 9.9
 22 1 -1 7.1 8.7
 -22 -1 0 59.59 13.1
 22 1 0 71.59 16.5
 -22 -1 -1 2.2 8.6
 22 1 1 16.8 16.5
 -22 -1 -2 21.2 8.9
 22 1 2 -7.6 11.3
 -22 -1 -3 -7 6.7
 -22 -1 -4 2 7.8
 -22 -1 -5 11 7.2
 -22 -1 -6 -2.7 5.9
 -22 0 8 -22.4 8.5
 -22 0 7 16.9 13.1
 -22 0 6 10.7 12.2
 -22 0 5 -3.1 9.3
 -22 0 4 12.5 11.5
 22 0 -4 28.9 6.2
 22 0 -4 21.7 4.8
 -22 0 3 -7 15.8
 22 0 -3 -2.3 4.9
 22 0 -3 11.8 6.8
 -22 0 2 192.58 19.9
 22 0 -2 200.38 17.6
 22 0 -2 186.78 16.2
 -22 0 1 0.1 8.1
 22 0 -1 2.3 8.1
 -22 0 0 -3.5 7.6
 22 0 0 -3.9 9.3
 -22 0 -1 9.8 9
 22 0 1 -7.3 10.4
 -22 0 -2 8.8 8.4
 22 0 2 0.3 10.5
 -22 0 -3 9.4 8.1
 -22 0 -4 3.5 7.7
 -22 0 -5 -14 6.7
 -22 0 -6 -2 7.5
 -22 1 8 3.9 10.9
 -22 1 7 8.8 14
 -22 1 6 17.3 12.3
 -22 1 5 4.7 9.9
 -22 1 4 35.2 13.1
 -22 1 3 19.6 10.6
 22 -1 -3 9.2 4.9
 22 -1 -3 17 6.3
 22 -1 -2 22.5 9.3
 -22 1 1 -0.9 8
 22 -1 -1 9.4 8.6
 -22 1 0 31.6 11.6
 22 -1 0 45.4 12.6
 -22 1 -1 27.4 11.3
 22 -1 1 43.6 11.9
 -22 1 -2 6.9 8.8
 22 -1 2 -24.2 9.1
 -22 1 -3 4.1 7.3
 -22 1 -4 -2 7.5
 -22 1 -5 6.2 8.5
 -22 1 -6 8.3 8.4
 -22 2 8 33.5 16.2
 -22 2 7 0.1 10.7
 -22 2 6 3.3 10.8
 -22 2 5 4 10
 -22 2 4 39.3 13
 -22 2 3 13.4 11.7
 22 -2 -3 6.3 3.6
 -22 2 2 19.8 10.4
 22 -2 -2 21.3 7.4
 -22 2 1 3.4 9.1
 22 -2 -1 3.2 8.6
 -22 2 0 81.59 18.5
 22 -2 0 64.69 12.7
 -22 2 -1 34.9 11.7
 22 -2 1 32.7 12.6
 -22 2 -2 9.4 8.8
 22 -2 2 -11.2 10.5
 -22 2 -3 0.1 7.7
 -22 2 -4 14.7 9.8
 -22 2 -6 3.2 8.1
 -22 3 8 26.9 13
 -22 3 7 -10.8 9.4
 -22 3 6 20.3 12.4
 -22 3 5 1.4 8.7
 -22 3 4 15.8 11.4
 -22 3 3 5.4 10
 -22 3 2 13.4 11.1
 22 -3 -2 23.2 7.4
 -22 3 1 44.9 11.9
 22 -3 -1 40.2 10
 -22 3 0 2.6 8.4
 22 -3 0 -1.6 8
 -22 3 -1 4.9 9
 22 -3 1 9.6 10.6
 -22 3 -2 17.3 9.6
 22 -3 2 15.7 11.7
 -22 3 -3 17.8 9.7
 -22 3 -4 17.5 9.2
 -22 3 -5 9.5 8.8
 -22 4 7 -16 9.3
 -22 4 6 0.7 11.2
 -22 4 5 -14.6 7.7
 -22 4 4 16.1 10.7
 -22 4 3 -7.8 7.2
 -22 4 2 35 11.4
 22 -4 -2 43.3 7.3
 -22 4 1 21.7 11.6
 22 -4 -1 21.5 8.7
 -22 4 0 37.1 12.2
 22 -4 0 27 10
 -22 4 -1 -3 6.9
 22 -4 1 1.3 9.6
 -22 4 -2 -4.4 6.9
 22 -4 2 1.2 10.6
 -22 4 -3 12.9 10.3
 -22 4 -4 9 8.6
 -22 4 -5 -0.8 9
 -22 5 6 -1.1 8.4
 -22 5 5 -2.5 10.3
 -22 5 4 -1.5 9.6
 -22 5 3 -0.4 8.5
 -22 5 2 9.7 10.6
 22 -5 -2 -1.3 5.2
 -22 5 1 14.3 10.5
 22 -5 -1 14.3 8.7
 -22 5 0 2 9.9
 22 -5 0 18.9 9.6
 -22 5 -1 5.1 9
 22 -5 1 3.4 12.4
 -22 5 -2 7.2 9.5
 22 -5 2 4 12.4
 -22 5 -3 -8.1 7.3
 -22 5 -4 7.9 8.7
 -22 6 5 5.8 10.7
 -22 6 4 -14 7.6
 -22 6 3 -9.2 8.4
 22 -6 -3 6 4.4
 -22 6 2 -4.5 8.3
 22 -6 -2 -3.5 4.8
 -22 6 1 4.4 9.5
 22 -6 -1 -1.8 7.6
 -22 6 0 45.4 14.9
 22 -6 0 15.7 9.8
 -22 6 -1 2.9 10
 22 -6 1 10.5 11.4
 -22 6 -2 1.7 7.9
 -22 6 -3 9.4 11.2
 -22 7 3 28.9 12.5
 22 -7 -3 -5.2 5.8
 -22 7 2 -2.9 10
 22 -7 -2 -7.3 6
 -22 7 1 -16.8 8.5
 22 -7 -1 2.3 8.4
 -22 7 0 4.9 10.5
 22 -7 0 13.1 11.2
 -22 7 -1 14.1 10.1
 -23 -6 4 -1.4 8.8
 23 6 -4 -13 9.7
 -23 -6 3 4.4 10.3
 23 6 -3 13.9 10.3
 -23 -6 2 63.69 17.5
 23 6 -2 57.99 15.2
 -23 -6 1 -17.3 7.3
 23 6 -1 0.8 10.3
 23 6 -1 6.7 9.7
 -23 -6 0 -9.4 7.5
 23 6 0 -20.8 10.2
 23 6 0 -8.3 9
 -23 -6 -1 2.1 7.7
 23 6 1 7 12.8
 23 6 2 3.7 13.3
 -23 -5 6 32.8 16.3
 23 5 -6 36.8 12.5
 -23 -5 5 18 14.5
 23 5 -5 0.5 9.7
 -23 -5 4 -0.1 11.8
 23 5 -4 -0.5 8.4
 -23 -5 3 6.4 10.4
 23 5 -3 -5.7 8.8
 -23 -5 2 -16 11.3
 23 5 -2 -7.6 9.7
 -23 -5 1 20.2 11.1
 23 5 -1 7.6 10
 23 5 -1 18.9 11.9
 -23 -5 0 14 8.6
 23 5 0 20.8 12.5
 23 5 0 15.5 9.5
 -23 -5 -1 -6 7.4
 23 5 1 -2.9 10.4
 -23 -5 -2 1.3 7
 23 5 2 21 14.6
 23 5 3 3.7 12.6
 -23 -4 7 39.8 16.1
 23 4 -7 39.6 9.6
 -23 -4 6 9.3 13.3
 23 4 -6 3.4 9.2
 -23 -4 5 7.3 10.8
 23 4 -5 16 9.6
 -23 -4 4 29.3 13.7
 23 4 -4 12.6 8.8
 -23 -4 3 -4.4 10.3
 23 4 -3 8.6 9.3
 -23 -4 2 -7.3 8.5
 23 4 -2 6.8 9.7
 -23 -4 1 2.8 8.7
 23 4 -1 9.7 9
 23 4 -1 22.4 11.8
 -23 -4 0 5 8.8
 23 4 0 -1.4 11.7
 -23 -4 -1 -7.2 7.3
 23 4 1 -8 9.9
 -23 -4 -2 4.8 7.4
 23 4 2 -12.6 10.5
 -23 -4 -3 3.4 6
 -23 -3 7 8.2 12.4
 -23 -3 6 38.2 15.7
 23 3 -6 29.4 8.1
 -23 -3 5 19 12.5
 23 3 -5 46.7 10.3
 -23 -3 4 15.5 11.8
 23 3 -4 26.2 9.4
 -23 -3 3 0.4 8.9
 23 3 -3 4.2 9
 -23 -3 2 8.7 9.6
 23 3 -2 1.5 9.1
 -23 -3 1 53.89 13.6
 23 3 -1 66.59 14.7
 23 3 -1 57.29 13.4
 -23 -3 0 17.6 10.2
 23 3 0 19.1 11.2
 -23 -3 -1 -1.6 8.3
 23 3 1 -4.9 9.4
 -23 -3 -2 7.6 8.1
 -23 -3 -3 -6.5 7.5
 -23 -3 -4 -5.8 5.4
 -23 -2 8 1.2 14.1
 -23 -2 7 5.7 12.4
 23 2 -7 0.2 4.3
 -23 -2 6 20.9 12.2
 -23 -2 5 17 12.4
 23 2 -5 7.4 6.2
 -23 -2 4 8.5 10
 23 2 -4 0.8 6.2
 -23 -2 3 -13.5 9.2
 23 2 -3 7.4 7.5
 -23 -2 2 15.2 11.1
 23 2 -2 19.1 8.7
 -23 -2 1 0.5 8.6
 23 2 -1 -7.7 8.9
 -23 -2 0 -7.8 8.2
 23 2 0 -17.1 8.1
 -23 -2 -1 4.4 9
 23 2 1 -0.2 11.3
 -23 -2 -2 3.1 7.8
 -23 -2 -3 13.6 8.8
 -23 -2 -4 8.4 7.9
 -23 -2 -5 -7.6 5.4
 -23 -1 8 17.8 14.9
 -23 -1 7 -2.3 11.4
 -23 -1 6 -4.7 9.5
 -23 -1 5 -9.7 8.9
 23 1 -5 -1.9 3.4
 23 1 -5 -0.1 4.3
 -23 -1 4 7.2 12.2
 23 1 -4 -2.9 4.3
 23 1 -4 11.1 7.7
 -23 -1 3 5.4 11.1
 23 1 -3 -2 8.8
 -23 -1 2 -8.2 11.2
 23 1 -2 -9.8 9
 23 1 -2 6.2 7.6
 -23 -1 1 -0.5 8.4
 23 1 -1 -13.9 7.9
 23 1 -1 2.3 10.2
 -23 -1 0 -1.9 8.4
 23 1 0 -15.9 9.5
 -23 -1 -1 -6.6 8.1
 23 1 1 -0.3 11.9
 -23 -1 -2 1.3 7.6
 -23 -1 -3 10.9 7.6
 -23 -1 -4 -0.3 7
 -23 -1 -5 14.9 8
 -23 0 8 15.9 13.3
 -23 0 7 3.9 11.9
 -23 0 6 45.3 16
 -23 0 5 6.3 10.5
 -23 0 4 56.99 14.8
 23 0 -4 63.19 6.8
 -23 0 3 10.7 8.4
 23 0 -3 -3.7 5.4
 23 0 -3 0 6.7
 -23 0 2 23.2 11.6
 23 0 -2 21.6 9.5
 -23 0 1 13.3 10.3
 23 0 -1 -9 9.2
 -23 0 0 21.1 10.4
 23 0 0 15.4 10.8
 -23 0 -1 15.9 9.1
 23 0 1 -3.2 18.2
 -23 0 -2 -13.2 7.1
 23 0 2 14.3 11.9
 -23 0 -4 3.7 8
 -23 0 -5 12.3 8.2
 -23 1 8 10.8 13.6
 -23 1 7 -6.5 9.6
 -23 1 6 22.7 12.8
 -23 1 5 -7.4 8.5
 -23 1 4 26.9 12.9
 -23 1 3 -4.1 8.3
 23 -1 -3 12 6.1
 23 -1 -3 15.7 5.2
 -23 1 2 23 10.7
 23 -1 -2 5.9 6.8
 -23 1 1 10.4 10.9
 23 -1 -1 -4.7 7.8
 -23 1 0 -2.8 8
 23 -1 0 -6.6 9.1
 -23 1 -1 12.5 8.6
 23 -1 1 -7.8 9.7
 -23 1 -2 18.8 9.5
 23 -1 2 -15 9.6
 -23 1 -3 -5.3 7.3
 -23 1 -4 2.3 8.1
 -23 1 -5 10.9 8
 -23 2 8 -3.9 11.2
 -23 2 7 12.5 11.9
 -23 2 6 5.6 11.1
 -23 2 5 0.4 10.9
 -23 2 4 -3.8 8.8
 -23 2 3 0.7 9
 23 -2 -3 -2.3 2.8
 23 -2 -3 4.4 3.5
 -23 2 2 -2.7 8.2
 23 -2 -2 3.8 6.1
 -23 2 1 -3.4 8.3
 23 -2 -1 -6.9 7.5
 -23 2 0 3.8 8.6
 23 -2 0 -0.1 8.2
 -23 2 -1 -6.4 7.8
 23 -2 1 19.4 11.4
 -23 2 -2 5.5 8.8
 23 -2 2 -3.6 11.6
 -23 2 -3 1.4 8.7
 -23 2 -4 4.4 8.1
 -23 2 -5 9.5 8.3
 -23 3 7 -15.2 11.7
 -23 3 6 -4 10.7
 -23 3 5 46.5 15.3
 -23 3 4 34.8 12.6
 -23 3 3 27.8 12.8
 -23 3 2 11.4 9.8
 23 -3 -2 5.8 5.6
 -23 3 1 53.79 14.6
 23 -3 -1 50.59 10.5
 -23 3 0 -6 7.9
 23 -3 0 -0.8 8.7
 -23 3 -1 -3.5 7.1
 23 -3 1 -6.8 10.1
 -23 3 -2 12.9 9.4
 23 -3 2 10.1 10.7
 -23 3 -3 0.8 8.4
 -23 3 -4 0.6 7.8
 -23 4 7 24.6 14.1
 -23 4 6 -3.5 10.8
 -23 4 5 12.2 11.4
 -23 4 4 -1.1 9.9
 -23 4 3 8.3 10.1
 -23 4 2 -2.7 9
 23 -4 -2 -7.3 3.9
 -23 4 1 3.1 9
 23 -4 -1 19.3 8.7
 -23 4 0 -2 7.3
 23 -4 0 19.9 10
 -23 4 -1 -10.2 7.3
 -23 4 -2 -7.4 7.3
 23 -4 2 -2.8 9.7
 -23 4 -3 -8.6 7.5
 -23 4 -4 19 10.6
 -23 5 6 36.9 13.6
 -23 5 5 7.3 10.4
 -23 5 4 -11.2 8.4
 -23 5 3 -3.9 9.4
 -23 5 2 6.7 9
 23 -5 -2 3.6 6.6
 -23 5 1 44.9 13.6
 23 -5 -1 36.5 9.1
 -23 5 0 7.9 10.2
 23 -5 0 7 10
 -23 5 -1 4 8.7
 23 -5 1 -18.3 10.5
 -23 5 -2 0 9
 -23 5 -3 6.4 8.3
 -23 6 4 -4.2 8
 -23 6 3 -1.1 8.7
 -23 6 2 47.9 14.3
 -23 6 1 4.2 9.3
 23 -6 -1 9.6 7.2
 -23 6 0 8.2 9.7
 23 -6 0 -4.4 8.9
 -23 6 -1 -2.5 9.2
 23 -6 1 -9.2 10.9
 -24 -6 2 -2.2 9.7
 24 6 -2 5.9 11.4
 -24 -6 1 14.9 9.9
 24 6 -1 10.5 11
 -24 -5 5 6.5 13.1
 24 5 -5 7.3 10.2
 -24 -5 4 15.7 13.7
 24 5 -4 0.7 9.3
 -24 -5 3 -8.2 10.2
 24 5 -3 16.1 10.4
 -24 -5 2 -2 9.9
 24 5 -2 25.8 12.5
 -24 -5 1 -3.9 9.5
 24 5 -1 14.4 11.3
 -24 -5 0 -7.2 8.5
 24 5 0 11.9 11.9
 -24 -5 -1 -10.4 7.9
 24 5 1 8.7 11.4
 -24 -5 -2 5 6.7
 24 5 2 -13.5 12.3
 -24 -4 6 -12.9 13
 24 4 -6 -0.3 8.3
 -24 -4 5 -7.9 11.4
 24 4 -5 11.2 8.6
 -24 -4 4 -3.2 8.5
 24 4 -4 -1.4 7.8
 -24 -4 3 36.3 13.6
 24 4 -3 32.4 11.3
 -24 -4 2 2.6 10.3
 24 4 -2 9.1 9
 -24 -4 1 -6 8.5
 24 4 -1 15.8 10.7
 -24 -4 0 -6 8.2
 24 4 0 -0.6 10.9
 -24 -4 -1 1.6 7.7
 24 4 1 -1 12.2
 -24 -4 -2 5.3 7.8
 24 4 2 12.5 12.4
 -24 -4 -3 3.2 5.9
 -24 -3 6 3.8 13.8
 24 3 -6 -12.7 4.8
 -24 -3 5 -2.9 11.2
 24 3 -5 0.8 7.3
 -24 -3 4 -4.4 9.6
 24 3 -4 6.8 8
 -24 -3 3 14.8 12.1
 24 3 -3 17.3 9.7
 -24 -3 2 29.6 13.4
 24 3 -2 7.9 8.9
 -24 -3 1 4.9 9.2
 -24 -3 0 -3.6 9.3
 24 3 0 -6 8.1
 -24 -3 -1 -14.9 7.7
 24 3 1 8.4 10
 -24 -3 -2 -4.6 7.4
 -24 -3 -3 -0.6 7.4
 -24 -3 -4 -3.3 5.9
 -24 -2 7 7.7 14.1
 24 2 -7 3.1 4.6
 -24 -2 6 10.3 12.7
 -24 -2 5 16.6 13
 24 2 -5 5.5 5.7
 -24 -2 4 13 11.2
 24 2 -4 1.1 6.4
 -24 -2 3 9.1 11.1
 24 2 -3 -4.2 7.3
 -24 -2 2 6.9 11
 24 2 -2 -7.2 7.5
 -24 -2 1 28.1 12.1
 24 2 -1 54.09 13.3
 -24 -2 0 0.1 8.3
 24 2 0 12.5 9.7
 -24 -2 -1 -5.2 9
 -24 -2 -2 -6.6 7.6
 -24 -2 -3 2.3 7.7
 -24 -2 -4 12.7 8.2
 -24 -1 7 -0.5 12.5
 -24 -1 6 3.9 13.6
 -24 -1 5 18.7 13.5
 24 1 -5 -0.3 4.6
 24 1 -5 4 3.3
 -24 -1 4 10.1 12.2
 24 1 -4 -4.2 6.3
 24 1 -4 21.6 6
 -24 -1 3 0.1 9.3
 24 1 -3 -5.9 8.4
 24 1 -3 -5.9 8.6
 -24 -1 2 50.09 15.2
 24 1 -2 20.1 9.4
 24 1 -2 29.1 12.5
 -24 -1 1 11.1 12.7
 24 1 -1 -8.8 10.5
 24 1 -1 10.9 9.7
 -24 -1 0 -4.2 8.2
 24 1 0 6.5 17.9
 -24 -1 -1 -0.1 7.8
 24 1 1 1.6 12.8
 -24 -1 -2 -5 8
 -24 -1 -3 16.9 8
 -24 -1 -4 10.7 7.7
 -24 0 7 -4.1 12.3
 -24 0 6 28.7 15.7
 -24 0 5 -8.9 10.8
 -24 0 4 7.2 11.4
 24 0 -4 6.6 4.2
 24 0 -3 2.8 5.5
 24 0 -3 1 7
 -24 0 2 4.5 11.2
 24 0 -2 -5.3 6.5
 24 0 -2 1.9 8.5
 -24 0 1 -4.1 8.5
 24 0 -1 7.6 9.4
 -24 0 0 -9.2 8.2
 24 0 0 -9.5 9.5
 -24 0 -1 4.1 9
 24 0 1 12.9 12.9
 -24 0 -2 13.7 10.3
 -24 0 -3 13.7 9.8
 -24 0 -4 14.9 8.9
 -24 1 7 -16.4 11.1
 -24 1 5 9.9 11.7
 -24 1 4 12.3 10.8
 -24 1 3 -3.6 9.4
 24 -1 -3 6.7 4.5
 -24 1 2 25.6 13
 24 -1 -2 39.9 9.5
 24 -1 -2 29.1 10.1
 -24 1 1 -7.8 9.1
 24 -1 -1 -14.5 7.6
 -24 1 0 -9.7 8.4
 24 -1 0 1.1 10.8
 -24 1 -1 -3.1 8.8
 24 -1 1 29.6 14.4
 -24 1 -2 -9.4 14.7
 -24 2 7 -2.4 11.2
 -24 2 6 9.1 12.5
 -24 2 5 -0.3 9.8
 -24 2 4 2.6 9.6
 -24 2 3 -4.7 8.4
 -24 2 2 -6.2 8.2
 24 -2 -2 -9.3 8.3
 -24 2 1 22.2 12.1
 24 -2 -1 29 10.6
 -24 2 0 3.4 9.8
 24 -2 0 2.1 9.2
 -24 2 -1 18.4 10.3
 -24 2 -2 -1.9 9.2
 -24 2 -3 8.8 8
 -24 2 -4 -8.5 8
 -24 3 6 10.1 11.8
 -24 3 5 11.7 12.6
 -24 3 4 -7 8.6
 -24 3 3 16.6 12.1
 -24 3 2 1.5 9.1
 24 -3 -2 -3 4.4
 -24 3 1 12.3 9.8
 24 -3 -1 -8.7 7.5
 -24 3 0 2.1 9.5
 24 -3 0 -18.7 7.6
 -24 3 -1 6.2 8.5
 24 -3 1 -13.2 12.9
 -24 3 -2 -8.1 8
 24 -3 2 -17.9 10.5
 -24 3 -3 10.4 8.9
 -24 3 -4 -7.8 6.8
 -24 4 6 -4.8 9.3
 -24 4 5 4.4 10.9
 -24 4 4 7.1 10.1
 -24 4 3 22.8 12.4
 -24 4 2 5.4 10
 24 -4 -2 -4.3 4.4
 -24 4 1 14.3 11.3
 24 -4 -1 18.4 8.2
 -24 4 0 22.5 10.8
 24 -4 0 -0.4 8.9
 -24 4 -1 30.5 12.2
 24 -4 1 -8.3 9.9
 -24 4 -2 14.1 9.8
 -24 4 -3 3.9 9.2
 -24 5 5 19.1 11.9
 -24 5 4 15.4 11
 -24 5 3 25.7 12.9
 -24 5 2 17.6 11.2
 24 -5 -2 6.3 8.3
 -24 5 1 -10 8.4
 24 -5 -1 -10.8 5.5
 -24 5 0 13.1 10.6
 -24 5 -1 13.4 10.8
 24 -5 1 15.3 12.6
 -24 5 -2 4.5 9.5
 -24 6 2 6.5 9.9
 -24 6 1 -1.2 11
 24 -6 -1 3.2 8
 -25 -5 3 21.3 12.9
 25 5 -3 5.8 12.3
 -25 -5 2 -11.9 8.9
 25 5 -2 -7.6 11.5
 25 5 -1 -3.4 11.5
 -25 -5 0 -7.6 8.9
 25 5 0 0 10.5
 -25 -4 5 3.4 11.7
 25 4 -5 -6.9 8.8
 -25 -4 4 3 9.3
 25 4 -4 3.1 8.9
 -25 -4 3 -1.8 9.7
 -25 -4 2 8.6 9.9
 25 4 -2 0.2 9.7
 -25 -4 1 36 22.4
 25 4 -1 -4.1 14.2
 -25 -4 0 -5 7
 25 4 0 6.6 10.7
 -25 -4 -1 0.6 8.5
 25 4 1 17.7 11.8
 -25 -4 -2 17.5 8.5
 25 4 2 -18.4 10.9
 -25 -3 5 -7 11.2
 25 3 -5 -10.6 6.6
 -25 -3 4 11.6 13
 -25 -3 3 7.2 12.4
 25 3 -3 13.9 9.7
 -25 -3 2 5.2 10.7
 25 3 -2 8.2 9.5
 -25 -3 1 8.3 14.4
 25 3 -1 -2.1 8.2
 -25 -3 0 4.3 10.2
 25 3 0 -18 9.5
 -25 -3 -1 11.4 9.4
 25 3 1 -1.3 9.5
 -25 -3 -2 -6.6 7.8
 -25 -3 -3 20.4 8.6
 -25 -2 6 22.9 16.1
 -25 -2 5 2.9 9.8
 25 2 -5 -2.3 5.2
 -25 -2 4 -11.2 10.8
 25 2 -4 -6.3 5.9
 -25 -2 3 18 12.6
 25 2 -3 -0.4 7.2
 -25 -2 2 -4.4 10
 25 2 -2 5.8 9.1
 25 2 -1 -16.8 8.2
 -25 -2 0 11.6 10.5
 25 2 0 9.8 10.1
 25 2 0 24.8 14.6
 -25 -2 -1 10.4 10.5
 -25 -2 -2 0.5 8.8
 -25 -2 -3 13.4 9.7
 -25 -1 6 13.9 16.1
 -25 -1 5 -1 11.1
 25 1 -5 7.3 4.8
 25 1 -5 -1.2 3.2
 -25 -1 4 -14 9.6
 25 1 -4 6.8 4.4
 25 1 -4 -4.2 7.8
 -25 -1 3 -8.2 10.7
 25 1 -3 0.8 6.7
 25 1 -3 -0.8 8.4
 -25 -1 2 13.6 10.6
 25 1 -2 -0.1 8
 25 1 -2 -1.1 10.1
 -25 -1 1 11.5 11
 25 1 -1 -13.3 7.8
 25 1 -1 1.9 10.7
 25 1 0 -10.3 11.1
 -25 -1 -1 0.3 8.9
 25 1 1 -1.8 15.1
 -25 -1 -2 0 8.1
 -25 -1 -3 -3.5 9
 -25 0 6 11 11.6
 -25 0 5 -3.9 10.2
 -25 0 4 3.2 10.6
 25 0 -4 -0.1 2.7
 25 0 -4 -3.1 4.2
 -25 0 3 0.2 8.7
 25 0 -3 -5.4 5.1
 -25 0 2 11.2 11.8
 25 0 -2 -10.8 8.2
 25 0 -2 8.3 7.9
 -25 0 1 21.3 12
 25 0 -1 6.3 11
 -25 0 0 9.9 10.5
 25 0 0 -6.5 10.2
 -25 0 -1 -5.5 8.1
 25 0 1 17.3 12.5
 -25 0 -3 7.2 9.3
 -25 0 -4 17.7 10.2
 -25 1 6 18.3 13.2
 -25 1 5 13.6 13.3
 -25 1 4 12.1 12
 -25 1 3 16.6 11.8
 25 -1 -3 -6 3.2
 25 -1 -3 4.2 4.9
 -25 1 2 4.5 10.5
 25 -1 -2 9 7.7
 -25 1 1 0 9.9
 25 -1 -1 -19.1 9.1
 -25 1 0 11.5 11.2
 25 -1 0 5.7 11
 -25 1 -1 -1.1 8.3
 25 -1 1 0.6 13
 -25 1 -2 18.3 9.8
 -25 1 -3 -6.9 8.7
 -25 2 6 10.6 12.8
 -25 2 5 -2.5 9.7
 -25 2 4 9.5 11.8
 -25 2 3 -3.4 8.3
 -25 2 2 15.8 11.1
 -25 2 1 2.9 9.5
 25 -2 -1 25.1 9.8
 -25 2 0 34.5 11.1
 -25 2 -1 6.2 9.6
 25 -2 1 -7 10.7
 -25 2 -2 24.5 10.4
 -25 2 -3 -11.3 8
 -25 3 5 5.6 9.2
 -25 3 4 5.3 9.4
 -25 3 3 7.7 10.6
 -25 3 2 9.7 10.3
 25 -3 -2 -3.2 5.3
 -25 3 1 -4.9 8.2
 25 -3 -1 4.7 8
 -25 3 0 -16.9 7
 25 -3 0 8.8 9.8
 -25 3 -1 -10.4 9
 25 -3 1 8.2 11.6
 -25 3 -2 6.6 8.2
 -25 3 -3 -18.4 7.1
 -25 4 5 21 11
 -25 4 4 -2.5 9.8
 -25 4 3 1.8 10.6
 -25 4 2 9.5 10.8
 25 -4 -2 -1 4.8
 -25 4 1 -5.4 9.1
 25 -4 -1 -7.6 6
 -25 4 0 -5 8.5
 25 -4 0 -0.4 9.4
 -25 4 -1 -9.4 8.8
 25 -4 1 13.8 12.4
 -25 4 -2 5 10.4
 -25 5 3 -10.2 10.6
 -25 5 2 1.1 12.3
 25 -5 -2 -8 8.2
 -25 5 1 -3.1 9.5
 25 -5 -1 3.3 7.4
 -25 5 0 11.8 10.6
 25 -5 0 -4 8.8
 26 4 -3 11 10.5
 -26 -4 2 -3.9 9.8
 26 4 -2 -3.6 10.6
 -26 -4 1 -26.5 8.7
 26 4 -1 -16.3 9.3
 26 4 0 -4.7 10.4
 -26 -3 4 -22.3 10.9
 26 3 -4 -3.7 7.5
 -26 -3 3 3.6 11.6
 26 3 -3 1.6 9.3
 -26 -3 2 -11.8 10.4
 26 3 -2 18.8 10.9
 -26 -3 1 -6.8 8.8
 26 3 -1 10.6 10.1
 -26 -3 0 8.7 18.7
 26 3 0 -1.4 9.7
 -26 -3 -1 8 9.8
 26 3 1 -3.6 10.8
 -26 -2 5 1.1 12.2
 26 2 -5 7.4 6.8
 -26 -2 4 -7.8 9.9
 26 2 -4 -13.3 4.9
 -26 -2 3 1.8 12.4
 26 2 -3 -0.8 8
 -26 -2 2 -2.6 10.6
 26 2 -2 -0.6 8.1
 26 2 -2 19.1 13.3
 -26 -2 1 5 10.1
 26 2 -1 0.5 9.5
 26 2 -1 18.5 14.1
 -26 -2 0 -6.1 9.6
 26 2 0 -7 10.2
 -26 -2 -1 10.6 9.8
 -26 -2 -2 2.6 9.4
 -26 -1 5 -9.1 11.4
 26 1 -5 -0.2 3.3
 26 1 -5 5 4.8
 -26 -1 4 -9.8 10.7
 26 1 -4 1.5 4.1
 -26 -1 3 6.7 11.8
 26 1 -3 11.9 7.6
 26 1 -3 -7.7 7.8
 -26 -1 2 13.7 11.5
 26 1 -2 25 12.1
 26 1 -2 28.3 9.5
 -26 -1 1 11.7 11.2
 26 1 -1 9.8 13.5
 26 1 -1 -5.9 8.5
 -26 -1 0 -7.9 9.5
 26 1 0 -4.4 14.8
 -26 -1 -1 4.8 9.6
 -26 -1 -2 15.7 11.4
 -26 0 5 -1.5 13.1
 -26 0 4 -10.6 11.9
 26 0 -4 -2.3 3.2
 26 0 -4 3.3 4.5
 -26 0 3 -16 8.7
 26 0 -3 -7.6 4.4
 -26 0 2 -17.5 9.3
 26 0 -2 4.2 7.5
 26 0 -2 -6.3 8
 -26 0 1 -5.7 9.4
 26 0 -1 7.7 10.3
 26 0 -1 1.9 9.2
 -26 0 0 11 10.4
 26 0 0 -23.6 11.8
 -26 0 -1 0 7.4
 26 0 1 -16.3 12.7
 -26 0 -2 15.7 9.5
 -26 1 5 -20.1 11
 -26 1 4 -13.7 9.2
 -26 1 3 14.5 12.9
 26 -1 -3 -11.6 4.7
 26 -1 -3 4.2 4
 -26 1 2 -16.3 9.1
 26 -1 -2 19 7.1
 -26 1 1 8.1 10.4
 26 -1 -1 3.3 10.4
 -26 1 0 -3.3 7.6
 26 -1 0 11 13
 -26 1 -1 2.5 9.9
 26 -1 1 27.3 15.2
 -26 1 -2 8.8 10.4
 -26 2 5 14.9 15.8
 -26 2 4 -12.6 8.6
 -26 2 3 10.4 12.3
 -26 2 2 13.4 10.3
 26 -2 -2 -1.7 5.5
 -26 2 1 30.7 13
 -26 2 0 7 11.5
 26 -2 0 -7.5 9.7
 -26 2 -1 -14.2 7.4
 26 -2 1 15.1 12.5
 -26 2 -2 19.1 11
 -26 3 4 11.4 11.8
 -26 3 3 -10.8 10.3
 -26 3 2 -0.8 10.6
 -26 3 1 24.6 13.1
 26 -3 -1 -12.9 6.7
 -26 3 0 6.6 10.9
 26 -3 0 10.8 8.9
 -26 3 -1 -2 9.6
 26 -3 1 -19.5 11.5
 -26 4 3 -9.5 11.3
 -26 4 2 17.3 11.1
 26 -4 -2 -11.5 5.9
 -26 4 1 0.3 11.4
 26 -4 -1 9.7 7.9
 26 -4 0 -0.1 9.3
 -27 -2 3 16.5 13.5
 27 2 -3 8.6 8.8
 27 2 -3 14.8 12.1
 -27 -2 2 -1.6 11.4
 27 2 -2 25.1 10.7
 -27 -2 1 5.2 10.9
 27 2 -1 -16.5 13.5
 27 2 -1 7.9 10.1
 -27 -2 0 4.1 11.1
 -27 -1 4 4.4 11.4
 27 1 -4 0.3 5.1
 -27 -1 3 -4.1 12.4
 27 1 -3 -2.6 5.5
 27 1 -3 -18.2 8.4
 -27 -1 2 1.1 12.4
 27 1 -2 16.9 12.2
 27 1 -2 9.8 9.1
 -27 -1 1 -0.9 10.2
 27 1 -1 -5.3 9.5
 -27 -1 0 12.7 12
 27 1 0 18.5 15.8
 27 1 0 24.1 12.3
 -27 -1 -1 12 10.8
 -27 0 4 8.9 13.3
 -27 0 3 -1.3 12
 27 0 -3 -3.4 5.8
 -27 0 2 13.7 12.4
 27 0 -2 -2.5 7.2
 27 0 -2 -12.3 8.7
 -27 0 1 -8.7 10
 27 0 -1 -1.7 8.9
 27 0 -1 7.9 10.4
 -27 0 0 51.39 13.1
 27 0 0 5.2 13.7
 -27 0 -1 9.7 10.6
 -27 1 4 -2.9 11.5
 27 -1 -3 6.8 5
 27 -1 -3 3.7 4.1
 -27 1 2 5.5 11.1
 27 -1 -2 -7.6 7.1
 27 -1 -2 -5.1 5.8
 -27 1 1 7.3 9.9
 27 -1 -1 20.5 11.3
 -27 1 0 5.2 10.2
 27 -1 0 5 15.5
 -27 1 -1 -5.9 8.9
 -27 2 3 4.8 11.9
 -27 2 2 -15 10.2
 27 -2 -2 -11.1 7.4
 27 -2 -2 0.5 8.5
 -27 2 1 -0.6 10.8
 27 -2 -1 -13.7 9.1
 -27 2 0 -6.4 8.6
 27 -2 0 2.6 16.9

_iucr_refine_instructions_details
;
TITL zz_a.res in P2(1)/c
    zz.res
    created by SHELXL-2018/3 at 21:02:47 on 27-Sep-2020
REM Old TITL ZZ in P2(1)/c
REM SHELXT solution in P2(1)/c
REM R1 0.235, Rweak 0.040, Alpha 0.059, Orientation as input
REM Formula found by SHELXT: C28 N3 O5
CELL 0.71073 23.2952 10.1787 10.6479 90 97.284 90
ZERR 4 0.0041 0.002 0.0019 0 0.006 0
LATT 1
SYMM -X,0.5+Y,0.5-Z
SFAC C H F N O
UNIT 108 132 4 16 16

L.S. 4
PLAN  20
SIZE 0.08 0.05 0.01
TEMP -103.15
list 4
fmap 2
ACTA
OMIT 3 0 2
OMIT -4 3 2
OMIT -12 2 2
OMIT 1 1 2
OMIT 0 4 2
OMIT -14 0 2
OMIT -4 2 2
REM <olex2.extras>
REM <HklSrc "%.\\ZZ.hkl">
REM </olex2.extras>

WGHT    0.064400   11.530900
FVAR       0.40913
O2    5    0.353562    0.556508    0.797176    11.00000    0.04947    0.03021 =
         0.03048   -0.01087    0.00312   -0.00279
O3    5    0.156328    0.369849    0.533522    11.00000    0.03383    0.03384 =
         0.03624    0.00464    0.00154   -0.00079
F1    3    0.918558    0.233827    1.049362    11.00000    0.03953    0.06473 =
         0.07388    0.00796   -0.00942    0.01085
O1    5    0.791914    0.491584    0.761587    11.00000    0.04358    0.03396 =
         0.04625    0.00704    0.00620   -0.00514
O4    5    0.091200    0.205714    0.514606    11.00000    0.04714    0.04320 =
         0.06410    0.00434    0.00602   -0.01225
N3    4    0.275128    0.435497    0.712787    11.00000    0.03375    0.02761 =
         0.02260   -0.00190    0.00549    0.00098
N2    4    0.525815    0.427963    0.740707    11.00000    0.03340    0.03765 =
         0.02710   -0.00193    0.00642    0.00061
N4    4    0.280911    0.292340    0.541864    11.00000    0.04091    0.03235 =
         0.03058   -0.00890    0.00854   -0.00164
N1    4    0.729870    0.485752    0.729253    11.00000    0.03843    0.03490 =
         0.04341    0.00895    0.00213   -0.00105
C22   1    0.757721    0.329257    0.874024    11.00000    0.03272    0.02825 =
         0.02882   -0.00561    0.00604   -0.00323
C9    1    0.252617    0.343011    0.628840    11.00000    0.03567    0.02714 =
         0.02885   -0.00105    0.00556   -0.00073
C11   1    0.364734    0.420071    0.620304    11.00000    0.03800    0.02252 =
         0.02075    0.00398    0.00258   -0.00296
C18   1    0.647986    0.360369    0.790320    11.00000    0.03725    0.02585 =
         0.02916    0.00719    0.00273   -0.00077
AFIX  13
H18   2    0.644506    0.269490    0.824223    11.00000   -1.20000
AFIX   0
C20   1    0.551977    0.334425    0.660695    11.00000    0.03543    0.03411 =
         0.02755   -0.00405    0.00479   -0.00236
AFIX  23
H20A  2    0.531218    0.338223    0.573685    11.00000   -1.20000
H20B  2    0.547757    0.244404    0.693514    11.00000   -1.20000
AFIX   0
C5    1    0.191992    0.295594    0.632081    11.00000    0.04025    0.03344 =
         0.03682    0.00550    0.01037    0.00385
AFIX  13
H5    2    0.189639    0.199783    0.611293    11.00000   -1.20000
AFIX   0
C21   1    0.711311    0.390747    0.795799    11.00000    0.04145    0.02928 =
         0.02778   -0.00339    0.00977   -0.00055
C27   1    0.806499    0.396773    0.848235    11.00000    0.05256    0.02784 =
         0.02990   -0.00184    0.01091    0.00642
C4    1    0.105278    0.313913    0.484889    11.00000    0.03268    0.03407 =
         0.04507   -0.00842    0.00935    0.00033
C14   1    0.426865    0.460790    0.627543    11.00000    0.03569    0.02866 =
         0.02316    0.00356    0.00025   -0.00229
AFIX  23
H14A  2    0.429506    0.557647    0.634524    11.00000   -1.20000
H14B  2    0.442118    0.434449    0.548618    11.00000   -1.20000
AFIX   0
C10   1    0.332874    0.477062    0.715373    11.00000    0.03377    0.02263 =
         0.03308    0.00046    0.00288    0.00262
C8    1    0.244891    0.490174    0.814316    11.00000    0.05269    0.03629 =
         0.02583   -0.00209    0.01659    0.00864
AFIX  23
H8A   2    0.250925    0.586440    0.818155    11.00000   -1.20000
H8B   2    0.262020    0.452707    0.896397    11.00000   -1.20000
AFIX   0
C19   1    0.615485    0.363182    0.656783    11.00000    0.04310    0.03342 =
         0.02523   -0.00138    0.00763    0.00218
AFIX  23
H19A  2    0.619823    0.450688    0.618508    11.00000   -1.20000
H19B  2    0.632036    0.296782    0.603706    11.00000   -1.20000
AFIX   0
C12   1    0.337166    0.332211    0.537082    11.00000    0.04333    0.02078 =
         0.03636   -0.00744    0.01178   -0.00363
C15   1    0.463637    0.399078    0.739881    11.00000    0.02914    0.04567 =
         0.02854    0.00706    0.00022   -0.00169
AFIX  23
H15A  2    0.450806    0.432485    0.819083    11.00000   -1.20000
H15B  2    0.457819    0.302721    0.737492    11.00000   -1.20000
AFIX   0
C23   1    0.763650    0.224255    0.961367    11.00000    0.03537    0.03364 =
         0.03940    0.00352    0.00867    0.00355
AFIX  43
H23   2    0.730798    0.176408    0.980279    11.00000   -1.20000
AFIX   0
C16   1    0.555194    0.422953    0.868892    11.00000    0.04092    0.05910 =
         0.02403   -0.00326    0.00038    0.00186
AFIX  23
H16A  2    0.550494    0.334175    0.904171    11.00000   -1.20000
H16B  2    0.536980    0.486762    0.921819    11.00000   -1.20000
AFIX   0
C7    1    0.181148    0.462277    0.795591    11.00000    0.04134    0.05354 =
         0.03803    0.00295    0.01291    0.01126
AFIX  23
H7A   2    0.161732    0.520383    0.728692    11.00000   -1.20000
H7B   2    0.164624    0.480369    0.875029    11.00000   -1.20000
AFIX   0
C13   1    0.364333    0.266682    0.433084    11.00000    0.04858    0.03573 =
         0.04343   -0.01633    0.02180   -0.00639
AFIX 137
H13A  2    0.361336    0.171118    0.441378    11.00000   -1.50000
H13B  2    0.405194    0.291849    0.439035    11.00000   -1.50000
H13C  2    0.344220    0.294259    0.350884    11.00000   -1.50000
AFIX   0
C25   1    0.865399    0.266017    0.989546    11.00000    0.03363    0.03562 =
         0.05077   -0.00679    0.00023    0.00266
C6    1    0.170530    0.318783    0.757586    11.00000    0.03613    0.04784 =
         0.04000    0.00682    0.01105    0.00036
AFIX  23
H6A   2    0.191218    0.260425    0.822627    11.00000   -1.20000
H6B   2    0.128665    0.298792    0.750996    11.00000   -1.20000
AFIX   0
C24   1    0.818175    0.193175    1.018225    11.00000    0.05790    0.03970 =
         0.03576    0.00584    0.01353    0.00313
AFIX  43
H24   2    0.823643    0.122450    1.076736    11.00000   -1.20000
AFIX   0
C17   1    0.619096    0.453861    0.875254    11.00000    0.04402    0.04418 =
         0.03135   -0.00630    0.01032   -0.00193
AFIX  23
H17A  2    0.637769    0.445268    0.963710    11.00000   -1.20000
H17B  2    0.624116    0.545592    0.847723    11.00000   -1.20000
AFIX   0
C26   1    0.862655    0.369294    0.905960    11.00000    0.03211    0.04237 =
         0.05146   -0.00017    0.00433    0.00362
AFIX  43
H26   2    0.895710    0.417536    0.888900    11.00000   -1.20000
AFIX   0
C3    1    0.072102    0.406164    0.394745    11.00000    0.04238    0.04259 =
         0.04968   -0.00640   -0.00615   -0.00080
AFIX  23
H3A   2    0.096606    0.430949    0.329048    11.00000   -1.20000
H3B   2    0.064177    0.487110    0.441139    11.00000   -1.20000
AFIX   0
C2    1    0.015207    0.352897    0.329781    11.00000    0.03903    0.06488 =
         0.06574   -0.00415   -0.00274    0.00118
AFIX  23
H2A   2    0.022874    0.279005    0.273785    11.00000   -1.20000
H2B   2   -0.008084    0.318971    0.394298    11.00000   -1.20000
AFIX   0
C1    1   -0.018433    0.457969    0.252736    11.00000    0.05522    0.08525 =
         0.11886   -0.00688   -0.03683    0.02595
AFIX 137
H1A   2    0.004370    0.490702    0.188047    11.00000   -1.50000
H1B   2   -0.026632    0.530462    0.308358    11.00000   -1.50000
H1C   2   -0.054927    0.421120    0.211666    11.00000   -1.50000
AFIX   0
HKLF 4


REM  zz_a.res in P2(1)/c
REM wR2 = 0.2707, GooF = S = 1.109, Restrained GooF = 1.109 for all data
REM R1 = 0.0974 for 2389 Fo > 4sig(Fo) and 0.1746 for all 4356 data
REM 327 parameters refined using 0 restraints

END  

WGHT      0.0618     11.8886 

REM Highest difference peak  0.387,  deepest hole -0.412,  1-sigma level  0.089
Q1    1   0.8227 -0.0341  1.1261  11.00000  0.05    0.39
Q2    1   0.6543  0.5097  0.9954  11.00000  0.05    0.36
Q3    1   0.3490  0.4344  0.4535  11.00000  0.05    0.34
Q4    1   0.1027  0.3840  0.8246  11.00000  0.05    0.33
Q5    1   0.8268  0.2794  0.7297  11.00000  0.05    0.32
Q6    1   0.2735  0.1967  0.5914  11.00000  0.05    0.32
Q7    1   0.8406  0.3295  1.1428  11.00000  0.05    0.31
Q8    1   0.6482  0.4738  0.5877  11.00000  0.05    0.30
Q9    1   0.1725  0.1987  0.7138  11.00000  0.05    0.30
Q10   1   0.2085  0.5214  0.8152  11.00000  0.05    0.30
Q11   1   0.5834  0.6892  0.8700  11.00000  0.05    0.28
Q12   1   0.5431  0.5669  1.0345  11.00000  0.05    0.28
Q13   1   0.2421  0.1491  0.7829  11.00000  0.05    0.28
Q14   1   0.6391  0.2362  0.7073  11.00000  0.05    0.28
Q15   1   0.7842  0.2801  0.7464  11.00000  0.05    0.27
Q16   1  -0.0040  0.6022  0.1393  11.00000  0.05    0.27
Q17   1   0.5701  0.2057  0.7247  11.00000  0.05    0.27
Q18   1   0.6131  0.2444  0.7195  11.00000  0.05    0.27
Q19   1   0.7439  0.5454  0.6197  11.00000  0.05    0.27
Q20   1   0.1019  0.4734  0.2609  11.00000  0.05    0.26

  REM The information below was added by Olex2.
  REM
  REM R1 = 0.0974 for 2389 Fo > 4sig(Fo) and 0.1746 for all 16655 data
  REM n/a parameters refined using n/a restraints
  REM Highest difference peak 0.39, deepest hole -0.41
  REM Mean Shift 0, Max Shift 0.000.

  REM +++ Tabular Listing of Refinement Information +++
  REM R1_all = 0.1746
  REM R1_gt = 0.0974
  REM wR_ref = 0.2707
  REM GOOF = 1.109
  REM Shift_max = 0.000
  REM Shift_mean = 0
  REM Reflections_all = 16655
  REM Reflections_gt = 2389
  REM Parameters = n/a
  REM Hole = -0.41
  REM Peak = 0.39
  REM Flack = n/a

  
;
_olex2_submission_special_instructions  'No special instructions were received'

#END

data_PC8
_audit_creation_date               2020-09-16
_audit_creation_method
;
Olex2 1.2
(compiled 2018.05.29 svn.r3508 for OlexSys, GUI svn.r5506)
;
_shelx_SHELXL_version_number       '2018/3'
_audit_contact_author_address      ?
_audit_contact_author_email        ?
_audit_contact_author_name         ''
_audit_contact_author_phone        ?
_publ_contact_author_id_orcid      ?
_publ_section_references
;
Dolomanov, O.V., Bourhis, L.J., Gildea, R.J, Howard, J.A.K. & Puschmann, H.
 (2009), J. Appl. Cryst. 42, 339-341.

Sheldrick, G.M. (2015). Acta Cryst. A71, 3-8.

Sheldrick, G.M. (2015). Acta Cryst. C71, 3-8.
;
_chemical_name_common              ?
_chemical_name_systematic          ?
_chemical_formula_moiety           'C31 H41 F N4 O4'
_chemical_formula_sum              'C31 H41 F N4 O4'
_chemical_formula_weight           552.68
_chemical_melting_point            ?
loop_
  _atom_type_symbol
  _atom_type_description
  _atom_type_scat_dispersion_real
  _atom_type_scat_dispersion_imag
  _atom_type_scat_source
 'C' 'C' 0.0033 0.0016 'International Tables Vol C Tables 4.2.6.8 and 6.1.1.4'
 'H' 'H' 0.0000 0.0000 'International Tables Vol C Tables 4.2.6.8 and 6.1.1.4'
 'F' 'F' 0.0171 0.0103 'International Tables Vol C Tables 4.2.6.8 and 6.1.1.4'
 'N' 'N' 0.0061 0.0033 'International Tables Vol C Tables 4.2.6.8 and 6.1.1.4'
 'O' 'O' 0.0106 0.0060 'International Tables Vol C Tables 4.2.6.8 and 6.1.1.4'

_shelx_space_group_comment
;
The symmetry employed for this shelxl refinement is uniquely defined
by the following loop, which should always be used as a source of
symmetry information in preference to the above space-group names.
They are only intended as comments.
;
_space_group_crystal_system        'monoclinic'
_space_group_IT_number             14
_space_group_name_H-M_alt          'P 1 21/c 1'
_space_group_name_Hall             '-P 2ybc'
loop_
  _space_group_symop_operation_xyz
 'x, y, z'
 '-x, y+1/2, -z+1/2'
 '-x, -y, -z'
 'x, -y-1/2, z-1/2'

_cell_length_a                     26.953(11)
_cell_length_b                     10.080(4)
_cell_length_c                     10.753(4)
_cell_angle_alpha                  90
_cell_angle_beta                   92.658(12)
_cell_angle_gamma                  90
_cell_volume                       2918(2)
_cell_formula_units_Z              4
_cell_measurement_reflns_used      1672
_cell_measurement_temperature      170
_cell_measurement_theta_max        23.956
_cell_measurement_theta_min        2.269
_shelx_estimated_absorpt_T_max     0.997
_shelx_estimated_absorpt_T_min     0.993
_exptl_absorpt_coefficient_mu      0.088
_exptl_absorpt_correction_T_max    0.7452
_exptl_absorpt_correction_T_min    0.5242
_exptl_absorpt_correction_type     multi-scan
_exptl_absorpt_process_details    
 'SADABS-2016/2 (Bruker,2016/2) was used for absorption correction. wR2(int) was 0.1208 before and 0.0718 after correction. The Ratio of minimum to maximum transmission is 0.7034. The \l/2 correction factor is Not present.'
_exptl_absorpt_special_details     ?
_exptl_crystal_colour              colourless
_exptl_crystal_colour_primary      colourless
_exptl_crystal_density_diffrn      1.258
_exptl_crystal_density_meas        ?
_exptl_crystal_density_method      ?
_exptl_crystal_description         plate
_exptl_crystal_F_000               1184
_exptl_crystal_size_max            0.08
_exptl_crystal_size_mid            0.05
_exptl_crystal_size_min            0.03
_exptl_transmission_factor_max     ?
_exptl_transmission_factor_min     ?
_diffrn_reflns_av_R_equivalents    0.1263
_diffrn_reflns_av_unetI/netI       0.1517
_diffrn_reflns_Laue_measured_fraction_full  0.982
_diffrn_reflns_Laue_measured_fraction_max  0.982
_diffrn_reflns_limit_h_max         32
_diffrn_reflns_limit_h_min         -32
_diffrn_reflns_limit_k_max         11
_diffrn_reflns_limit_k_min         -11
_diffrn_reflns_limit_l_max         12
_diffrn_reflns_limit_l_min         -11
_diffrn_reflns_number              14664
_diffrn_reflns_point_group_measured_fraction_full  0.982
_diffrn_reflns_point_group_measured_fraction_max  0.982
_diffrn_reflns_theta_full          25.106
_diffrn_reflns_theta_max           25.106
_diffrn_reflns_theta_min           2.157
_diffrn_ambient_temperature        170.0
_diffrn_detector_area_resol_mean   ?
_diffrn_measured_fraction_theta_full  0.982
_diffrn_measured_fraction_theta_max  0.982
_diffrn_measurement_device_type    'D8 VENTURE'
_diffrn_measurement_method         '\f and \w scans'
_diffrn_radiation_type             MoK\a
_diffrn_radiation_wavelength       0.71073
_diffrn_source                     ?
_diffrn_standards_number           0
_reflns_Friedel_coverage           0.000
_reflns_Friedel_fraction_full      .
_reflns_Friedel_fraction_max       .
_reflns_number_gt                  2336
_reflns_number_total               5113
_reflns_special_details
;
 Reflections were merged by SHELXL according to the crystal
 class for the calculation of statistics and refinement.
 
 _reflns_Friedel_fraction is defined as the number of unique
 Friedel pairs measured divided by the number that would be
 possible theoretically, ignoring centric projections and
 systematic absences.
;
_reflns_threshold_expression       'I > 2\s(I)'
_computing_cell_refinement         'SAINT V8.40A (?, 2016)'
_computing_data_collection         ?
_computing_data_reduction          'SAINT V8.40A (?, 2016)'
_computing_molecular_graphics      'Olex2 (Dolomanov et al., 2009)'
_computing_publication_material    'Olex2 (Dolomanov et al., 2009)'
_computing_structure_refinement    'ShelXL (Sheldrick, 2015)'
_computing_structure_solution      'ShelXT (Sheldrick, 2015)'
_refine_diff_density_max           0.285
_refine_diff_density_min           -0.290
_refine_diff_density_rms           0.065
_refine_ls_extinction_coef         .
_refine_ls_extinction_method       none
_refine_ls_goodness_of_fit_ref     1.011
_refine_ls_hydrogen_treatment      constr
_refine_ls_matrix_type             full
_refine_ls_number_parameters       363
_refine_ls_number_reflns           5113
_refine_ls_number_restraints       0
_refine_ls_R_factor_all            0.1921
_refine_ls_R_factor_gt             0.0827
_refine_ls_restrained_S_all        1.011
_refine_ls_shift/su_max            0.000
_refine_ls_shift/su_mean           0.000
_refine_ls_structure_factor_coef   Fsqd
_refine_ls_weighting_details      
 'w=1/[\s^2^(Fo^2^)+(0.1000P)^2^] where P=(Fo^2^+2Fc^2^)/3'
_refine_ls_weighting_scheme        calc
_refine_ls_wR_factor_gt            0.1807
_refine_ls_wR_factor_ref           0.2323
_refine_special_details            ?
_olex2_refinement_description
;
1. Fixed Uiso
 At 1.2 times of:
  All C(H) groups, All C(H,H) groups
 At 1.5 times of:
  All C(H,H,H) groups
2.a Ternary CH refined with riding coordinates:
 C8(H8), C20(H20)
2.b Secondary CH2 refined with riding coordinates:
 C10(H10A,H10B), C14(H14A,H14B), C13(H13A,H13B), C11(H11A,H11B), C9(H9A,H9B),
 C12(H12A,H12B), C26(H26A,H26B), C25(H25A,H25B), C22(H22A,H22B), C21(H21A,H21B),
  C23(H23A,H23B), C28(H28A,H28B), C27(H27A,H27B), C29(H29A,H29B), C30(H30A,H30B)
2.c Aromatic/amide H refined with riding coordinates:
 C5(H5), C6(H6), C2(H2)
2.d Idealised Me refined as rotating group:
 C17(H17A,H17B,H17C), C31(H31A,H31B,H31C)
;
_atom_sites_solution_hydrogens     geom
_atom_sites_solution_primary       dual
_atom_sites_solution_secondary     ?
loop_
  _atom_site_label
  _atom_site_type_symbol
  _atom_site_fract_x
  _atom_site_fract_y
  _atom_site_fract_z
  _atom_site_U_iso_or_equiv
  _atom_site_adp_type
  _atom_site_occupancy
  _atom_site_site_symmetry_order
  _atom_site_calc_flag
  _atom_site_refinement_flags_posn
  _atom_site_refinement_flags_adp
  _atom_site_refinement_flags_occupancy
  _atom_site_disorder_assembly
  _atom_site_disorder_group
 O3 O 0.20218(11) 0.3695(3) 0.3361(3) 0.0421(9) Uani 1 1 d . . . . .
 O2 O 0.37225(11) 0.5559(3) 0.1468(3) 0.0417(9) Uani 1 1 d . . . . .
 F1 F 0.85536(11) 0.2285(4) 0.1042(3) 0.0709(10) Uani 1 1 d . . . . .
 O1 O 0.74808(11) 0.4898(4) 0.3437(3) 0.0477(10) Uani 1 1 d . . . . .
 O4 O 0.14756(13) 0.2013(4) 0.3289(3) 0.0567(11) Uani 1 1 d . . . . .
 N3 N 0.30498(13) 0.4371(4) 0.2026(3) 0.0342(10) Uani 1 1 d . . . . .
 N4 N 0.30907(14) 0.2933(4) 0.3744(3) 0.0371(10) Uani 1 1 d . . . . .
 N2 N 0.51960(13) 0.4280(4) 0.2669(3) 0.0384(11) Uani 1 1 d . . . . .
 N1 N 0.69505(14) 0.4849(5) 0.3542(4) 0.0487(12) Uani 1 1 d . . . . .
 C15 C 0.38172(16) 0.4202(5) 0.3268(4) 0.0342(12) Uani 1 1 d . . . . .
 C18 C 0.35450(17) 0.4767(5) 0.2201(4) 0.0345(12) Uani 1 1 d . . . . .
 C7 C 0.67865(17) 0.3898(5) 0.2810(4) 0.0385(12) Uani 1 1 d . . . . .
 C16 C 0.35752(17) 0.3316(5) 0.3992(4) 0.0359(12) Uani 1 1 d . . . . .
 C19 C 0.28506(16) 0.3455(5) 0.2796(4) 0.0365(12) Uani 1 1 d . . . . .
 C8 C 0.62465(15) 0.3602(5) 0.2636(4) 0.0370(13) Uani 1 1 d . . . . .
 H8 H 0.621401 0.268380 0.229018 0.044 Uiso 1 1 calc R . . . .
 C4 C 0.71863(16) 0.3266(5) 0.2190(4) 0.0363(12) Uani 1 1 d . . . . .
 C10 C 0.54238(16) 0.3346(5) 0.3568(4) 0.0387(13) Uani 1 1 d . . . . .
 H10A H 0.538883 0.243393 0.323395 0.046 Uiso 1 1 calc R . . . .
 H10B H 0.524534 0.338897 0.435085 0.046 Uiso 1 1 calc R . . . .
 C14 C 0.43488(15) 0.4597(5) 0.3443(4) 0.0371(12) Uani 1 1 d . . . . .
 H14A H 0.447655 0.431059 0.427879 0.045 Uiso 1 1 calc R . . . .
 H14B H 0.437434 0.557534 0.340361 0.045 Uiso 1 1 calc R . . . .
 C13 C 0.46690(16) 0.3986(5) 0.2457(4) 0.0407(13) Uani 1 1 d . . . . .
 H13A H 0.462189 0.301198 0.245300 0.049 Uiso 1 1 calc R . . . .
 H13B H 0.455627 0.432644 0.162777 0.049 Uiso 1 1 calc R . . . .
 C11 C 0.54510(16) 0.4215(6) 0.1502(4) 0.0453(14) Uani 1 1 d . . . . .
 H11A H 0.529451 0.484767 0.089842 0.054 Uiso 1 1 calc R . . . .
 H11B H 0.541469 0.331184 0.114679 0.054 Uiso 1 1 calc R . . . .
 C20 C 0.23309(16) 0.2965(5) 0.2524(4) 0.0391(13) Uani 1 1 d . . . . .
 H20 H 0.231301 0.199512 0.271114 0.047 Uiso 1 1 calc R . . . .
 C9 C 0.59680(16) 0.3639(5) 0.3846(4) 0.0390(13) Uani 1 1 d . . . . .
 H9A H 0.611035 0.297176 0.443673 0.047 Uiso 1 1 calc R . . . .
 H9B H 0.600513 0.452518 0.423626 0.047 Uiso 1 1 calc R . . . .
 C3 C 0.76046(18) 0.3949(5) 0.2623(4) 0.0392(13) Uani 1 1 d . . . . .
 C5 C 0.72317(18) 0.2225(5) 0.1347(4) 0.0426(13) Uani 1 1 d . . . . .
 H5 H 0.694728 0.175521 0.103192 0.051 Uiso 1 1 calc R . . . .
 C24 C 0.15949(18) 0.3090(6) 0.3658(4) 0.0437(14) Uani 1 1 d . . . . .
 C17 C 0.38085(17) 0.2656(5) 0.5135(4) 0.0427(13) Uani 1 1 d . . . . .
 H17A H 0.363134 0.292719 0.586917 0.064 Uiso 1 1 calc GR . . . .
 H17B H 0.415764 0.292320 0.523869 0.064 Uiso 1 1 calc GR . . . .
 H17C H 0.378808 0.169080 0.504023 0.064 Uiso 1 1 calc GR . . . .
 C12 C 0.59981(15) 0.4542(5) 0.1693(4) 0.0423(14) Uani 1 1 d . . . . .
 H12A H 0.603621 0.546749 0.199126 0.051 Uiso 1 1 calc R . . . .
 H12B H 0.616154 0.446796 0.088977 0.051 Uiso 1 1 calc R . . . .
 C26 C 0.08652(17) 0.3265(6) 0.5043(4) 0.0477(14) Uani 1 1 d . . . . .
 H26A H 0.098324 0.244662 0.547130 0.057 Uiso 1 1 calc R . . . .
 H26B H 0.062680 0.300151 0.435983 0.057 Uiso 1 1 calc R . . . .
 C25 C 0.13022(17) 0.3953(6) 0.4495(5) 0.0515(15) Uani 1 1 d . . . . .
 H25A H 0.117951 0.473471 0.401545 0.062 Uiso 1 1 calc R . . . .
 H25B H 0.152655 0.427955 0.518344 0.062 Uiso 1 1 calc R . . . .
 C22 C 0.22406(17) 0.4661(6) 0.0870(4) 0.0493(15) Uani 1 1 d . . . . .
 H22A H 0.209398 0.485344 0.002852 0.059 Uiso 1 1 calc R . . . .
 H22B H 0.207836 0.524277 0.147186 0.059 Uiso 1 1 calc R . . . .
 C1 C 0.80991(19) 0.2628(6) 0.1441(5) 0.0495(15) Uani 1 1 d . . . . .
 C21 C 0.21487(18) 0.3212(6) 0.1196(4) 0.0478(15) Uani 1 1 d . . . . .
 H21A H 0.178943 0.301125 0.109930 0.057 Uiso 1 1 calc R . . . .
 H21B H 0.232710 0.262670 0.062785 0.057 Uiso 1 1 calc R . . . .
 C6 C 0.76968(19) 0.1898(6) 0.0985(4) 0.0469(14) Uani 1 1 d . . . . .
 H6 H 0.774203 0.118011 0.042916 0.056 Uiso 1 1 calc R . . . .
 C23 C 0.27883(17) 0.4941(6) 0.0905(4) 0.0468(14) Uani 1 1 d . . . . .
 H23A H 0.293176 0.456424 0.015074 0.056 Uiso 1 1 calc R . . . .
 H23B H 0.284156 0.591236 0.089393 0.056 Uiso 1 1 calc R . . . .
 C2 C 0.80803(18) 0.3651(6) 0.2266(5) 0.0485(14) Uani 1 1 d . . . . .
 H2 H 0.836712 0.411795 0.257021 0.058 Uiso 1 1 calc R . . . .
 C28 C 0.01920(17) 0.3393(6) 0.6606(4) 0.0540(16) Uani 1 1 d . . . . .
 H28A H 0.034124 0.262674 0.706109 0.065 Uiso 1 1 calc R . . . .
 H28B H -0.004863 0.304079 0.596466 0.065 Uiso 1 1 calc R . . . .
 C27 C 0.05977(18) 0.4125(6) 0.5963(5) 0.0525(15) Uani 1 1 d . . . . .
 H27A H 0.084278 0.446228 0.659991 0.063 Uiso 1 1 calc R . . . .
 H27B H 0.045049 0.489871 0.551514 0.063 Uiso 1 1 calc R . . . .
 C29 C -0.00855(19) 0.4233(6) 0.7509(5) 0.0593(16) Uani 1 1 d . . . . .
 H29A H 0.015646 0.462245 0.812704 0.071 Uiso 1 1 calc R . . . .
 H29B H -0.025004 0.497379 0.704726 0.071 Uiso 1 1 calc R . . . .
 C30 C -0.0471(2) 0.3476(7) 0.8189(5) 0.0698(19) Uani 1 1 d . . . . .
 H30A H -0.030375 0.277937 0.870445 0.084 Uiso 1 1 calc R . . . .
 H30B H -0.069880 0.303130 0.757291 0.084 Uiso 1 1 calc R . . . .
 C31 C -0.0775(2) 0.4360(8) 0.9028(6) 0.097(3) Uani 1 1 d . . . . .
 H31A H -0.095681 0.502121 0.851754 0.145 Uiso 1 1 calc GR . . . .
 H31B H -0.055138 0.481184 0.963511 0.145 Uiso 1 1 calc GR . . . .
 H31C H -0.101106 0.381276 0.946688 0.145 Uiso 1 1 calc GR . . . .

loop_
  _atom_site_aniso_label
  _atom_site_aniso_U_11
  _atom_site_aniso_U_22
  _atom_site_aniso_U_33
  _atom_site_aniso_U_23
  _atom_site_aniso_U_13
  _atom_site_aniso_U_12
 O3 0.040(2) 0.050(2) 0.0365(18) -0.0024(17) 0.0040(15) -0.0003(17)
 O2 0.054(2) 0.042(2) 0.0298(17) 0.0059(17) 0.0072(15) -0.0045(17)
 F1 0.0516(19) 0.084(3) 0.079(2) -0.001(2) 0.0185(17) 0.0131(18)
 O1 0.045(2) 0.053(3) 0.046(2) -0.0082(19) 0.0005(16) -0.0016(18)
 O4 0.053(2) 0.064(3) 0.053(2) -0.008(2) 0.0058(18) -0.017(2)
 N3 0.041(2) 0.040(3) 0.0226(19) 0.0032(19) 0.0025(16) 0.002(2)
 N4 0.043(3) 0.042(3) 0.027(2) 0.0013(19) 0.0024(18) -0.005(2)
 N2 0.039(2) 0.054(3) 0.0228(19) -0.001(2) 0.0018(16) 0.002(2)
 N1 0.047(3) 0.055(3) 0.044(3) -0.008(2) 0.005(2) 0.000(2)
 C15 0.041(3) 0.038(3) 0.023(2) -0.002(2) 0.002(2) 0.003(2)
 C18 0.044(3) 0.033(3) 0.027(2) -0.001(2) 0.007(2) -0.002(2)
 C7 0.045(3) 0.039(3) 0.032(3) 0.002(2) 0.005(2) 0.004(3)
 C16 0.040(3) 0.043(3) 0.025(2) 0.001(2) 0.004(2) -0.002(2)
 C19 0.041(3) 0.043(3) 0.026(2) 0.000(2) 0.001(2) -0.002(2)
 C8 0.036(3) 0.047(4) 0.028(2) -0.004(2) 0.004(2) -0.001(2)
 C4 0.035(3) 0.043(3) 0.031(2) 0.000(2) 0.001(2) -0.002(2)
 C10 0.046(3) 0.045(4) 0.025(2) 0.000(2) 0.008(2) -0.002(3)
 C14 0.044(3) 0.041(3) 0.026(2) 0.000(2) 0.001(2) -0.006(2)
 C13 0.040(3) 0.055(4) 0.027(2) -0.006(2) 0.004(2) -0.005(3)
 C11 0.048(3) 0.066(4) 0.022(2) 0.002(3) 0.005(2) 0.002(3)
 C20 0.040(3) 0.042(4) 0.035(3) -0.006(2) 0.007(2) 0.000(2)
 C9 0.042(3) 0.050(4) 0.025(2) -0.002(2) 0.003(2) 0.000(2)
 C3 0.046(3) 0.041(4) 0.031(3) 0.005(2) 0.003(2) 0.007(3)
 C5 0.047(3) 0.048(4) 0.033(3) 0.005(3) 0.002(2) -0.001(3)
 C24 0.038(3) 0.056(4) 0.037(3) 0.004(3) -0.001(2) -0.006(3)
 C17 0.053(3) 0.043(4) 0.032(3) 0.007(2) -0.001(2) -0.004(3)
 C12 0.041(3) 0.060(4) 0.027(2) 0.003(2) 0.006(2) 0.004(3)
 C26 0.040(3) 0.061(4) 0.042(3) 0.005(3) 0.001(2) 0.000(3)
 C25 0.044(3) 0.068(4) 0.043(3) 0.001(3) 0.007(2) 0.005(3)
 C22 0.047(3) 0.070(5) 0.030(3) -0.001(3) -0.003(2) 0.008(3)
 C1 0.041(3) 0.061(4) 0.047(3) 0.006(3) 0.016(3) 0.010(3)
 C21 0.044(3) 0.067(4) 0.032(3) -0.007(3) -0.005(2) -0.007(3)
 C6 0.051(3) 0.054(4) 0.036(3) 0.001(3) 0.010(2) 0.005(3)
 C23 0.053(3) 0.058(4) 0.028(3) 0.004(3) -0.004(2) 0.006(3)
 C2 0.041(3) 0.055(4) 0.049(3) 0.009(3) 0.001(2) -0.001(3)
 C28 0.040(3) 0.082(5) 0.040(3) 0.005(3) 0.006(2) 0.003(3)
 C27 0.047(3) 0.065(4) 0.046(3) 0.005(3) 0.009(2) 0.005(3)
 C29 0.057(3) 0.074(5) 0.048(3) 0.008(3) 0.015(3) -0.002(3)
 C30 0.060(4) 0.098(6) 0.053(3) 0.013(4) 0.016(3) 0.008(4)
 C31 0.083(5) 0.127(7) 0.084(5) 0.005(5) 0.041(4) 0.007(5)

_geom_special_details
;
 All esds (except the esd in the dihedral angle between two l.s. planes)
 are estimated using the full covariance matrix.  The cell esds are taken
 into account individually in the estimation of esds in distances, angles
 and torsion angles; correlations between esds in cell parameters are only
 used when they are defined by crystal symmetry.  An approximate (isotropic)
 treatment of cell esds is used for estimating esds involving l.s. planes.
;
loop_
  _geom_bond_atom_site_label_1
  _geom_bond_atom_site_label_2
  _geom_bond_distance
  _geom_bond_site_symmetry_2
  _geom_bond_publ_flag
 O3 C20 1.454(5) . ?
 O3 C24 1.354(6) . ?
 O2 C18 1.234(5) . ?
 F1 C1 1.361(5) . ?
 O1 N1 1.440(5) . ?
 O1 C3 1.349(6) . ?
 O4 C24 1.195(6) . ?
 N3 C18 1.397(6) . ?
 N3 C19 1.366(6) . ?
 N3 C23 1.484(6) . ?
 N4 C16 1.376(6) . ?
 N4 C19 1.294(5) . ?
 N2 C10 1.464(6) . ?
 N2 C13 1.458(6) . ?
 N2 C11 1.460(5) . ?
 N1 C7 1.304(6) . ?
 C15 C18 1.449(6) . ?
 C15 C16 1.369(6) . ?
 C15 C14 1.491(6) . ?
 C7 C8 1.489(6) . ?
 C7 C4 1.442(6) . ?
 C16 C17 1.509(6) . ?
 C19 C20 1.501(6) . ?
 C8 H8 1.0000 . ?
 C8 C9 1.532(6) . ?
 C8 C12 1.521(6) . ?
 C4 C3 1.383(6) . ?
 C4 C5 1.396(7) . ?
 C10 H10A 0.9900 . ?
 C10 H10B 0.9900 . ?
 C10 C9 1.512(6) . ?
 C14 H14A 0.9900 . ?
 C14 H14B 0.9900 . ?
 C14 C13 1.527(6) . ?
 C13 H13A 0.9900 . ?
 C13 H13B 0.9900 . ?
 C11 H11A 0.9900 . ?
 C11 H11B 0.9900 . ?
 C11 C12 1.516(6) . ?
 C20 H20 1.0000 . ?
 C20 C21 1.508(6) . ?
 C9 H9A 0.9900 . ?
 C9 H9B 0.9900 . ?
 C3 C2 1.388(6) . ?
 C5 H5 0.9500 . ?
 C5 C6 1.370(6) . ?
 C24 C25 1.502(7) . ?
 C17 H17A 0.9800 . ?
 C17 H17B 0.9800 . ?
 C17 H17C 0.9800 . ?
 C12 H12A 0.9900 . ?
 C12 H12B 0.9900 . ?
 C26 H26A 0.9900 . ?
 C26 H26B 0.9900 . ?
 C26 C25 1.510(7) . ?
 C26 C27 1.521(7) . ?
 C25 H25A 0.9900 . ?
 C25 H25B 0.9900 . ?
 C22 H22A 0.9900 . ?
 C22 H22B 0.9900 . ?
 C22 C21 1.525(7) . ?
 C22 C23 1.502(6) . ?
 C1 C6 1.381(7) . ?
 C1 C2 1.363(7) . ?
 C21 H21A 0.9900 . ?
 C21 H21B 0.9900 . ?
 C6 H6 0.9500 . ?
 C23 H23A 0.9900 . ?
 C23 H23B 0.9900 . ?
 C2 H2 0.9500 . ?
 C28 H28A 0.9900 . ?
 C28 H28B 0.9900 . ?
 C28 C27 1.513(7) . ?
 C28 C29 1.513(7) . ?
 C27 H27A 0.9900 . ?
 C27 H27B 0.9900 . ?
 C29 H29A 0.9900 . ?
 C29 H29B 0.9900 . ?
 C29 C30 1.505(7) . ?
 C30 H30A 0.9900 . ?
 C30 H30B 0.9900 . ?
 C30 C31 1.532(8) . ?
 C31 H31A 0.9800 . ?
 C31 H31B 0.9800 . ?
 C31 H31C 0.9800 . ?

loop_
  _geom_angle_atom_site_label_1
  _geom_angle_atom_site_label_2
  _geom_angle_atom_site_label_3
  _geom_angle
  _geom_angle_site_symmetry_1
  _geom_angle_site_symmetry_3
  _geom_angle_publ_flag
 C24 O3 C20 115.8(4) . . ?
 C3 O1 N1 107.6(3) . . ?
 C18 N3 C23 114.5(4) . . ?
 C19 N3 C18 120.7(4) . . ?
 C19 N3 C23 124.6(4) . . ?
 C19 N4 C16 118.3(4) . . ?
 C13 N2 C10 110.4(4) . . ?
 C13 N2 C11 110.5(3) . . ?
 C11 N2 C10 109.8(4) . . ?
 C7 N1 O1 106.8(4) . . ?
 C18 C15 C14 116.3(4) . . ?
 C16 C15 C18 118.0(4) . . ?
 C16 C15 C14 125.6(4) . . ?
 O2 C18 N3 119.6(4) . . ?
 O2 C18 C15 124.3(4) . . ?
 N3 C18 C15 116.1(4) . . ?
 N1 C7 C8 121.7(4) . . ?
 N1 C7 C4 111.3(4) . . ?
 C4 C7 C8 126.9(5) . . ?
 N4 C16 C17 112.9(4) . . ?
 C15 C16 N4 123.1(4) . . ?
 C15 C16 C17 124.0(4) . . ?
 N3 C19 C20 119.6(4) . . ?
 N4 C19 N3 123.8(4) . . ?
 N4 C19 C20 116.6(4) . . ?
 C7 C8 H8 107.5 . . ?
 C7 C8 C9 113.8(4) . . ?
 C7 C8 C12 110.9(4) . . ?
 C9 C8 H8 107.5 . . ?
 C12 C8 H8 107.5 . . ?
 C12 C8 C9 109.5(4) . . ?
 C3 C4 C7 103.8(4) . . ?
 C3 C4 C5 119.9(4) . . ?
 C5 C4 C7 136.3(5) . . ?
 N2 C10 H10A 109.2 . . ?
 N2 C10 H10B 109.2 . . ?
 N2 C10 C9 112.2(4) . . ?
 H10A C10 H10B 107.9 . . ?
 C9 C10 H10A 109.2 . . ?
 C9 C10 H10B 109.2 . . ?
 C15 C14 H14A 109.2 . . ?
 C15 C14 H14B 109.2 . . ?
 C15 C14 C13 112.0(4) . . ?
 H14A C14 H14B 107.9 . . ?
 C13 C14 H14A 109.2 . . ?
 C13 C14 H14B 109.2 . . ?
 N2 C13 C14 112.8(4) . . ?
 N2 C13 H13A 109.0 . . ?
 N2 C13 H13B 109.0 . . ?
 C14 C13 H13A 109.0 . . ?
 C14 C13 H13B 109.0 . . ?
 H13A C13 H13B 107.8 . . ?
 N2 C11 H11A 109.3 . . ?
 N2 C11 H11B 109.3 . . ?
 N2 C11 C12 111.6(4) . . ?
 H11A C11 H11B 108.0 . . ?
 C12 C11 H11A 109.3 . . ?
 C12 C11 H11B 109.3 . . ?
 O3 C20 C19 105.6(4) . . ?
 O3 C20 H20 109.6 . . ?
 O3 C20 C21 109.4(4) . . ?
 C19 C20 H20 109.6 . . ?
 C19 C20 C21 113.0(4) . . ?
 C21 C20 H20 109.6 . . ?
 C8 C9 H9A 109.7 . . ?
 C8 C9 H9B 109.7 . . ?
 C10 C9 C8 109.6(4) . . ?
 C10 C9 H9A 109.7 . . ?
 C10 C9 H9B 109.7 . . ?
 H9A C9 H9B 108.2 . . ?
 O1 C3 C4 110.4(4) . . ?
 O1 C3 C2 126.3(5) . . ?
 C4 C3 C2 123.2(5) . . ?
 C4 C5 H5 120.8 . . ?
 C6 C5 C4 118.3(5) . . ?
 C6 C5 H5 120.8 . . ?
 O3 C24 C25 110.9(5) . . ?
 O4 C24 O3 123.3(5) . . ?
 O4 C24 C25 125.8(5) . . ?
 C16 C17 H17A 109.5 . . ?
 C16 C17 H17B 109.5 . . ?
 C16 C17 H17C 109.5 . . ?
 H17A C17 H17B 109.5 . . ?
 H17A C17 H17C 109.5 . . ?
 H17B C17 H17C 109.5 . . ?
 C8 C12 H12A 109.6 . . ?
 C8 C12 H12B 109.6 . . ?
 C11 C12 C8 110.5(4) . . ?
 C11 C12 H12A 109.6 . . ?
 C11 C12 H12B 109.6 . . ?
 H12A C12 H12B 108.1 . . ?
 H26A C26 H26B 107.7 . . ?
 C25 C26 H26A 108.9 . . ?
 C25 C26 H26B 108.9 . . ?
 C25 C26 C27 113.2(5) . . ?
 C27 C26 H26A 108.9 . . ?
 C27 C26 H26B 108.9 . . ?
 C24 C25 C26 114.1(5) . . ?
 C24 C25 H25A 108.7 . . ?
 C24 C25 H25B 108.7 . . ?
 C26 C25 H25A 108.7 . . ?
 C26 C25 H25B 108.7 . . ?
 H25A C25 H25B 107.6 . . ?
 H22A C22 H22B 108.1 . . ?
 C21 C22 H22A 109.6 . . ?
 C21 C22 H22B 109.6 . . ?
 C23 C22 H22A 109.6 . . ?
 C23 C22 H22B 109.6 . . ?
 C23 C22 C21 110.1(4) . . ?
 F1 C1 C6 117.1(5) . . ?
 F1 C1 C2 117.3(5) . . ?
 C2 C1 C6 125.6(5) . . ?
 C20 C21 C22 109.0(4) . . ?
 C20 C21 H21A 109.9 . . ?
 C20 C21 H21B 109.9 . . ?
 C22 C21 H21A 109.9 . . ?
 C22 C21 H21B 109.9 . . ?
 H21A C21 H21B 108.3 . . ?
 C5 C6 C1 119.0(5) . . ?
 C5 C6 H6 120.5 . . ?
 C1 C6 H6 120.5 . . ?
 N3 C23 C22 112.1(4) . . ?
 N3 C23 H23A 109.2 . . ?
 N3 C23 H23B 109.2 . . ?
 C22 C23 H23A 109.2 . . ?
 C22 C23 H23B 109.2 . . ?
 H23A C23 H23B 107.9 . . ?
 C3 C2 H2 123.0 . . ?
 C1 C2 C3 114.0(5) . . ?
 C1 C2 H2 123.0 . . ?
 H28A C28 H28B 107.6 . . ?
 C27 C28 H28A 108.7 . . ?
 C27 C28 H28B 108.7 . . ?
 C27 C28 C29 114.2(5) . . ?
 C29 C28 H28A 108.7 . . ?
 C29 C28 H28B 108.7 . . ?
 C26 C27 H27A 108.9 . . ?
 C26 C27 H27B 108.9 . . ?
 C28 C27 C26 113.2(5) . . ?
 C28 C27 H27A 108.9 . . ?
 C28 C27 H27B 108.9 . . ?
 H27A C27 H27B 107.7 . . ?
 C28 C29 H29A 108.8 . . ?
 C28 C29 H29B 108.8 . . ?
 H29A C29 H29B 107.7 . . ?
 C30 C29 C28 113.6(5) . . ?
 C30 C29 H29A 108.8 . . ?
 C30 C29 H29B 108.8 . . ?
 C29 C30 H30A 109.0 . . ?
 C29 C30 H30B 109.0 . . ?
 C29 C30 C31 113.0(6) . . ?
 H30A C30 H30B 107.8 . . ?
 C31 C30 H30A 109.0 . . ?
 C31 C30 H30B 109.0 . . ?
 C30 C31 H31A 109.5 . . ?
 C30 C31 H31B 109.5 . . ?
 C30 C31 H31C 109.5 . . ?
 H31A C31 H31B 109.5 . . ?
 H31A C31 H31C 109.5 . . ?
 H31B C31 H31C 109.5 . . ?

loop_
  _refln_index_h
  _refln_index_k
  _refln_index_l
  _refln_F_squared_meas
  _refln_F_squared_sigma
 0 0 3 2 4.5
 0 0 4 1997 108.59
 0 0 5 8.5 5.5
 0 0 6 25 7.6
 0 0 7 14.8 7.9
 0 0 8 591.94 40.2
 0 0 9 1.7 6
 0 0 9 8.1 8.7
 0 0 10 88.79 16.8
 0 0 10 107.09 14.7
 0 0 11 3.3 10.6
 0 0 11 2.2 6.2
 0 0 12 61.69 13
 0 0 12 61.39 15.5
 0 1 0 3 2.3
 0 1 1 274.27 15.6
 0 -1 -1 274.97 15.6
 0 1 2 126.19 10.2
 0 -1 -2 108.99 10.1
 0 1 3 68.49 8.4
 0 -1 -3 77.59 8.6
 0 1 4 444.26 28.3
 0 -1 -4 477.85 29.1
 0 1 5 1.2 5.2
 0 -1 -5 -0.2 6.1
 0 -1 5 -0.1 5.8
 0 1 6 12.4 6.8
 0 -1 -6 3.1 6.9
 0 -1 6 9.2 6.8
 0 1 7 103.59 13.8
 0 -1 7 147.09 18.7
 0 -1 7 97.79 10.5
 0 1 8 15.1 8.1
 0 -1 8 24.6 9.4
 0 -1 8 23.7 6.7
 0 1 9 12.5 8.7
 0 -1 9 -2.8 5.1
 0 -1 9 11.7 9.6
 0 1 10 1.3 7.8
 0 1 10 1.7 7.2
 0 -1 10 -7 7.9
 0 -1 10 -5.6 4.5
 0 1 11 15.7 9.9
 0 1 11 12.7 9.2
 0 -1 11 38.1 8.8
 0 -1 11 34.3 12.9
 0 1 12 13.3 9.4
 0 1 12 2.2 8.3
 0 -1 12 8.7 6.7
 0 -1 12 12.2 10.6
 0 2 0 20.5 6.5
 0 -2 0 22.4 6.9
 0 2 1 5765.72 317.97
 0 -2 -1 6387.86 318.17
 0 2 2 416.86 25
 0 -2 -2 423.76 24.8
 0 2 3 915.71 50.49
 0 -2 -3 908.61 50.59
 0 2 4 16.1 5.8
 0 -2 -4 11.2 5.5
 0 2 5 159.58 14.5
 0 -2 -5 153.58 14.4
 0 -2 5 156.58 10.4
 0 2 6 6.4 6.1
 0 -2 6 9.8 7.9
 0 -2 6 7.4 3.5
 0 -2 -6 11.8 7.1
 0 2 7 128.19 15
 0 -2 7 129.59 10.6
 0 -2 -7 127.79 16.5
 0 -2 7 143.29 17.5
 0 2 8 149.49 17.4
 0 -2 -8 149.69 19.6
 0 -2 8 154.08 21.5
 0 -2 8 168.98 12.8
 0 2 9 85.89 15
 0 -2 9 87.09 9.9
 0 -2 9 102.89 17.6
 0 2 10 14.2 8.6
 0 2 10 27.9 10.6
 0 -2 10 19 5.8
 0 -2 10 20.4 12.3
 0 2 11 8.3 8.5
 0 2 11 -2.4 7.1
 0 -2 11 7.6 4.7
 0 -2 11 -3.8 9.2
 0 2 12 23.9 11.1
 0 2 12 32.6 14.8
 0 -2 12 42.8 13.6
 0 3 1 1680.03 95.79
 0 -3 -1 1871.11 95.99
 0 3 2 758.72 46.2
 0 -3 -2 893.41 46.8
 0 3 3 28.4 6.5
 0 -3 -3 30.3 6.7
 0 3 4 1.1 5.6
 0 -3 -4 3.3 5.7
 0 3 5 191.58 16
 0 -3 -5 169.68 15.9
 0 3 6 10.6 6.6
 0 -3 -6 8.2 6.6
 0 3 7 8.6 7.3
 0 -3 -7 8.3 7.8
 0 3 8 15.2 8.6
 0 -3 -8 14.8 10.1
 0 -3 8 0.9 9.5
 0 3 9 118.89 17.3
 0 -3 9 132.99 21.6
 0 -3 -9 172.78 24.4
 0 3 10 22.2 10.8
 0 -3 10 35.8 13.5
 0 3 11 -2.4 7.7
 0 3 11 2.1 8.8
 0 -3 11 -9.4 9.3
 0 3 12 23.9 13.1
 0 3 12 5.2 9.3
 0 -3 12 16.9 13
 0 -4 0 5.7 6.7
 0 4 1 138.19 15.2
 0 -4 -1 138.39 14.1
 0 -4 1 140.49 15.7
 0 4 2 427.66 29.2
 0 -4 -2 460.95 29
 0 4 -3 53.89 5.2
 0 -4 -3 52.79 9.4
 0 4 4 516.85 33
 0 -4 -4 532.25 33.1
 0 4 5 3.6 6.3
 0 4 6 104.79 15
 0 -4 -6 110.39 15.1
 0 4 7 244.88 21.5
 0 -4 -7 228.28 22
 0 4 8 0.3 7.9
 0 -4 -8 -6 8.4
 0 4 9 58.29 12.7
 0 -4 -9 53.09 15.8
 0 -4 9 55.59 20.2
 0 4 10 5 9.1
 0 -4 10 7.1 11.9
 0 -4 -10 5.5 12.4
 0 4 11 17.2 13
 0 4 11 8.4 9.1
 0 -4 11 31.9 15.3
 0 4 12 -8.8 8.8
 0 4 12 5.6 10.6
 0 -4 12 8.3 13
 0 -5 0 292.47 24.6
 0 -5 1 86.29 14.6
 0 5 2 209.18 20
 0 5 -3 24.1 4.6
 0 5 3 47.4 9.8
 0 -5 -3 3.8 7.9
 0 5 4 4.5 6.8
 0 -5 -4 8.5 7.2
 0 5 5 65.69 16
 0 -5 -5 104.29 14.5
 0 5 6 3.6 8.4
 0 -5 -6 10 8.8
 0 5 7 261.47 24.7
 0 -5 -7 279.67 25.2
 0 5 8 25.7 10.8
 0 -5 -8 15.8 10.9
 0 5 9 3.2 9.5
 0 -5 -9 -4.1 9.6
 0 5 10 9.3 10.3
 0 -5 10 3.9 12.2
 0 -5 -10 9.7 13
 0 5 11 -9 9.3
 0 5 11 -8.6 11.2
 0 -5 11 11.7 13.1
 0 -6 0 20.1 11.9
 0 -6 1 22.9 11.2
 0 -6 -1 22.8 10
 0 6 2 1.1 7.8
 0 -6 -2 3.5 7.4
 0 -6 2 5.1 10.3
 0 6 -3 18 5
 0 6 3 2.8 8.8
 0 -6 -3 -4.7 7.7
 0 6 4 96.29 14.9
 0 6 -4 83.89 7.1
 0 -6 -4 80.99 14
 0 6 5 26.7 10.5
 0 -6 -5 33 10.8
 0 6 6 9.9 9.7
 0 -6 -6 12.6 10.1
 0 6 7 7.9 10.6
 0 -6 -7 1.3 10.9
 0 6 8 26.9 11.7
 0 -6 -8 20.4 13
 0 6 9 19.7 11.8
 0 -6 -9 11.3 12.6
 0 6 10 9.4 10.3
 0 6 10 18.6 11.8
 0 -6 10 2.7 12.6
 0 -6 -10 26.2 15
 0 6 11 -6.9 9.5
 0 -6 11 17.5 15.7
 0 -7 0 39.1 12.5
 0 -7 -1 36.8 11.5
 0 -7 1 68.99 15
 0 7 2 36.7 12.2
 0 7 -2 63.29 9.1
 0 -7 2 36.8 15.2
 0 -7 -2 21 10.9
 0 7 -3 158.08 13.2
 0 7 3 136.09 20.7
 0 -7 3 163.18 25.2
 0 -7 -3 132.99 18.5
 0 7 4 -4.1 9.6
 0 7 -4 5.3 4.3
 0 -7 -4 -2.5 8.7
 0 7 5 23.3 13
 0 -7 -5 23.7 12.5
 0 7 6 110.29 18.7
 0 -7 -6 170.08 22.3
 0 7 7 30.2 12.6
 0 -7 -7 46.6 16.3
 0 7 8 34.8 12.7
 0 7 9 24.1 12.3
 0 -7 -9 11.8 14.5
 0 7 10 9.2 10.5
 0 7 10 -5.1 14.7
 0 -8 0 102.49 19.1
 0 8 -1 45.6 10
 0 -8 -1 51.29 14.2
 0 -8 1 133.69 25.7
 0 -8 2 -17.6 12.2
 0 -8 -2 12.2 11
 0 8 -3 61.69 9.7
 0 8 3 57.59 16.1
 0 -8 -3 41.7 13.2
 0 -8 3 48.8 20
 0 8 4 28.5 13.9
 0 8 -4 32.6 6.9
 0 -8 -4 10 11.6
 0 8 5 19.5 12.1
 0 -8 -5 14.8 12.4
 0 8 6 3.7 10.8
 0 -8 -6 0.6 13
 0 8 7 19.9 11.6
 0 -8 -7 27.1 16
 0 8 8 4.5 11
 0 -8 -8 23.4 16.4
 0 8 9 -0.3 10.2
 0 8 9 18.5 12.2
 0 9 0 -0.2 7
 0 -9 0 -7.2 16.1
 0 9 -1 29.1 9
 0 -9 1 24.9 17.9
 0 -9 -1 18.3 14
 0 9 -2 -1.6 6.1
 0 -9 -2 10.7 10.6
 0 -9 -3 15 11.4
 0 9 -4 2.2 5.5
 0 9 4 4 11.2
 0 -9 -4 5.4 11.6
 0 9 5 7.5 11.5
 0 -9 -5 -6.1 11.7
 0 9 6 2 11.1
 0 -9 -6 6.7 13
 0 9 7 10.2 12.5
 0 -9 -7 12.4 13.9
 0 9 8 -5.1 9.4
 0 9 8 -7.6 10.1
 0 10 0 -5.5 7
 0 10 -1 11.3 8.5
 0 10 1 -11.7 6.6
 0 10 -2 -3.3 7
 0 10 -3 4.7 7.9
 0 10 -4 -0.7 6.3
 0 10 6 36.8 12.7
 0 10 7 -1.1 10.9
 0 10 7 19 11.9
 0 11 0 8.3 8.3
 0 11 1 12.3 10
 0 11 -1 -0.7 7.6
 0 11 -2 4.1 8.6
 0 11 2 3.8 10.8
 0 11 -3 -11.1 6.7
 0 11 3 -18.2 9.1
 0 11 -4 -10 4.6
 0 11 4 20.5 11
 0 11 5 10.6 10.3
 -1 0 12 11.9 9.9
 -1 0 12 -1.3 6.4
 -1 0 11 -4.5 5.7
 -1 0 11 -6.5 7
 -1 0 10 101.19 15.4
 -1 0 10 96.79 17
 -1 0 9 -4.4 7.4
 -1 0 9 1.1 5.8
 -1 0 8 192.28 19.5
 -1 0 8 213.88 20.3
 -1 0 7 0.6 4.3
 -1 0 7 -1 5.4
 -1 0 6 27 8
 -1 0 5 -0.7 5.6
 -1 0 4 92.39 11.4
 -1 0 3 -4.2 4.1
 -1 0 2 439.76 25.6
 -1 0 1 -0.2 1.4
 1 0 -1 1 1.7
 1 0 1 1.2 1.6
 -1 0 -1 -0.1 1.9
 -1 0 -2 2172.28 119.09
 1 0 2 2299.77 119.09
 -1 0 -3 -3 5.2
 1 0 3 4.8 4.6
 1 0 4 157.88 13.7
 1 0 5 7.4 6.1
 1 0 6 141.99 25.9
 1 0 7 8.5 6.5
 1 0 8 4.1 7.4
 1 0 9 -7.5 7.3
 1 0 10 28.9 11.1
 1 0 10 10.2 7.5
 1 0 11 -0.3 9.3
 1 0 11 -4.7 5
 1 0 12 -9.2 6.7
 1 0 12 0.6 6.5
 -1 1 12 7.7 9.1
 -1 1 12 14 10.1
 -1 -1 12 0.2 6.2
 -1 -1 12 5.3 10.3
 -1 1 11 15.1 9.7
 -1 1 11 12.5 7.6
 -1 -1 11 1.2 5.6
 -1 -1 11 15.4 16.3
 -1 1 10 9.8 8.1
 -1 1 10 8.2 6.9
 -1 -1 10 0.1 8.2
 -1 -1 10 2.1 5.3
 -1 1 9 33.7 10.5
 -1 1 9 5.1 7.2
 -1 -1 9 11.8 6.4
 -1 -1 9 31.7 11.9
 -1 1 8 7.2 7.4
 -1 -1 8 13.6 5.9
 -1 -1 8 13.8 8.8
 -1 1 7 21.5 7.8
 -1 -1 7 25.5 6.1
 -1 -1 7 36.1 10.1
 -1 1 6 477.65 30.8
 -1 -1 6 467.45 28.6
 -1 -1 6 462.85 35
 -1 1 5 -3 5
 -1 -1 5 -0.6 6.2
 1 -1 -5 -2.1 6.3
 -1 -1 5 2.8 3.9
 -1 1 4 -1 4
 1 -1 -4 2.7 4.8
 -1 -1 4 -1.7 2.9
 -1 1 3 561.74 32.2
 1 -1 -3 574.84 32.5
 -1 -1 3 544.35 30.7
 -1 1 2 68.19 7.5
 1 -1 -2 72.79 7.6
 -1 -1 2 60.29 4.8
 -1 1 1 62.09 4.8
 1 -1 -1 65.79 4.9
 1 1 0 100.49 7.6
 -1 1 0 97.59 6.7
 -1 -1 0 113.69 7.7
 -1 1 -1 273.37 13.8
 1 1 1 245.28 14.9
 1 -1 1 250.57 13.8
 -1 -1 -1 247.28 15
 1 1 2 1212.48 64.79
 -1 -1 -2 1181.38 64.69
 1 1 3 1079.49 58.19
 -1 -1 -3 1025.8 58.29
 1 1 4 77.29 9.9
 -1 -1 -4 50.29 8.5
 1 -1 4 53.59 9.7
 1 1 5 0.5 5.7
 1 -1 5 5.6 6.9
 -1 -1 -5 11.3 7.2
 1 1 6 6 6.2
 1 -1 6 0.6 5.7
 -1 -1 -6 12.9 7.7
 1 1 7 3.6 6.2
 1 -1 7 13.4 7.5
 1 1 8 65.99 13
 1 -1 8 86.89 15.5
 1 1 9 142.09 18
 1 -1 9 104.79 13.1
 1 -1 9 153.48 21.8
 1 1 10 23.2 9.8
 1 -1 10 20.5 7.4
 1 -1 10 25.7 11.5
 1 1 11 17.4 9.8
 1 1 11 16.6 11
 1 -1 11 16.1 7
 1 -1 11 19.9 11.5
 1 1 12 -5.1 6.6
 1 1 12 -1.9 8.6
 1 -1 12 -8.4 5.4
 1 -1 12 1 9.3
 -1 2 12 63.79 19.8
 -1 2 12 45.5 12.8
 -1 -2 12 37.2 13.5
 -1 2 11 -0.6 8.5
 -1 2 11 8.2 8.7
 -1 -2 11 13.4 5.5
 -1 -2 11 13.5 11
 -1 2 10 132.89 17.7
 -1 2 10 115.79 17.3
 -1 -2 10 82.59 10.4
 -1 -2 10 121.69 20.5
 -1 2 9 124.19 15.2
 -1 2 9 81.39 14.5
 -1 -2 9 74.09 9.4
 -1 -2 9 106.59 18.8
 -1 2 8 38.1 10
 -1 -2 8 43.5 6.7
 -1 -2 8 52.99 13.5
 -1 2 7 199.68 17.9
 -1 -2 7 199.18 20.7
 1 -2 -7 220.48 20.3
 -1 -2 7 203.18 14.2
 -1 2 6 598.24 36.2
 -1 -2 6 573.74 32.7
 1 -2 -6 566.24 39.7
 -1 2 5 48.3 8.8
 1 -2 -5 65.09 9.9
 -1 -2 5 55.59 5.5
 -1 2 4 4.3 4.6
 1 -2 -4 -6.2 3.9
 -1 2 3 0 3.4
 1 -2 -3 -2.5 3.5
 -1 2 2 8111.49 423.56
 -1 2 1 2888.81 159.28
 1 -2 -1 3158.48 159.28
 1 2 0 1220.08 66.39
 -1 -2 0 1250.67 66.19
 1 -2 0 1163.88 65.69
 1 2 1 6117.69 327.67
 -1 2 -1 6009.6 326.67
 -1 -2 -1 6652.43 327.97
 1 2 2 1825.52 101.39
 -1 -2 -2 1975.2 101.59
 1 2 3 187.48 13.7
 -1 -2 -3 176.58 13.6
 1 2 4 615.44 36.8
 -1 -2 -4 625.24 37.2
 1 2 5 20.3 7.3
 -1 -2 -5 22 7.8
 1 2 6 -2.4 5.6
 1 -2 6 -4.4 6.3
 -1 -2 -6 -6.5 5.3
 1 2 7 10.9 7.1
 -1 -2 -7 -5.1 6.4
 1 -2 7 8.6 8
 1 -2 7 -3 3.5
 1 2 8 105.69 15.7
 1 -2 8 99.29 10
 -1 -2 -8 135.49 19.9
 1 -2 8 104.29 17.6
 1 2 9 16.5 9.8
 1 -2 9 -3 9.3
 1 -2 9 15.1 5.3
 1 2 10 -7.2 7
 1 -2 10 -1.4 9.5
 1 -2 10 0.3 4.3
 1 2 11 4.3 9.6
 1 2 11 5.1 9.3
 1 -2 11 4 4.6
 1 -2 11 14.4 11.3
 1 2 12 -10.7 7.5
 1 2 12 -2 6.8
 1 -2 12 -3.9 10.2
 -1 3 12 -6.9 7.8
 -1 3 12 12.3 9.4
 -1 -3 12 -14.8 8.8
 -1 3 11 21.5 10
 -1 3 11 1.8 8.8
 -1 -3 11 -4.4 9.5
 -1 3 10 -5.1 7.3
 -1 3 10 4.7 8.1
 -1 -3 10 -5.8 9.9
 -1 3 9 93.79 14.9
 -1 -3 9 77.19 17.6
 -1 3 8 79.59 13.2
 1 -3 -8 94.49 16.7
 -1 -3 8 77.49 15.7
 -1 3 7 19.8 8.6
 1 -3 -7 32.2 9.7
 -1 3 6 5.3 5.8
 1 -3 -6 4.9 5.8
 -1 3 5 387.06 25.1
 1 -3 -5 370.66 25.4
 -1 3 4 49.3 8.3
 1 -3 -4 21.9 6.4
 -1 3 3 63.29 8.7
 1 -3 -3 65.19 8.7
 -1 3 2 90.89 9.9
 1 -3 -2 98.69 9.9
 -1 3 1 136.39 12.7
 -1 -3 1 105.19 13.3
 1 -3 -1 136.09 11.9
 1 3 0 45.9 8.9
 -1 -3 0 46.4 8.3
 1 -3 0 31.7 7.5
 1 3 1 12.5 6.6
 -1 -3 -1 9.4 5.6
 1 3 2 98.09 10.8
 -1 3 -2 103.49 7.5
 -1 -3 -2 111.79 11.2
 1 3 3 1221.48 69.99
 -1 -3 -3 1319.27 70.29
 1 3 4 224.78 17.9
 -1 -3 -4 245.28 18.3
 1 3 5 359.06 23.8
 -1 -3 -5 303.57 25.8
 1 3 6 5.3 8
 -1 -3 -6 6.3 6.4
 1 3 7 11.8 7.6
 1 -3 7 1.5 8.2
 -1 -3 -7 10.5 7.5
 1 3 8 116.29 16.9
 1 -3 8 135.99 20.8
 -1 -3 -8 134.39 20.1
 1 3 9 9 8.2
 -1 -3 -9 -5.6 10.5
 1 -3 9 -8.5 8.4
 1 3 10 42.6 12
 1 -3 10 35.3 14.7
 1 3 11 -1.9 6.6
 1 3 11 -5.6 8.2
 1 -3 11 11.6 12.2
 1 3 12 -3.6 8.8
 1 3 12 -0.6 10
 1 -3 12 0.2 11.1
 -1 4 12 5.2 9.2
 -1 4 12 -0.4 10.4
 -1 -4 12 2.6 10.7
 -1 4 11 18.5 10.8
 -1 4 11 49 13.9
 -1 -4 11 53.69 16.1
 -1 4 10 18.3 10
 -1 4 10 26.7 11.7
 -1 -4 10 7 11.1
 -1 4 9 131.59 17.8
 -1 -4 9 119.49 22.5
 1 -4 -9 159.98 22.8
 -1 4 8 48.7 11.4
 1 -4 -8 48.4 12.8
 -1 4 7 151.88 16.7
 1 -4 -7 123.19 16.4
 -1 4 6 -0.3 6.8
 1 -4 -6 9.8 7.3
 -1 4 5 287.07 21.9
 1 -4 -5 309.67 24.5
 -1 4 4 18 6.9
 1 -4 -4 17.8 7.3
 1 -4 -3 45.3 8.4
 -1 4 2 1.3 6.3
 1 -4 -2 -0.3 6.2
 -1 4 1 44.4 9.4
 1 -4 -1 47.8 9.5
 -1 -4 1 55.19 10.6
 -1 -4 0 -6.7 6.2
 1 -4 0 0.1 6.4
 1 4 1 266.07 21
 -1 -4 -1 244.38 19.3
 1 4 2 179.88 17.4
 -1 4 -2 212.08 13.7
 -1 -4 -2 200.88 17.2
 1 4 3 227.68 17.5
 -1 4 -3 196.78 11.9
 -1 -4 -3 169.08 16.6
 1 4 4 9.2 6.5
 1 4 5 22.9 8.4
 -1 -4 -5 20.3 7.9
 1 4 6 201.58 19.2
 -1 -4 -6 214.08 19.6
 1 4 7 56.79 12.3
 -1 -4 -7 57.19 12.6
 1 4 8 4.8 8.7
 1 -4 8 8.4 11.6
 -1 -4 -8 5.3 8.9
 1 4 9 60.99 13.3
 -1 -4 -9 50.59 15.4
 1 4 10 9.2 9.9
 -1 -4 -10 5.5 12.7
 1 -4 10 21.7 13.5
 1 4 11 -9.7 8.6
 1 -4 11 -13.2 9.3
 1 4 12 11.1 13.1
 1 4 12 1.7 8.9
 1 -4 12 7.8 13.5
 -1 5 11 11.7 10.2
 -1 5 11 6.7 13.6
 -1 -5 11 -12.5 10.4
 -1 5 10 51.79 13.5
 -1 5 10 58.39 16.8
 -1 -5 10 32.1 14
 1 -5 -10 80.19 19.8
 -1 5 9 6.5 9.3
 1 -5 -9 14.2 11.8
 -1 5 8 46 12
 1 -5 -8 36.2 11.9
 -1 5 7 239.88 21.9
 1 -5 -7 185.48 21.5
 -1 5 6 60.79 11.6
 1 -5 -6 40.3 10.5
 -1 5 5 69.49 12.2
 1 -5 -5 68.89 12.3
 -1 5 4 342.47 24.5
 1 -5 -4 320.87 25.3
 -1 5 3 23.3 8.7
 1 -5 -3 -1.3 7
 -1 5 2 23.1 8.8
 1 -5 -2 9 7.9
 -1 -5 2 18 10.1
 -1 -5 1 268.37 23.7
 1 -5 0 223.28 24.6
 -1 5 -2 32.9 6.2
 1 5 2 30.2 10.2
 -1 -5 -2 31.5 8.9
 1 5 3 92.39 13
 -1 5 -3 78.69 7.7
 -1 -5 -3 90.49 13.3
 1 5 4 287.97 31
 -1 -5 -4 327.87 24.4
 1 5 5 162.88 18.2
 -1 -5 -5 175.18 18.6
 1 5 6 115.09 15.9
 -1 -5 -6 87.19 15.6
 1 5 7 572.64 39.2
 -1 -5 -7 526.65 40.1
 1 5 8 -4.3 8.7
 -1 -5 -8 0.4 9.5
 1 5 9 17.8 11.5
 1 -5 9 27 13.8
 -1 -5 -9 40.2 18.6
 1 5 10 13.1 10.9
 -1 -5 -10 13.6 12.6
 1 -5 10 1.7 10.7
 1 -5 11 15.9 14.2
 -1 6 11 -4.9 9
 -1 6 11 15.7 10.5
 -1 -6 11 8.7 12.5
 -1 6 10 35.9 12.6
 -1 6 10 -3.1 10.1
 1 -6 -10 39 16.3
 -1 6 9 22 11
 -1 6 9 19.8 11.3
 1 -6 -9 38.2 13.5
 -1 6 8 57.19 13.9
 1 -6 -8 70.99 15.7
 -1 6 7 -8.6 9
 1 -6 -7 -1.8 10.3
 -1 6 6 11.8 9.8
 1 -6 -6 -4.8 9.1
 -1 6 5 -0.5 7.8
 1 -6 -5 -0.6 7.8
 1 6 -4 50.29 5.9
 -1 6 4 57.39 12.1
 1 -6 -4 51.19 11.5
 1 6 -3 23.8 5.4
 1 -6 -3 28.7 9.5
 -1 -6 3 32.7 12.4
 -1 -6 2 5.7 9.1
 1 -6 -2 8.9 8.3
 1 -6 -1 135.29 17.1
 -1 -6 1 128.89 19.3
 1 -6 0 4.6 9.2
 -1 -6 0 26.2 11.3
 -1 6 -1 18.5 5.6
 1 6 1 5.7 8.5
 1 -6 1 4.9 9
 -1 -6 -1 6.1 8.8
 1 6 2 145.69 18.9
 -1 6 -2 174.28 13.6
 -1 -6 -2 118.89 16
 1 -6 2 211.28 21.4
 1 6 3 27.2 10.3
 -1 6 -3 45.5 6.5
 -1 -6 -3 19.5 9.9
 1 6 4 23.8 10
 -1 6 -4 17.9 3.6
 -1 -6 -4 14.6 9.3
 1 6 5 1.3 8.7
 -1 -6 -5 6.3 9.1
 1 6 6 257.67 25.2
 -1 -6 -6 248.88 25.9
 1 6 7 61.69 14.9
 -1 -6 -7 47.4 15.2
 1 6 8 57.79 14.6
 -1 -6 -8 62.69 16.2
 1 6 9 4.4 10.3
 1 6 10 4.8 9.8
 1 -6 10 17.4 13.5
 1 6 11 5.3 11.7
 1 6 11 7.6 10.4
 1 -6 11 17.3 13.6
 -1 7 10 -2.1 9.6
 -1 7 10 -9.8 13
 1 -7 -10 -5.8 13.7
 -1 7 9 10 11.6
 -1 7 9 12.9 10.9
 1 -7 -9 8.5 11.7
 -1 7 8 -6.7 8.1
 1 -7 -8 2.8 12.2
 -1 7 7 11.6 10.8
 1 -7 -7 36.1 14.7
 -1 7 6 9.7 11.2
 1 -7 -6 22.1 12.7
 -1 7 5 -15.7 9.1
 1 -7 -5 -6.6 9.7
 1 7 -4 1.5 4.2
 -1 7 4 -7.1 8.5
 1 -7 -4 4.5 9.1
 -1 -7 4 -18.2 10.5
 -1 7 3 32 11.4
 1 7 -3 50.29 7.6
 1 -7 -3 33.4 11.2
 -1 -7 3 25.6 14.4
 1 -7 -2 42 11.3
 -1 -7 2 69.49 16.4
 1 -7 -1 75.99 14.9
 -1 -7 1 133.19 20.6
 -1 -7 0 174.78 22.1
 1 -7 0 170.58 23.6
 -1 7 -1 188.78 18.4
 -1 -7 -1 161.78 20.2
 1 7 2 21.9 11.2
 -1 7 -2 29.6 7.2
 -1 -7 -2 -9.4 8.3
 1 -7 2 -6.8 12.5
 1 7 3 29 11.8
 -1 7 -3 16.4 6.1
 -1 -7 -3 34.4 11.7
 1 -7 3 2 11.8
 -1 7 -4 20.5 5.1
 1 7 4 24.6 11.7
 -1 -7 -4 12.4 10.6
 1 7 5 85.79 16.4
 -1 -7 -5 72.19 15.6
 1 7 6 89.79 17.5
 -1 -7 -6 105.99 18.6
 1 7 7 8.4 11.2
 -1 -7 -7 18.9 13.9
 1 7 8 96.69 18.6
 -1 -7 -8 106.89 22.4
 1 7 9 42.2 15.1
 -1 -7 -9 20.8 15.3
 1 -7 10 -4.3 12.7
 -1 8 9 4 10.3
 -1 8 9 9.8 10.8
 1 -8 -9 -2.4 13.9
 -1 8 8 26.4 12.7
 -1 8 8 23.3 13.4
 1 -8 -8 3 14.4
 -1 8 7 33.5 12.7
 -1 8 6 -17.3 9.9
 1 -8 -6 -1.9 11.5
 -1 8 5 51.89 15.2
 1 -8 -5 39.3 13.7
 1 8 -4 24.6 6.4
 -1 8 4 20.7 11.9
 1 -8 -4 5.3 10.9
 1 8 -3 37.7 8.3
 1 -8 -3 10.2 11
 -1 -8 3 21.3 18.2
 1 8 -2 2.7 8
 -1 -8 2 -8 14.8
 1 -8 -2 -11.4 9.2
 1 -8 -1 38.4 12.9
 -1 -8 0 81.29 17.3
 1 -8 0 48.7 16.3
 -1 8 -1 -1.3 5.9
 1 -8 1 49 16
 -1 -8 -1 13.4 12.3
 -1 -8 -2 46.1 13.8
 1 -8 2 83.89 22.1
 1 8 3 -0.8 10.7
 -1 8 -3 5.1 5.7
 -1 -8 -3 11.1 11.1
 1 -8 3 5 15.6
 -1 8 -4 7.9 5.2
 1 8 4 35 13.4
 -1 -8 -4 2.3 9.9
 1 8 5 6.1 12.5
 -1 -8 -5 10.2 12.6
 1 8 6 5.7 11.8
 -1 -8 -6 16.3 13.4
 1 8 7 -9.6 10.6
 -1 -8 -7 7.2 14.3
 1 8 8 -6 9.8
 -1 -8 -8 -4.9 14.1
 -1 9 8 19.5 12.3
 -1 9 8 19.8 13.1
 -1 9 7 -0.3 10.1
 -1 9 7 1.8 11
 1 -9 -7 5.5 13.3
 -1 9 6 -15.3 7.2
 -1 9 6 -9.7 9.2
 1 -9 -6 16.2 13.2
 -1 9 5 19.5 13.1
 1 -9 -5 -10.4 11.1
 1 9 -4 20.9 7.1
 1 -9 -4 0.1 11.3
 1 -9 -3 14 14.8
 1 9 -2 1.8 6.7
 -1 9 2 3.4 6.6
 1 -9 -2 3.1 11.4
 -1 9 1 22.6 9.6
 -1 -9 1 3.9 16.2
 1 -9 -1 29.2 14.3
 -1 9 0 26.2 9
 1 -9 0 -14.8 14.6
 -1 -9 0 -3.2 15.7
 -1 9 -1 38.5 9.8
 1 -9 1 -10.2 17.3
 -1 -9 -1 -4.1 13
 -1 9 -2 19.4 8.2
 -1 -9 -2 21.9 12.7
 -1 -9 -3 2.5 11.8
 -1 9 -4 9 6.2
 1 9 4 11.4 12.8
 -1 -9 -4 13.4 12
 1 9 5 10.4 12.1
 -1 -9 -5 10.1 12.3
 1 9 6 13.7 12.3
 -1 -9 -6 19.7 14.1
 1 9 7 17.7 13.9
 1 9 8 -2.6 11.1
 -1 10 7 23.5 13.4
 -1 10 6 -2.2 11
 -1 10 6 27.5 11.5
 -1 10 5 -2.9 11.4
 -1 10 4 9.4 12.5
 1 10 -4 4.5 7.1
 1 -10 -4 26.8 15.2
 1 10 -3 14.9 8.5
 1 -10 -3 5.5 12.6
 1 10 -2 9.1 8.6
 -1 10 1 -15.9 6
 1 10 -1 7.7 7.6
 -1 10 0 21.2 9.3
 1 10 0 7 8.1
 -1 10 -1 28.2 10.3
 -1 10 -2 9.5 8.7
 -1 10 -3 24.5 9.5
 -1 10 -4 1.7 6.1
 1 10 6 13.4 12.4
 1 10 7 -6.7 11.4
 -1 11 5 2.1 10.7
 1 11 -4 -7.4 4.8
 -1 11 4 10.7 10.5
 -1 11 3 -13.7 8.9
 1 11 -3 -0.2 7.9
 -1 11 2 -0.4 10.9
 1 11 -2 3 9
 1 11 -1 5.6 9.9
 -1 11 1 0.5 7.8
 1 11 0 -10.4 9.8
 -1 11 0 -4.7 7.5
 1 11 1 -11.4 7.9
 -1 11 -1 -1.5 8.5
 1 11 2 8.7 8.5
 -1 11 -2 -5.5 8.7
 -1 11 -3 -3.2 7.7
 1 11 4 18.6 10.8
 -1 11 -4 -13.2 4.2
 -2 0 12 151.68 22.4
 -2 0 12 143.79 20.8
 -2 0 11 -2.3 7.8
 -2 0 11 -9.5 4.8
 -2 0 10 243.38 24.5
 -2 0 10 219.18 20.8
 -2 0 9 -9.2 6.5
 -2 0 9 -10.9 4.8
 -2 0 8 25.3 9
 -2 0 7 -1.5 5.1
 -2 0 7 -1.9 4.5
 -2 0 6 6.4 4.7
 -2 0 6 4.2 5.5
 -2 0 5 3.7 5.7
 -2 0 5 2.1 4.6
 -2 0 4 616.94 36.5
 -2 0 4 611.24 35.7
 -2 0 3 -3.7 4
 -2 0 3 -5 3.2
 -2 0 2 49.8 5.9
 2 0 -2 36.9 5.6
 -2 0 1 0.2 1.5
 2 0 -1 0.2 1.7
 -2 0 -1 0 2
 2 0 1 -0.5 2
 2 0 2 1346.87 74.89
 -2 0 -2 1417.66 75.19
 2 0 3 3.5 5
 -2 0 -3 -3.1 5.2
 -2 0 -4 76.89 11
 2 0 4 70.09 10
 2 0 5 6 6.5
 2 0 6 199.68 18.2
 2 0 7 3.6 6.5
 2 0 8 11.5 8.4
 2 0 9 7 8.8
 2 0 10 12 9.4
 2 0 11 -8.9 7.4
 2 0 11 -2.3 6.2
 2 0 12 -9.4 6.2
 2 0 12 15.7 10.1
 -2 1 12 4.8 6.9
 -2 1 12 10.1 9
 -2 -1 12 -0.5 9
 -2 -1 12 -7.7 5.4
 -2 1 11 7.2 8.4
 -2 1 11 19.8 8.3
 -2 -1 11 27.6 13
 -2 -1 11 23.1 7.8
 -2 1 10 35.3 10.7
 -2 1 10 22.9 9
 -2 -1 10 23.3 11
 -2 -1 10 20.5 6.9
 -2 1 9 28.3 9.6
 -2 1 9 23 9
 -2 -1 9 7.5 6.5
 -2 -1 9 30.8 11
 -2 1 8 28.1 9
 -2 1 8 37.2 9.3
 -2 -1 8 33.3 7.4
 -2 -1 8 37 11
 -2 1 7 99.19 12.3
 -2 1 7 107.09 14.9
 -2 -1 7 106.39 10.6
 -2 -1 7 110.99 14.3
 -2 1 6 34.9 8.2
 -2 1 6 44.1 8.9
 -2 -1 6 42.9 7.1
 -2 1 5 59.19 9.5
 -2 -1 5 64.49 7.7
 -2 1 4 34.1 6.6
 2 -1 -4 36.9 7.4
 -2 -1 4 34.7 5.1
 -2 1 3 -1.1 3.6
 -2 -1 3 -2.4 2.2
 2 -1 -3 -3.8 3.7
 2 1 -2 23.1 3.6
 -2 1 2 21.5 6.1
 -2 1 2 27.7 4.4
 -2 -1 2 20.8 3.1
 2 -1 -2 27.6 4.4
 -2 1 1 32.1 3.1
 2 1 -1 29.9 3.2
 -2 1 1 25.5 4.4
 2 -1 -1 22.3 4.4
 2 -1 -1 23.9 3.2
 -2 1 0 208.78 12.3
 2 1 0 210.68 12.9
 2 -1 0 198.08 12.2
 -2 -1 0 202.88 12.7
 -2 1 -1 27.5 3.4
 2 1 1 35.1 4.8
 2 -1 1 26.7 3.3
 -2 -1 -1 29.1 4.6
 2 1 2 618.44 34.9
 -2 -1 -2 605.94 35
 2 1 3 822.32 45.1
 2 -1 3 792.32 46.2
 -2 -1 -3 764.02 45.2
 2 1 4 119.79 11.9
 -2 -1 -4 134.29 12.7
 2 -1 4 103.89 13.3
 2 1 5 2.3 5.8
 2 -1 5 4 6.6
 2 1 6 127.39 14.4
 2 -1 6 140.59 16
 -2 -1 -6 122.19 15.7
 2 1 7 206.68 19
 2 -1 7 206.38 20.3
 -2 -1 -7 186.18 20.4
 2 1 8 46.6 10.8
 2 -1 8 22.9 10.2
 2 1 9 82.79 15.5
 2 -1 9 93.19 17.2
 2 1 10 71.79 14.9
 2 -1 10 80.59 12.7
 2 -1 10 89.49 18.3
 2 1 11 1.1 14
 2 -1 11 0.9 9.3
 2 -1 11 2.3 5.5
 2 1 12 -2 9.1
 2 1 12 8.4 10.6
 2 -1 12 6.1 10.1
 2 -1 12 -1.3 6.2
 -2 2 12 17.6 10.4
 -2 -2 12 3.4 9.1
 -2 2 11 36.2 11.7
 -2 2 11 59.19 13.9
 -2 -2 11 83.89 18.3
 -2 -2 11 53.29 8.7
 -2 2 10 110.09 16.6
 -2 2 10 117.69 18.5
 -2 -2 10 105.09 10.9
 -2 -2 10 106.39 19.4
 -2 2 9 98.59 14.9
 -2 2 9 69.59 13.1
 -2 -2 9 87.29 17.1
 -2 -2 9 74.39 9.2
 -2 2 8 254.27 22.9
 -2 2 8 303.97 23.1
 -2 -2 8 271.17 18.4
 -2 -2 8 271.77 25.3
 -2 2 7 39.8 10.2
 -2 -2 7 21.5 9.9
 -2 -2 7 41.5 5.8
 -2 2 6 186.98 15.6
 -2 -2 6 179.68 12.1
 2 -2 -6 166.08 16.5
 -2 2 5 11.1 5.9
 2 -2 -5 17.1 6.4
 -2 2 4 0.9 4.3
 -2 -2 4 2.2 1.9
 2 -2 -4 1.5 4.4
 -2 2 3 563.44 31.8
 2 2 -3 562.14 30.3
 2 -2 -3 567.04 32
 -2 2 2 9.5 4.3
 2 -2 -2 13.7 4.3
 -2 2 1 761.72 45.1
 -2 2 1 798.02 44.2
 2 -2 -1 853.61 44.2
 -2 -2 1 783.12 45.9
 -2 2 0 475.65 29.1
 2 2 0 542.55 31.2
 -2 -2 0 504.55 30.8
 -2 2 -1 2653.83 141.49
 2 2 1 2730.13 142.79
 -2 -2 -1 2836.22 142.89
 2 -2 1 2548.34 141.59
 2 2 2 1012.7 56.19
 -2 2 -2 1062.89 53.79
 -2 -2 -2 1029.1 56.09
 2 -2 2 966.8 53.89
 2 2 3 76.79 9.5
 2 -2 3 88.79 5.5
 -2 -2 -3 73.69 9.4
 2 2 4 29 7.4
 -2 -2 -4 16.9 6.8
 2 2 5 159.08 15.4
 -2 -2 -5 172.08 17.8
 2 -2 5 152.98 17.1
 2 2 6 27.7 8.9
 2 -2 6 26.3 9.6
 -2 -2 -6 39 9.4
 2 2 7 72.49 12.7
 2 -2 7 85.69 15.5
 -2 -2 -7 66.79 13.3
 2 2 8 7.4 7.2
 2 -2 8 10.1 9.2
 -2 -2 -8 9.4 9.3
 2 2 9 22.4 10.3
 2 -2 9 13.3 10.7
 2 -2 9 8.9 4.8
 2 2 10 5.8 8.7
 2 -2 10 1.7 4.8
 2 -2 11 -6.8 8.2
 2 -2 11 4.1 4.8
 2 2 12 25.6 13.5
 2 2 12 2.1 8.8
 2 -2 12 15.8 12.1
 -2 3 12 -8.7 7.3
 -2 3 12 1.8 9.6
 -2 -3 12 10.8 11.8
 -2 3 11 26.7 13.3
 -2 3 11 7.4 8.8
 -2 -3 11 14.2 12
 -2 3 10 5.8 8.5
 -2 3 10 1.1 7.7
 -2 3 9 76.19 13.2
 -2 3 9 67.29 13.8
 -2 -3 9 60.29 15.5
 -2 3 8 6.9 7.5
 -2 3 8 -2.2 6.7
 2 -3 -8 2.2 8.4
 -2 3 7 181.48 24.7
 2 -3 -7 159.38 17.6
 -2 3 6 79.29 11.1
 2 -3 -6 64.79 12
 -2 3 5 5.7 5.6
 2 -3 -5 12.9 5.7
 -2 3 4 128.89 12.5
 2 -3 -4 148.79 12.6
 -2 3 3 3.4 4.7
 2 -3 -3 9.5 4.9
 -2 3 2 18 5.8
 2 -3 -2 22.1 5.6
 -2 3 1 282.67 19.5
 -2 -3 1 302.47 21.3
 2 -3 -1 286.97 19.4
 -2 3 0 519.35 32.5
 2 3 0 581.54 34.6
 -2 -3 0 585.04 34.2
 2 -3 0 552.74 33.3
 2 3 1 112.89 12.8
 -2 3 -1 107.69 9.3
 -2 -3 -1 130.59 12
 2 3 2 901.01 52.29
 -2 3 -2 940.91 50.09
 -2 -3 -2 950.2 52.59
 2 3 3 25.2 7.1
 -2 -3 -3 22.8 6.7
 2 3 4 298.47 21
 -2 -3 -4 264.47 21
 2 3 5 75.49 11.8
 -2 -3 -5 65.59 11.2
 2 3 6 80.19 12
 -2 -3 -6 60.49 11.4
 2 3 7 68.89 12.5
 -2 -3 -7 66.89 13
 2 -3 7 83.99 16.4
 2 3 8 146.29 18.1
 -2 -3 -8 142.89 20.4
 2 -3 8 169.58 21.7
 2 3 9 9.5 9.3
 -2 -3 -9 6 11.7
 2 -3 9 11.1 10.9
 2 3 10 4.7 9
 2 -3 10 3 10.8
 -2 -3 -10 5 12.4
 2 -3 11 1.2 10.4
 2 3 12 3.3 9.4
 2 3 12 8.3 10.8
 2 -3 12 -5.2 10.2
 -2 4 12 21.4 14.8
 -2 4 12 13.8 12.2
 -2 -4 12 38.8 15.2
 -2 4 11 -1.7 7.8
 -2 4 11 15.4 9.1
 -2 -4 11 -2.4 10.8
 -2 4 10 10 10.1
 -2 4 10 16.9 9.4
 -2 -4 10 8.8 11.5
 -2 4 9 237.78 24.5
 -2 4 9 207.08 21.3
 -2 4 8 29.3 9.8
 -2 4 8 10.5 9.1
 2 -4 -8 30.6 11.3
 -2 4 7 166.98 17.6
 2 -4 -7 208.68 19
 -2 4 6 -2 6.1
 2 -4 -6 -6.4 5.5
 -2 4 5 51.39 9.1
 2 -4 -5 56.49 9.4
 -2 4 4 325.37 22.4
 2 -4 -4 322.57 22.3
 -2 4 3 203.78 16.6
 -2 4 2 128.59 14
 -2 -4 2 139.89 16.5
 2 -4 -2 119.19 12.7
 2 -4 -1 167.98 15.9
 -2 -4 1 175.58 17.6
 2 4 0 466.65 31.9
 -2 4 0 469.95 29.3
 -2 -4 0 500.05 31.5
 2 -4 0 468.05 30.5
 -2 4 -1 38.4 6.5
 2 4 1 41.2 9.7
 -2 -4 -1 38.7 8.9
 2 4 2 4.5 7.3
 -2 4 -2 2.7 3.7
 -2 -4 -2 3.9 6.9
 -2 4 -3 297.37 16.5
 2 4 3 310.67 22.1
 -2 -4 -3 236.88 21.5
 2 4 4 416.96 28.2
 -2 -4 -4 404.46 28.1
 2 4 5 10.5 9
 -2 -4 -5 1.8 6.8
 2 4 6 35.5 10
 -2 -4 -6 14.7 8.3
 2 4 7 188.98 19.9
 -2 -4 -7 199.68 21.4
 2 4 8 29.3 11.2
 2 -4 8 18.8 11.8
 -2 -4 -8 40.2 12.6
 2 4 9 -5.8 8.7
 2 -4 9 11 15.7
 2 4 10 -0.1 8.9
 -2 -4 -10 5.6 12.3
 2 -4 10 -17.5 9.2
 2 4 11 4.8 11.5
 2 -4 11 13.4 11.9
 2 4 12 1.3 9
 2 4 12 -3.2 10
 2 -4 12 -5.5 11.3
 -2 5 11 -10.8 7.9
 -2 5 11 -4.6 10.4
 -2 -5 11 -3.6 11.5
 -2 5 10 28 14.7
 -2 5 10 8.8 10.2
 2 -5 -10 2.3 13.7
 -2 -5 10 18.5 11.6
 -2 5 9 1.5 10
 -2 5 9 13.3 9.1
 2 -5 -9 4 10.1
 -2 5 8 36.4 11.9
 -2 5 8 47.5 11.9
 2 -5 -8 47.3 12.1
 -2 5 7 11.4 8.5
 2 -5 -7 16 9.4
 -2 5 6 19.6 13.5
 2 -5 -6 18.5 8.4
 -2 5 5 64.39 11.3
 2 -5 -5 45.5 10.7
 -2 5 4 37.8 8.9
 2 -5 -4 29.5 9.4
 2 -5 -3 6.9 6.9
 -2 5 2 23 9
 2 -5 -2 23.8 8.4
 -2 -5 2 14.4 10.2
 2 -5 0 575.24 46.9
 -2 -5 0 583.34 38.3
 -2 5 -1 8.3 5.2
 2 -5 1 17.9 9.2
 -2 5 -2 15.9 5.4
 2 5 2 14.6 9.9
 -2 -5 -2 30.6 9.6
 2 5 3 46.7 12.1
 -2 5 -3 54.79 6.4
 -2 -5 -3 35.2 9.8
 2 5 4 15.2 8.3
 -2 -5 -4 20.3 8.4
 2 5 5 38.7 10.8
 -2 -5 -5 28.3 10.3
 2 5 6 41.3 11.2
 -2 -5 -6 17.1 9.7
 2 5 7 88.39 15.1
 -2 -5 -7 55.39 13.9
 2 5 8 0.9 8.7
 -2 -5 -8 14.1 11.7
 2 5 9 -4 9.2
 -2 -5 -9 6.1 12.1
 2 -5 9 -17.4 8.7
 2 5 10 1.3 8.9
 2 -5 10 -10.5 8.9
 -2 -5 -10 -9.8 12.2
 2 5 11 -1.3 9.1
 2 -5 11 -12 8.7
 -2 6 11 -0.8 10.8
 -2 6 11 -4.1 9.2
 2 -6 -11 -0.3 17.3
 -2 -6 11 9.4 12.6
 -2 6 10 9.5 10.5
 -2 6 10 2.6 9.5
 2 -6 -10 -1 13.7
 -2 6 9 9.6 10
 -2 6 9 4 9.3
 2 -6 -9 -13.8 9.4
 -2 6 8 21 10.7
 -2 6 8 28.4 11.2
 2 -6 -8 36.3 13.6
 -2 6 7 12.4 9.6
 2 -6 -7 -7.7 9.3
 -2 6 6 111.19 17.2
 2 -6 -6 151.98 19.2
 -2 6 5 0.5 8.5
 2 -6 -5 11.2 8.5
 -2 6 4 20.5 9.5
 2 6 -4 17.6 4.3
 2 -6 -4 27.8 9.6
 -2 6 3 82.29 13.4
 2 -6 -3 64.59 11.8
 -2 -6 3 78.09 16.5
 -2 -6 2 67.09 14.7
 2 -6 -2 58.39 11.3
 2 -6 -1 114.89 15.5
 -2 -6 1 138.29 18.8
 -2 6 0 270.37 19.8
 -2 -6 0 218.38 23.2
 2 -6 0 254.77 23.3
 2 6 1 250.67 25
 -2 6 -1 307.67 20.1
 2 -6 1 274.17 24.6
 -2 -6 -1 229.28 22.4
 2 6 2 101.49 16.7
 -2 6 -2 82.99 10
 -2 -6 -2 90.39 13.6
 2 6 3 240.48 23
 -2 6 -3 269.47 16.8
 -2 -6 -3 188.18 20.8
 2 6 4 15.3 9.3
 -2 6 -4 6.4 3.1
 -2 -6 -4 14.2 9.4
 2 6 5 8.9 9.2
 -2 -6 -5 6 9.4
 2 6 6 56.49 14.3
 -2 -6 -6 53.09 13.8
 2 6 7 89.99 17
 -2 -6 -7 52.39 15.1
 2 6 8 7.4 10.7
 -2 -6 -8 3.1 13.5
 2 6 9 -8.3 9.8
 -2 -6 -9 4.6 11.8
 2 -6 9 2.9 11.9
 2 6 10 -11.2 9.2
 2 -6 10 15.7 13.1
 2 6 11 1 10.5
 2 -6 11 -26.4 10.1
 -2 7 10 3.7 11.2
 -2 7 10 -1.4 8.5
 2 -7 -10 14.3 15.5
 -2 7 9 -16.3 8.6
 -2 7 9 -1.2 8.7
 -2 7 8 5.3 10.2
 -2 7 8 -0.1 9.7
 2 -7 -8 3.3 10.7
 -2 7 7 16.2 10.3
 -2 7 7 9.7 9.8
 2 -7 -7 2.3 10.3
 -2 7 6 89.99 16.9
 2 -7 -6 89.29 17.1
 -2 7 5 -3.5 10
 2 -7 -5 8.9 10.3
 2 7 -4 11.5 5.2
 -2 7 4 21.8 11.4
 -2 -7 4 -4.3 13.5
 2 -7 -4 12.9 9.9
 -2 7 3 18.4 9.9
 2 -7 -3 21.9 9.9
 -2 -7 3 20 16.5
 -2 -7 2 42.6 15.7
 2 -7 -2 26.5 10.6
 -2 7 1 47.9 10.5
 2 -7 -1 87.59 15
 -2 -7 0 58.99 13.9
 2 -7 0 65.59 14.8
 2 -7 1 179.98 23.5
 -2 -7 -1 126.59 18.2
 -2 7 -2 8.2 5.7
 2 7 2 6.9 10.3
 2 -7 2 -4.8 11.7
 -2 -7 -2 -11.6 7.5
 2 7 3 7.8 10.8
 -2 7 -3 10.1 5.3
 -2 -7 -3 11.1 10.6
 2 7 4 4.1 9.7
 -2 7 -4 19.3 4.8
 -2 -7 -4 6.8 9.8
 2 7 5 263.17 27.4
 -2 -7 -5 231.48 25.4
 2 7 6 21.7 13.4
 -2 -7 -6 40.5 14
 2 7 7 12.1 11.6
 -2 -7 -7 16.7 14.6
 2 7 8 76.39 17.4
 -2 -7 -8 145.59 24.7
 2 7 9 33.4 14.1
 2 7 10 21 12.3
 2 -7 10 17.6 14.4
 -2 8 9 -3.3 10.7
 -2 8 9 0.4 11.3
 2 -8 -9 -2.8 14.5
 -2 8 8 10.5 10.2
 -2 8 8 7 10.6
 -2 8 7 3.3 9.5
 -2 8 7 -7.6 8.4
 2 -8 -7 1.6 12
 -2 8 6 14.1 9.6
 -2 8 6 9.6 10.9
 2 -8 -6 6.1 12.2
 -2 8 5 6 10.7
 -2 8 5 39.3 13.5
 2 -8 -5 16.1 12.3
 -2 8 4 5.3 10.5
 -2 8 4 7.2 8.3
 2 8 -4 1 4.8
 2 -8 -4 2.3 9.8
 -2 8 3 -1.5 7
 2 8 -3 14.1 6.6
 2 -8 -3 -3.2 9.9
 -2 -8 3 8.5 17.2
 -2 8 2 5.5 7.3
 -2 -8 2 -0.3 15.9
 2 -8 -2 -1.1 9.9
 -2 8 1 -12.4 6
 -2 -8 1 37.2 16.5
 2 -8 -1 13.1 13.1
 2 -8 0 96.39 19.8
 -2 -8 0 127.49 22.8
 -2 8 -1 63.79 11.2
 2 -8 1 84.09 20
 -2 -8 -1 41.4 14.2
 2 8 2 118.89 21.7
 -2 8 -2 128.49 16.4
 2 -8 2 97.69 22.8
 -2 -8 -2 76.59 16.4
 -2 8 -3 5.4 6.1
 2 8 3 19.9 13
 2 -8 3 -5.9 14.8
 -2 -8 -3 1.2 10.9
 -2 8 -4 5.1 4.7
 2 8 4 13.5 10.9
 -2 -8 -4 -5 10.7
 2 8 5 6.7 11.9
 -2 -8 -5 11 14.4
 2 8 6 14 12.9
 -2 -8 -6 -3.6 12.1
 2 8 7 7.3 12.1
 -2 -8 -7 34.9 15.1
 2 8 8 7.5 11.8
 2 8 9 11 11.3
 -2 9 8 11.1 10
 -2 9 8 10.8 11.1
 2 -9 -8 17.9 15.9
 -2 9 7 1.5 11
 -2 9 7 15.8 11.8
 2 -9 -7 6.3 14.5
 -2 9 6 7.5 8.8
 -2 9 6 -10.8 8.8
 2 -9 -6 17.7 14.8
 -2 9 5 7.2 9.8
 -2 9 5 -4.9 9.9
 2 9 -4 17.3 6.7
 -2 9 4 4.5 9.9
 2 -9 -4 -14.8 10.4
 -2 9 3 42.4 12
 2 9 -3 29 10.4
 2 -9 -3 10.4 12.8
 -2 9 2 -14.7 5.3
 -2 9 1 80.49 13.7
 2 -9 -1 33.4 16
 -2 -9 1 39.8 21.3
 -2 9 0 4.7 7.7
 2 -9 0 -21.3 13.7
 -2 -9 0 -14.8 13.5
 -2 9 -1 13.8 7.6
 -2 -9 -1 -6.9 11.3
 2 -9 1 0.2 18.9
 -2 9 -2 2.6 7.6
 -2 -9 -2 14.3 12
 2 -9 2 -18.1 17.2
 2 9 3 106.59 20.5
 -2 -9 -3 53.99 15.4
 -2 9 -4 18.6 6.9
 2 9 4 26.8 14.8
 -2 -9 -4 31 13.4
 2 9 5 11.2 14.3
 -2 -9 -5 0.4 12.5
 2 9 6 8.8 11.9
 2 9 8 5.1 11
 -2 10 7 15.1 12.3
 -2 10 6 16.8 10.7
 2 -10 -6 11.2 14.6
 -2 10 5 2.9 9.7
 2 -10 -5 9.9 11.7
 2 10 -4 5.3 7
 -2 10 4 9.2 9.9
 2 -10 -4 22.6 12.1
 -2 10 3 40.2 14.4
 2 10 -3 32 10.9
 2 -10 -3 12.5 12.9
 2 10 -2 -1.1 7
 2 -10 -2 -4.8 11
 2 10 -1 5.8 7.2
 -2 10 1 -12.7 6.8
 -2 10 0 32.1 11.4
 -2 10 -1 15.2 10.4
 -2 10 -2 8.3 9.2
 -2 10 -3 45.3 10.8
 -2 10 -4 21.4 7.9
 2 10 5 0.8 12.9
 2 10 6 -6.6 10.2
 2 11 -4 -5.1 5.4
 -2 11 4 22.5 11.2
 -2 11 3 3.4 10.9
 2 11 -3 3.2 8.5
 2 11 -2 14.8 9.8
 -2 11 2 7.5 10.7
 2 11 -1 2.4 9.4
 -2 11 1 0 8.9
 2 11 0 -9.3 8.1
 -2 11 0 16.4 9.9
 -2 11 -1 1.6 9.8
 -2 11 -2 13.5 11.2
 -2 11 -3 1.3 8.8
 -2 11 -4 -11.9 4
 -3 0 12 38.6 12.5
 -3 0 12 10.3 7.7
 -3 0 11 -9 7
 -3 0 11 -4.6 5.1
 -3 0 10 463.55 36.7
 -3 0 10 502.15 35
 -3 0 9 3.4 6.1
 -3 0 9 -3.7 6.9
 -3 0 8 118.49 16.5
 -3 0 7 -1.9 5.2
 -3 0 7 -0.1 4.5
 -3 0 6 5.3 6.1
 -3 0 6 11.1 5.5
 -3 0 5 2.9 5.6
 -3 0 5 -3.4 3.8
 -3 0 4 136.49 12.4
 -3 0 4 148.69 11.7
 -3 0 3 -0.9 3.4
 3 0 -2 166.98 11.9
 -3 0 2 157.88 11.6
 -3 0 1 2.5 2
 3 0 -1 -0.4 2.1
 -3 0 1 -2.6 1.9
 -3 0 0 224.38 12.6
 3 0 0 221.38 12.9
 3 0 0 226.68 12.7
 -3 0 0 216.38 12.8
 -3 0 -1 -1 3
 3 0 1 -3.6 2.8
 -3 0 -2 302.87 20.8
 3 0 2 332.97 21.1
 3 0 3 -4.4 4.3
 -3 0 -3 -0.9 5.2
 3 0 4 86.19 11.7
 -3 0 -4 103.39 13.2
 3 0 5 -1.1 6.1
 -3 0 -5 -1.6 6.9
 3 0 6 8.3 7
 3 0 7 -3 5.9
 3 0 8 25.8 9.9
 3 0 9 5 8.2
 3 0 10 7.1 9.4
 3 0 11 2.9 8.6
 3 0 12 10.9 10.5
 3 0 12 -4.2 7
 -3 1 12 13.4 10.9
 -3 -1 12 19.6 11.3
 -3 -1 12 7 6.5
 -3 1 11 20.3 8.8
 -3 1 11 37.9 11.7
 -3 -1 11 42.1 9.8
 -3 -1 11 48.2 13.7
 -3 1 10 66.89 13.7
 -3 1 10 50.19 12.3
 -3 -1 10 64.39 11
 -3 -1 10 75.99 15.5
 -3 1 9 22.1 9.1
 -3 1 9 26.1 9.4
 -3 -1 9 33.8 8
 -3 -1 9 36.7 12
 -3 1 8 168.78 16.2
 -3 1 8 164.78 16.8
 -3 -1 8 139.89 13.6
 -3 -1 8 152.88 18.1
 -3 1 7 4.9 5.4
 -3 1 7 11.4 6.7
 -3 -1 7 8.1 6.9
 -3 -1 7 6.3 4.5
 -3 1 6 28.5 7.5
 -3 1 6 34.1 7.8
 -3 -1 6 35.5 9.2
 -3 -1 6 29.5 5.9
 -3 1 5 13.8 6.5
 -3 1 5 23.2 6.6
 -3 -1 5 19.2 5
 -3 1 4 607.14 37.6
 -3 1 4 638.94 36.4
 -3 -1 4 640.04 35.4
 -3 1 3 231.28 17.4
 3 1 -3 244.28 15.5
 -3 1 3 258.57 15.8
 -3 -1 3 259.97 15.1
 -3 1 2 1046.8 58.29
 3 1 -2 1055.39 56.29
 -3 1 2 1068.69 55.89
 3 -1 -2 1055.19 56.09
 3 -1 -2 995.2 58.29
 -3 -1 2 1092.79 56.19
 -3 1 1 50.09 6.4
 3 1 -1 47.6 5.1
 -3 -1 1 70.39 7.9
 3 -1 -1 42.7 6.2
 -3 1 0 1.3 2.5
 3 1 0 10.4 3.7
 3 -1 0 0 2.5
 -3 -1 0 6.4 3.6
 3 1 1 3.1 4.2
 -3 1 -1 6.5 2.9
 3 -1 1 6 4.5
 -3 -1 -1 5.8 4.5
 3 -1 1 8.4 2.9
 3 1 2 113.39 11.2
 -3 -1 -2 105.59 10.8
 3 -1 2 114.69 12.2
 3 1 3 377.46 23.4
 -3 -1 -3 354.06 23.3
 3 -1 3 346.37 24.1
 3 1 4 0.8 5
 -3 -1 -4 4.4 5.6
 3 -1 4 5.1 5.8
 3 1 5 208.58 17.7
 -3 -1 -5 225.68 19.1
 3 -1 5 186.68 18.8
 3 1 6 200.08 18.1
 3 -1 6 185.78 18.5
 -3 -1 -6 200.08 19.4
 3 1 7 126.89 15.5
 3 -1 7 138.39 16.4
 -3 -1 -7 115.59 16.5
 3 1 8 101.59 15.9
 3 -1 8 124.29 18.4
 3 1 9 76.39 14.9
 3 -1 9 84.49 16.5
 3 1 10 2.8 8.6
 3 -1 10 4.9 9.7
 3 1 11 17.4 10.8
 3 -1 11 3.4 5.9
 3 -1 11 13.8 10.8
 3 1 12 -1.8 7.3
 3 1 12 21.9 11.9
 3 -1 12 -0.7 6.6
 3 -1 12 4.6 10.5
 -3 2 12 12.4 8.5
 -3 2 12 12.6 12.1
 -3 -2 12 -2.1 9.7
 -3 2 11 260.97 24
 -3 2 11 211.98 23.9
 -3 -2 11 264.87 28.3
 -3 -2 11 247.48 18.4
 -3 2 10 5.3 8.2
 -3 2 10 0.9 7
 -3 -2 10 -15.4 7.6
 -3 -2 10 -0.2 3.9
 -3 2 9 225.98 21.3
 -3 2 9 228.28 22
 -3 -2 9 240.28 16.9
 -3 -2 9 217.88 25.7
 -3 2 8 70.59 11.9
 -3 2 8 69.79 12.4
 -3 -2 8 64.79 7.8
 -3 -2 8 67.39 14.3
 -3 2 7 24.1 7.4
 -3 2 7 30.4 9
 -3 -2 7 23.9 4.8
 -3 2 6 39.8 9.2
 -3 2 6 36 7.7
 -3 -2 6 30.7 4.7
 3 -2 -6 30 8.7
 -3 2 5 9.2 5.9
 -3 2 5 -4.4 4.7
 -3 -2 5 2.5 2.6
 3 -2 -5 9.7 5.5
 -3 2 4 3.6 4.3
 -3 2 4 -1.3 5.2
 3 -2 -4 2.6 4
 -3 -2 4 2 2.2
 -3 2 3 55.19 8.7
 3 2 -3 50.29 4.9
 -3 2 3 48.2 6
 3 -2 -3 48.9 6.2
 3 2 -2 3335.17 160.58
 -3 2 2 2902.41 160.68
 -3 2 2 2868.51 163.28
 3 -2 -2 3144.39 160.78
 -3 2 1 134.49 12.7
 3 -2 -1 149.88 12
 -3 -2 1 151.98 15
 -3 2 0 1039.8 57.79
 3 2 0 1072.89 59.19
 -3 -2 0 1109.69 58.69
 3 -2 0 1001.7 57.69
 3 2 1 3029.4 159.88
 -3 2 -1 3045.3 158.58
 3 -2 1 2824.02 158.68
 -3 -2 -1 3173.88 160.08
 3 2 2 577.14 33.6
 -3 2 -2 590.14 31.2
 3 -2 2 563.94 31.3
 -3 -2 -2 561.54 33.4
 3 2 3 0.5 4.6
 3 -2 3 0.5 1.9
 -3 -2 -3 0.7 4.6
 3 2 4 990.2 55.59
 -3 -2 -4 970.4 55.79
 3 -2 4 939.01 57.39
 3 2 5 89.29 13
 -3 -2 -5 99.09 13.4
 3 -2 5 118.79 14.9
 3 2 6 34.6 8.9
 3 -2 6 19.5 9
 -3 -2 -6 16.2 7.7
 3 2 7 12.4 8.3
 3 -2 7 14.5 9.5
 -3 -2 -7 26.1 10.1
 3 2 8 22.2 9.3
 3 -2 8 34.2 12.3
 -3 -2 -8 36.6 13.3
 3 2 9 43.4 12.5
 -3 -2 -9 42.7 21.7
 3 -2 9 50.19 14.8
 3 2 10 4.5 8.9
 3 -2 10 -4.1 3.8
 3 -2 10 7 11.9
 3 2 11 -4.2 7.8
 3 -2 11 4.8 5.4
 3 -2 11 3.4 9
 3 2 12 7.2 9.3
 3 -2 12 -2.4 11
 -3 3 12 -3.7 7.2
 -3 3 12 -10.3 6.3
 -3 -3 12 -6.7 9.9
 -3 3 11 -3.1 7.7
 -3 3 11 7.8 9.4
 -3 -3 11 -7.3 9.7
 -3 3 10 10.9 7.9
 -3 3 10 7.8 9.2
 -3 -3 10 5.9 16.9
 -3 -3 10 11.3 3.6
 -3 3 9 346.07 28.6
 -3 3 9 321.87 26.3
 -3 -3 9 389.56 33.3
 -3 -3 9 328.07 19.8
 -3 3 8 35.6 10.3
 -3 3 8 27.8 9.1
 -3 -3 8 21 3.7
 -3 3 7 56.99 11.9
 -3 3 7 61.59 10.8
 3 -3 -7 79.99 12.8
 -3 3 6 86.49 11.4
 -3 3 6 118.49 14.1
 3 -3 -6 111.29 12.4
 -3 3 5 207.08 15.8
 3 -3 -5 214.08 16.2
 -3 3 4 3.1 4.8
 3 -3 -4 -6.1 4
 3 3 -3 5 2.4
 -3 3 3 -6.5 4.6
 -3 3 3 1.2 4.3
 3 -3 -3 4.5 4.5
 -3 3 2 113.89 12.3
 3 -3 -2 146.79 11.1
 -3 3 1 941.71 54.89
 -3 -3 1 999.8 55.89
 3 -3 -1 975.1 53.69
 -3 3 0 130.39 11.3
 3 3 0 136.49 14.7
 -3 -3 0 137.09 13.9
 3 3 1 270.37 20.3
 -3 3 -1 270.97 17.7
 -3 -3 -1 302.37 19.8
 3 3 2 8.7 5.8
 -3 3 -2 13 3.3
 -3 -3 -2 7.6 6.1
 3 -3 2 5.9 3.5
 3 3 3 401.86 26.8
 3 -3 3 406.86 23.2
 -3 -3 -3 430.86 27
 3 3 4 339.97 24.1
 3 3 5 547.65 37.4
 -3 -3 -5 531.35 35
 3 3 6 125.99 15.1
 -3 -3 -6 132.19 15.5
 3 -3 6 120.89 16.9
 3 3 7 37.4 10.5
 -3 -3 -7 41.8 11
 3 -3 7 39.2 4.3
 3 -3 7 33.2 11.8
 3 3 8 18 9.8
 -3 -3 -8 28.9 11.8
 3 -3 8 28.9 4.9
 3 -3 8 34.8 13.1
 3 3 9 7.8 9.5
 -3 -3 -9 15 12.1
 3 -3 9 16.3 4.6
 3 -3 9 16.3 11.6
 3 3 10 0.1 9
 -3 -3 -10 9.4 13
 3 -3 10 4.7 3.6
 3 -3 10 -5 9
 3 3 11 -2.4 8.8
 3 -3 11 0.4 3.2
 3 -3 11 -2 9.3
 3 3 12 11.2 9.9
 3 -3 12 11.8 11.7
 -3 4 12 14.2 9
 -3 4 12 0.4 10.1
 -3 -4 12 9.5 11.4
 -3 4 11 2.7 8.1
 -3 4 11 -11.4 7.7
 -3 -4 11 -2.6 10.7
 -3 4 10 -9.6 6.9
 -3 4 10 3.2 8.4
 -3 -4 10 -7.3 9.2
 -3 4 9 44.9 11.2
 -3 4 9 42.7 12.5
 3 -4 -9 59.49 15.4
 -3 4 8 19.9 10.5
 -3 4 8 3.5 7.6
 3 -4 -8 11.7 9.1
 -3 4 7 102.39 13.9
 -3 4 7 98.89 15.9
 3 -4 -7 92.69 13.3
 -3 4 6 41.3 10.2
 -3 4 6 67.59 10.5
 3 -4 -6 47.8 10.3
 -3 4 5 36.5 7.8
 3 -4 -5 31.9 7.6
 -3 4 4 96.99 11.6
 3 -4 -4 127.99 12
 -3 4 3 797.92 41.3
 3 -4 -3 597.34 40.1
 -3 4 2 348.07 25.6
 -3 4 2 369.56 24.9
 3 -4 -2 383.66 24.4
 -3 -4 2 407.76 28.6
 -3 4 1 11.5 6.2
 3 -4 -1 19.9 7.9
 -3 -4 1 25.7 11
 3 4 0 38.5 9.8
 -3 4 0 26 6.3
 3 -4 0 24.7 8.2
 -3 -4 0 21.5 8.4
 3 4 1 550.44 35.8
 -3 4 -1 557.34 32.9
 -3 -4 -1 556.64 34.9
 3 4 2 519.25 35.7
 -3 4 -2 611.14 32.9
 -3 -4 -2 577.94 36.4
 -3 4 -3 509.05 28.1
 3 4 3 527.95 33.1
 -3 -4 -3 482.85 33.3
 3 4 4 13.1 7.9
 -3 -4 -4 11.5 7.4
 3 4 5 117.59 14.8
 -3 -4 -5 117.29 14.7
 3 4 6 -5.7 7
 -3 -4 -6 -2 7.1
 3 4 7 80.19 13.9
 3 -4 7 40.3 13
 -3 -4 -7 59.49 13.6
 3 4 8 -0.5 9.3
 -3 -4 -8 7 9.8
 3 -4 8 -9.9 8.7
 3 4 9 9 9.9
 -3 -4 -9 -5.8 10.4
 3 -4 9 -4.5 9.7
 3 4 10 36.2 12.2
 -3 -4 -10 44.4 22.5
 3 -4 10 46.8 16.4
 3 4 11 18.9 11.7
 3 -4 11 25.9 14
 -3 5 11 45.1 18.1
 -3 5 11 6.5 8.9
 -3 -5 11 12.8 13
 -3 5 10 47 13.8
 -3 5 10 46.5 12.5
 -3 5 9 11.1 9.4
 -3 5 9 11.3 8.3
 3 -5 -9 9.6 10.8
 -3 5 8 196.68 21.1
 -3 5 8 245.68 23.5
 3 -5 -8 219.58 22.8
 -3 5 7 -10.7 6.3
 -3 5 7 -0.9 7.6
 3 -5 -7 -0.1 7.3
 -3 5 6 36.2 9.6
 -3 5 6 34 10.7
 3 -5 -6 35.3 9.6
 -3 5 5 85.29 12.6
 3 -5 -5 90.59 14
 -3 5 4 3.6 6.6
 3 -5 -4 5.2 7
 -3 5 3 7.7 7.7
 -3 -5 3 20.2 9.7
 3 -5 -3 8.8 7.1
 -3 5 2 23.3 7.6
 3 -5 -2 22.2 8.3
 -3 -5 2 30.6 11.5
 -3 5 1 174.48 16.5
 -3 -5 1 210.88 20.6
 -3 5 0 5.2 5.3
 3 5 0 23 17.8
 -3 5 -1 6.4 5.2
 -3 -5 -1 -3 7.4
 3 5 2 196.58 32.2
 -3 5 -2 216.98 14.8
 -3 -5 -2 162.48 18.1
 -3 5 -3 36.6 5.4
 3 5 3 38.4 10.6
 -3 -5 -3 25.4 8.9
 3 5 4 45.9 10.5
 -3 5 -4 37.1 4.2
 -3 -5 -4 21.5 9.1
 3 5 5 89.79 14.1
 -3 -5 -5 72.69 13.3
 3 5 6 285.17 25.8
 -3 -5 -6 310.57 26.8
 3 5 7 127.19 18.9
 -3 -5 -7 132.49 20.4
 3 5 8 87.19 16.5
 -3 -5 -8 61.99 19.6
 3 -5 8 61.59 26.8
 3 5 9 40.3 13.4
 3 -5 9 33.3 14.8
 -3 -5 -9 35.2 14.2
 3 5 10 -3.7 10.7
 3 -5 10 13.1 12.9
 3 5 11 -1.7 9.9
 3 -5 11 -9.2 9.4
 -3 6 11 -5.2 12.2
 -3 6 11 9.9 10.1
 -3 6 10 -9 8.1
 -3 6 10 5.7 10
 3 -6 -10 -10 12.8
 -3 6 9 11.1 9.6
 -3 6 9 24.8 11.4
 3 -6 -9 1.2 11.5
 -3 6 8 15.2 9.9
 -3 6 8 5.3 8.9
 3 -6 -8 -9.2 8.3
 -3 6 7 103.89 17.3
 -3 6 7 97.89 15.4
 3 -6 -7 91.89 16
 -3 6 6 14.4 9.6
 -3 6 6 27.9 10.4
 3 -6 -6 34.4 11
 -3 6 5 16.7 10.3
 -3 6 5 19.9 9.4
 3 -6 -5 25.7 10
 -3 6 4 29.8 8.9
 -3 6 4 43.9 11
 3 -6 -4 14.6 8.6
 -3 -6 4 35.8 13.4
 -3 6 3 137.49 14.8
 -3 6 3 105.99 15.3
 -3 -6 3 150.58 21
 3 -6 -3 96.09 14.3
 -3 6 2 27 7.9
 3 -6 -2 17.4 8.8
 -3 -6 2 35.9 12.9
 -3 6 1 380.06 26.1
 -3 -6 1 392.76 30.1
 3 -6 -1 323.07 27
 -3 6 0 68.59 10.4
 3 -6 0 87.29 14.3
 -3 -6 0 71.29 14.6
 3 6 1 63.09 14.2
 -3 6 -1 64.79 9.6
 -3 -6 -1 55.39 11
 3 -6 1 48.6 13.3
 -3 6 -2 11.1 5.4
 3 6 2 -2 7.8
 -3 -6 -2 4.3 7.3
 3 6 3 152.68 18.5
 -3 6 -3 172.88 12.6
 -3 -6 -3 120.89 16.9
 -3 6 -4 84.19 7.1
 3 6 4 79.19 14.6
 -3 -6 -4 75.69 13.7
 3 6 5 -9.4 8.4
 -3 -6 -5 -7.1 8.4
 3 6 6 150.78 21.5
 -3 -6 -6 162.08 21.6
 3 6 7 13.9 11.6
 -3 -6 -7 2.2 11
 3 6 8 5.2 10.6
 -3 -6 -8 1.6 11.5
 3 6 9 17 11.6
 3 -6 9 20.4 14.1
 -3 -6 -9 6.1 12.8
 3 6 10 19.7 12.2
 3 -6 10 -0.5 13.1
 -3 7 10 6 9.1
 -3 7 10 -2.6 9.4
 3 -7 -10 16.8 14.8
 -3 7 9 9.3 9.7
 -3 7 9 -6 7.8
 3 -7 -9 -0.1 11.2
 -3 7 8 0.1 8.9
 -3 7 8 -6.5 7.6
 3 -7 -8 1.4 11.3
 -3 7 7 29.9 12.1
 -3 7 7 46.5 13.2
 3 -7 -7 45.1 13.8
 -3 7 6 0.8 8.4
 -3 7 6 -8.2 8.4
 3 -7 -6 2.4 10.1
 -3 7 5 11.2 8.6
 -3 -7 5 6 13.9
 3 -7 -5 -1 8.9
 -3 7 4 21.7 10.3
 -3 7 4 21.1 9.5
 -3 -7 4 51.29 17.2
 3 -7 -4 4.8 9.4
 -3 7 3 1.9 6.7
 3 -7 -3 0.6 8.3
 -3 7 2 -2.7 5.3
 -3 -7 2 -10.5 12.2
 3 -7 -2 -9.7 8.2
 3 -7 -1 46.3 12.4
 -3 7 0 45.5 9.6
 -3 -7 0 58.49 14.5
 3 -7 0 84.69 15.6
 3 7 1 10.4 11.2
 -3 7 -1 3.4 10.6
 -3 -7 -1 5.5 9.8
 3 -7 1 36.1 13.7
 3 7 2 24.6 12.5
 -3 7 -2 15 6.7
 3 -7 2 13 12.6
 -3 -7 -2 -6.6 8.6
 3 7 3 2.3 10.5
 -3 7 -3 -1.4 4.6
 -3 -7 -3 -10.2 9.1
 3 7 4 104.19 18
 -3 7 -4 102.89 9.1
 -3 -7 -4 95.99 16.6
 3 7 5 55.99 15.6
 -3 -7 -5 67.59 15.3
 3 7 6 39.4 13.9
 3 7 7 18.8 11.7
 -3 -7 -7 -5.7 12
 3 7 8 26.2 13.3
 -3 -7 -8 27.6 15.9
 3 7 10 -2.2 12.2
 3 -7 10 12.9 16.1
 -3 8 9 8.6 10.4
 3 -8 -9 18.7 14.2
 -3 8 8 13.6 11.2
 -3 8 8 25.9 10.8
 -3 8 7 -5.5 8.3
 -3 8 7 17.2 10.7
 3 -8 -7 7.7 12
 -3 8 6 30.2 11.7
 -3 8 6 12.2 9.7
 3 -8 -6 36.1 14.6
 -3 8 5 11.8 9.8
 -3 8 5 12.5 10.8
 3 -8 -5 22.9 12.5
 -3 8 4 21.6 9.3
 3 8 -4 5.2 5.2
 3 -8 -4 15.6 11.1
 -3 8 3 31.9 10.6
 -3 -8 3 18.5 20
 3 -8 -3 21.3 10.9
 -3 8 2 -7.3 6
 3 -8 -2 3.3 10.2
 -3 -8 2 -30.8 14
 -3 8 1 6.3 7.3
 3 -8 -1 -0.3 12.9
 -3 -8 1 7 14.6
 3 -8 0 31.6 16.2
 -3 -8 0 19.4 19.1
 -3 8 -1 -0.4 6.3
 -3 -8 -1 17.7 17
 3 -8 1 15.6 15
 -3 8 -2 3.8 6.3
 3 8 2 37.5 13.7
 -3 -8 -2 15.6 14.1
 3 -8 2 24.3 19.4
 3 8 3 26.2 13.9
 -3 8 -3 17.1 7.3
 3 -8 3 26.8 17.6
 3 8 4 18 13.4
 -3 8 -4 40.4 6.8
 -3 -8 -4 14.5 12.8
 3 8 5 141.39 21.4
 -3 -8 -5 79.79 18.1
 3 8 6 12 12.3
 -3 -8 -6 10.5 13
 3 8 7 52.09 15.2
 -3 -8 -7 29.1 18.9
 3 8 9 11.8 12.3
 -3 9 8 16.7 11.3
 3 -9 -8 2.5 15.6
 -3 9 7 -1.8 9.1
 -3 9 7 16.6 11.9
 3 -9 -7 -1.2 18.4
 -3 9 6 15.2 10
 -3 9 6 -2 9.1
 3 -9 -6 2.9 14.6
 -3 9 5 5.8 9.4
 3 -9 -5 7.5 12.1
 -3 9 4 13.3 9.2
 3 9 -4 5.3 6.7
 3 -9 -4 11.5 11.2
 3 9 -3 8.7 7.1
 -3 9 3 12.8 9.3
 3 -9 -3 9.7 10.7
 -3 9 2 -6.7 6.5
 3 -9 -2 0.1 10.7
 -3 9 1 0.9 6.8
 -3 9 0 5.4 7.7
 -3 -9 0 4.3 14.6
 3 -9 0 0.7 15.6
 -3 9 -1 14.7 8.8
 3 -9 1 -7.8 16.4
 -3 -9 -1 13.7 13.7
 -3 9 -2 22.3 8.7
 -3 -9 -2 15.8 11.6
 3 -9 2 30.2 19.2
 -3 9 -3 87.09 16.7
 3 9 3 77.39 19.9
 -3 -9 -3 94.19 18.9
 3 9 4 -9.2 11.7
 -3 9 -4 12.9 6
 -3 -9 -4 28.8 13.3
 3 9 5 45.7 16.5
 3 9 6 2 13.7
 3 9 7 26.9 14.3
 3 9 8 3.3 12.1
 3 -10 -7 6 17.4
 -3 10 6 16.2 10.2
 3 -10 -6 31.9 15.2
 3 10 -5 1.7 3.1
 -3 10 5 -9.5 7.7
 3 -10 -5 5.5 11.7
 -3 10 4 -12.6 7.3
 3 -10 -4 13 12
 3 10 -3 17.2 8.6
 -3 10 3 15.3 11.1
 3 -10 -3 10.2 11.4
 -3 10 2 4.9 9.6
 3 -10 -2 0.7 11.4
 -3 10 1 6.4 8.5
 3 -10 -1 -10.2 12
 -3 10 0 10.9 9.6
 -3 10 -1 18.8 11.3
 -3 10 -2 28.2 10
 -3 10 -3 21.2 9
 -3 10 -4 20.7 8.5
 3 10 4 29.5 16.5
 3 10 5 16.9 14.2
 3 10 6 7.6 14
 3 11 -4 5.4 5.5
 -3 11 4 -3 8.1
 -3 11 3 -8.8 9.9
 3 11 -3 -9.1 7.1
 -3 11 2 17.7 9.2
 3 11 -2 -1.7 8.6
 -3 11 1 13 10.7
 3 11 -1 0.6 8.2
 -3 11 0 -10.3 7.7
 -3 11 -1 15.4 12.8
 -3 11 -2 1.9 9.3
 -3 11 -3 25.4 10.5
 -3 11 -4 9.4 4.6
 -4 0 12 10.7 10
 -4 0 12 -5.5 6
 -4 0 11 6.9 6.1
 -4 0 11 -6.3 7.6
 -4 0 10 255.77 25
 -4 0 10 238.38 22.1
 -4 0 9 -0.6 5.6
 -4 0 9 8.7 8.2
 -4 0 8 246.28 20.7
 -4 0 8 265.77 22.4
 -4 0 7 -8.2 3.5
 -4 0 6 155.58 13.5
 -4 0 6 145.49 14.8
 -4 0 5 -1.9 4.1
 -4 0 5 -5.8 4.9
 -4 0 4 304.97 20.1
 -4 0 3 -0.5 3.2
 4 0 -3 2.7 4
 -4 0 2 168.98 12
 4 0 -2 150.18 12.1
 4 0 -1 2 3
 -4 0 1 2.3 3
 4 0 -1 -2.9 3.3
 -4 0 1 -1.8 2.7
 4 0 0 160.28 10.4
 4 0 0 161.58 10.1
 -4 0 0 155.68 10.4
 -4 0 0 167.98 10.2
 4 0 1 -2.4 3.7
 -4 0 -1 1.5 4.1
 4 0 2 9999 520.85
 -4 0 -2 9912.21 521.05
 -4 0 -3 -2.8 5.3
 4 0 3 -2 4.4
 -4 0 -4 1290.77 76.79
 4 0 4 1421.86 76.69
 -4 0 -5 -3.3 6.3
 4 0 5 -1.4 5.9
 -4 0 -6 506.05 36.2
 4 0 6 513.65 34.8
 4 0 7 -9.1 5.4
 4 0 8 14.5 8.8
 4 0 9 -8.5 6.7
 4 0 10 13.4 10.4
 4 0 11 -5.1 7.3
 4 0 12 17.3 11.9
 4 0 12 5.8 7.7
 -4 1 12 -1.7 6.1
 -4 1 12 -6.3 7.5
 -4 -1 12 -6.2 8.7
 -4 -1 12 -5.8 5
 -4 1 11 142.39 22.3
 -4 1 11 117.19 16.9
 -4 -1 11 127.29 20.7
 -4 -1 11 88.49 13.9
 -4 1 10 32.7 10.7
 -4 1 10 33.3 10.3
 -4 -1 10 14.5 6.3
 -4 -1 10 12.3 9.8
 -4 1 9 -4.8 6.7
 -4 1 9 9.8 7
 -4 -1 9 0.5 5
 -4 -1 9 -5.5 7.4
 -4 1 8 25.6 8.3
 -4 1 8 17.2 7.6
 -4 -1 8 17.2 9.3
 -4 -1 8 11.9 5.5
 -4 1 7 122.39 13.2
 -4 1 7 127.39 15.4
 -4 -1 7 114.59 14.5
 -4 -1 7 93.59 10.5
 -4 1 6 16.3 6.4
 -4 1 6 12.7 6.2
 -4 -1 6 16.1 5.1
 -4 1 5 9.6 6.1
 -4 1 5 17.8 6.1
 -4 -1 5 9.6 4.4
 -4 1 4 21.5 6.3
 4 1 -4 18.3 5.3
 -4 1 4 32.4 5.9
 -4 -1 4 29.8 5.1
 4 1 -3 246.68 16
 -4 1 3 255.67 18.1
 -4 1 3 253.67 15.7
 -4 -1 3 267.87 15.7
 -4 1 2 312.07 20.7
 4 1 -2 351.66 18.9
 4 -1 -2 270.27 20.5
 -4 -1 2 328.97 18.7
 4 1 -1 274.37 19
 4 1 -1 305.17 17
 -4 1 1 285.67 18.2
 -4 -1 1 276.77 18.9
 4 -1 -1 271.97 18.2
 4 1 0 155.08 11.2
 -4 1 0 129.69 9.9
 4 -1 0 135.19 9.9
 -4 -1 0 139.09 11
 4 -1 0 138.39 10.1
 -4 1 -1 12.9 3.9
 4 1 1 2.1 4.9
 -4 -1 -1 2.2 5.1
 4 -1 1 13.4 5.4
 4 -1 1 18.5 4.1
 4 1 2 1934.81 102.09
 4 -1 2 1931.01 100.49
 -4 -1 -2 1822.02 101.99
 4 -1 2 1911.41 102.89
 4 1 3 1134.69 61.69
 -4 -1 -3 1044.1 61.49
 4 -1 3 1122.69 62.59
 4 1 4 160.38 14.9
 4 -1 4 143.39 15.1
 -4 -1 -4 141.19 14.7
 4 1 5 423.76 28.8
 -4 -1 -5 406.86 29
 4 -1 5 412.56 37.7
 4 1 6 149.99 15.5
 4 -1 6 161.28 16.7
 -4 -1 -6 127.59 16.1
 4 1 7 20.8 8.6
 -4 -1 -7 38.1 11.6
 4 -1 7 31.4 9.7
 4 1 8 44.4 11
 4 -1 8 29.5 11.2
 -4 -1 -8 33.3 13.1
 4 1 9 33.6 11.7
 4 -1 9 53.89 14.2
 4 1 10 -4.5 8
 4 1 11 12.8 9.6
 4 -1 11 7.3 10.6
 4 1 12 -0.8 9.3
 4 -1 12 -0.1 4.8
 4 -1 12 -5.9 9.5
 -4 2 12 23.3 10.7
 -4 2 12 6.3 7.9
 -4 -2 12 16.3 11.1
 -4 2 11 3.5 8.7
 -4 2 11 0.4 7.5
 -4 -2 11 -2.4 8.7
 -4 -2 11 1.3 4
 -4 2 10 31.8 11.1
 -4 2 10 35.3 10.6
 -4 -2 10 52.09 7.8
 -4 -2 10 47.4 14.8
 -4 2 9 170.48 18.2
 -4 2 9 170.08 18.8
 -4 -2 9 161.18 13.5
 -4 -2 9 178.78 22.4
 -4 2 8 8.9 6.9
 -4 2 8 9.2 7.1
 -4 -2 8 8.6 4.3
 -4 -2 8 -4 7.2
 -4 2 7 22.5 6.9
 -4 2 7 22.1 7.8
 -4 -2 7 9.4 3.9
 -4 2 6 55.49 10
 -4 2 6 44.2 8.1
 -4 -2 6 45.2 5.8
 -4 2 5 176.98 13.7
 -4 2 5 161.48 16.1
 -4 -2 5 181.68 11.5
 4 -2 -5 158.48 14
 4 2 -4 4.5 3.7
 -4 2 4 14.2 6.5
 -4 2 4 7.2 4.3
 -4 -2 4 11.7 3.2
 4 -2 -4 13.7 5
 4 2 -3 134.59 8.7
 -4 2 3 120.49 8.7
 -4 2 3 99.29 11.4
 4 -2 -3 116.79 8.8
 4 2 -2 2117.29 104.29
 -4 2 2 1923.61 106.99
 4 -2 -2 2057.99 103.69
 -4 -2 2 1781.62 106.49
 -4 2 1 746.83 42.6
 4 2 -1 723.73 43.2
 4 -2 -1 729.03 42.5
 4 -2 -1 729.23 40.3
 -4 -2 1 766.92 42.9
 -4 2 0 190.28 13.9
 4 2 0 204.58 17.8
 -4 -2 0 201.88 16.6
 4 -2 0 181.78 13.8
 -4 2 -1 119.59 9.3
 4 2 1 120.99 12.7
 4 -2 1 121.09 9.6
 -4 -2 -1 144.69 13.1
 4 2 2 184.98 14.6
 -4 2 -2 197.08 11.9
 4 -2 2 181.68 11.8
 -4 -2 -2 186.48 14.4
 4 2 3 395.06 25.3
 4 -2 3 392.96 22.2
 -4 -2 -3 392.86 25.3
 4 2 4 91.79 11.7
 4 -2 4 86.39 12.8
 -4 -2 -4 87.69 12.6
 4 -2 4 79.49 7.1
 4 2 5 261.27 23.2
 -4 -2 -5 273.77 21.5
 4 -2 5 262.17 22.7
 4 2 6 -9.6 5.3
 4 -2 6 0.4 6.7
 -4 -2 -6 -1.1 5.2
 4 2 7 -5.6 6.3
 -4 -2 -7 -9 6.8
 4 -2 7 -7.4 6.6
 4 2 8 6.1 8.4
 -4 -2 -8 20.8 11.2
 4 -2 8 9.5 9.9
 4 2 9 18.5 10.3
 4 -2 9 9.5 10.9
 -4 -2 -9 30.4 13.6
 4 2 10 -11.6 6.8
 4 -2 10 0.6 9.3
 4 2 11 31.5 11.2
 4 -2 11 12.8 7
 4 -2 11 9.2 11.7
 4 2 12 42.3 13
 4 -2 12 34.7 13.6
 -4 3 12 5.3 9.5
 -4 3 12 5.5 8.5
 -4 -3 12 18 13.2
 -4 3 11 15.9 11
 -4 3 11 28.7 10.4
 -4 -3 11 24 13.2
[truncated: 1,253,221 more chars]
