# Supplementary material for: The role of alkyl chain length in the melt and solution crystallization of paliperidone aliphatic prodrugs
Source: IUCrJ. 2024 Jan 1;11(Pt 1):23–33. doi: 10.1107/S2052252523009582 (PMC10833388; doi:10.1107/S2052252523009582)
Supplement: Supplementary file 2 [file m-11-00023-PC4sup2.hkl]

#
# h,k,l, Fc-squared, Fo-squared, sigma(Fo-squared), status flag
#
data_PC4
_shelx_title ' zz_a.res in P2(1)/c'
_shelx_refln_list_code          4
_shelx_F_calc_maximum      259.79
_exptl_crystal_F_000      1056.00
_reflns_d_resolution_high  0.8382

loop_
 _space_group_symop_operation_xyz
 'x, y, z'
 '-x, y+1/2, -z+1/2'
 '-x, -y, -z'
 'x, -y-1/2, z-1/2'

_cell_length_a    23.2952
_cell_length_b    10.1787
_cell_length_c    10.6479
_cell_angle_alpha  90.000
_cell_angle_beta   97.284
_cell_angle_gamma  90.000

_shelx_F_squared_multiplier     1.000

loop_
 _refln_index_h
 _refln_index_k
 _refln_index_l
 _refln_F_squared_calc
 _refln_F_squared_meas
 _refln_F_squared_sigma
 _refln_observed_status
   3   0   0        780.88        650.89        22.39 o
   4   0   0       1449.67       1320.15        38.23 o
   5   0   0       1546.08       1475.25        46.04 o
   6   0   0         15.58        185.26        26.29 o
   7   0   0       1423.84       1573.98        51.32 o
   8   0   0        845.17        928.03        42.02 o
   9   0   0         26.54         -0.76        31.66 o
  10   0   0       4926.47       5315.84       180.42 o
  11   0   0      30987.51      34206.24       842.89 o
  12   0   0        183.73        209.69        46.60 o
  13   0   0          0.03         -7.77        31.66 o
  14   0   0        338.56        429.38        47.41 o
  15   0   0        100.89        173.84        38.08 o
  16   0   0        144.02        193.52        38.18 o
  17   0   0         87.34         92.37        33.77 o
  18   0   0        483.97        503.21        57.22 o
  19   0   0        759.93        862.60        70.55 o
  20   0   0        106.97          1.75        83.34 o
  21   0   0        386.72        430.80        62.09 o
  22   0   0          0.58        -21.98        35.16 o
  23   0   0        114.02        109.35        44.75 o
  24   0   0          3.83        -37.08        37.08 o
  25   0   0         30.12          9.45        48.99 o
  26   0   0         33.00        -31.12       103.35 o
  27   0   0        142.62        190.46       137.97 o
   1   1   0        291.46        276.87         8.55 o
   2   1   0        692.39        676.03        14.14 o
   3   1   0         82.83         93.06         9.80 o
   4   1   0       2733.63       2760.24        45.39 o
   5   1   0       1374.28       1312.20        32.62 o
   6   1   0         21.20         58.43        13.43 o
   7   1   0        348.19        348.67        20.47 o
   8   1   0        874.73        960.63        30.71 o
   9   1   0        729.88        717.10        29.09 o
  10   1   0        720.09        732.42        30.95 o
  11   1   0         15.41         12.41        14.27 o
  12   1   0       2305.27       2451.29        72.52 o
  13   1   0       1269.89       1300.00        43.76 o
  14   1   0         44.32         80.83        20.18 o
  15   1   0        214.74        243.83        26.34 o
  16   1   0        120.98        134.33        26.99 o
  17   1   0        681.65        739.66        65.37 o
  18   1   0        614.46        685.10        50.33 o
  19   1   0         83.77        148.56        30.69 o
  20   1   0       1094.56       1188.35        63.50 o
  21   1   0         22.24         29.20        37.85 o
  22   1   0        281.01        313.88        46.72 o
  23   1   0         21.16        -25.96        25.96 o
  24   1   0          6.57        -18.44        29.60 o
  25   1   0          2.68         13.64        38.28 o
  26   1   0          9.96        -11.23        30.30 o
  27   1   0          9.44         76.82        33.75 o
   0   2   0        270.12        341.97        29.07 o
   1   2   0      11458.06      11682.42       135.61 o
   2   2   0          3.85         21.85        13.13 o
   3   2   0       2692.20       2762.25        53.60 o
   4   2   0       5262.45       5133.17        70.85 o
   5   2   0       3462.32       3437.99        53.79 o
   6   2   0        736.67        741.94        24.60 o
   7   2   0        278.59        242.53        17.93 o
   8   2   0          6.07         16.86        12.96 o
   9   2   0         63.53         64.33        15.74 o
  10   2   0        354.72        449.54        25.92 o
  11   2   0         46.12         57.61        19.07 o
  12   2   0        795.34        935.88        39.35 o
  13   2   0        875.61       1016.78       107.59 o
  14   2   0         83.36        129.88        20.58 o
  15   2   0        529.85        645.69        38.39 o
  16   2   0          2.28        -12.01        16.69 o
  17   2   0         48.49         50.27        20.42 o
  18   2   0        227.45        260.82        31.01 o
  19   2   0        915.46        892.68        55.36 o
  20   2   0        117.31        105.89        33.48 o
  21   2   0         48.62        124.90        43.49 o
  22   2   0        289.33        407.75        50.09 o
  23   2   0          0.81        -24.70        24.70 o
  24   2   0         23.03         25.80        27.45 o
  25   2   0         28.47        117.34        33.56 o
  26   2   0          9.16        -22.64        30.39 o
  27   2   0          0.10         -4.97        37.68 o
   1   3   0        582.42        593.42        24.30 o
   2   3   0       4683.06       4915.43        74.30 o
   3   3   0         20.40         21.60        11.13 o
   4   3   0         45.25         19.83        10.54 o
   5   3   0       1505.32       1469.56        35.65 o
   6   3   0        501.08        488.31        24.34 o
   7   3   0        234.39        320.02        21.90 o
   8   3   0        153.08        182.21        18.77 o
   9   3   0         89.95         68.74        15.42 o
  10   3   0        125.04        121.62        17.66 o
  11   3   0       4416.31       4903.69        95.79 o
  12   3   0       1602.15       1622.46        41.43 o
  13   3   0        215.66        331.36        47.67 o
  14   3   0        237.74        278.36        24.71 o
  15   3   0          3.17         18.74        18.69 o
  16   3   0        137.19        126.90        21.40 o
  17   3   0         47.12         36.04        19.25 o
  18   3   0         59.21         88.88        21.30 o
  19   3   0         91.30         81.72        22.81 o
  20   3   0         62.71         84.19        26.89 o
  21   3   0        423.03        450.85        49.69 o
  22   3   0          0.03         16.02        26.18 o
  23   3   0         56.43         35.93        37.51 o
  24   3   0         17.14        -25.43        25.43 o
  25   3   0          0.92        -39.85        41.39 o
  26   3   0          0.01         35.45        32.15 o
   0   4   0        642.59        519.42        77.07 o
   1   4   0        932.90        820.11        31.17 o
   2   4   0       1459.44       1638.15        43.34 o
   3   4   0        159.25        174.68        19.32 o
   4   4   0        224.96        272.10        24.00 o
   5   4   0         15.57         13.63        11.93 o
   6   4   0       2358.30       2613.10        54.50 o
   7   4   0       1664.36       1804.07        60.09 o
   8   4   0         41.25         49.27        15.24 o
   9   4   0        240.70        363.54        25.37 o
  10   4   0        998.14       1049.88        36.07 o
  11   4   0         16.32          9.33        14.30 o
  12   4   0        192.73        199.29        25.03 o
  13   4   0        413.30        496.20        30.72 o
  14   4   0        132.58        106.40        18.66 o
  15   4   0          6.63        -14.34        14.34 o
  16   4   0         14.88          7.99        16.11 o
  17   4   0        126.95        177.10        24.52 o
  18   4   0         28.14         20.09        20.01 o
  19   4   0          2.28          9.70        19.49 o
  20   4   0        380.08        449.19        35.77 o
  21   4   0         29.23          2.26        21.79 o
  22   4   0        223.71        265.47        36.40 o
  23   4   0         30.55         29.65        26.99 o
  24   4   0         13.84         17.86        30.59 o
  25   4   0         16.59         -9.45        25.64 o
  26   4   0          1.16        -13.57        41.42 o
   1   5   0          3.22         -5.67        13.43 o
   2   5   0       1508.02       1559.42        50.68 o
   3   5   0        307.25        340.25        27.07 o
   4   5   0        171.42        235.70        23.99 o
   5   5   0         16.60          5.39        14.49 o
   6   5   0         15.80         23.29        14.87 o
   7   5   0         50.25         53.15        15.81 o
   8   5   0        178.72        244.99        23.52 o
   9   5   0        660.61        760.14        33.44 o
  10   5   0         38.42         57.40        16.65 o
  11   5   0          0.74        -10.78        16.58 o
  12   5   0        232.86        216.43        34.57 o
  13   5   0        746.15        911.68        46.15 o
  14   5   0        135.48        157.02        26.35 o
  15   5   0        324.27        445.22        30.71 o
  16   5   0        137.59        160.64        22.44 o
  17   5   0          0.59          8.81        16.60 o
  18   5   0          3.24          4.18        20.58 o
  19   5   0          0.38         -0.45        20.66 o
  20   5   0        145.85        235.11        46.74 o
  21   5   0        173.94        156.38        47.55 o
  22   5   0         28.88         30.56        26.24 o
  23   5   0         82.57         76.51        26.55 o
  24   5   0         29.86         28.03        38.74 o
  25   5   0          0.18         -2.81        28.64 o
   0   6   0        138.57        137.08        34.80 o
   1   6   0        272.85        403.13        32.14 o
   2   6   0       2344.02       2519.06        63.20 o
   3   6   0         37.19         88.26        23.70 o
   4   6   0        644.52        711.01        53.15 o
   5   6   0        849.47        793.63        37.52 o
   6   6   0         50.19         31.07        17.41 o
   7   6   0        242.43        233.64        28.49 o
   8   6   0         57.88         63.95        20.40 o
   9   6   0        517.29        584.82        34.61 o
  10   6   0          2.87        -12.03        15.04 o
  11   6   0        252.02        359.31        30.58 o
  12   6   0        963.98        926.12        46.48 o
  13   6   0        281.14        315.90        29.79 o
  14   6   0        920.67        979.49        43.90 o
  15   6   0          2.54          4.27        18.51 o
  16   6   0          5.29         26.29        19.68 o
  17   6   0         89.37        108.79        22.88 o
  18   6   0        486.58        510.86        35.94 o
  19   6   0         10.13         29.57        20.50 o
  20   6   0        354.08        263.73        32.43 o
  21   6   0          2.70         -1.41        22.12 o
  22   6   0        193.95        156.33        37.89 o
  23   6   0          0.23        -23.80        23.80 o
   1   7   0        825.16        896.97        41.98 o
   2   7   0        602.87        660.71        42.87 o
   3   7   0         23.13         16.91        18.05 o
   4   7   0        121.34        102.27        23.47 o
   5   7   0         58.85        111.05        22.05 o
   6   7   0        426.12        478.69        36.54 o
   7   7   0          3.01        -17.59        17.59 o
   8   7   0          3.31         20.35        20.76 o
   9   7   0        999.73       1063.91        56.31 o
  10   7   0        231.15        226.88        33.36 o
  11   7   0         27.17         -1.97        21.66 o
  12   7   0        106.71        115.81        24.45 o
  13   7   0        204.72        261.71        35.43 o
  14   7   0        312.35        372.96        33.47 o
  15   7   0          3.88        -20.63        20.63 o
  16   7   0         12.50         41.74        22.13 o
  17   7   0          5.58        -17.08        23.15 o
  18   7   0          4.63         62.39        40.28 o
  19   7   0         28.46         44.28        22.07 o
  20   7   0        492.49        613.57        43.31 o
  21   7   0          0.97         -3.76        23.71 o
  22   7   0         35.24         67.32        32.47 o
   0   8   0        130.41        273.93        62.14 o
   1   8   0        351.32        490.19        40.33 o
   2   8   0        148.89        141.99        27.10 o
   3   8   0         23.52         17.98        20.05 o
   4   8   0          0.00         -2.42        19.42 o
   5   8   0         34.49         17.60        19.65 o
   6   8   0          6.49          8.82        20.99 o
   7   8   0         10.91          2.22        26.39 o
   8   8   0         64.72         75.78        25.60 o
   9   8   0         23.89         22.82        23.46 o
  10   8   0         11.16         50.39        25.84 o
  11   8   0        779.79        906.07        60.12 o
  12   8   0         21.22         77.74        25.46 o
  13   8   0        370.09        402.95        46.99 o
  14   8   0        302.28        346.92        45.18 o
  15   8   0        256.59        240.25        53.71 o
  16   8   0          0.05         75.68        32.07 o
  17   8   0        135.46        162.33        27.64 o
  18   8   0         65.14         86.46        24.99 o
  19   8   0          0.42         13.69        22.72 o
  20   8   0         23.07        -10.13        29.83 o
   1   9   0        236.25        272.90        33.33 o
   2   9   0         24.88         45.51        34.43 o
   3   9   0        193.82        219.17        36.62 o
   4   9   0        424.50        454.86        49.41 o
   5   9   0         20.91         39.43        27.74 o
   6   9   0          1.46        -10.82        23.62 o
   7   9   0        543.65        576.83        50.23 o
   8   9   0         31.17         40.54        26.21 o
   9   9   0          0.22         -9.51        23.02 o
  10   9   0        309.54        447.65        45.62 o
  11   9   0        256.63        300.16        39.87 o
  12   9   0         53.74         57.69        28.49 o
  13   9   0        334.99        354.18        56.82 o
  14   9   0          1.43         29.09        28.76 o
  15   9   0         80.99         68.51        30.40 o
  16   9   0        105.76        156.51        38.20 o
  17   9   0         21.09         22.51        38.62 o
  18   9   0          0.04         28.19        29.85 o
   0  10   0          0.05         15.78        34.41 o
   1  10   0        278.37        275.38        46.98 o
   2  10   0        175.31        177.80        68.65 o
   3  10   0        417.85        537.75        60.36 o
   4  10   0        252.98        268.39        57.54 o
   5  10   0         64.56         14.00        47.53 o
   6  10   0         49.54         31.77        30.78 o
   7  10   0         22.56         48.89        35.20 o
   8  10   0        388.89        451.64        87.42 o
   9  10   0         10.12         14.26        45.76 o
  10  10   0        568.11        716.84        89.90 o
  11  10   0         65.20         27.87        93.79 o
  12  10   0         55.43         88.24        47.53 o
  13  10   0         13.40        -16.87        49.88 o
  14  10   0         26.77        -43.15        43.15 o
  15  10   0         25.16         33.03        40.00 o
   1  11   0          0.11        -33.34        33.34 o
   2  11   0          3.34         18.54        35.26 o
   3  11   0        350.25        464.72       163.06 o
   4  11   0         35.43         66.40        46.64 o
   5  11   0         10.16         14.29        75.27 o
   6  11   0         56.70         85.24        92.17 o
   7  11   0         51.18        -27.27        36.63 o
   8  11   0        209.65        208.84        47.92 o
   9  11   0          0.10         42.02        40.91 o
  10  11   0         13.01        -31.63        31.63 o
  11  11   0         40.42         57.16        38.21 o
   0  12   0          2.05         72.88        78.26 o
   1  12   0         32.60         88.98        51.97 o
   2  12   0          0.23        -39.74        44.13 o
   3  12   0          3.01        -42.93        45.41 o
   4  12   0        149.74        197.48        67.21 o
 -27   1   1          0.16         28.98        30.36 o
 -26   1   1         31.07         27.42        27.92 o
 -25   1   1          5.39        -29.46        30.31 o
 -24   1   1          0.05        -18.50        29.87 o
 -23   1   1         58.55        -13.16        23.49 o
 -22   1   1          1.34         14.64        23.40 o
 -21   1   1        247.45        200.41        33.65 o
 -20   1   1         29.17         11.95        26.63 o
 -19   1   1        108.29         62.16        25.35 o
 -18   1   1        585.51        583.24        41.54 o
 -17   1   1          4.33          0.39        20.32 o
 -16   1   1       1359.61       1319.70        50.06 o
 -15   1   1         21.35         20.04        16.33 o
 -14   1   1         97.98        109.15        27.68 o
 -13   1   1       1375.45       1248.41        44.70 o
 -12   1   1       2930.06       2865.32        65.85 o
 -11   1   1       3925.65       3629.00        72.31 o
 -10   1   1        218.32        252.75        22.09 o
  -9   1   1        157.72        177.62        15.26 o
  -8   1   1          9.02         11.41         9.53 o
  -7   1   1       1648.80       1456.93        29.56 o
  -6   1   1          0.00         -6.14         9.17 o
  -5   1   1       2087.72       1834.01        25.92 o
  -4   1   1        253.41        278.88        10.56 o
  -3   1   1          0.60         10.81         5.24 o
  -2   1   1          0.16         -1.03         5.49 o
  -1   1   1        341.68        309.45        10.94 o
   0   1   1       2597.06       2170.49        38.01 o
   1   1   1         12.76         15.85         6.54 o
   2   1   1        959.42        795.85        48.99 o
   3   1   1       1602.28       1230.93        64.86 o
   4   1   1        820.14        851.55        22.22 o
   5   1   1        826.66        696.29        31.99 o
   6   1   1         11.82         13.09        14.19 o
   7   1   1        143.11        189.84        31.86 o
   8   1   1       1596.81       1341.29        51.92 o
   9   1   1       2044.55       1861.67        65.46 o
  10   1   1        711.83        725.92        35.62 o
  11   1   1       4797.05       4635.67       106.63 o
  12   1   1         25.18         25.96        23.17 o
  13   1   1       1391.36       1299.73        68.40 o
  14   1   1         58.41         70.45        22.55 o
  15   1   1          6.84         12.98        34.74 o
  16   1   1        223.01        263.67        34.72 o
  17   1   1          7.93          8.34        24.23 o
  18   1   1         34.88         77.93        33.01 o
  19   1   1        217.91        216.99        33.32 o
  20   1   1        207.10        217.92        34.69 o
  21   1   1         73.11         21.13        32.08 o
  22   1   1        229.10        132.68        44.84 o
  23   1   1         57.89         -2.67        27.72 o
  24   1   1          1.98         27.85        34.94 o
  25   1   1          1.34         -2.73        30.87 o
  26   1   1         26.93         56.19        41.41 o
  27   1   1         38.17         13.06        53.47 o
 -27   2   1          1.13        -19.48        28.37 o
 -26   2   1          0.00         71.62        37.68 o
 -25   2   1         24.23         14.84        59.59 o
 -24   2   1        259.88        204.99        37.44 o
 -23   2   1         23.28        -24.71        24.71 o
 -22   2   1        104.16         44.91        24.90 o
 -21   2   1          2.86          7.01        21.95 o
 -20   2   1         28.73         46.58        28.38 o
 -19   2   1          7.15         16.80        23.95 o
 -18   2   1          6.34         34.77        19.73 o
 -17   2   1          7.77          9.09        16.79 o
 -16   2   1          8.50         -5.55        15.37 o
 -15   2   1         40.66         34.64        19.71 o
 -14   2   1        143.22        113.86        19.28 o
 -13   2   1        464.49        432.08        27.76 o
 -12   2   1       1555.19       1471.81        41.04 o
 -11   2   1       5473.83       5445.84        85.97 o
 -10   2   1       1807.27       1676.61        37.20 o
  -9   2   1       4906.77       4557.03        65.04 o
  -8   2   1        815.81        692.92        22.93 o
  -7   2   1        272.47        226.22        15.42 o
  -6   2   1        458.81        414.48        16.43 o
  -5   2   1        707.40        596.99        17.99 o
  -4   2   1         60.97         65.80        10.81 o
  -3   2   1       8636.31       7298.97        84.68 o
  -2   2   1       5616.19       4919.03        62.86 o
  -1   2   1      51830.16      43241.30       415.92 o
   0   2   1      44843.70      37771.99       449.04 o
   1   2   1         36.14         84.77        20.78 o
   2   2   1       5110.28       4586.44        99.82 o
   3   2   1       4790.84       4273.43        92.52 o
   4   2   1        415.52        314.35        24.65 o
   5   2   1       1134.54        985.58        31.30 o
   6   2   1        290.86        212.79        15.97 o
   7   2   1        633.97        521.38        22.96 o
   8   2   1          9.15         22.46        13.88 o
   9   2   1        239.59        270.47        21.54 o
  10   2   1        356.41        393.77        36.07 o
  11   2   1        324.82        356.15        26.67 o
  12   2   1        536.98        547.72        34.18 o
  13   2   1        256.14        301.86        26.37 o
  14   2   1        648.29        629.39        44.69 o
  15   2   1        648.16        659.50        47.60 o
  16   2   1         21.25         37.50        28.98 o
  17   2   1         45.29         45.34        26.23 o
  18   2   1          5.85        -26.86        26.86 o
  19   2   1         45.98         46.74        45.17 o
  20   2   1         26.61         45.23        28.51 o
  21   2   1        864.59        974.72        62.06 o
  22   2   1        164.34        177.72        39.37 o
  23   2   1          7.70         19.44        28.38 o
  24   2   1         10.77         34.68        70.49 o
  25   2   1          1.13         20.03        35.29 o
  26   2   1          1.24          6.98        54.54 o
 -26   3   1         16.85          3.13        47.34 o
 -25   3   1          0.18          4.23        26.67 o
 -24   3   1          0.68         10.90        33.90 o
 -23   3   1        402.46        334.62        34.86 o
 -22   3   1        336.16        302.20        31.85 o
 -21   3   1         87.75         75.46        36.06 o
 -20   3   1        483.87        487.24        44.53 o
 -19   3   1          0.58        -19.16        20.89 o
 -18   3   1        117.02         98.48        22.56 o
 -17   3   1        196.91        217.93        25.69 o
 -16   3   1         34.65         40.59        17.20 o
 -15   3   1         23.58         21.83        20.22 o
 -14   3   1       1510.02       1441.57        43.62 o
 -13   3   1         18.14         27.45        13.47 o
 -12   3   1        160.35        132.54        17.55 o
 -11   3   1       3295.84       3214.96        62.73 o
 -10   3   1       1391.58       1334.26        35.30 o
  -9   3   1       1928.62       1939.02        44.68 o
  -8   3   1        117.52        124.46        16.44 o
  -7   3   1        150.01        184.18        16.41 o
  -6   3   1        302.80        339.90        19.98 o
  -5   3   1       1476.24       1268.01        30.63 o
  -4   3   1       1075.49       1040.17        27.90 o
  -3   3   1       2406.90       2051.47        39.39 o
  -2   3   1        212.59        208.56        16.32 o
  -1   3   1       1070.76        971.10        30.03 o
   0   3   1      10330.52       8599.77       114.67 o
   1   3   1        545.12        535.79        27.71 o
   2   3   1       6844.15       6011.40       106.66 o
   3   3   1       2892.57       2742.94        94.07 o
   4   3   1       1396.79       1251.47        36.86 o
   5   3   1         95.01        154.24        17.12 o
   6   3   1       1267.16       1229.52        32.27 o
   7   3   1         13.02          7.52        11.48 o
   8   3   1          2.87          3.01        12.19 o
   9   3   1         80.39         67.61        15.49 o
  10   3   1        612.16        644.73        30.22 o
  11   3   1         75.79         88.21        17.85 o
  12   3   1        715.65        659.89        31.81 o
  13   3   1        181.87        142.34        21.30 o
  14   3   1          9.60         19.16        17.22 o
  15   3   1         10.94          1.91        16.45 o
  16   3   1         81.25         82.07        27.25 o
  17   3   1        213.80        179.08        35.10 o
  18   3   1       1692.09       1623.76       111.75 o
  19   3   1          1.22         15.80        24.74 o
  20   3   1        160.49        137.02        34.86 o
  21   3   1         24.43        -20.37       126.05 o
  22   3   1          1.84          8.21        30.42 o
  23   3   1          0.01        -24.07        25.36 o
  24   3   1          3.43        -19.52        36.82 o
  25   3   1          3.56          9.16        29.09 o
  26   3   1         25.44        -22.01        30.89 o
 -26   4   1          0.70        -45.53        45.53 o
 -25   4   1          2.30         -8.26        43.40 o
 -24   4   1         21.00         60.66        29.48 o
 -23   4   1         48.38         65.22        24.74 o
 -22   4   1        192.75        130.44        26.98 o
 -21   4   1        746.74        833.54        47.84 o
 -20   4   1        195.59        199.17        36.47 o
 -19   4   1        241.76        251.20        29.32 o
 -18   4   1        102.83         96.86        27.71 o
 -17   4   1        244.55        284.98        30.11 o
 -16   4   1         94.56        112.19        25.19 o
 -15   4   1        146.24        120.89        39.57 o
 -14   4   1        893.40        827.12        33.34 o
 -13   4   1         39.17         37.80        14.94 o
 -12   4   1        868.60        896.46        32.62 o
 -11   4   1        308.06        304.53        22.64 o
 -10   4   1       2514.24       2409.42        55.57 o
  -9   4   1        296.47        300.80        24.09 o
  -8   4   1        474.73        505.76        28.52 o
  -7   4   1        429.55        416.13        25.07 o
  -6   4   1        884.67        891.79        32.36 o
  -5   4   1        905.83        793.64        28.34 o
  -4   4   1       1869.47       1708.33        48.14 o
  -3   4   1       4754.60       4636.64        82.20 o
  -2   4   1        175.72        201.60        21.15 o
  -1   4   1       2048.94       1924.17        46.60 o
   0   4   1        423.57        417.64        27.67 o
   1   4   1       1146.96       1051.14        40.26 o
   2   4   1         20.68         13.45        13.59 o
   3   4   1       2177.68       1990.45        52.01 o
   4   4   1        360.06        370.57        27.42 o
   5   4   1          1.93         -5.93        13.95 o
   6   4   1        145.26        146.25        21.85 o
   7   4   1        569.12        528.89        28.60 o
   8   4   1        730.45        629.81        28.10 o
   9   4   1       1279.10       1429.97        39.81 o
  10   4   1          8.29         -0.83        12.17 o
  11   4   1          0.28          4.87        13.13 o
  12   4   1        245.76        256.45        23.53 o
  13   4   1        105.43         99.29        25.62 o
  14   4   1        587.01        574.28        32.66 o
  15   4   1        193.05        189.13        29.40 o
  16   4   1         15.28        -13.31        15.49 o
  17   4   1          8.90         35.52        22.02 o
  18   4   1          3.50         16.74        27.24 o
  19   4   1        261.87        276.97        44.56 o
  20   4   1        503.72        456.06        49.32 o
  21   4   1         25.98          5.47        24.73 o
  22   4   1         19.25          8.30        25.66 o
  23   4   1          0.26        -27.34        27.34 o
  24   4   1          0.66         27.05        40.75 o
  25   4   1          0.01         24.33        34.75 o
 -25   5   1          1.13         -3.21        31.10 o
 -24   5   1         22.76        -26.99        26.99 o
 -23   5   1         97.43        156.67        36.40 o
 -22   5   1        123.80         95.54        27.01 o
 -21   5   1        285.16        295.99        33.04 o
 -20   5   1        448.96        571.12        71.40 o
 -19   5   1         20.75         27.85        20.32 o
 -18   5   1        591.61        557.17        39.43 o
 -17   5   1        411.37        389.32        30.31 o
 -16   5   1         50.46         58.28        18.68 o
 -15   5   1         13.67         27.73        16.90 o
 -14   5   1         28.90         42.61        16.14 o
 -13   5   1         95.09        115.03        19.39 o
 -12   5   1        225.03        255.24        26.03 o
 -11   5   1         49.48         68.64        19.59 o
 -10   5   1        141.93        185.98        23.97 o
  -9   5   1         49.81         52.52        17.64 o
  -8   5   1         26.73         31.55        14.26 o
  -7   5   1       1039.53       1086.70        35.69 o
  -6   5   1          1.32          3.34        12.66 o
  -5   5   1        175.68        178.27        20.23 o
  -4   5   1        114.63        103.10        34.42 o
  -3   5   1         35.67         43.19        15.91 o
  -2   5   1        139.99        206.78        23.14 o
  -1   5   1          1.38         -0.74        14.36 o
   0   5   1       1112.15       1004.72        42.37 o
   1   5   1        847.03        695.82        47.15 o
   2   5   1       1614.23       1509.94        74.92 o
   3   5   1          2.00         -4.52        14.84 o
   4   5   1        380.77        346.03        33.56 o
   5   5   1        306.01        308.98        31.93 o
   6   5   1         79.51        124.96        21.24 o
   7   5   1        198.33        248.42        26.45 o
   8   5   1        748.28        802.62        37.91 o
   9   5   1        583.65        474.65        34.85 o
  10   5   1         99.40        126.09        18.32 o
  11   5   1        447.29        482.46        29.74 o
  12   5   1         20.59          8.13        15.55 o
  13   5   1       2133.27       1886.50        52.91 o
  14   5   1          0.13          7.84        15.92 o
  15   5   1        179.38        191.95        27.20 o
  16   5   1        111.43         45.22        20.71 o
  17   5   1         39.87         49.95        22.09 o
  18   5   1         73.57         23.61        21.38 o
  19   5   1        317.00        330.00        39.62 o
  20   5   1        397.68        371.14        34.90 o
  21   5   1          0.38         -9.84        26.69 o
  22   5   1         11.70         47.76        30.09 o
  23   5   1          0.14        -26.77        26.77 o
  24   5   1         38.07         29.41        32.73 o
 -24   6   1          2.13         40.29        29.03 o
 -23   6   1          0.16          1.88        22.63 o
 -22   6   1          3.56        -20.73        23.93 o
 -21   6   1         48.88         32.15        35.22 o
 -20   6   1        450.16        395.21        40.41 o
 -19   6   1         72.54        125.26        26.54 o
 -18   6   1        202.93        175.00        25.52 o
 -17   6   1         27.96          3.43        18.18 o
 -16   6   1        180.37        181.68        27.42 o
 -15   6   1        284.16        305.31        28.15 o
 -14   6   1         66.04         95.00        19.63 o
 -13   6   1        176.16        228.08        27.16 o
 -12   6   1          5.45        -12.06        19.25 o
 -11   6   1        271.42        329.89        30.09 o
 -10   6   1         43.10         12.66        17.46 o
  -9   6   1        220.05        249.69        23.96 o
  -8   6   1        802.07        765.44        34.71 o
  -7   6   1        301.75        341.53        30.68 o
  -6   6   1        191.23        205.40        26.60 o
  -5   6   1         26.45         31.39        15.93 o
  -4   6   1        312.06        366.63        30.26 o
  -3   6   1        504.79        581.49        51.11 o
  -2   6   1       2070.00       2026.37        56.67 o
  -1   6   1        203.68        263.27        27.37 o
   0   6   1        145.87        140.63        22.20 o
   1   6   1         57.18         50.96        16.63 o
   2   6   1       4782.15       4491.38       150.88 o
   3   6   1        397.37        372.50        30.52 o
   4   6   1        615.33        604.21        37.30 o
   5   6   1          0.18          4.19        15.73 o
   6   6   1        148.29        158.47        25.63 o
   7   6   1         11.60         -0.30        15.98 o
   8   6   1        239.10        222.89        28.46 o
   9   6   1         14.70         24.62        18.75 o
  10   6   1        345.25        340.53        33.28 o
  11   6   1        630.32        642.28        44.49 o
  12   6   1        680.04        544.61        33.34 o
  13   6   1        940.76        888.16        44.83 o
  14   6   1        725.46        641.69        41.24 o
  15   6   1          1.26         19.34        18.15 o
  16   6   1          5.95        -11.47        18.03 o
  17   6   1        140.59        132.30        27.79 o
  18   6   1         60.06         17.24        18.72 o
  19   6   1        228.75        208.74        27.22 o
  20   6   1        224.35        240.71        31.96 o
  21   6   1         66.33         22.78        23.14 o
  22   6   1         42.34         21.65        28.76 o
  23   6   1          1.86         -4.33        28.74 o
 -22   7   1         23.29        -12.49        24.97 o
 -21   7   1          0.01         -4.91        23.46 o
 -20   7   1          1.89         26.23        22.38 o
 -19   7   1          9.06         24.32        26.36 o
 -18   7   1         34.64         49.66        32.73 o
 -17   7   1         76.19         44.42        22.28 o
 -16   7   1        124.48         77.80        23.80 o
 -15   7   1        108.97         62.25        20.73 o
 -14   7   1         11.86          7.18        21.07 o
 -13   7   1       1158.29       1098.94        48.50 o
 -12   7   1        371.86        315.21        32.34 o
 -11   7   1        367.71        426.47        34.84 o
 -10   7   1          1.10         -6.04        17.02 o
  -9   7   1          0.00        -15.86        15.86 o
  -8   7   1        109.58         88.45        26.46 o
  -7   7   1        171.60        162.82        27.26 o
  -6   7   1         20.64         36.14        18.62 o
  -5   7   1         46.30         52.90        19.10 o
  -4   7   1        190.37        116.90        22.14 o
  -3   7   1         50.02         35.27        18.72 o
  -2   7   1        997.46       1043.44        45.88 o
  -1   7   1       1006.66       1048.81        54.83 o
   0   7   1         70.01        114.45        22.32 o
   1   7   1       1138.79       1116.33        59.45 o
   2   7   1         14.54         11.85        19.29 o
   3   7   1        285.55        306.56        31.35 o
   4   7   1        147.95        126.02        26.14 o
   5   7   1         47.30         57.55        22.42 o
   6   7   1        668.62        530.15        40.23 o
   7   7   1        116.92        120.39        25.21 o
   8   7   1         74.16         57.33        23.46 o
   9   7   1        132.35         87.07        24.29 o
  10   7   1         94.99         72.25        24.79 o
  11   7   1         35.92         43.46        23.65 o
  12   7   1       1153.53       1064.53        53.51 o
  13   7   1        250.43        272.27        33.79 o
  14   7   1        234.21        264.91        35.23 o
  15   7   1        284.50        309.97        40.63 o
  16   7   1          5.84         -3.71        19.48 o
  17   7   1        427.01        444.89        34.93 o
  18   7   1        139.83         54.91        23.47 o
  19   7   1         24.07          9.30        22.80 o
  20   7   1        174.35        135.46        29.34 o
  21   7   1         38.81         33.84        24.83 o
  22   7   1        111.98         -5.10        34.66 o
 -20   8   1         32.47         40.07        24.03 o
 -19   8   1          0.62         29.63        22.72 o
 -18   8   1        126.42        165.31        28.23 o
 -17   8   1         29.44         31.24        23.96 o
 -16   8   1        102.70        107.24        24.14 o
 -15   8   1         31.80         15.56        20.54 o
 -14   8   1        199.21        167.33        28.10 o
 -13   8   1        810.07        878.19        54.67 o
 -12   8   1        718.98        747.67        52.24 o
 -11   8   1         77.06         70.94        31.72 o
 -10   8   1       1081.87       1104.00        81.66 o
  -9   8   1          5.43        -11.30        21.17 o
  -8   8   1        252.47        271.53        33.11 o
  -7   8   1          8.45        -13.74        20.37 o
  -6   8   1        360.12        440.51        38.03 o
  -5   8   1          0.73         11.42        18.20 o
  -4   8   1        210.13        263.94        31.33 o
  -3   8   1          8.87         14.27        20.28 o
  -2   8   1        599.98        772.34        45.60 o
  -1   8   1        101.07        128.33        26.10 o
   0   8   1        311.16        344.91        38.76 o
   1   8   1          8.18         25.86        17.71 o
   2   8   1        178.96        142.17        24.01 o
   3   8   1         37.76         55.97        21.50 o
   4   8   1          1.06        -19.07        19.07 o
   5   8   1        113.55         43.86        25.35 o
   6   8   1        157.27        169.62        29.19 o
   7   8   1        310.18        346.45        47.76 o
   8   8   1         94.82        114.11        28.32 o
   9   8   1         11.56         12.53        22.63 o
  10   8   1          8.92         54.22        49.32 o
  11   8   1        747.56        661.74        48.99 o
  12   8   1        136.91        114.60        30.44 o
  13   8   1        492.88        555.24        46.83 o
  14   8   1          5.81         16.98        23.53 o
  15   8   1         13.14         48.72        35.68 o
  16   8   1         32.38         -1.89        43.29 o
  17   8   1         72.35        127.08        30.86 o
  18   8   1         12.27        -10.10        26.50 o
  19   8   1         24.93         37.01        27.39 o
  20   8   1         24.85         53.45        29.14 o
 -18   9   1         17.26          9.81        27.99 o
 -17   9   1         31.01         22.08        26.89 o
 -16   9   1          0.13         -4.45        23.33 o
 -15   9   1        704.74        584.08        46.04 o
 -14   9   1        194.22        224.70        70.37 o
 -13   9   1        598.94        573.94        53.22 o
 -12   9   1        345.98        360.88        49.20 o
 -11   9   1          7.72        -27.93        27.93 o
 -10   9   1         31.78         58.44        30.82 o
  -9   9   1          3.49        -16.86        24.18 o
  -8   9   1         29.71         24.23        26.28 o
  -7   9   1         98.58        191.59        49.23 o
  -6   9   1        160.56        142.34        33.19 o
  -5   9   1        313.03        331.08        57.82 o
  -4   9   1         95.75        113.32        40.25 o
  -3   9   1        201.82        224.63        39.49 o
  -2   9   1         43.98         42.45        27.09 o
  -1   9   1        519.75        518.77        53.98 o
   0   9   1          0.12        -11.86        19.34 o
   1   9   1        503.15        590.63        46.56 o
   2   9   1         10.76          7.98        21.69 o
   3   9   1         37.95         28.87        22.94 o
   4   9   1        183.25        200.65        52.59 o
   5   9   1         14.13         44.12        28.81 o
   6   9   1         28.17         34.02        26.04 o
   7   9   1        117.57         80.55        30.22 o
   8   9   1        208.70        194.53        40.09 o
   9   9   1        533.14        523.34        52.86 o
  10   9   1        109.49        144.77        36.27 o
  11   9   1         15.13         41.52        29.17 o
  12   9   1        373.85        249.65        42.05 o
  13   9   1          0.96         57.18        32.02 o
  14   9   1         79.30         58.64        33.55 o
  15   9   1         37.65         22.69        32.73 o
  16   9   1          0.50        -32.75        32.75 o
  17   9   1         37.64         -3.21        30.61 o
  18   9   1         12.20         55.99        34.03 o
 -15  10   1          4.99         -3.69        33.46 o
 -14  10   1        128.55        107.92        94.29 o
 -13  10   1         18.34         -8.79        41.72 o
 -12  10   1          7.80         17.54        36.94 o
 -11  10   1        118.04        129.92        41.67 o
 -10  10   1         48.65        -17.89        51.12 o
  -9  10   1          2.82         -2.33        39.41 o
  -8  10   1        547.54        521.47        79.70 o
  -7  10   1        301.51        302.13        59.40 o
  -6  10   1        157.00        167.13        52.08 o
  -5  10   1        218.04        250.25        59.37 o
  -4  10   1          1.91         30.03        31.33 o
  -3  10   1         13.44         25.21        32.41 o
  -2  10   1        227.44        282.06        42.64 o
  -1  10   1         74.84         72.46        35.26 o
   0  10   1         35.96         64.63        47.29 o
   1  10   1          1.06         -0.96        27.04 o
   2  10   1         39.29         79.60        35.48 o
   3  10   1         95.64        125.18        49.83 o
   4  10   1        572.32        478.68        75.43 o
   5  10   1        162.80        128.72        68.79 o
   6  10   1         39.97         39.66        28.92 o
   7  10   1         89.85        159.52        40.91 o
   8  10   1        174.13        149.46        42.69 o
   9  10   1          2.02        -10.15        57.87 o
  10  10   1         56.10         70.84        35.05 o
  11  10   1          1.47         -0.61        30.98 o
  12  10   1          0.28         64.84        52.59 o
  13  10   1        394.66        259.52        43.95 o
  14  10   1          0.09         44.08        31.46 o
  15  10   1        156.02        116.17        54.70 o
 -11  11   1         10.80         32.66        43.91 o
 -10  11   1          8.45        -37.69        48.99 o
  -9  11   1        197.47        143.38        55.71 o
  -8  11   1          0.00         29.41        49.10 o
  -7  11   1         64.18         26.19        47.26 o
  -6  11   1        150.86        151.69        81.85 o
  -5  11   1        458.57        451.45        76.63 o
  -4  11   1         55.61         81.57        61.83 o
  -3  11   1        144.33         85.55        57.05 o
  -2  11   1          5.85         39.41        75.57 o
  -1  11   1          2.30        -26.06        88.42 o
   0  11   1          1.42         12.85        41.42 o
   1  11   1         50.32         63.68        47.53 o
   2  11   1        144.90         24.11        35.24 o
   3  11   1         39.74         13.52        49.48 o
   4  11   1        298.64        199.83        46.65 o
   5  11   1         33.47         11.13        31.16 o
   6  11   1          9.17         13.96        35.72 o
   7  11   1          1.58         36.83        36.71 o
   8  11   1          2.52          5.48        32.66 o
   9  11   1         78.76         32.18        38.28 o
  10  11   1         32.38        -28.31       105.44 o
  11  11   1          0.57         14.19        42.54 o
  -3  12   1          1.02         35.81        45.19 o
  -2  12   1        140.65        105.12        89.91 o
  -1  12   1          8.84        -30.85        38.45 o
   0  12   1         97.23         22.71        48.56 o
   1  12   1          0.74        -25.82        43.64 o
   2  12   1         46.12         -5.34        82.14 o
   3  12   1          0.08        -18.46        47.12 o
 -27   0   2         64.45        -11.72        37.37 o
 -26   0   2         42.54        -31.31        31.31 o
 -25   0   2         14.14         12.24        39.78 o
 -24   0   2          3.10         -3.15        28.01 o
 -23   0   2        131.91        133.34        43.91 o
 -22   0   2       1258.88       1153.47        61.09 o
 -21   0   2        445.86        554.13        50.93 o
 -20   0   2        225.23        271.88        37.16 o
 -19   0   2        436.51        438.26        38.71 o
 -18   0   2        529.86        569.05        38.93 o
 -17   0   2        240.73        311.19        29.30 o
 -16   0   2          7.08        107.83        24.06 o
 -15   0   2       1587.40       1550.02        57.57 o
 -13   0   2        206.20        230.80        25.16 o
 -12   0   2       3403.03       3476.41        80.29 o
 -11   0   2       1632.28       1790.18        64.47 o
 -10   0   2       2820.18       2528.24        61.71 o
  -9   0   2         71.25        168.08        18.71 o
  -8   0   2        986.18        790.96        42.23 o
  -7   0   2        190.65        447.54        22.26 o
  -6   0   2      14244.34      12657.58       159.96 o
  -5   0   2       7790.97       7319.94       116.48 o
  -4   0   2      48633.95      39514.42       460.47 o
  -3   0   2      13585.74      11076.54       141.14 o
  -2   0   2        167.63        137.03        14.00 o
  -1   0   2      51027.21      41125.79       681.30 o
   0   0   2       8111.56      12646.07       493.47 o
   1   0   2         79.72        123.83        15.33 o
   2   0   2       2471.25       3658.19       291.51 o
   4   0   2       6992.40       7028.44       231.80 o
   5   0   2       5217.23       6232.21       216.86 o
   6   0   2       2044.88       1790.27       112.31 o
   7   0   2         30.40        133.82        48.39 o
   8   0   2        367.93        366.15        70.49 o
   9   0   2        377.71        752.08        89.61 o
  10   0   2        363.06        700.09        57.05 o
  11   0   2        945.11       1427.95        65.76 o
  12   0   2        741.30        767.56        51.45 o
  13   0   2       3518.92       3349.61       108.88 o
  14   0   2       1089.28       1205.01        67.33 o
  15   0   2        641.15        776.24        57.30 o
  16   0   2        249.26        316.45        79.43 o
  17   0   2        383.14        446.48        56.05 o
  18   0   2         60.34        140.10        39.52 o
  19   0   2          0.33        -30.73        30.73 o
  20   0   2        607.74        631.79       136.51 o
  21   0   2        136.69        378.90        77.36 o
  22   0   2         79.49         30.00        39.19 o
  23   0   2          0.02        -17.47        82.14 o
  24   0   2         69.05         81.85        61.53 o
  26   0   2          0.65         93.79        56.75 o
 -27   1   2         37.62          9.69        20.74 o
 -26   1   2         57.17         80.94        36.83 o
 -25   1   2         19.01         30.33        24.34 o
 -24   1   2        250.30        193.16        27.03 o
 -23   1   2         25.71         21.00        29.62 o
 -22   1   2         82.50        128.22        28.95 o
 -21   1   2        620.71        636.70        40.19 o
 -20   1   2         51.94         50.71        37.87 o
 -19   1   2        158.47        205.75        25.98 o
 -18   1   2        844.30       1136.92        42.85 o
 -17   1   2         94.45        222.44        29.35 o
 -16   1   2         42.33        156.79        23.98 o
 -15   1   2        249.84        303.26        22.75 o
 -14   1   2        107.79        174.95        19.94 o
 -13   1   2         69.30        207.08        17.31 o
 -12   1   2        581.20        763.21        27.25 o
 -11   1   2        405.52        488.54        23.86 o
 -10   1   2        427.52        464.12        20.95 o
  -9   1   2        954.00       1358.08        31.16 o
  -8   1   2         47.01        106.16        14.55 o
  -7   1   2        247.65        298.76        17.23 o
  -6   1   2         11.61        262.22        17.31 o
  -5   1   2        112.02        525.18        26.98 o
  -4   1   2       6442.96       5811.93        71.37 o
  -3   1   2       2529.42       3038.51        44.63 o
  -2   1   2       6468.69       5546.26       108.57 o
  -1   1   2       2961.62       2661.93        52.13 o
   0   1   2        107.39        531.49        30.87 o
   2   1   2       8305.80       7089.38        94.03 o
   3   1   2        403.04       1088.73       160.86 o
   4   1   2       3119.09       2583.91       159.18 o
   5   1   2       1753.83       1507.83        67.26 o
   6   1   2        595.89        511.39        27.15 o
   7   1   2        481.21        435.27        30.04 o
   8   1   2       2875.79       2635.00       119.45 o
   9   1   2        436.90        396.49        67.21 o
  10   1   2          9.28         86.93        22.99 o
  11   1   2       1498.06       1381.45       115.00 o
  12   1   2       1132.64        994.56        54.67 o
  13   1   2        217.88        318.55        32.81 o
  14   1   2         49.00        137.87        37.77 o
  15   1   2        848.17        830.52        47.28 o
  16   1   2        504.41        544.15        49.29 o
  17   1   2       1931.61       1957.51        66.29 o
  18   1   2        297.76        278.32        34.29 o
  19   1   2          4.70         25.38        23.74 o
  20   1   2         29.20        104.04        28.63 o
  21   1   2        554.01        564.83        51.23 o
  22   1   2         36.32         -2.33        51.65 o
  23   1   2         22.78         10.29        48.19 o
  24   1   2          4.79        -39.13        41.98 o
  25   1   2          8.23         49.47        54.66 o
  26   1   2         17.20         72.24        45.90 o
 -27   2   2         39.96         -7.93        31.05 o
 -26   2   2          0.06         22.03        24.55 o
 -25   2   2          1.30         32.28        34.38 o
 -24   2   2         15.85        -25.37        25.37 o
 -23   2   2          0.84         46.95        28.63 o
 -22   2   2        183.11        135.12        27.78 o
 -21   2   2        533.08        574.88        40.54 o
 -20   2   2        363.49        310.26        30.38 o
 -19   2   2        445.98        600.11        36.39 o
 -18   2   2         77.47        139.19        22.46 o
 -17   2   2         59.91         95.91        20.45 o
 -16   2   2       1369.59       1485.82        44.59 o
 -15   2   2        131.12        331.72        30.78 o
 -14   2   2         78.70        296.28        28.06 o
 -13   2   2         87.03        163.62        18.93 o
 -11   2   2       1002.21        883.31        28.78 o
 -10   2   2        207.71        208.61        19.78 o
  -9   2   2        822.82        763.62        21.66 o
  -8   2   2        638.87        726.79        19.26 o
  -7   2   2       2127.84       1909.40        34.13 o
  -6   2   2        770.79       1200.70        24.04 o
  -5   2   2        845.05        754.75        21.86 o
  -3   2   2       9677.29      11278.00       159.21 o
  -2   2   2        223.04        281.15        17.62 o
  -1   2   2       2888.51      11437.17      1316.58 o
   0   2   2      67489.52      58791.37       693.61 o
   1   2   2        350.11        315.90        18.54 o
   2   2   2      19856.88      18425.66       598.60 o
   3   2   2      12089.85      10442.74       217.67 o
   4   2   2         27.26        139.58        31.05 o
   5   2   2       3080.25       2871.75       104.85 o
   6   2   2        620.05        740.51        27.16 o
   7   2   2        475.54        515.22        40.63 o
   8   2   2        259.74        431.33        48.73 o
   9   2   2         28.94         72.21        39.13 o
  10   2   2        141.18        316.47        29.27 o
  11   2   2       3322.35       3238.71        84.66 o
  12   2   2        477.80        505.08        77.07 o
  13   2   2       1276.95       1272.08        87.52 o
  14   2   2       1176.11       1115.40        62.34 o
  15   2   2        619.87        784.36        47.14 o
  16   2   2        242.26        282.18        58.75 o
  17   2   2         94.84        110.70        36.58 o
  18   2   2        742.40        855.33        54.81 o
  19   2   2         22.57        107.41        29.93 o
  20   2   2         67.77         84.39        32.21 o
  21   2   2         51.81         66.90        36.32 o
  22   2   2         22.78          8.80        32.28 o
  23   2   2         19.11         12.97        31.15 o
  24   2   2          0.07        -26.73        35.00 o
  25   2   2         48.01         68.70        71.69 o
  26   2   2         22.73         60.95        49.29 o
 -26   3   2         34.26         10.89        46.78 o
 -25   3   2         47.53         20.80        23.46 o
 -24   3   2          0.07         29.40        33.63 o
 -23   3   2         33.27         39.49        23.39 o
 -22   3   2        162.99        119.89        25.92 o
 -21   3   2        215.42        205.23        27.67 o
 -20   3   2         18.92         60.71        20.97 o
 -19   3   2       1047.80       1086.16        44.04 o
 -18   3   2         88.51        241.27        30.57 o
 -17   3   2         78.91         94.19        19.28 o
 -16   3   2         25.28         46.42        15.93 o
 -15   3   2       1424.21       1351.16        41.66 o
 -14   3   2          0.96         26.17        13.85 o
 -13   3   2         58.05         92.44        16.21 o
 -12   3   2        679.34        812.88        29.09 o
 -11   3   2          1.91        143.62        15.52 o
 -10   3   2       1450.63       1524.93        35.03 o
  -9   3   2        313.54        654.03        23.15 o
  -8   3   2       4081.21       3894.88        56.52 o
  -7   3   2        746.72        949.62        25.57 o
  -6   3   2         35.68         47.69        10.87 o
  -5   3   2       1138.81       1046.23        26.50 o
  -3   3   2       1246.14       1209.35        30.64 o
  -2   3   2       2118.08       1927.08        44.22 o
  -1   3   2       9360.60       8285.46       114.88 o
   0   3   2        799.42       2048.40        52.54 o
   1   3   2        410.37        723.27        33.52 o
   2   3   2        218.29        421.20        40.68 o
   3   3   2       3456.83       3298.44        79.29 o
   4   3   2        838.54        864.12        64.25 o
   5   3   2         20.70         29.25        10.54 o
   6   3   2       1795.14       1608.67        91.38 o
   7   3   2        308.50        972.03        44.45 o
   8   3   2       2383.84       2192.36        44.73 o
   9   3   2        459.50        692.42        26.41 o
  10   3   2        886.95        914.93        56.43 o
  11   3   2        862.94        906.46        43.28 o
  12   3   2        433.46        397.38        34.72 o
  13   3   2         98.77         61.61        22.96 o
  14   3   2         29.61        233.78        31.19 o
  15   3   2          0.18          5.83        40.62 o
  16   3   2        143.29        163.40        35.28 o
  17   3   2        994.01        900.06        52.74 o
  18   3   2        114.32        245.86        70.46 o
  19   3   2        451.66        358.31        42.23 o
  20   3   2         53.93         54.89        39.30 o
  21   3   2         38.25         63.18        46.90 o
  22   3   2         76.67         50.33        37.98 o
  23   3   2         39.23         60.14        31.80 o
  24   3   2          3.83        -28.82        28.82 o
  25   3   2          8.35         -0.99        39.43 o
 -26   4   2          4.46        -14.78        27.03 o
 -25   4   2          7.48         18.46        22.14 o
 -24   4   2         37.55          9.22        20.68 o
 -23   4   2          0.91        -18.65        18.65 o
 -22   4   2        224.34        289.61        31.16 o
 -21   4   2         34.76          5.34        28.26 o
 -20   4   2         37.91        265.90        27.81 o
 -19   4   2         19.19         56.97        23.31 o
 -18   4   2        409.64        425.40        31.45 o
 -17   4   2         74.91         70.08        18.76 o
 -16   4   2         84.79         64.83        18.26 o
 -15   4   2        223.53        254.37        22.12 o
 -14   4   2         87.73        100.18        17.03 o
 -13   4   2        525.64        446.88        26.08 o
 -12   4   2        563.34        560.56        29.98 o
 -11   4   2       2230.59       2126.98        46.54 o
 -10   4   2        531.65        569.48        25.15 o
  -9   4   2        715.32        725.66        26.96 o
  -8   4   2        204.13        270.17        20.28 o
  -7   4   2         39.63        281.65        19.19 o
  -6   4   2        572.43        855.02        27.60 o
  -5   4   2        444.67        447.44        27.06 o
  -4   4   2        303.25        296.12        23.96 o
  -3   4   2       1812.23       2374.11        50.15 o
  -2   4   2        574.63        629.52        34.72 o
  -1   4   2       3293.45       3084.89        82.36 o
   1   4   2        836.72        853.41        38.71 o
   2   4   2       4238.84       3983.91       113.24 o
   3   4   2         61.82         86.81        17.05 o
   4   4   2         94.91        148.64        19.53 o
   5   4   2       2634.41       2292.27        67.69 o
   6   4   2       1823.33       1560.34        45.03 o
   7   4   2        461.96        385.16        45.03 o
   8   4   2          0.18        140.04        20.76 o
   9   4   2        361.81        407.97        33.28 o
  10   4   2         24.48        437.08        23.64 o
  11   4   2          2.60         75.56        15.34 o
  12   4   2         68.77        125.77        20.26 o
  13   4   2        214.19        219.70        22.72 o
  14   4   2          2.77         31.18        38.13 o
  15   4   2         44.29         48.48        24.52 o
  16   4   2         33.26         30.53        25.07 o
  17   4   2        659.94        691.99        55.37 o
  18   4   2        261.57        246.66        66.99 o
  19   4   2       1675.65       1519.25        98.29 o
  20   4   2         26.87         62.99        42.45 o
  21   4   2          9.71         63.86        30.62 o
  22   4   2         34.82          0.33        24.82 o
  23   4   2         54.68        -23.54        25.08 o
  24   4   2         19.31         60.08        32.71 o
  25   4   2         45.93         16.65        53.67 o
 -25   5   2          8.93        -29.27        29.27 o
 -24   5   2        109.90         64.09        33.72 o
 -23   5   2          5.90        -11.96        29.23 o
 -22   5   2        101.42         38.18        28.14 o
 -21   5   2          5.72         24.02        20.31 o
 -20   5   2        569.73        588.34        38.56 o
 -19   5   2         21.56         37.68        29.32 o
 -18   5   2        151.96        244.31        27.64 o
 -17   5   2         11.96         79.12        20.62 o
 -16   5   2         46.66         43.11        17.73 o
 -15   5   2          3.55         96.97        19.46 o
 -14   5   2        972.50       1017.18        39.00 o
 -13   5   2        328.67        352.30        26.08 o
 -12   5   2          0.15        121.13        17.92 o
 -11   5   2        685.00        662.91        30.18 o
 -10   5   2        179.24        261.93        21.05 o
  -9   5   2          1.45          6.09        11.52 o
  -8   5   2          0.73          8.68        16.30 o
  -7   5   2        111.99        162.37        18.57 o
  -6   5   2         87.12         90.92        16.28 o
  -5   5   2       1262.87       1181.24        38.06 o
  -4   5   2        215.13        263.48        24.68 o
  -3   5   2        521.99        521.12        36.45 o
  -2   5   2        364.98        407.10        30.84 o
  -1   5   2       2549.05       2378.09       119.60 o
   0   5   2         37.73        422.94        36.99 o
   1   5   2        170.09        186.32        35.04 o
   2   5   2        194.61        226.75        27.76 o
   3   5   2        417.94        551.38        41.12 o
   4   5   2         75.24        248.81        25.68 o
   5   5   2          0.03         11.58        24.49 o
   6   5   2        374.31        402.16        29.41 o
   7   5   2        221.05        161.74        32.08 o
   8   5   2          3.76          3.60        13.32 o
   9   5   2        612.10        578.43        33.07 o
  10   5   2          0.92         65.56        17.87 o
  11   5   2        637.27        512.05        28.60 o
  12   5   2        396.03        392.86        30.19 o
  13   5   2        297.13        569.80        32.78 o
  14   5   2        690.86        655.45        32.52 o
  15   5   2         47.03         35.09        17.11 o
  16   5   2        358.08        362.25        36.27 o
  17   5   2        601.27        623.97        53.12 o
  18   5   2        277.33        255.97        42.16 o
  19   5   2          1.41         82.04        27.03 o
  20   5   2         86.76         72.77        37.51 o
  21   5   2         14.04         31.81        26.36 o
  22   5   2          4.63         -7.89        27.48 o
  23   5   2          7.95         30.09        34.83 o
  24   5   2          0.07          2.18        31.87 o
 -24   6   2         19.51         19.39        35.37 o
 -23   6   2        305.03        336.29        53.47 o
 -22   6   2         39.11         -7.60        23.24 o
 -21   6   2        145.85        127.23        31.37 o
 -20   6   2          5.03         -9.06        34.63 o
 -19   6   2          0.26          6.43        22.74 o
 -18   6   2         22.30         12.14        18.06 o
 -17   6   2        416.54        450.39        56.37 o
 -16   6   2        284.55        237.17        28.04 o
 -15   6   2        114.63        166.16        22.73 o
 -14   6   2        708.87        734.88        37.91 o
 -13   6   2         29.81         37.24        17.84 o
 -12   6   2        667.72        728.21        41.28 o
 -11   6   2        184.32        183.70        24.37 o
 -10   6   2         52.42         82.15        17.33 o
  -9   6   2         10.69         42.96        16.60 o
  -8   6   2        399.09        396.28        28.29 o
  -7   6   2          0.44          3.31        13.93 o
  -6   6   2        673.72        729.72        40.00 o
  -5   6   2        834.19        901.19        39.63 o
  -4   6   2        675.13        726.05        37.11 o
  -3   6   2         26.47         66.11        18.96 o
  -2   6   2       1197.37       1212.35        45.56 o
  -1   6   2        463.05        493.75        35.75 o
   0   6   2        164.20        209.46        28.10 o
   1   6   2        662.90        816.73        44.51 o
   2   6   2         31.53         25.57        19.40 o
   3   6   2         25.11        206.80        25.44 o
   4   6   2        503.24        684.29        40.63 o
   5   6   2        536.17        620.18        36.73 o
   6   6   2         34.70         40.43        17.27 o
   7   6   2        358.97        426.88        34.04 o
   8   6   2        141.00         99.52        21.93 o
   9   6   2          4.62          6.33        16.05 o
  10   6   2          0.48         41.82        17.90 o
  11   6   2        900.31        960.25        45.30 o
  12   6   2         71.04        106.59        21.91 o
  13   6   2        564.64        646.20        39.77 o
  14   6   2         23.87         40.78        20.19 o
  15   6   2         97.63         77.02        19.92 o
  16   6   2        235.43        227.97        40.45 o
  17   6   2         29.07         63.48        24.15 o
  18   6   2          0.00        -23.37        23.37 o
  19   6   2        165.91        150.18        52.00 o
  20   6   2          5.27          5.23        31.14 o
  21   6   2         63.61         53.77        97.68 o
  22   6   2          2.92         68.32        83.94 o
  23   6   2         71.45         22.10        79.46 o
 -22   7   2          0.64        -25.57        25.57 o
 -21   7   2          1.35          3.39        27.85 o
 -20   7   2          1.70        -16.41        20.19 o
 -19   7   2         19.97          6.84        26.85 o
 -18   7   2          0.08         35.52        24.13 o
 -17   7   2          2.81          3.36        18.76 o
 -16   7   2        147.57        140.36        25.87 o
 -15   7   2          3.48         28.10        19.64 o
 -14   7   2        326.53        470.93        38.37 o
 -13   7   2        335.44        402.20        36.52 o
 -12   7   2         41.26         62.95        20.45 o
 -11   7   2          0.11         13.13        18.71 o
 -10   7   2        394.96        458.93        34.19 o
  -9   7   2          0.34        393.63        31.01 o
  -8   7   2         24.73         58.04        22.78 o
  -7   7   2        612.97        708.17        48.73 o
  -6   7   2        263.95        263.61        30.15 o
  -5   7   2        423.73        542.02        39.91 o
  -4   7   2        272.92        292.41        30.51 o
  -3   7   2        324.14        313.74        31.32 o
  -2   7   2         57.38         86.62        21.98 o
  -1   7   2         80.34        141.69        25.39 o
   0   7   2        547.29        678.33        49.39 o
   1   7   2        200.12        209.96        31.90 o
   2   7   2          4.02         20.64        18.43 o
   3   7   2        505.90        585.66        41.31 o
   4   7   2        222.39        309.43        36.00 o
   5   7   2        175.97        160.96        27.54 o
   6   7   2         64.32        134.68        25.15 o
   7   7   2        140.72        126.79        25.10 o
   8   7   2       1837.24       1696.60        59.91 o
   9   7   2        406.06        438.12        38.18 o
  10   7   2        112.22        114.38        31.18 o
  11   7   2        169.36        170.54        32.85 o
  12   7   2          1.23         34.98        20.94 o
  13   7   2        563.42        622.07        59.56 o
  14   7   2        150.36        207.37        55.34 o
  15   7   2        340.07        369.36        49.16 o
  16   7   2        197.41        154.55        27.96 o
  17   7   2         15.75        -11.65        21.13 o
  18   7   2          8.40         71.41        96.18 o
  19   7   2        106.88         80.35        50.27 o
  20   7   2         26.16         43.89       137.70 o
  21   7   2          1.33        -27.74        27.74 o
 -20   8   2         32.64          2.48        36.21 o
 -19   8   2         44.37         98.43        32.37 o
 -18   8   2          9.03         21.35        23.23 o
 -17   8   2         15.62          6.43        20.78 o
 -16   8   2          2.62         40.91        22.04 o
 -15   8   2         39.39         28.07        21.95 o
 -14   8   2          0.00         40.17        22.53 o
 -13   8   2        134.32         77.15        22.41 o
 -12   8   2          1.71         19.21        23.68 o
 -11   8   2         39.81        114.25        38.64 o
 -10   8   2        197.18        238.14        55.61 o
  -9   8   2        253.29        319.72        37.58 o
  -8   8   2          5.58         -1.62        31.26 o
  -7   8   2        724.29        850.02        53.17 o
  -6   8   2         17.91         71.81        23.39 o
  -5   8   2        278.34        294.04        34.04 o
  -4   8   2        155.35        119.56        27.66 o
  -3   8   2        153.67        160.55        32.24 o
  -2   8   2        858.94        906.12        52.28 o
  -1   8   2         90.17         75.28        24.88 o
   0   8   2          9.46         12.42        27.66 o
   1   8   2         72.62        219.29        29.12 o
   2   8   2          0.40         27.82        27.69 o
   3   8   2        128.42        107.05        25.94 o
   4   8   2         51.64         93.65        24.17 o
   5   8   2        280.55        351.19        40.43 o
   6   8   2        633.02        685.20        46.23 o
   7   8   2         33.99         13.72        22.29 o
   8   8   2         34.76         25.56        28.82 o
   9   8   2        245.31        249.34        53.52 o
  10   8   2        863.78        715.85        55.36 o
  11   8   2         17.15          7.43        21.51 o
  12   8   2         65.92         46.18        23.64 o
  13   8   2        271.72        269.16        66.94 o
  14   8   2        224.71        205.92        34.88 o
  15   8   2        114.93        157.89        31.78 o
  16   8   2          6.71         58.68        71.42 o
  17   8   2         92.58         59.62        36.64 o
  18   8   2        126.14         27.42        53.34 o
  19   8   2         31.52         -3.29        56.61 o
 -18   9   2        101.52        109.45        31.67 o
 -17   9   2         11.77        -25.20        26.91 o
 -16   9   2          0.98         32.96        32.92 o
 -15   9   2          4.52        -13.70        30.15 o
 -14   9   2         52.24         28.02        39.38 o
 -13   9   2        193.76        203.06        37.38 o
 -12   9   2         42.19         58.28        33.43 o
 -11   9   2          5.62         40.61        29.18 o
 -10   9   2         82.78        137.28        33.69 o
  -9   9   2         15.37          7.50        26.79 o
  -8   9   2        662.99        715.33        57.24 o
  -7   9   2          1.55        -22.54        22.54 o
  -6   9   2        817.00        828.64        81.99 o
  -5   9   2          9.52         72.68        27.83 o
  -4   9   2        336.72        323.14        40.97 o
  -3   9   2         50.02         53.83        32.42 o
  -2   9   2        238.42        242.16        43.56 o
  -1   9   2         26.55         30.08        31.23 o
   0   9   2          1.13         34.04        24.36 o
   1   9   2          0.22         48.02        25.69 o
   2   9   2          4.90        -10.71        25.42 o
   3   9   2        185.80        223.19        61.01 o
   4   9   2        145.91        137.43        41.55 o
   5   9   2        157.29        230.90        43.58 o
   6   9   2         20.13         13.98        26.33 o
   7   9   2        158.89        186.63        40.42 o
   8   9   2          7.23        -44.25        52.87 o
   9   9   2         71.42         63.44        29.55 o
  10   9   2        139.77         96.95        32.77 o
  11   9   2        113.48         87.69        30.18 o
  12   9   2        257.30        244.87        39.87 o
  13   9   2          0.37         -5.92        25.78 o
  14   9   2          1.47        -27.71        29.69 o
  15   9   2          0.55        -42.14        42.14 o
  16   9   2          0.33         48.17        53.23 o
  17   9   2         82.54        105.59        63.55 o
 -15  10   2         59.26         53.63        31.98 o
 -14  10   2          3.07        -25.80        30.78 o
 -13  10   2        190.08        154.19        50.88 o
 -12  10   2        207.75        161.14        47.94 o
 -11  10   2        843.37        908.17        99.87 o
 -10  10   2         10.16         -0.53        41.65 o
  -9  10   2         80.98         30.60        45.40 o
  -8  10   2          1.99         78.57        47.80 o
  -7  10   2        126.04         95.06        46.32 o
  -6  10   2         23.71         78.60        51.38 o
  -5  10   2        127.58         21.01        44.75 o
  -4  10   2        159.61        209.09        82.44 o
  -3  10   2        102.24         63.15        46.69 o
  -2  10   2         56.04         37.95        40.92 o
  -1  10   2         22.26         22.70        41.96 o
   0  10   2          8.89         16.62        31.15 o
   1  10   2          0.05         38.98        35.52 o
   2  10   2         26.87         19.98        29.93 o
   3  10   2         85.33        123.99        36.15 o
   4  10   2          5.59          6.19        27.81 o
   5  10   2         22.80         46.71        29.21 o
   6  10   2         48.52         44.75        31.43 o
   7  10   2        247.11        290.46        54.51 o
   8  10   2         57.41         -7.61        55.52 o
   9  10   2         40.81         15.97        30.44 o
  10  10   2         90.99        186.70        48.09 o
  11  10   2         13.00         80.99        32.45 o
  12  10   2         11.90        -29.42        31.09 o
  13  10   2          3.11        -10.55        27.26 o
  14  10   2          3.25          2.74        26.78 o
 -11  11   2        145.43        119.43       123.37 o
 -10  11   2        190.18        112.51        63.33 o
  -9  11   2        137.76        224.67        61.64 o
  -8  11   2        526.05        602.31       104.25 o
  -7  11   2        340.29        273.25        66.52 o
  -6  11   2        124.22        133.46        54.66 o
  -5  11   2         56.01         47.19        77.96 o
  -4  11   2         56.87         35.95        45.80 o
  -3  11   2         33.78         33.85        41.61 o
  -2  11   2        113.20         69.91        90.81 o
  -1  11   2          2.00        -33.93        39.73 o
   0  11   2         27.58         -4.49        32.23 o
   1  11   2         44.38         26.36        34.80 o
   2  11   2        310.41        253.10        59.21 o
   3  11   2        130.50         90.04        36.87 o
   4  11   2         35.72         -6.65        32.97 o
   5  11   2        186.19        230.91        63.02 o
   6  11   2         45.36        115.49        49.10 o
   7  11   2        117.57        272.45        58.96 o
   8  11   2        191.48        134.85        39.54 o
   9  11   2         89.95        165.90        49.75 o
  10  11   2         11.96        -28.77        28.77 o
 -27   1   3          0.13         -5.12        20.64 o
 -26   1   3         45.40          5.75        24.35 o
 -25   1   3          6.37         -2.19        16.30 o
 -24   1   3          4.57         -2.42        18.90 o
 -23   1   3         76.79         41.81        21.15 o
 -22   1   3         65.84         67.58        18.44 o
 -21   1   3        130.97        115.74        19.66 o
 -20   1   3       1112.53       1342.17        39.28 o
 -19   1   3        357.29        331.44        21.34 o
 -18   1   3       1001.17        975.32        31.41 o
 -17   1   3        316.58        380.37        20.43 o
 -16   1   3         82.59         75.49        11.82 o
 -15   1   3        183.51        201.02        13.36 o
 -14   1   3        657.60        688.44        37.55 o
 -13   1   3        222.08        261.41        22.71 o
 -12   1   3          0.38         -3.87        12.38 o
 -11   1   3        425.10        401.71        25.63 o
 -10   1   3         69.43         59.97        16.63 o
  -9   1   3        173.88        157.26        19.36 o
  -8   1   3          9.19         38.24        15.99 o
  -7   1   3       1511.26       1424.32        32.43 o
  -6   1   3        582.29        517.20        16.27 o
  -5   1   3       1956.20       1779.11        31.23 o
  -4   1   3       1206.07       1059.54        24.70 o
  -3   1   3      10644.04       8786.99        94.85 o
  -2   1   3       6908.45       5774.12        74.30 o
  -1   1   3          0.26         -9.57         9.57 o
   0   1   3       2259.48       2068.36        56.50 o
   1   1   3        636.41        619.00        49.69 o
   2   1   3       2222.49       1926.60        37.58 o
   3   1   3        436.47        516.38        24.79 o
   4   1   3         13.63         -7.20        16.62 o
   5   1   3         47.57         71.10        25.77 o
   6   1   3       1638.15       1436.84        76.64 o
   7   1   3         81.53        148.90        37.76 o
   8   1   3        102.15         97.38        47.79 o
   9   1   3        127.63        169.09        25.42 o
  10   1   3        350.67        330.83        43.61 o
  11   1   3         38.53         43.85        20.44 o
  12   1   3          7.45         14.48        19.95 o
  13   1   3        221.11        233.19        34.55 o
  14   1   3        260.17        272.52        40.00 o
  15   1   3       1272.17       1204.80        50.34 o
  16   1   3        239.15        256.84        49.57 o
  17   1   3        298.70        269.02        33.30 o
  18   1   3        626.21        714.77        57.43 o
  19   1   3         29.63         31.74        24.18 o
  20   1   3         72.13         22.47        50.36 o
  21   1   3         26.85         -2.43        44.93 o
  22   1   3          0.03        -10.08        33.16 o
  23   1   3         17.48         15.75        48.39 o
  24   1   3          0.10        100.96        47.79 o
  25   1   3         45.54        -31.24        37.37 o
 -27   2   3          0.04         64.50        33.25 o
 -26   2   3         30.79         18.54        35.24 o
 -25   2   3          2.10         16.99        34.70 o
 -24   2   3          2.39         -5.44        29.48 o
 -23   2   3          3.81          0.20        16.89 o
 -22   2   3          5.30         32.54        23.29 o
 -21   2   3          7.68          0.70        15.12 o
 -20   2   3         97.32         84.68        12.87 o
 -19   2   3        549.80        681.01       105.47 o
 -18   2   3         87.71         93.09        29.26 o
 -17   2   3         65.64         64.92        23.79 o
 -16   2   3        352.81        362.44        34.69 o
 -15   2   3          4.61         89.77        44.93 o
 -14   2   3          1.82         15.72        25.71 o
 -13   2   3         15.70         25.19        15.18 o
 -12   2   3       1999.96       1950.55        51.00 o
 -11   2   3        317.12        372.54        27.07 o
 -10   2   3       1236.78       1399.05        37.48 o
  -9   2   3         88.35         93.23        15.82 o
  -8   2   3          3.65          7.23        11.54 o
  -7   2   3         74.71         77.39        10.45 o
  -6   2   3       1598.05       1458.39        49.21 o
  -5   2   3       6783.95       5750.63       121.59 o
  -4   2   3        206.69        231.03        17.86 o
  -3   2   3        367.52        518.10        34.36 o
  -2   2   3        781.71        801.70        33.80 o
  -1   2   3       4529.53       4206.00        60.23 o
   0   2   3        708.01        819.32        22.95 o
   1   2   3       2244.31       1955.17        38.77 o
   2   2   3        217.80        208.34        13.40 o
   3   2   3       1076.91        946.78        84.93 o
   4   2   3       4233.62       3680.92       116.53 o
   5   2   3        108.99         90.51        33.79 o
   6   2   3        693.42        709.22        56.68 o
   7   2   3        402.27        349.15        28.92 o
   8   2   3       2496.55       2225.41       157.69 o
   9   2   3        163.20        247.29        24.24 o
  10   2   3        228.77        360.54        51.19 o
  11   2   3        147.63        180.99        25.67 o
  12   2   3        835.39        787.41        54.36 o
  13   2   3          7.27         56.21        36.74 o
  14   2   3        168.39        146.80        58.25 o
  15   2   3        562.78        486.69        61.53 o
  16   2   3        457.36        445.68        75.57 o
  17   2   3       2560.15       2400.41        98.91 o
  18   2   3        487.47        618.78        86.62 o
  19   2   3         44.53         -1.98        29.47 o
  20   2   3        256.36        228.73        50.70 o
  21   2   3         48.27         29.96        28.74 o
  22   2   3         11.70         58.39        60.04 o
  23   2   3         72.46         44.60        36.96 o
  24   2   3          0.10         32.79        33.14 o
  25   2   3          6.49         -0.81        73.78 o
 -26   3   3          5.41        -11.63        35.44 o
 -25   3   3         11.58         58.87        37.03 o
 -24   3   3         94.19         97.47        38.33 o
 -23   3   3        104.34         53.16        45.20 o
 -22   3   3         51.41         36.12        32.40 o
 -21   3   3        427.63        433.04        47.43 o
 -20   3   3        400.21        315.47        40.01 o
 -19   3   3         91.99         84.01        27.47 o
 -18   3   3        707.20        820.21        64.34 o
 -17   3   3         79.65         84.05        26.38 o
 -16   3   3        915.88        877.33        48.31 o
 -15   3   3          3.23         42.51        19.81 o
 -14   3   3        172.32        198.85        29.24 o
 -13   3   3        188.92        173.63        26.22 o
 -12   3   3        619.32        698.87        39.61 o
 -11   3   3        817.60        789.96        26.66 o
 -10   3   3          6.90         15.45        12.49 o
  -9   3   3        127.03        165.42        16.48 o
  -8   3   3         67.58         65.66        13.83 o
  -7   3   3        981.24        909.01        28.63 o
  -6   3   3       1231.31       1376.07        56.46 o
  -5   3   3       4887.08       4700.22        70.92 o
  -4   3   3       1728.46       1820.12        52.93 o
  -3   3   3        316.65        362.77        23.29 o
  -2   3   3       8978.87       8082.66       131.17 o
  -1   3   3          1.73         -0.04        11.22 o
   0   3   3         69.97        122.51        24.77 o
   1   3   3          9.95         15.16        11.78 o
   2   3   3          9.50         34.44        29.07 o
   3   3   3        187.93        327.29        55.83 o
   4   3   3       3679.12       3523.40       117.29 o
   5   3   3         63.85         71.88        34.19 o
   6   3   3          4.67         31.07        45.40 o
   7   3   3         14.77         14.58        30.84 o
   8   3   3        718.20        682.33        63.09 o
   9   3   3        951.04       1022.68        73.24 o
  10   3   3        184.01        213.44        30.31 o
  11   3   3          3.46         10.56        15.35 o
  12   3   3         54.68          5.33        21.11 o
  13   3   3        986.30       1044.51        49.91 o
  14   3   3        121.50        171.59        55.73 o
  15   3   3         24.92         -3.51        23.40 o
  16   3   3        444.67        442.49        47.26 o
  17   3   3        274.59        343.86       119.15 o
  18   3   3          3.49        -21.88        21.88 o
  19   3   3          6.11          5.52        25.31 o
  20   3   3          1.70        -14.72        28.49 o
  21   3   3         15.74         25.41        31.14 o
  22   3   3        101.15         78.91        34.54 o
  23   3   3         52.25        -18.26        33.42 o
  24   3   3          6.75         26.25        33.99 o
  25   3   3         38.54         -5.10       115.90 o
 -26   4   3         53.28          6.73        61.23 o
 -25   4   3         15.29         -0.48        42.75 o
 -24   4   3         92.51        181.56        42.52 o
 -23   4   3         13.42         25.96        34.05 o
 -22   4   3         10.35         -8.27        41.52 o
 -21   4   3        106.72        136.39        45.44 o
 -20   4   3        188.13        195.57        35.48 o
 -19   4   3        516.81        529.75        34.70 o
 -18   4   3         36.81          4.10        14.24 o
 -17   4   3        476.54        591.57        63.43 o
 -16   4   3        280.82        316.38        25.06 o
 -15   4   3       1115.65       1214.69        65.87 o
 -14   4   3          0.48         26.51        12.92 o
 -13   4   3       1787.02       1751.59        41.11 o
 -12   4   3        229.69        247.97        19.72 o
 -11   4   3         11.88         12.67        11.46 o
 -10   4   3         14.27          6.89        11.98 o
  -9   4   3        845.28        840.93        31.07 o
  -8   4   3        533.70        588.09        28.65 o
  -7   4   3         15.76         65.10        21.59 o
  -6   4   3        204.52        348.93        77.93 o
  -5   4   3        613.12        644.29        28.12 o
  -4   4   3       1951.35       2156.91        72.99 o
  -3   4   3       3344.79       3049.83        58.51 o
  -2   4   3       1026.88       1091.11        34.39 o
  -1   4   3        301.94        327.06        24.12 o
   0   4   3        466.91        552.13        28.80 o
   1   4   3        358.64        549.97       113.45 o
   2   4   3       7645.25       7277.67       159.27 o
   3   4   3        118.37        141.52        30.70 o
   4   4   3       5097.79       4873.69        86.39 o
   5   4   3       4312.73       4607.55       298.68 o
   6   4   3       1349.65       1297.10        75.51 o
   7   4   3         94.73        101.53        35.31 o
   8   4   3        114.23         64.91        35.28 o
   9   4   3         54.60         98.50        35.69 o
  10   4   3         84.11        110.71        36.97 o
  11   4   3          9.94         50.77        32.79 o
  12   4   3        247.92        286.60        27.34 o
  13   4   3       1333.90       1449.52        52.83 o
  14   4   3        255.17        316.80        37.20 o
  15   4   3       1855.61       1793.24        66.16 o
  16   4   3         48.79         45.98        27.59 o
  17   4   3        359.81        393.62       111.99 o
  18   4   3         59.61         26.29        38.53 o
  19   4   3         58.45         -0.77        69.60 o
  20   4   3         12.38        -22.90        23.21 o
  21   4   3        283.47        402.70       105.11 o
  22   4   3          1.81         40.37        32.11 o
  23   4   3          9.64        -11.55        35.84 o
  24   4   3          8.16         20.75        29.67 o
 -25   5   3         83.92         27.38        46.07 o
 -24   5   3          1.89         60.17        56.22 o
 -23   5   3         14.36         -8.45        32.65 o
 -22   5   3          2.09         54.26        32.45 o
 -21   5   3          3.48         42.58        33.27 o
 -20   5   3         88.42         53.48        31.73 o
 -19   5   3         16.69         61.65        19.58 o
 -18   5   3          9.73         35.43        22.15 o
 -17   5   3        118.40        118.84        21.47 o
 -16   5   3        936.52        859.55        36.83 o
 -15   5   3         17.97         70.14        16.26 o
 -14   5   3       1321.80       1206.93        38.50 o
 -13   5   3        304.72        311.42        24.84 o
 -12   5   3        148.38         90.51        16.41 o
 -11   5   3         67.29         62.04        15.36 o
 -10   5   3         45.58         28.81        13.45 o
  -9   5   3        455.10        480.65        26.31 o
  -8   5   3        870.31        948.64        35.41 o
  -7   5   3        441.65        498.76        29.12 o
  -6   5   3        371.37        450.80        34.63 o
  -5   5   3       1614.60       1639.80        45.84 o
  -4   5   3         72.81         61.19        15.56 o
  -3   5   3        232.74        222.12        22.91 o
  -2   5   3        149.54        150.23        20.76 o
  -1   5   3        147.41        138.35        27.94 o
   0   5   3          8.68         -0.04        16.38 o
   1   5   3         94.10         79.34        22.48 o
   2   5   3        218.28        255.58        40.94 o
   3   5   3       1549.69       1539.48        57.70 o
   4   5   3        414.25        477.54        27.27 o
   5   5   3        996.48        961.29        73.11 o
   6   5   3        181.26        193.00        24.14 o
   7   5   3        196.40        214.46        16.59 o
   8   5   3        367.44        380.47        48.10 o
   9   5   3          0.19         22.86        27.87 o
  10   5   3         18.17         51.78        35.74 o
  11   5   3         79.71        175.69       122.74 o
  12   5   3          4.40         17.15        34.15 o
  13   5   3        871.68        852.17        86.33 o
  14   5   3        119.24         80.46        47.68 o
  15   5   3         65.37         70.85        20.55 o
  16   5   3        402.78        408.60        36.36 o
  17   5   3        334.58        265.30        35.20 o
  18   5   3         14.20          7.57        24.77 o
  19   5   3          0.38          2.07        30.77 o
  20   5   3        149.25        191.52       150.22 o
  21   5   3          4.54        -20.31        20.31 o
  22   5   3          1.46        -26.14        26.14 o
  23   5   3         20.98         31.83        41.41 o
 -23   6   3         20.25         31.89        33.36 o
 -22   6   3         15.04         23.52        31.65 o
 -21   6   3          6.12         16.45        20.78 o
 -20   6   3         41.57        -20.95        20.95 o
 -19   6   3         44.88        128.61        24.08 o
 -18   6   3        340.68        370.41        29.17 o
 -17   6   3         14.21         18.11        17.44 o
 -16   6   3         16.87         13.13        17.42 o
 -15   6   3         20.71         36.74        20.53 o
 -14   6   3        759.76        718.86        37.33 o
 -13   6   3         25.59         82.14        18.39 o
 -12   6   3        225.01        232.89        33.99 o
 -11   6   3         11.80         35.01        16.53 o
 -10   6   3          0.29         -9.13        14.47 o
  -9   6   3         30.11         27.82        15.27 o
  -8   6   3        403.56        460.75        29.16 o
  -7   6   3        131.18        139.79        20.66 o
  -6   6   3        103.83         94.41        18.73 o
  -5   6   3        133.60        168.29        22.16 o
  -4   6   3         77.11        149.25        26.02 o
  -3   6   3       3172.01       3075.71        83.45 o
  -2   6   3        228.23        249.45        30.65 o
  -1   6   3          0.00        -19.32        19.32 o
   0   6   3          8.02         78.95        21.79 o
   1   6   3        768.85       1011.03        69.74 o
   2   6   3        634.13        737.73        45.33 o
   3   6   3         10.53         38.47        15.01 o
   4   6   3         35.82         43.52        16.64 o
   5   6   3        187.48        160.59        22.38 o
   6   6   3        653.74        616.67        46.51 o
   7   6   3          3.10         19.88        15.35 o
   8   6   3         16.82         13.32        20.52 o
   9   6   3        150.63        157.84        19.24 o
  10   6   3        207.57        252.34        31.97 o
  11   6   3        859.92        741.54        85.98 o
  12   6   3          6.64          5.87        31.96 o
  13   6   3        128.60        127.20        44.51 o
  14   6   3          9.58         20.21        40.61 o
  15   6   3         37.37         64.59        39.28 o
  16   6   3          3.93          7.77        38.54 o
  17   6   3         73.42         66.38        64.82 o
  18   6   3         43.69         90.13        65.42 o
  19   6   3         68.00         22.68       169.07 o
  20   6   3         36.73         89.01        80.65 o
  21   6   3          0.17        171.16        90.75 o
  22   6   3         24.24         40.05        25.17 o
 -22   7   3        153.42         67.30        46.02 o
 -21   7   3         22.15          3.46        26.65 o
 -20   7   3        210.92        215.69        49.43 o
 -19   7   3         34.91         16.35        56.84 o
 -18   7   3        364.45        381.88        35.56 o
 -17   7   3         70.00         87.44        34.11 o
 -16   7   3          3.73         10.31        18.32 o
 -15   7   3        160.64        126.52        30.65 o
 -14   7   3        139.91         88.58        28.25 o
 -13   7   3        107.01         75.24        22.97 o
 -12   7   3        659.68        646.15        36.20 o
 -11   7   3        325.49        355.65        31.02 o
 -10   7   3        190.33        159.46        22.20 o
  -9   7   3         49.70         24.38        16.72 o
  -8   7   3          8.50        -13.50        15.32 o
  -7   7   3         94.25         53.70        18.72 o
  -6   7   3        356.54        345.84        34.76 o
  -5   7   3        210.84        205.13        33.30 o
  -4   7   3          0.05         19.62        23.12 o
  -3   7   3         98.93        174.17        44.40 o
  -2   7   3         41.60         12.47        20.11 o
  -1   7   3       1408.86       1430.64        61.37 o
   0   7   3          0.17         21.30        22.24 o
   1   7   3         65.12         95.58        27.11 o
   2   7   3        120.85         58.75        34.58 o
   3   7   3        280.27        304.68        34.78 o
   4   7   3        408.98        409.24        36.62 o
   5   7   3         24.51         28.53        17.68 o
   6   7   3         15.67         42.45        19.07 o
   7   7   3          1.03          7.50        16.83 o
   8   7   3          5.53        -17.20        20.40 o
   9   7   3          4.96          7.86        16.73 o
  10   7   3         48.06         32.33        32.14 o
  11   7   3          4.41         -8.18        21.22 o
  12   7   3        187.52        186.15        21.54 o
  13   7   3          9.28          3.12        33.06 o
  14   7   3         51.97         25.97        63.33 o
  15   7   3         54.50         89.91        54.27 o
  16   7   3        256.35        424.70       114.70 o
  17   7   3         74.68         28.83        55.91 o
  18   7   3         47.87         85.90        92.60 o
  19   7   3         69.42         79.72        56.84 o
  20   7   3         62.11         39.45       109.63 o
 -20   8   3         63.03         45.24        25.97 o
 -19   8   3         19.90        -16.81        24.37 o
 -18   8   3        121.37         70.17        42.98 o
 -17   8   3        136.87        131.88        41.21 o
 -16   8   3          5.51         -6.92        25.53 o
 -15   8   3         16.18         72.59        30.98 o
 -14   8   3        156.92        133.64        24.83 o
 -13   8   3        248.74        203.92        27.94 o
 -12   8   3          2.43         21.31        26.39 o
 -11   8   3         92.34         65.60        24.13 o
 -10   8   3         24.69         26.54        21.73 o
  -9   8   3        467.39        477.00        39.22 o
  -8   8   3        587.13        575.35        42.36 o
  -7   8   3         52.93         39.42        22.19 o
  -6   8   3        250.42        195.69        33.96 o
  -5   8   3         46.07         48.41        24.64 o
  -4   8   3        251.40        423.84        44.68 o
  -3   8   3         21.92         27.66        26.99 o
  -2   8   3          0.67         21.73        23.17 o
  -1   8   3        511.57        568.68        54.15 o
   0   8   3         66.75         80.07        28.24 o
   1   8   3         23.51         51.09        26.38 o
   2   8   3        763.40        695.71        44.92 o
   3   8   3         34.93         26.17        20.02 o
   4   8   3          1.31          2.01        19.91 o
   5   8   3          3.51         18.00        21.34 o
   6   8   3         41.23         90.22        23.22 o
   7   8   3        123.65         89.69        26.28 o
   8   8   3          0.24        -12.82        20.99 o
   9   8   3        188.62        215.26        30.99 o
  10   8   3        733.23        666.95        46.11 o
  11   8   3         34.43         68.07        97.68 o
  12   8   3         48.70         12.84        39.78 o
  13   8   3        284.30        234.52        25.88 o
  14   8   3         35.24         17.67        52.86 o
  15   8   3         78.53        118.15        72.29 o
  16   8   3         26.15         27.41        53.74 o
  17   8   3          1.46        -19.32        47.49 o
  18   8   3          9.65         31.35        94.99 o
 -18   9   3          0.51        -32.16        32.16 o
 -17   9   3        155.91         38.83        29.80 o
 -16   9   3          7.68         19.19        33.46 o
 -15   9   3          2.38         28.51        37.14 o
 -14   9   3         94.62        117.37        31.00 o
 -13   9   3         21.39        -14.21        25.23 o
 -12   9   3         11.51         -2.71        23.11 o
 -11   9   3        147.40        188.72        34.78 o
 -10   9   3          6.81         14.43        25.82 o
  -9   9   3         85.24         72.81        33.75 o
  -8   9   3        160.83        231.15        39.86 o
  -7   9   3         95.30         80.48        42.14 o
  -6   9   3         75.26        100.84        44.93 o
  -5   9   3         35.82         29.80        36.87 o
  -4   9   3        389.67        495.17        71.77 o
  -3   9   3        872.87        829.38        93.17 o
  -2   9   3         28.28         67.75        41.95 o
  -1   9   3        184.40        118.98        79.16 o
   0   9   3         59.28          5.32        39.18 o
   1   9   3        247.02        294.69        41.97 o
   2   9   3        100.56        118.30        31.30 o
   3   9   3        294.35        262.26        77.63 o
   4   9   3        671.56        554.29        54.93 o
   5   9   3          0.00         41.24        25.42 o
   6   9   3        266.40        216.88        89.68 o
   7   9   3        283.99        291.38        41.83 o
   8   9   3        388.47        473.66        80.25 o
   9   9   3         12.81         18.33        38.49 o
  10   9   3         23.24         95.20        53.52 o
  11   9   3         20.67         32.02        44.13 o
  12   9   3        129.86        126.30        28.81 o
  13   9   3         66.20         57.31       111.72 o
  14   9   3          1.04        -19.91        19.91 o
  15   9   3         24.22         89.86        69.60 o
  16   9   3         18.57        -55.04        55.72 o
 -15  10   3         67.45        102.36        90.93 o
 -14  10   3          1.76        -25.06        30.27 o
 -13  10   3        128.97         67.55        30.54 o
 -12  10   3          1.89         38.38        32.97 o
 -11  10   3          2.43          5.17        30.49 o
 -10  10   3        463.47        583.73        64.50 o
  -9  10   3        690.60        628.81        66.09 o
  -8  10   3        415.73        451.41        63.83 o
  -7  10   3        756.92        806.35        94.14 o
  -6  10   3          6.99        -30.87        30.87 o
  -5  10   3         16.00         29.98        39.44 o
  -4  10   3         26.72        115.30        73.48 o
  -3  10   3        107.53         90.40        69.30 o
  -2  10   3        112.35        132.93        49.49 o
  -1  10   3         36.31         -3.79        49.88 o
   0  10   3         52.12        107.34        35.07 o
   1  10   3        314.21        277.37        45.93 o
   2  10   3        338.99        389.89        50.25 o
   3  10   3        774.37        684.92        62.14 o
   4  10   3         43.11          0.24        75.98 o
   5  10   3         67.73        138.95        41.34 o
   6  10   3          5.36         25.43        36.41 o
   7  10   3         93.20        134.10        33.02 o
   8  10   3        105.16        125.76        31.37 o
   9  10   3          2.80          5.93        27.72 o
  10  10   3          0.00         64.79        54.37 o
  11  10   3          3.62         24.95        32.25 o
  12  10   3         16.33         -4.40        23.08 o
  13  10   3          6.59         20.43        34.33 o
 -10  11   3         35.05          9.99        33.30 o
  -9  11   3         41.38         50.96        35.62 o
  -8  11   3          5.62         18.36        30.42 o
  -7  11   3         21.44         51.01        50.78 o
  -6  11   3          0.24         15.49        42.34 o
  -5  11   3         81.99        120.15        46.67 o
  -4  11   3        151.39        147.38        83.34 o
  -3  11   3         13.05        -29.49        35.47 o
  -2  11   3         69.16         80.34        68.11 o
  -1  11   3         39.02         23.47        46.29 o
   0  11   3         14.59        -13.02        29.40 o
   1  11   3          1.13        -21.84        33.87 o
   2  11   3         19.43        -14.61        42.04 o
   3  11   3         47.72         49.66        39.69 o
   4  11   3          1.04         33.04        33.24 o
   5  11   3        123.26         98.14        70.51 o
   6  11   3        143.25        153.49        41.11 o
   7  11   3        103.41        193.04        45.79 o
   8  11   3          0.00         19.25        27.79 o
 -27   0   4         32.70         53.17        79.46 o
 -26   0   4          0.36         -8.46        20.82 o
 -25   0   4          0.06         -4.02        13.27 o
 -24   0   4         25.06         40.39        23.54 o
 -23   0   4        337.65        371.58        36.91 o
 -22   0   4        175.53        138.85        25.26 o
 -21   0   4         45.00         47.10        17.39 o
 -20   0   4        611.70        484.78        30.22 o
 -19   0   4        242.44        288.17        26.96 o
 -18   0   4        596.92       1175.41        49.66 o
 -17   0   4         98.58        120.16        20.65 o
 -16   0   4       7000.18       6834.43       133.14 o
 -15   0   4         39.49         79.38        31.42 o
 -14   0   4        318.02        359.08        32.96 o
 -13   0   4         16.91         23.35        46.90 o
 -12   0   4         24.10          9.24        13.85 o
 -10   0   4       1806.98       1772.36        40.91 o
  -9   0   4       3539.80       3070.54        58.51 o
  -6   0   4       1551.05       1714.12        60.17 o
  -5   0   4       9079.07       7999.65       120.55 o
  -4   0   4        836.69        890.20        34.00 o
  -3   0   4       2230.51       1907.55        48.30 o
  -2   0   4       1191.35       1396.53        65.12 o
  -1   0   4       8121.33       8516.29       130.47 o
   0   0   4       4843.98       4165.57        79.31 o
   1   0   4        765.08        762.95        38.60 o
   2   0   4       1122.47       1046.43        41.86 o
   4   0   4       3603.68       3778.94       117.96 o
   5   0   4       6016.28       6345.30       156.15 o
   6   0   4       5552.61       5607.31       143.76 o
   8   0   4        944.49       1065.07       107.53 o
   9   0   4       3513.00       2963.47       175.64 o
  10   0   4         36.51        102.75        57.95 o
  11   0   4        969.32       1077.61       121.27 o
  12   0   4        218.57        431.27        92.60 o
  13   0   4        434.34        422.31        92.60 o
  14   0   4        249.70       1360.79       146.37 o
  15   0   4        679.98        724.65        75.27 o
  16   0   4       4419.77       4596.31       148.42 o
  17   0   4        330.19        480.17        65.12 o
  18   0   4         50.70        194.38       216.83 o
  19   0   4         42.49         80.44        38.82 o
  20   0   4         85.50        120.08        46.60 o
  21   0   4        142.81         69.30        51.38 o
  22   0   4          3.95         20.91        46.00 o
  23   0   4          9.57         22.10        47.79 o
  24   0   4         55.42         89.01        53.17 o
  25   0   4         16.26        105.74        60.94 o
 -27   1   4         14.38          3.10        25.78 o
 -26   1   4          3.24        -27.31        28.77 o
 -25   1   4         10.18          6.13        31.99 o
 -24   1   4         72.39         62.96        24.14 o
 -23   1   4         31.91         39.41        30.10 o
 -22   1   4        201.90        201.55        33.96 o
 -21   1   4          4.91        -14.53        33.46 o
 -20   1   4          0.60         32.44        23.14 o
 -19   1   4        292.04        308.37        40.24 o
 -18   1   4        171.51        138.36        22.84 o
 -17   1   4       1618.50       1379.66        47.80 o
 -16   1   4        770.02        799.27        42.05 o
 -15   1   4         91.14         64.11        17.58 o
 -14   1   4        330.89        420.77        28.91 o
 -13   1   4        240.17        302.65        28.46 o
 -12   1   4        886.19        966.07        36.01 o
 -11   1   4        523.62        570.15        26.15 o
 -10   1   4        965.94       1016.23        30.76 o
  -9   1   4        209.95        220.58        18.86 o
  -8   1   4       1854.81       1768.33        33.70 o
  -7   1   4        166.55        200.80        15.78 o
  -6   1   4       4694.72       4421.18        60.61 o
  -5   1   4        431.83        608.75        22.79 o
  -4   1   4        124.97        160.46        14.89 o
  -3   1   4        885.76       1191.41        44.13 o
  -2   1   4        253.64        322.13        18.83 o
  -1   1   4       1252.33       1139.86        28.62 o
   0   1   4        735.44        680.87        24.17 o
   1   1   4       3698.45       3279.63        51.06 o
   2   1   4         69.88         89.05        13.29 o
   3   1   4       1447.48       1307.10        33.87 o
   4   1   4         52.32        419.92        75.27 o
   5   1   4        401.69        434.89        26.17 o
   6   1   4        416.12        576.33        44.47 o
   7   1   4         29.89         63.20        18.22 o
   8   1   4       1201.00       1219.48        49.51 o
   9   1   4        370.79        401.23        55.59 o
  10   1   4        406.03        625.26        71.68 o
  11   1   4        522.95        509.62        37.83 o
  12   1   4        818.91        840.50        49.17 o
  13   1   4         36.72         32.62        27.23 o
  14   1   4       1154.08       1133.37        58.61 o
  15   1   4         88.21        161.13        56.46 o
  16   1   4        307.95        342.30        35.56 o
  17   1   4       1430.15       1509.07        78.00 o
  18   1   4        161.17        169.11        30.47 o
  19   1   4          6.33          8.66        24.04 o
  20   1   4         22.17         32.09        35.84 o
  21   1   4         34.44         72.24        35.38 o
  22   1   4          0.00         -0.23        32.30 o
  23   1   4          1.30          5.41        31.64 o
  24   1   4         11.98         63.92        46.00 o
 -26   2   4          0.74        -23.37        23.37 o
 -25   2   4          0.51        -22.39        32.74 o
 -24   2   4          0.88         27.39        28.73 o
 -23   2   4          1.89          8.72        27.01 o
 -22   2   4        330.81        269.25        58.69 o
 -21   2   4        133.48        100.64        44.30 o
 -20   2   4        311.93        291.27        40.12 o
 -19   2   4         85.49        129.80        30.37 o
 -18   2   4          0.85          4.03        19.70 o
 -17   2   4        658.95        743.36        41.58 o
 -16   2   4        845.43        851.16        40.18 o
 -15   2   4        928.70        950.64        41.20 o
 -14   2   4         11.70         27.20        16.34 o
 -13   2   4         74.31         40.88        17.90 o
 -12   2   4         14.28         59.74        14.84 o
 -11   2   4        308.09        357.94        26.87 o
 -10   2   4       1146.78       1166.47        35.27 o
  -9   2   4        264.47        271.59        21.53 o
  -8   2   4        699.16        625.62        18.06 o
  -7   2   4        832.18        918.67        28.30 o
  -6   2   4       4583.91       4951.32       154.52 o
  -5   2   4          0.09         27.70        13.59 o
  -4   2   4       6998.24       6524.62       105.26 o
  -3   2   4       1695.94       1660.11        41.86 o
  -2   2   4       1216.52        997.62        29.89 o
  -1   2   4        199.38        276.89        19.04 o
   0   2   4        191.92        319.97        19.17 o
   1   2   4        445.94        573.44        23.86 o
   2   2   4       1426.36       1755.99        89.61 o
   3   2   4        296.14        339.46        24.51 o
   4   2   4       6270.36       6272.35       104.12 o
   5   2   4       1471.57       1228.24        37.08 o
   6   2   4         21.72         96.54        24.32 o
   7   2   4         29.16         40.69        16.90 o
   8   2   4        828.10        857.46        29.89 o
   9   2   4          7.22         33.55        11.70 o
  10   2   4        785.83        715.30        36.38 o
  11   2   4        158.00        189.88        26.86 o
  12   2   4        458.76        475.04        37.90 o
  13   2   4        491.46        616.19        91.70 o
  14   2   4        162.91        164.45        37.34 o
  15   2   4        912.54       1037.30        64.53 o
  16   2   4         13.92         80.40        50.48 o
  17   2   4        430.33        361.70        42.52 o
  18   2   4         11.30         65.39        26.60 o
  19   2   4        511.83        481.05        67.03 o
  20   2   4          3.33          5.62        28.42 o
  21   2   4          4.91        -10.69        26.45 o
  22   2   4         26.36         22.22        55.56 o
  23   2   4         53.53         38.38        33.79 o
  24   2   4         31.07         11.76        63.33 o
 -26   3   4          0.15        -30.33        49.39 o
 -25   3   4          4.73         47.46        45.51 o
 -24   3   4          1.62         -7.30        29.87 o
 -23   3   4        215.05        151.57        37.94 o
 -22   3   4         68.49         52.44        33.18 o
 -21   3   4         27.86         23.11        33.56 o
 -20   3   4        908.82        960.44        63.91 o
 -19   3   4          6.26         11.81        35.66 o
 -18   3   4         73.77        175.96        28.79 o
 -17   3   4        312.26        429.85        50.96 o
 -16   3   4        153.99        115.88        30.78 o
 -15   3   4         56.77         28.14        29.25 o
 -14   3   4         76.95        151.37        28.02 o
 -13   3   4        204.13        219.51        26.15 o
 -12   3   4          1.22          4.65        14.72 o
 -11   3   4        290.68        359.97        26.21 o
 -10   3   4         92.39        105.35        16.96 o
  -9   3   4        273.55        377.87        19.09 o
  -8   3   4        343.60        358.34        20.39 o
  -7   3   4          5.95         39.07        12.50 o
  -6   3   4       1119.70       1199.74        34.12 o
  -5   3   4       4062.99       3798.20        60.18 o
  -4   3   4       3763.62       3277.98        71.41 o
  -3   3   4        261.43        318.32        33.20 o
  -2   3   4       1104.39       1071.19        32.37 o
  -1   3   4        446.80        372.76        25.82 o
   0   3   4        350.85        447.93        27.07 o
   1   3   4        163.67        221.52        29.89 o
   2   3   4         55.31        227.02       113.51 o
   3   3   4       1666.06       1737.55        99.38 o
   4   3   4       1991.49       2029.04        73.20 o
   5   3   4        660.23        525.60        46.54 o
   6   3   4        268.24        278.02        47.92 o
   7   3   4        749.42        715.73        72.45 o
   8   3   4        253.85        336.15        53.08 o
   9   3   4         39.59         29.46        30.94 o
  10   3   4          5.88         13.81        30.26 o
  11   3   4        273.68        352.96        60.83 o
  12   3   4        382.78        329.95        22.95 o
  13   3   4         57.48         47.20        17.90 o
  14   3   4        148.80        147.74        26.02 o
  15   3   4       2332.40       2216.37        79.71 o
  16   3   4       1139.41       1208.06        61.84 o
  17   3   4          5.63         58.24        35.25 o
  18   3   4         24.71         50.54        27.65 o
  19   3   4          0.71         -9.72        24.19 o
  20   3   4         17.01        -24.97        24.97 o
  21   3   4          6.45         35.49        34.19 o
  22   3   4          0.63         99.63        37.76 o
  23   3   4         15.72        -19.01        26.52 o
  24   3   4          1.77        -26.62        26.62 o
 -25   4   4         35.65          7.72        32.12 o
 -24   4   4          0.44          2.55        29.84 o
 -23   4   4         41.56         71.85        43.61 o
 -22   4   4        120.54        118.77        38.06 o
 -21   4   4          3.21        -34.02        34.02 o
 -20   4   4         67.58         63.19        32.64 o
 -19   4   4        452.81        419.89        49.72 o
 -18   4   4        158.47        265.28        40.56 o
 -17   4   4        408.48        367.00        39.07 o
 -16   4   4         25.75        100.10        27.94 o
 -15   4   4         91.49        101.59        32.02 o
 -14   4   4         74.43         73.67        25.83 o
 -13   4   4          4.06         -6.70        17.80 o
 -12   4   4        106.74        123.62        16.56 o
 -11   4   4         51.73         55.93        14.54 o
 -10   4   4          0.00         -2.77        11.70 o
  -9   4   4         93.33         77.30        17.69 o
  -8   4   4        206.07        225.91        20.60 o
  -7   4   4        487.57        534.93        43.55 o
  -6   4   4       1897.74       1635.41        44.48 o
  -5   4   4       1482.95       1781.21        44.81 o
  -4   4   4        234.18        207.38        20.43 o
  -3   4   4       3042.82       2825.01        57.83 o
  -2   4   4       1101.40       1414.73        65.95 o
  -1   4   4       1800.18       1914.30        54.08 o
   0   4   4       3291.81       3314.89        73.85 o
   1   4   4        637.25        952.25        37.09 o
   2   4   4        275.33        322.64        31.70 o
   3   4   4       2406.86       2260.94        53.62 o
   4   4   4        195.58        326.70        39.20 o
   5   4   4        694.62        719.33        52.12 o
   6   4   4        235.35        214.46        43.23 o
   7   4   4          3.11         39.89        55.86 o
   8   4   4        148.37        101.54        40.18 o
   9   4   4        129.06        106.94        43.75 o
  10   4   4        164.47        185.96        46.69 o
  11   4   4          8.54          5.50        33.29 o
  12   4   4        218.21        226.43        49.38 o
  13   4   4         11.24         39.43        65.72 o
  14   4   4        471.72        470.68       118.89 o
  15   4   4        542.25        534.30        79.60 o
  16   4   4       1179.00        961.36        85.40 o
  17   4   4        272.66        330.33        32.94 o
  18   4   4        323.35        367.35        41.22 o
  19   4   4         33.42         35.25        23.30 o
  20   4   4          3.70        -19.71        19.71 o
  21   4   4          0.36          1.94        51.68 o
  22   4   4         15.23          7.02        33.16 o
  23   4   4          9.06        113.51        63.33 o
 -24   5   4         16.83         57.69        37.67 o
 -23   5   4         12.72        -25.93        31.70 o
 -22   5   4         53.85         34.54        34.80 o
 -21   5   4          2.23        -10.88        36.16 o
 -20   5   4          0.40         10.17        58.02 o
 -19   5   4        190.18        167.02        41.16 o
 -18   5   4          4.40         31.20        30.26 o
 -17   5   4         42.84         60.36        27.96 o
 -16   5   4        130.03        178.02        34.27 o
 -15   5   4        146.08        208.54        23.94 o
 -14   5   4        176.33        137.86        21.38 o
 -13   5   4        224.52        227.66        39.67 o
 -12   5   4        336.66        422.26        39.13 o
 -11   5   4         83.50        123.23        18.68 o
 -10   5   4       1126.84       1096.19        38.38 o
  -9   5   4        139.99        125.72        19.42 o
  -8   5   4        912.53        947.33        36.06 o
  -7   5   4        219.53        288.38        28.74 o
  -6   5   4       1807.13       1621.12        46.02 o
  -5   5   4         83.34        517.68        83.12 o
  -4   5   4        379.69        444.96        29.12 o
  -3   5   4        216.87        268.45        24.27 o
  -2   5   4       1654.08       1738.37        55.61 o
  -1   5   4       2044.29       2035.62        67.60 o
   0   5   4        791.19       1038.70        42.36 o
   1   5   4         97.33        127.45        18.12 o
   2   5   4         63.23         89.40        17.99 o
   3   5   4       3358.78       3049.90        64.67 o
   4   5   4        478.08        653.79        44.65 o
   5   5   4         26.21         65.57        28.60 o
   6   5   4        822.45        911.88        59.92 o
   7   5   4          6.54         48.94        36.01 o
   8   5   4        223.67        429.17       103.35 o
   9   5   4        345.45        460.15        66.75 o
  10   5   4        177.09        263.52        56.24 o
  11   5   4          3.07        -17.62        40.55 o
  12   5   4         23.51         23.58        39.96 o
  13   5   4        332.14        232.98        57.27 o
  14   5   4        279.75        215.51        77.04 o
  15   5   4        144.29         39.35        42.59 o
  16   5   4        396.41        340.47       109.92 o
  17   5   4        370.99        333.89       112.91 o
  22   5   4          1.26          7.78        27.18 o
 -23   6   4          4.00        -30.19        30.19 o
 -22   6   4         12.44        -30.68        30.68 o
 -21   6   4        132.60         74.31        43.17 o
 -20   6   4         21.14         82.73        61.47 o
 -19   6   4        175.73        135.01        42.80 o
 -18   6   4        423.56        357.45        63.13 o
 -17   6   4         46.78         36.30        22.25 o
 -16   6   4        135.57        164.02        26.12 o
 -15   6   4         29.73         94.73        22.39 o
 -14   6   4        322.69        335.34        29.46 o
 -13   6   4        479.15        590.59        36.94 o
 -12   6   4         67.51        127.21        37.18 o
 -11   6   4        118.39         94.36        23.13 o
 -10   6   4          0.00         76.21        19.42 o
  -9   6   4          3.22         16.86        17.63 o
  -8   6   4        161.87        226.10        30.14 o
  -7   6   4        448.29        511.78        33.45 o
  -6   6   4         57.94        181.52        24.17 o
  -5   6   4       1022.11        978.02        39.13 o
  -4   6   4        505.67        503.35        35.25 o
  -3   6   4         36.56         37.42        24.17 o
  -2   6   4        230.52        234.65        25.75 o
  -1   6   4        920.30        950.26        40.33 o
   0   6   4         90.20         92.86        18.75 o
   1   6   4         25.83         36.05        22.88 o
   2   6   4        218.16        257.74        25.16 o
   3   6   4         18.19        110.27        17.23 o
   4   6   4       1332.55       1233.69        34.12 o
   5   6   4         17.95         64.98        11.05 o
   6   6   4        485.58        603.13        59.03 o
   7   6   4        221.28        255.56        38.57 o
   8   6   4       1128.63       1066.15        71.56 o
   9   6   4         17.10         80.97        36.59 o
  10   6   4        897.94        993.92       147.85 o
  11   6   4        324.70        307.38        53.52 o
  12   6   4         18.85          7.52        37.93 o
  13   6   4        235.38        300.56        59.84 o
  14   6   4         12.60         72.47        49.92 o
  15   6   4         26.73        -58.85        58.85 o
  16   6   4        203.47        307.55        67.75 o
  17   6   4        100.27         65.73        53.93 o
  18   6   4        151.40        141.00        62.42 o
  19   6   4         10.42         35.71        57.28 o
  20   6   4          5.44        -72.88        72.88 o
  21   6   4         27.34         73.48        87.22 o
 -21   7   4         12.92        -17.82        36.11 o
 -20   7   4          4.59         -9.19        39.48 o
 -19   7   4        141.38        178.91        43.53 o
 -18   7   4         93.52         75.40        27.35 o
 -17   7   4        309.99        237.97        55.35 o
 -16   7   4        248.57        241.18        41.91 o
 -15   7   4          4.20         43.66        24.99 o
 -14   7   4        518.74        544.74        45.64 o
 -13   7   4          0.73        -17.61        18.30 o
 -12   7   4        127.61        123.23        28.03 o
 -11   7   4         16.81         17.08        19.53 o
 -10   7   4          0.92          6.03        21.38 o
  -9   7   4         12.14         68.78        20.46 o
  -8   7   4        306.36        355.64        32.02 o
  -7   7   4         99.85         75.30        20.38 o
  -6   7   4         70.47         96.38        22.39 o
  -5   7   4        450.31        537.38        41.20 o
  -4   7   4        664.45        566.07        47.52 o
  -3   7   4        296.33        308.04        30.95 o
  -2   7   4          2.51         31.10        18.81 o
  -1   7   4         26.95         31.40        19.52 o
   0   7   4        135.21        150.67        27.74 o
   1   7   4         97.75        116.47        21.78 o
   2   7   4          5.44         66.64        18.76 o
   3   7   4          7.08         53.23        15.47 o
   4   7   4        655.64        699.31        31.62 o
   5   7   4          2.52         27.54        15.84 o
   6   7   4          1.57         34.92        13.59 o
   7   7   4        347.85        274.60        21.57 o
   8   7   4          9.79         43.86        30.61 o
   9   7   4          8.44         19.04        32.70 o
  10   7   4         14.08         25.96        45.35 o
  11   7   4        206.96        179.13        59.03 o
  12   7   4         58.43        210.46        87.49 o
  13   7   4         36.48        -46.44        46.44 o
  14   7   4          1.18        -59.74        59.74 o
  15   7   4         21.78         55.28        57.87 o
  16   7   4          0.92         -2.09        51.74 o
  17   7   4         11.25        -48.80        48.80 o
  18   7   4         11.28         40.92        55.48 o
  19   7   4         38.19         52.41        62.60 o
 -19   8   4         23.00          3.12        28.36 o
 -18   8   4        127.27        126.86        33.81 o
 -17   8   4         52.85         91.71        38.40 o
 -16   8   4        214.23        180.32        35.08 o
 -15   8   4        101.69         31.74        28.37 o
 -14   8   4        306.14        280.76        47.41 o
 -13   8   4        221.90        171.72        36.73 o
 -12   8   4        284.45        261.23        46.98 o
 -11   8   4         36.28         22.88        24.41 o
 -10   8   4         69.52        131.33        29.60 o
  -9   8   4        164.42        152.45        36.20 o
  -8   8   4        559.95        493.61        88.64 o
  -7   8   4        211.54        234.30        34.80 o
  -6   8   4        272.44        300.62        37.14 o
  -5   8   4        541.45        594.83        48.23 o
  -4   8   4         87.04        265.36        33.65 o
  -3   8   4         71.15         53.70        23.25 o
  -2   8   4        112.72        120.14        26.80 o
  -1   8   4        168.38        216.27        32.75 o
   0   8   4         24.26         62.97        26.56 o
   1   8   4         18.69         12.31        35.29 o
   2   8   4        704.88        666.92        39.83 o
   3   8   4        139.89        164.87        28.49 o
   4   8   4        283.87        253.33        37.92 o
   5   8   4         28.99         28.01        17.16 o
   6   8   4          8.14         62.96        16.92 o
   7   8   4        103.61         91.65        20.61 o
   8   8   4        563.71        454.18        21.64 o
   9   8   4          2.19          5.71        44.62 o
  10   8   4        253.79        258.07        65.09 o
  11   8   4         95.28         59.54        49.16 o
  12   8   4         25.00        132.81       132.30 o
  13   8   4          2.08        -49.86        58.25 o
  14   8   4         96.57         99.40        77.07 o
  15   8   4         85.69         61.87       110.82 o
  16   8   4          3.46         53.56        54.91 o
  17   8   4         47.54        -31.41        66.91 o
 -17   9   4          0.44          0.88        46.99 o
 -16   9   4         13.11          9.15        28.88 o
 -15   9   4          1.24         -4.46        27.15 o
 -14   9   4          3.42         -1.87        26.03 o
 -13   9   4         15.39        -16.63        25.72 o
 -12   9   4        497.79        539.86        57.02 o
 -11   9   4          4.74         56.25        29.12 o
 -10   9   4         74.02         31.67        30.64 o
  -9   9   4          7.45         10.24        41.52 o
  -8   9   4          0.57         -0.45        24.10 o
  -7   9   4        217.30        231.34        38.52 o
  -6   9   4        264.81        222.35        63.94 o
  -5   9   4        529.60        635.46        58.58 o
  -4   9   4         46.99         81.65        41.30 o
  -3   9   4        114.29        168.53        36.15 o
  -2   9   4         96.84         86.41        28.97 o
  -1   9   4        150.53        125.73        33.66 o
   0   9   4          0.10         57.91        25.40 o
   1   9   4         37.47         39.16        21.13 o
   2   9   4          5.90          0.30        18.46 o
   3   9   4          0.93         66.59        56.40 o
   4   9   4          7.30         54.43        26.03 o
   5   9   4        376.63        409.93        72.22 o
   6   9   4        251.08        223.66        44.11 o
   7   9   4         55.37         21.45        16.12 o
   8   9   4          8.54        -10.22        28.97 o
   9   9   4         17.03         -2.58        16.81 o
  10   9   4        168.74        212.93        62.65 o
  11   9   4         18.20         29.68        52.19 o
  12   9   4         39.13         36.41        52.53 o
  13   9   4          2.38         59.45        53.80 o
  14   9   4          0.53        -11.31        47.57 o
  15   9   4         41.25        193.07        67.28 o
 -14  10   4         52.26         90.33        36.67 o
 -13  10   4         31.09        112.05        38.61 o
 -12  10   4          1.28        -29.89        29.89 o
 -11  10   4          2.85         48.13        32.75 o
 -10  10   4          4.03        -28.74        28.74 o
  -9  10   4         40.83         94.12        34.27 o
  -8  10   4         60.43        113.60        36.26 o
  -7  10   4         27.51         35.98        41.05 o
  -6  10   4        506.53        480.17        53.47 o
  -5  10   4         40.68         78.61        32.07 o
  -4  10   4        264.14        274.94        49.12 o
  -3  10   4         89.39         68.46        31.63 o
  -2  10   4          9.57         13.47        28.66 o
  -1  10   4         80.62        160.05        32.28 o
   0  10   4        157.67        143.39        28.55 o
   1  10   4          2.39         24.98        23.54 o
   2  10   4          2.12         21.97        24.66 o
   3  10   4          9.64         39.62        28.45 o
   4  10   4          3.98         68.12        31.38 o
   5  10   4        116.56        123.16        48.32 o
   6  10   4        128.41         85.34        32.61 o
   7  10   4        476.31        373.69        39.88 o
   8  10   4          6.23         48.93        38.91 o
   9  10   4         10.79         41.00        21.16 o
  10  10   4         26.52        -44.99        44.99 o
  11  10   4         58.86         78.85        57.55 o
  -8  11   4         75.76        113.37        35.66 o
  -7  11   4         57.54         53.47        33.48 o
  -6  11   4          5.47          5.93        29.07 o
  -5  11   4         45.43        113.26        41.18 o
  -4  11   4          5.30        -27.81        27.81 o
  -3  11   4        134.42         59.77        44.77 o
  -2  11   4         73.82        100.19        46.00 o
  -1  11   4          3.00        -16.74        30.00 o
   0  11   4         90.65         97.55        28.56 o
   1  11   4          4.53         14.86        26.76 o
   2  11   4         45.53         60.62        40.70 o
   3  11   4         21.82         -7.16        32.16 o
   4  11   4        121.06        103.62        28.80 o
   5  11   4         53.78        138.04        26.97 o
   6  11   4         25.64         27.77        23.20 o
 -26   1   5          0.15        -14.24        29.32 o
 -25   1   5          5.51         18.10        19.92 o
 -24   1   5         66.54         29.68        21.47 o
 -23   1   5         24.72        -14.62        14.62 o
 -22   1   5        105.66        101.11        27.07 o
 -21   1   5        203.62        295.77        34.02 o
 -20   1   5        507.89        536.99        66.74 o
 -19   1   5        277.16        299.31        62.63 o
 -18   1   5       1848.87       1896.94        60.42 o
 -17   1   5       2198.63       2344.33        61.95 o
 -16   1   5         16.20         32.53        17.99 o
 -15   1   5         39.25         30.28        23.98 o
 -14   1   5         64.31         77.84        27.00 o
 -13   1   5        234.10        191.57        23.41 o
 -12   1   5         60.40        109.43        16.80 o
 -11   1   5        253.23        280.77        21.63 o
 -10   1   5          0.94         47.89        13.51 o
  -9   1   5          9.19         -7.01        10.03 o
  -8   1   5       1050.42        999.48        28.14 o
  -7   1   5       5592.96       5208.56        75.58 o
  -6   1   5          6.07        120.57        14.64 o
  -5   1   5       2826.99       2707.37        49.92 o
  -4   1   5        261.11        322.76        21.76 o
  -3   1   5        125.78        154.90        17.27 o
  -2   1   5          0.10        -13.65        13.65 o
  -1   1   5         42.43         60.03        14.25 o
   0   1   5         99.30         80.07        15.06 o
   1   1   5         44.11         84.05        15.55 o
   2   1   5        387.45        641.65        36.82 o
   3   1   5       1528.60       1522.79        39.06 o
   4   1   5        327.49       1025.49        48.65 o
   5   1   5         12.85         71.48        16.86 o
   6   1   5          3.96         57.40        22.12 o
   7   1   5        450.21        396.48        34.27 o
   8   1   5         84.35        142.89        21.53 o
   9   1   5        269.60        238.22        31.00 o
  10   1   5          2.60         38.99        20.82 o
  11   1   5         36.22         42.57        23.13 o
  12   1   5         68.90         40.33        38.44 o
  13   1   5          1.87         49.15        22.64 o
  14   1   5       1938.59       2099.33        77.85 o
  15   1   5        877.48        940.13        83.74 o
  16   1   5        756.70        860.02        84.29 o
  17   1   5         80.84        150.55        50.18 o
  18   1   5         42.42         76.17        29.28 o
  19   1   5         66.87         44.73        30.34 o
  20   1   5          4.84        -11.35        26.19 o
  21   1   5          3.73         50.36        36.74 o
  22   1   5         14.17         52.56        32.82 o
  23   1   5         39.82         77.07        33.79 o
 -26   2   5         23.15         43.36        33.21 o
 -25   2   5         17.91         -6.07        24.80 o
 -24   2   5         28.31         37.27        27.52 o
 -23   2   5         44.93         46.57        29.53 o
 -22   2   5         25.40         28.66        29.23 o
 -21   2   5        182.83        230.76        37.26 o
 -20   2   5        772.80        733.54        53.38 o
 -19   2   5         68.42        187.37        33.90 o
 -18   2   5          2.88        225.53        66.82 o
 -17   2   5       2056.01       1878.10        59.53 o
 -16   2   5       1243.92       1195.99        48.62 o
 -15   2   5        212.97        247.46        26.87 o
 -14   2   5        591.03        639.56        38.62 o
 -13   2   5        168.19        191.89        21.46 o
 -12   2   5          8.13         40.35        14.93 o
 -11   2   5         94.29        134.24        18.49 o
 -10   2   5        267.03        426.13        25.81 o
  -9   2   5        825.03        946.75        22.84 o
  -8   2   5        368.06        834.23        59.03 o
  -7   2   5         31.34        192.72        20.93 o
  -6   2   5       4782.85       4509.67        68.04 o
  -5   2   5        169.63        265.22        20.24 o
  -4   2   5       1261.85       1218.24        34.43 o
  -3   2   5         51.07         60.06        14.98 o
  -2   2   5       1106.70       1091.28        35.00 o
  -1   2   5        149.90        243.44        19.39 o
   0   2   5         68.32         77.39        14.54 o
   1   2   5        196.46        287.30        21.40 o
   2   2   5        486.26        454.03        24.15 o
   3   2   5       1020.10       1471.22        47.31 o
   4   2   5       1477.40       1533.03        57.58 o
   5   2   5       3617.90       3678.89        76.24 o
   6   2   5       1359.40       1289.64        40.45 o
   7   2   5       1031.33        994.88        43.80 o
   8   2   5          2.99         29.18        13.06 o
   9   2   5         39.12         41.59        11.02 o
  10   2   5          5.11         23.82        11.66 o
  11   2   5         94.36        114.09        15.99 o
  12   2   5        676.19        688.77        32.12 o
  13   2   5         12.28         84.13        27.25 o
  14   2   5          3.59        260.57        54.52 o
  15   2   5       1605.84       1597.43        67.07 o
  16   2   5       1614.71       1731.68        79.77 o
  17   2   5        111.47        102.75        37.04 o
  18   2   5         56.24        154.13        39.43 o
  19   2   5         98.31         75.73        31.66 o
  20   2   5         18.94          0.60        46.60 o
  21   2   5         34.12         48.27        29.54 o
  22   2   5         10.30         77.66        38.23 o
  23   2   5         15.24         -5.14        51.08 o
 -25   3   5          0.00        -27.73        28.90 o
 -24   3   5         83.11         15.23        32.87 o
 -23   3   5        205.66        233.53        49.44 o
 -22   3   5          0.00         -0.44        28.69 o
 -21   3   5         86.56         34.21        31.67 o
 -20   3   5         83.90        138.12        40.72 o
 -19   3   5         57.89         42.05        35.54 o
 -18   3   5          8.19         27.32        32.87 o
 -17   3   5         32.63         23.19        23.79 o
 -16   3   5        266.21        290.15        36.59 o
 -15   3   5          6.50        -12.96        21.64 o
 -14   3   5          3.51         39.26        19.98 o
 -13   3   5         17.44         -1.88        18.39 o
 -12   3   5          4.59         29.69        15.22 o
 -11   3   5        439.52        476.40        31.21 o
 -10   3   5         28.05         18.60        13.45 o
  -9   3   5        984.48        897.11        32.11 o
  -8   3   5         92.37        126.63        15.33 o
  -7   3   5        475.15        539.68        33.53 o
  -6   3   5          1.67         -1.98        12.61 o
  -5   3   5       2520.29       2390.45        73.73 o
  -4   3   5        854.75        973.28        38.37 o
  -3   3   5       2871.51       2713.57        88.59 o
  -2   3   5        254.02        594.94        39.36 o
  -1   3   5       3087.15       2862.35        61.04 o
   0   3   5        356.71        710.87        41.41 o
   1   3   5       1090.88       1038.58        32.43 o
   2   3   5        149.63        444.19        50.60 o
   3   3   5        149.10        158.07        36.99 o
   4   3   5       1023.13        881.82        54.30 o
   5   3   5         71.22         44.30        25.11 o
   6   3   5        102.11        183.64        36.53 o
   7   3   5         49.21         34.47        27.37 o
   8   3   5        100.13        100.45        29.87 o
   9   3   5          1.18         23.14        37.34 o
  10   3   5         30.59         90.46        40.66 o
  11   3   5          2.01          5.82        48.69 o
  12   3   5         39.67         46.13        45.34 o
  13   3   5        194.01        158.60        80.35 o
  14   3   5         57.88         26.29        53.77 o
  15   3   5        236.53        250.46        19.00 o
  16   3   5         35.85         52.57        20.91 o
  17   3   5        414.43        381.09        40.62 o
  18   3   5          2.67         18.52        23.90 o
  19   3   5        122.42        182.81        35.84 o
  20   3   5          0.88        -22.10        22.10 o
  21   3   5          0.64         31.46        22.44 o
  22   3   5         19.80         41.45        24.35 o
 -25   4   5          0.00         29.16        41.37 o
 -24   4   5          3.05         20.46        34.70 o
 -23   4   5         65.67         71.67        36.28 o
 -22   4   5          0.17        -27.40        27.40 o
 -21   4   5         38.00        -29.50        29.50 o
 -20   4   5        287.79        294.75        71.29 o
 -19   4   5        379.78        396.06        68.29 o
 -18   4   5        284.96        275.63        86.36 o
 -17   4   5         48.88         50.73        36.46 o
 -16   4   5          9.69         26.27        25.73 o
 -15   4   5         27.13         69.26        23.56 o
 -14   4   5        185.96        223.69        29.58 o
 -13   4   5         10.90         48.47        21.97 o
 -12   4   5        254.15        261.08        29.84 o
 -11   4   5         36.14         47.79        13.45 o
 -10   4   5         51.14         60.55        16.88 o
  -9   4   5        140.65        147.91        18.38 o
  -8   4   5        352.48        329.70        24.75 o
  -7   4   5        123.92        367.70        25.36 o
  -6   4   5        870.48       1103.88        38.18 o
  -5   4   5        429.32        488.57        33.31 o
  -4   4   5        390.05        418.47        28.07 o
  -3   4   5         90.93         86.35        19.62 o
  -2   4   5          0.88         87.89        20.01 o
  -1   4   5        954.46        918.91        39.24 o
   0   4   5          4.41        -10.54        13.94 o
   1   4   5         84.52        138.61        20.44 o
   2   4   5          8.52         45.33        14.80 o
   3   4   5       2433.86       2338.37        57.34 o
   4   4   5       1485.03       1593.12        73.35 o
   5   4   5        202.86        234.77        37.93 o
   6   4   5        512.98        494.10        51.37 o
   7   4   5        248.65        310.33        46.23 o
   8   4   5         60.26         52.98        27.61 o
   9   4   5         64.78         37.83        29.85 o
  10   4   5         71.28        103.65        51.97 o
  11   4   5        171.27        100.87        51.31 o
  12   4   5          1.07         31.80        43.54 o
  13   4   5        185.76        145.29        55.07 o
  14   4   5        455.20        377.24        72.48 o
  15   4   5        148.44        311.79       103.35 o
  22   4   5          0.07         -4.78        53.77 o
 -24   5   5          9.59         65.12        39.83 o
 -23   5   5         72.30         44.43        38.07 o
 -22   5   5         18.49         32.61        37.11 o
 -21   5   5         22.94         36.57        35.74 o
 -20   5   5        107.72         70.35        59.25 o
 -19   5   5        120.33        212.07        51.80 o
 -18   5   5        655.03        587.58        60.43 o
 -17   5   5         17.71         36.14        37.73 o
 -16   5   5        478.85        446.47        65.80 o
 -15   5   5          0.07          8.62        22.26 o
 -14   5   5         63.96         62.09        25.02 o
 -13   5   5          7.69         -4.58        14.15 o
 -12   5   5        186.51        207.80        34.63 o
 -11   5   5         14.96         61.04        21.05 o
 -10   5   5         63.42         68.81        19.17 o
  -9   5   5        277.82        312.35        26.26 o
  -8   5   5          9.76          2.05        15.23 o
  -7   5   5         45.70         94.50        18.94 o
  -6   5   5         87.67        177.12        21.31 o
  -5   5   5        378.85        482.65        35.53 o
  -4   5   5        489.10        481.37        31.15 o
  -3   5   5        337.91        347.25        27.98 o
  -2   5   5       1514.65       1528.26        45.54 o
  -1   5   5        852.92        892.67        38.61 o
   0   5   5         24.30         66.55        17.25 o
   1   5   5        195.92        220.61        24.47 o
   2   5   5        347.20        361.76        52.33 o
   3   5   5       1356.63       1261.00        42.47 o
   4   5   5        497.09        640.40        59.56 o
   5   5   5         11.64         30.76        46.68 o
   6   5   5        145.99        249.32        73.44 o
   7   5   5         45.40         27.70        27.74 o
   8   5   5        154.80        149.87        40.05 o
   9   5   5        640.40        624.24        62.63 o
  10   5   5        110.86         69.34        47.29 o
  11   5   5        198.15        148.68        69.90 o
  12   5   5        190.53        127.90        50.10 o
  13   5   5         77.85        133.22        70.49 o
  14   5   5          0.02        138.60       130.83 o
  15   5   5         20.72         -4.18        67.51 o
  16   5   5        192.47        266.45       103.95 o
  17   5   5        183.30         84.83        96.18 o
 -22   6   5         29.72         76.55        46.68 o
 -21   6   5          1.41          9.47        57.33 o
 -20   6   5        136.19        161.79        43.24 o
 -19   6   5         54.15        -28.50        28.50 o
 -18   6   5        139.24        178.78        44.19 o
 -17   6   5          1.88         31.84        33.42 o
 -16   6   5        209.14        135.83        34.10 o
 -15   6   5        240.85        258.41        30.79 o
 -14   6   5        182.29        174.63        40.96 o
 -13   6   5          0.22         68.34        19.75 o
 -12   6   5          0.54        -12.56        24.94 o
 -11   6   5         89.50         59.12        19.89 o
 -10   6   5         14.65         41.71        19.35 o
  -9   6   5        859.29        890.87        44.32 o
  -8   6   5         23.25         89.16        29.77 o
  -7   6   5         64.10        159.98        35.78 o
  -6   6   5         64.71         30.72        17.91 o
  -5   6   5         29.59         67.12        18.69 o
  -4   6   5        132.82        158.09        24.72 o
  -3   6   5         12.90        -15.18        21.16 o
  -2   6   5        121.43        108.46        23.15 o
  -1   6   5         76.20         83.75        22.62 o
   0   6   5          8.06          3.59        19.55 o
   1   6   5        261.49        287.51        34.89 o
   2   6   5        369.29        382.38        29.01 o
   3   6   5          9.20          6.65        18.17 o
   4   6   5        642.00        646.08        36.02 o
   5   6   5        482.25        584.47        52.31 o
   6   6   5        169.57        274.41        40.77 o
   7   6   5        172.23        130.51        35.01 o
   8   6   5         79.97         62.88        47.21 o
   9   6   5          2.01         17.95        33.51 o
  10   6   5        547.83        765.82       143.38 o
  11   6   5         41.94        111.12        78.86 o
  12   6   5        169.29        137.40       129.64 o
  13   6   5        304.07        501.77       123.07 o
  14   6   5        230.94        196.55       100.96 o
  15   6   5        235.12        136.21        76.47 o
  16   6   5         74.28         78.86        83.04 o
  17   6   5         47.86        159.51        94.39 o
  18   6   5         24.07         -2.99        82.44 o
  19   6   5          5.65         41.95        57.12 o
 -21   7   5          0.19        -19.11        34.64 o
 -20   7   5         11.67          0.68        35.32 o
 -19   7   5          7.33         11.33        37.74 o
 -18   7   5        110.82         85.74        41.38 o
 -17   7   5          7.13         13.36        21.87 o
 -16   7   5          0.11         21.98        23.23 o
 -15   7   5          2.57         -5.74        22.00 o
 -14   7   5        398.91        363.40        38.04 o
 -13   7   5        264.76        325.82        43.32 o
 -12   7   5         27.41         65.34        30.89 o
 -11   7   5          8.77        -13.49        22.26 o
 -10   7   5        154.85        208.31        34.92 o
  -9   7   5         11.10          0.28        18.68 o
  -8   7   5         51.44         79.01        22.72 o
  -7   7   5         50.00         76.53        21.16 o
  -6   7   5        506.31        537.46        37.66 o
  -5   7   5        559.81        544.52        41.14 o
  -4   7   5       1159.02       1052.59        48.49 o
  -3   7   5       1458.64       1380.48        53.67 o
  -2   7   5        172.50        256.77        30.38 o
  -1   7   5          0.34         39.57        20.00 o
   0   7   5        122.19        307.85        31.98 o
   1   7   5        158.72        281.64        30.54 o
   2   7   5         53.48        121.90        26.95 o
   3   7   5        732.42        781.35        52.31 o
   4   7   5        625.07        562.59        38.66 o
   5   7   5        481.74        437.17        41.10 o
   6   7   5         82.90          3.37        68.40 o
   7   7   5        234.19        210.89        58.72 o
   8   7   5         61.26         38.83        78.26 o
   9   7   5          9.67        -36.07        36.07 o
  10   7   5          0.39         -8.42        47.78 o
  11   7   5         11.56         76.61        51.35 o
  12   7   5         82.09        -50.69        64.52 o
  13   7   5         44.51         11.42        48.06 o
  14   7   5          0.70          4.68        66.61 o
  15   7   5          0.00        -30.82        51.03 o
  16   7   5          0.86         48.89        52.53 o
  17   7   5        106.23        -19.66        56.47 o
  18   7   5         14.84        158.41        82.44 o
 -19   8   5          1.35        -28.17        41.98 o
 -18   8   5          0.06         -8.79        24.45 o
 -17   8   5          3.54        -25.19        25.19 o
 -16   8   5          5.80         -7.03        24.88 o
 -15   8   5        101.67        138.56        42.41 o
 -14   8   5         16.76        -18.15        29.32 o
 -13   8   5        188.48        203.37        39.82 o
 -12   8   5          0.34         10.29        33.28 o
 -11   8   5         35.24         41.57        27.58 o
 -10   8   5         12.99         24.76        23.50 o
  -9   8   5        103.24        246.02        40.66 o
  -8   8   5        271.20        339.32        44.61 o
  -7   8   5        791.97        851.26       116.44 o
  -6   8   5         46.93        109.78        30.93 o
  -5   8   5        844.48        856.88        59.96 o
  -4   8   5        638.93        546.40        53.80 o
  -3   8   5        130.43        106.32        33.37 o
  -2   8   5         84.35        126.32        32.21 o
  -1   8   5         84.91         62.65        27.53 o
   0   8   5          3.37          5.37        37.08 o
   1   8   5         46.84        167.76        84.83 o
   2   8   5        332.46        409.25        40.42 o
   3   8   5        397.79        389.95        30.30 o
   4   8   5         23.86         97.73        31.99 o
   5   8   5         15.48         41.24        24.67 o
   6   8   5       1309.43       1361.38       112.18 o
   7   8   5         45.08        -19.50        42.14 o
   8   8   5        675.58        643.60        87.74 o
   9   8   5         22.18         29.12        41.51 o
  10   8   5          0.36         -9.05        42.66 o
  11   8   5         40.55         -2.75        49.58 o
  12   8   5         36.15         90.33        54.25 o
  13   8   5        106.93         52.74        54.86 o
  14   8   5         33.23         56.60        56.79 o
  15   8   5         80.50         73.38        87.22 o
  16   8   5          0.08          4.28        86.62 o
 -16   9   5        104.07         71.79        31.21 o
 -15   9   5          1.59         35.73        45.15 o
 -14   9   5         23.15         70.65        34.27 o
 -13   9   5          0.04        -22.43        22.43 o
 -12   9   5          0.00        -25.34        35.99 o
 -11   9   5          0.68         87.60        50.22 o
 -10   9   5         84.86         55.03        31.38 o
  -9   9   5         22.30         52.47        31.40 o
  -8   9   5          1.94         14.69        30.05 o
  -7   9   5          0.46         -1.20        25.19 o
  -6   9   5         12.50         26.66        27.29 o
  -5   9   5         84.03         94.30        31.07 o
  -4   9   5        143.85        107.59        34.34 o
  -3   9   5         15.45         25.83        28.93 o
  -2   9   5         47.54         24.94        25.49 o
  -1   9   5        157.22        163.55        33.43 o
   0   9   5        166.86        150.19        37.42 o
   1   9   5         14.96        -10.49        23.25 o
   2   9   5         21.72         34.08        20.39 o
   3   9   5          7.46         46.62        71.69 o
   4   9   5          0.95         16.78        32.85 o
   5   9   5         15.69          9.01        16.38 o
   6   9   5        227.76        187.58        21.38 o
   7   9   5          2.51         10.83        48.81 o
   8   9   5         11.68         49.27        97.98 o
   9   9   5          0.13         56.04        53.38 o
  10   9   5         43.95         40.24        67.21 o
  11   9   5         25.36        -17.36        52.23 o
  12   9   5        164.37        152.34        76.47 o
  13   9   5         35.74         37.72        59.34 o
 -12  10   5          3.60          0.71        31.81 o
 -11  10   5         42.62          4.30        35.18 o
 -10  10   5         44.72         25.30        29.49 o
  -9  10   5          2.36         13.83        27.65 o
  -8  10   5          6.95         21.91        40.23 o
  -7  10   5          2.89        -33.55        33.55 o
  -6  10   5         14.28         16.73        26.61 o
  -5  10   5          3.34         10.49        30.82 o
  -4  10   5          1.06        -13.61        23.77 o
  -3  10   5         23.83          8.39        25.90 o
  -2  10   5          0.09        -26.03        26.03 o
  -1  10   5         20.35          0.51        51.84 o
   0  10   5          8.48         35.07        26.08 o
   1  10   5         41.40         28.42        20.81 o
   2  10   5         51.20         34.13        22.02 o
   3  10   5          0.00        -24.55        24.55 o
   4  10   5          3.38        -17.46        17.46 o
   5  10   5         96.08         74.79        26.64 o
   6  10   5          8.99         -0.09        29.06 o
   7  10   5        210.52        238.38        24.77 o
   8  10   5         16.43         13.52        55.69 o
   9  10   5         52.05         71.49        76.47 o
  -5  11   5          0.81         31.58        32.27 o
  -4  11   5         33.63          9.64        28.42 o
  -3  11   5         48.17         53.60        31.99 o
  -2  11   5          0.47         54.01        30.13 o
  -1  11   5         68.78         63.13        26.36 o
   0  11   5         20.70         69.99        28.42 o
   1  11   5          5.87        -21.41        21.41 o
   2  11   5          5.17         53.49        25.03 o
 -25   0   6          6.41         65.72        69.30 o
 -24   0   6        142.93        171.46        93.79 o
 -23   0   6        217.46        270.63        95.59 o
 -22   0   6         29.26         63.92        72.88 o
 -21   0   6        266.73        296.91        88.42 o
 -20   0   6        398.98        503.56       108.73 o
 -19   0   6         22.78         69.90        67.51 o
 -17   0   6       4591.55       3938.92       224.63 o
 -16   0   6       1595.25       1521.99        94.64 o
 -15   0   6        593.86        577.82        97.08 o
 -14   0   6        698.08        781.50       123.96 o
 -13   0   6        502.44        487.22        55.67 o
 -12   0   6        260.98        376.54        43.74 o
 -11   0   6        113.15        155.53        19.31 o
 -10   0   6        782.81        677.35        47.96 o
  -9   0   6        202.71        245.48        24.32 o
  -8   0   6        649.38        672.54        33.97 o
  -7   0   6        769.86       1323.86       120.26 o
  -6   0   6       4253.31       4102.12        86.22 o
  -5   0   6          0.23         -5.27        17.59 o
  -4   0   6        943.22       1090.43        89.25 o
  -3   0   6        797.34        786.20        46.48 o
  -2   0   6        127.30        166.04        27.04 o
  -1   0   6          6.57         38.88        20.71 o
   0   0   6         10.94         27.90        23.09 o
   1   0   6        885.38        857.73        45.75 o
   2   0   6         43.12         30.92        25.10 o
   3   0   6       1064.43       1331.11        54.48 o
   4   0   6       4718.30       4782.79       139.56 o
   5   0   6        758.41        789.49       114.97 o
   6   0   6        524.88        552.95        49.64 o
   7   0   6         25.40         19.16        24.79 o
   8   0   6        327.77        313.05        86.30 o
   9   0   6        204.68        275.27        43.28 o
  11   0   6         18.20         51.74        28.83 o
  12   0   6       1137.40       1162.11        73.87 o
  13   0   6         13.82          1.79        58.55 o
  15   0   6       2280.67       2232.89       124.26 o
  16   0   6         18.10         -5.97        30.47 o
  17   0   6       1232.29       1374.53        99.77 o
  18   0   6         10.46          0.60        37.64 o
  19   0   6        705.94        676.21        80.05 o
  20   0   6        347.85        437.25        72.29 o
  21   0   6         50.18         57.95        42.42 o
  22   0   6         29.52        -11.95        44.81 o
 -25   1   6         58.51         97.48        60.98 o
 -24   1   6          0.73         23.30        81.25 o
 -23   1   6          0.15         41.66        81.85 o
 -22   1   6         75.17        106.85        48.48 o
 -21   1   6         16.02          8.36        40.75 o
 -20   1   6         56.54         84.49        45.42 o
 -19   1   6          4.96         -6.62        22.62 o
 -18   1   6        546.87        591.98        56.16 o
 -17   1   6        166.02        216.11        32.78 o
 -16   1   6        556.01        565.04        37.12 o
 -15   1   6         27.63         23.93        20.07 o
 -14   1   6         65.24         71.17        18.79 o
 -13   1   6         82.82         97.09        31.28 o
 -12   1   6        389.17        383.10        26.87 o
 -11   1   6          9.51         32.90        10.90 o
 -10   1   6        394.59        416.26        21.62 o
  -9   1   6          0.23          5.97        10.57 o
  -8   1   6        113.75        115.24        15.26 o
  -7   1   6        597.00        668.35        30.01 o
  -6   1   6         29.03         14.46        12.35 o
  -5   1   6       2113.37       2062.26        46.92 o
  -4   1   6        953.20        842.50        30.79 o
  -3   1   6        100.51         71.52        14.82 o
  -2   1   6        243.30        262.10        21.40 o
  -1   1   6        882.35        813.24        33.16 o
   0   1   6        606.99        556.98        26.84 o
   1   1   6          0.49         37.01        14.74 o
   2   1   6       1196.84       1242.34        35.25 o
   3   1   6          1.92         14.73        21.91 o
   4   1   6        732.83        732.31        37.04 o
   5   1   6        543.05        471.74        33.11 o
   6   1   6        225.52        225.38        26.38 o
   7   1   6         62.71         89.48        19.60 o
   8   1   6        791.02        846.82        42.92 o
   9   1   6        173.24        184.22        24.85 o
  10   1   6         82.53        144.04        32.40 o
  11   1   6        239.11        257.22        33.37 o
  12   1   6        284.95        281.27        60.66 o
  13   1   6       1018.28        954.41        49.58 o
  14   1   6         77.41         81.15        21.00 o
  15   1   6        850.87        867.37        92.27 o
  16   1   6        254.11        275.41        36.03 o
  17   1   6        129.93        162.91        35.47 o
  18   1   6          4.92        -26.45        27.48 o
  19   1   6         80.37        131.15        31.30 o
  20   1   6         27.84         -2.25        73.18 o
  21   1   6         72.08        162.56        36.57 o
  22   1   6         22.60         10.98        32.86 o
 -25   2   6        108.92         95.87        59.86 o
 -24   2   6          3.54         57.92        53.22 o
 -23   2   6         67.11         77.00        49.05 o
 -22   2   6          1.71         17.95        26.24 o
 -21   2   6          6.52          0.36        26.09 o
 -20   2   6         85.71        106.71        33.57 o
 -19   2   6         63.96         10.50        26.59 o
 -18   2   6         38.18         16.29        27.51 o
 -17   2   6        172.50        233.59        73.48 o
 -16   2   6        842.78        895.18        45.28 o
 -15   2   6        499.54        505.27        33.43 o
 -14   2   6         24.75         30.85        17.08 o
 -13   2   6        228.77        271.16        33.03 o
 -12   2   6         29.02         44.48        16.68 o
 -11   2   6         10.58         21.15        16.56 o
 -10   2   6        371.36        413.83        23.82 o
  -9   2   6       1376.65       1384.79        37.10 o
  -8   2   6          1.09         16.60        12.28 o
  -7   2   6        119.32         95.19        15.83 o
  -6   2   6         83.44         97.71        16.08 o
  -5   2   6        172.39        283.67        22.54 o
  -4   2   6         10.47          9.03        11.94 o
  -3   2   6        134.94        172.68        22.23 o
  -2   2   6       1158.10       1024.44        32.93 o
  -1   2   6        659.71        715.72        28.18 o
   0   2   6       1475.73       1498.39        38.84 o
   1   2   6          5.17          5.93        13.52 o
   2   2   6       1566.02       1546.19        41.14 o
   3   2   6        556.46        543.84        26.31 o
   4   2   6        450.25        406.61        34.54 o
   5   2   6         71.06         79.93        20.32 o
   6   2   6         30.40        116.86        37.85 o
   7   2   6        183.67        224.85        32.52 o
   8   2   6         66.58         82.93        19.76 o
   9   2   6        133.74        142.03        22.29 o
  10   2   6         75.37         80.38        19.13 o
  11   2   6        103.58         83.85        26.91 o
  12   2   6        342.49        246.39        28.99 o
  13   2   6         80.02         50.40        18.30 o
  14   2   6         14.73         11.65        15.63 o
  15   2   6        240.15        196.23        33.16 o
  16   2   6         45.82         55.56        29.27 o
  17   2   6         76.04         49.54        23.60 o
  18   2   6          1.66          7.33        20.01 o
  19   2   6          0.08         41.82        25.69 o
  20   2   6          0.08        -13.19        30.77 o
  21   2   6          3.26         12.75        25.67 o
  22   2   6          1.88         19.12        48.39 o
 -24   3   6        195.90        -24.75        43.29 o
 -23   3   6        111.53        125.73        71.19 o
 -22   3   6          5.96         -5.67        46.54 o
 -21   3   6         12.87        -36.57        36.57 o
 -20   3   6          3.35         12.41        27.34 o
 -19   3   6          0.00         -0.87        30.34 o
 -18   3   6         34.10        107.23        86.66 o
 -17   3   6        248.72        269.43        56.75 o
 -16   3   6        111.43         74.87        25.74 o
 -15   3   6         50.78         47.58        30.89 o
 -14   3   6          2.62         12.32        17.89 o
 -13   3   6          3.00        -15.11        15.11 o
 -12   3   6          4.41         57.97        17.27 o
 -11   3   6         52.51         94.32        25.38 o
 -10   3   6       1216.04       1109.42        28.41 o
  -9   3   6        512.93        461.99        25.91 o
  -8   3   6         17.71          7.70        18.95 o
  -7   3   6         97.97        154.44        17.99 o
  -6   3   6        482.43        464.29        36.73 o
  -5   3   6        636.65        620.03        36.52 o
  -4   3   6        218.95        269.41        23.88 o
  -3   3   6         92.83        153.81        22.09 o
  -2   3   6        104.55        179.84        19.91 o
  -1   3   6        137.74        189.60        21.27 o
   0   3   6        609.58        643.87        27.88 o
   1   3   6         78.26         70.82        14.38 o
   2   3   6         11.45         42.55        17.91 o
   3   3   6        405.72        438.44        37.04 o
   4   3   6        109.23        116.83        17.18 o
   5   3   6         14.44         20.95        25.50 o
   6   3   6         49.03        127.15        35.54 o
   7   3   6         76.62         95.38        31.03 o
   8   3   6        576.87        502.55        62.70 o
   9   3   6        963.33        945.07        64.55 o
  10   3   6         59.24         86.94        33.12 o
  11   3   6          0.06         27.75        44.01 o
  12   3   6        160.38        171.73        43.79 o
  13   3   6          2.36         31.07        47.79 o
  20   3   6         19.30         10.90        37.34 o
  21   3   6          0.97          2.92        21.67 o
 -24   4   6          0.71        -30.26        33.40 o
 -23   4   6         74.20         16.09        37.02 o
 -22   4   6         78.05         46.90        41.19 o
 -21   4   6         31.80         -6.05        53.67 o
 -20   4   6         29.95          5.56        30.28 o
 -19   4   6         69.52         82.29        49.32 o
 -18   4   6        260.54        253.66        45.37 o
 -17   4   6        283.42        303.06        44.68 o
 -16   4   6         30.62         44.88        64.22 o
 -15   4   6        111.40        128.89        30.47 o
 -14   4   6        130.57        121.45        26.17 o
 -13   4   6        127.24        206.24        27.58 o
 -12   4   6          0.76         20.28        21.15 o
 -11   4   6         21.20         58.07        12.30 o
 -10   4   6        128.18        122.68        16.61 o
  -9   4   6         97.05         95.00        19.77 o
  -8   4   6         30.53         52.38        14.58 o
  -7   4   6          2.20         12.64        13.11 o
  -6   4   6         15.12         -4.88        13.21 o
  -5   4   6        196.31        190.63        22.00 o
  -4   4   6        182.89        232.41        31.60 o
  -3   4   6       1492.21       1446.33        51.04 o
  -2   4   6        308.11        341.12        30.75 o
  -1   4   6        132.77        119.92        21.12 o
   0   4   6        202.01        254.35        28.06 o
   1   4   6        307.78        331.39        29.73 o
   2   4   6         33.77         14.94        18.71 o
   3   4   6         29.06         21.73        20.16 o
   4   4   6         11.19         -9.81        25.99 o
   5   4   6        927.20        958.56        72.20 o
   6   4   6          4.91          9.03        27.57 o
   7   4   6        105.51         84.52        45.41 o
   8   4   6        178.43        178.26        65.67 o
   9   4   6         22.68         66.91        38.86 o
  10   4   6       1580.30       1349.76        80.84 o
  11   4   6        427.62        442.87       177.70 o
  12   4   6         64.24         87.11        44.45 o
  13   4   6          2.72        -41.24        41.24 o
  14   4   6          5.47        -44.81        66.31 o
 -23   5   6        242.09        213.23        47.88 o
 -22   5   6          1.83         14.66        33.79 o
 -21   5   6        105.40        120.86        42.20 o
 -20   5   6         25.24        -23.65        31.91 o
 -19   5   6         42.58        104.71        53.55 o
 -18   5   6        126.50        113.63        37.41 o
 -17   5   6         23.50         34.36        32.08 o
 -16   5   6        115.23         60.41        29.88 o
 -15   5   6        537.84        530.07        70.46 o
 -14   5   6          0.11         22.60        30.53 o
 -13   5   6        269.18        302.97        45.17 o
 -12   5   6         16.99         -2.28        14.63 o
 -11   5   6        349.55        372.36        28.06 o
 -10   5   6        349.87        272.75        26.26 o
  -9   5   6         35.89         14.64        17.16 o
  -8   5   6        153.92        166.19        22.91 o
  -7   5   6        155.73        186.38        26.27 o
  -6   5   6        386.23        391.60        37.89 o
  -5   5   6       2148.35       2070.92        65.28 o
  -4   5   6        290.53        271.95        32.20 o
  -3   5   6        887.67        904.72        41.91 o
  -2   5   6         59.06         99.71        19.98 o
  -1   5   6        114.48        166.29        34.89 o
   0   5   6        320.30        387.74        34.10 o
   1   5   6        178.33        146.81        25.69 o
   2   5   6          6.10        102.90        43.06 o
   3   5   6        870.33        739.15        62.60 o
   4   5   6         99.55        145.18        39.15 o
   5   5   6         21.93         34.90        28.96 o
   6   5   6         81.19         90.94        34.92 o
   7   5   6          9.33          3.94        28.60 o
   8   5   6          0.41         29.28        30.47 o
   9   5   6        285.69        247.48        96.15 o
  10   5   6        145.52        117.32        49.30 o
  12   5   6         33.36        -38.83        60.94 o
  13   5   6          7.04         34.65        69.30 o
  14   5   6         76.87        121.27        77.07 o
  15   5   6         31.42        107.53        94.99 o
  16   5   6         39.57        115.30        90.81 o
 -21   6   6         13.29         -4.24        38.24 o
 -20   6   6         13.29        -27.79        43.58 o
 -19   6   6          0.74         52.28        37.45 o
 -18   6   6         95.55         33.23        37.56 o
 -17   6   6          2.55         15.67        27.88 o
 -16   6   6         31.19         41.15        30.31 o
 -15   6   6         26.90         12.16        28.49 o
 -14   6   6        135.26         87.06        40.70 o
 -13   6   6          5.62          8.05        18.93 o
 -12   6   6        107.93         72.58        22.15 o
 -11   6   6        161.81        172.09        24.73 o
 -10   6   6         20.41         37.21        18.93 o
  -9   6   6          3.77         14.88        18.93 o
  -8   6   6        393.61        423.23        34.46 o
  -7   6   6        455.25        460.67        37.36 o
  -6   6   6         89.71         95.15        23.82 o
  -5   6   6       2162.58       2216.65        62.54 o
  -4   6   6         13.44         27.58        19.63 o
  -3   6   6       1760.73       1606.91        58.45 o
  -2   6   6          7.42          3.83        17.98 o
  -1   6   6        236.52        269.98        38.05 o
   0   6   6        210.15        465.11        34.80 o
   1   6   6         68.28         76.16        20.99 o
   2   6   6       2043.42       2106.74        59.89 o
   3   6   6        730.37        717.37        45.64 o
   4   6   6          2.90         54.40        64.76 o
   5   6   6        565.94        585.92        81.37 o
   6   6   6        564.14        441.43       120.08 o
   7   6   6        752.21        645.74       131.43 o
   9   6   6         11.23         11.95        68.11 o
  10   6   6         45.94         75.87        71.69 o
  11   6   6        144.21        115.30        75.87 o
  12   6   6         45.67        131.43        82.44 o
  13   6   6        482.48        427.09       124.26 o
  14   6   6        129.01         11.95        81.25 o
  15   6   6        171.57        227.61       108.13 o
  16   6   6         14.98        -30.47        83.04 o
  17   6   6         65.55        172.05       108.73 o
  18   6   6          1.85        236.58       108.73 o
 -20   7   6         34.49         48.73        48.93 o
 -19   7   6          0.18        -34.00        34.00 o
 -18   7   6        134.36         77.76        45.37 o
 -17   7   6          1.57        -17.21        35.32 o
 -16   7   6        128.52         69.47        50.65 o
 -15   7   6          5.61         -8.90        20.93 o
 -14   7   6         84.71        114.42        28.11 o
 -13   7   6          0.07         -6.78        20.63 o
 -12   7   6        115.50        114.49        40.44 o
 -11   7   6        192.79        209.75        36.83 o
 -10   7   6         39.08          6.10        23.53 o
  -9   7   6          5.13        -20.04        20.04 o
  -8   7   6        867.73        844.77        53.15 o
  -7   7   6          2.60         38.78        25.10 o
  -6   7   6         28.92         57.76        27.85 o
  -5   7   6        239.40        237.26        45.77 o
  -4   7   6         25.44          3.93        24.35 o
  -3   7   6       1150.21       1092.90        61.73 o
  -2   7   6        450.00        428.87        44.14 o
  -1   7   6        786.71        688.95        52.13 o
   0   7   6         63.54        148.09        46.59 o
   1   7   6         35.13         57.73        24.16 o
   2   7   6        262.62        377.40        37.88 o
   3   7   6       1144.93       1166.67        53.41 o
   4   7   6         11.16         23.75        45.80 o
   5   7   6          0.45         47.85        47.91 o
   6   7   6        127.56        107.99        52.35 o
   7   7   6        192.21        215.60       179.79 o
   8   7   6        155.04        176.08        56.16 o
   9   7   6          8.26         38.82        48.26 o
  10   7   6         36.07        -43.91        43.91 o
  11   7   6        130.03        132.82        55.66 o
  12   7   6         17.55        -40.25        47.49 o
  13   7   6         14.95        -15.06        65.12 o
  14   7   6          0.81         44.20        61.04 o
  15   7   6          7.42         46.06        57.02 o
  16   7   6          8.19         39.65        66.61 o
 -17   8   6         51.70         41.07        38.89 o
 -16   8   6        128.78         63.96        27.47 o
 -15   8   6          7.48        -15.25        27.60 o
 -14   8   6         12.21         23.80        36.04 o
 -13   8   6         61.58         28.17        33.03 o
 -12   8   6         18.18         18.28        31.65 o
 -11   8   6         83.83         83.60        31.14 o
 -10   8   6         17.72         24.83        23.28 o
  -9   8   6         23.77         47.86        25.72 o
  -8   8   6          3.20         59.88        27.44 o
  -7   8   6        225.26        297.98        73.18 o
  -6   8   6        344.53        309.63        43.34 o
  -5   8   6        147.96        136.19        42.39 o
  -4   8   6        156.08        230.18       107.80 o
  -3   8   6        166.59        113.68        41.58 o
  -2   8   6          9.22        -22.04        22.04 o
  -1   8   6        104.68         73.22        28.06 o
   0   8   6         16.48         14.92        23.46 o
   1   8   6        413.92        381.10        51.68 o
   2   8   6         60.12         61.24        24.44 o
   3   8   6         75.75         76.27        16.87 o
   4   8   6        402.02        387.47        31.99 o
   5   8   6        483.75        329.51       138.87 o
   6   8   6         16.06          1.18        44.11 o
   7   8   6         34.67          0.82        60.04 o
   8   8   6        243.92        134.25        63.33 o
   9   8   6        243.16        196.53        66.15 o
  10   8   6         27.81         52.96        88.12 o
  11   8   6         14.33         13.18        52.91 o
  12   8   6          2.63        -27.18        51.07 o
  13   8   6         67.05         76.75        66.26 o
  14   8   6        133.10        148.66        75.25 o
 -14   9   6          1.54         12.35        28.14 o
 -13   9   6         42.68         43.73        29.45 o
 -12   9   6         19.36        -10.82        25.81 o
 -11   9   6          3.16        -16.28        43.12 o
 -10   9   6          9.64          6.07        25.75 o
  -9   9   6          0.36        -10.13        83.34 o
  -8   9   6         32.43         36.20        27.85 o
  -7   9   6        152.91        107.49        36.81 o
  -6   9   6         54.67         40.25        29.91 o
  -5   9   6         24.36         45.44        29.97 o
  -4   9   6          1.60         51.60        28.90 o
  -3   9   6         89.53         68.78        33.21 o
  -2   9   6         71.76         56.19        29.11 o
  -1   9   6          1.15         79.88        27.19 o
   0   9   6         96.12         80.64        36.47 o
   1   9   6        135.00        131.14        38.94 o
   2   9   6         60.13         45.87        25.48 o
   3   9   6         62.12         64.76        18.83 o
   4   9   6        262.61        267.39        29.16 o
   5   9   6          1.18         94.76        55.77 o
   6   9   6        154.69        127.78        62.69 o
   7   9   6         62.31        144.11        80.05 o
   8   9   6         93.15        -47.26       100.07 o
   9   9   6         13.84         45.70        50.09 o
  10   9   6          3.31        -46.95        46.95 o
  11   9   6        153.06        100.51        85.43 o
 -10  10   6         22.32        -22.34        29.36 o
  -9  10   6          0.09         -9.22        28.63 o
  -8  10   6          0.40         -6.77        28.54 o
  -7  10   6         80.27         68.87        47.26 o
  -6  10   6         21.06         46.60        32.53 o
  -5  10   6         22.67         31.93        29.30 o
  -4  10   6         17.27         29.41        29.40 o
  -3  10   6          1.47          1.33        27.16 o
  -2  10   6         86.81         42.84        37.70 o
  -1  10   6        126.31        190.97        96.78 o
   0  10   6         21.84         -4.72        28.84 o
   1  10   6          4.78         -6.37        21.99 o
   2  10   6          7.86         14.98        39.84 o
   3  10   6         45.29         18.11        23.91 o
   4  10   6         41.31         51.76        34.58 o
   5  10   6         86.00         20.20        57.35 o
   6  10   6          2.23          5.00        55.56 o
   7  10   6         15.19        -15.20        52.82 o
 -24   1   7         13.21        -49.58        49.58 o
 -23   1   7          6.93        -27.36        43.87 o
 -22   1   7         26.40        -14.34        54.96 o
 -21   1   7          0.45         23.24        53.17 o
 -20   1   7         26.23         -6.06        44.55 o
 -19   1   7          2.01         89.01        47.31 o
 -18   1   7        308.52        298.77        35.68 o
 -17   1   7        210.67        171.22        30.89 o
 -16   1   7        214.91        204.87        47.49 o
 -15   1   7        202.57        212.79        27.71 o
 -14   1   7          4.95         12.61        17.01 o
 -13   1   7         71.19        102.56        19.40 o
 -12   1   7        298.78        397.88        22.26 o
 -11   1   7        102.50        131.72        16.49 o
 -10   1   7         40.03         57.52        14.85 o
  -9   1   7        447.61        452.29        26.73 o
  -8   1   7         63.06        131.54        17.86 o
  -7   1   7        249.88        316.64        23.84 o
  -6   1   7        124.65         84.20        17.35 o
  -5   1   7        815.78        898.34        34.56 o
  -4   1   7        740.75        737.56        38.27 o
  -3   1   7        316.15        428.34        27.35 o
  -2   1   7         12.14         33.19        16.04 o
  -1   1   7        785.19        762.65        32.34 o
   0   1   7         84.45        210.95        21.21 o
   1   1   7        608.77        653.63        33.33 o
   2   1   7        126.74        143.27        19.19 o
   3   1   7        317.17        299.33        31.77 o
   4   1   7        313.45        241.99        29.59 o
   5   1   7        370.09        469.59        50.73 o
   6   1   7        109.50        140.26        24.83 o
   7   1   7         37.14          6.65        26.64 o
   8   1   7         78.08        242.91        89.95 o
   9   1   7          6.53         13.55        26.56 o
  10   1   7         32.92          1.09        27.13 o
  11   1   7         96.25        139.81        31.05 o
  12   1   7        288.70        338.85        80.32 o
  13   1   7          0.25         53.78        26.84 o
  14   1   7        412.75        399.35        46.36 o
  15   1   7        370.31        377.31        42.04 o
  16   1   7          3.21        -22.90        23.05 o
  17   1   7        299.41        332.72        38.75 o
  18   1   7         43.35        -27.61        27.61 o
  19   1   7          0.45          8.75        26.85 o
  20   1   7        184.24          8.49        56.01 o
 -24   2   7         17.24         15.91        24.34 o
 -23   2   7          0.90         23.41        22.97 o
 -22   2   7         79.38        -11.52        22.99 o
 -21   2   7         39.92         42.63        27.68 o
 -20   2   7          0.33        -14.31        27.64 o
 -19   2   7        110.77        125.17        34.43 o
 -18   2   7        669.99        700.49        74.54 o
 -17   2   7        807.99        785.75        61.03 o
 -16   2   7          4.29         39.46        34.26 o
 -15   2   7        606.27        599.37        54.74 o
 -14   2   7        162.09        153.94        30.87 o
 -13   2   7        504.26        511.31        43.73 o
 -12   2   7         61.24        142.40        21.98 o
 -11   2   7          0.51         -3.43        12.67 o
 -10   2   7         21.42         41.51        20.12 o
  -9   2   7        145.81        145.49        19.15 o
  -8   2   7        593.43        867.97        33.44 o
  -7   2   7         51.99         39.46        15.00 o
  -6   2   7          0.22         35.62        15.05 o
  -5   2   7        226.61        241.76        22.90 o
  -4   2   7        283.54        315.59        24.26 o
  -3   2   7        340.20        442.19        32.46 o
  -2   2   7       1545.78       1674.81        44.03 o
  -1   2   7        295.54        360.03        26.87 o
   0   2   7        132.51        253.20        26.07 o
   1   2   7         67.56        100.59        17.06 o
   2   2   7        152.07        206.73        24.93 o
   3   2   7          0.01         27.19        13.49 o
   4   2   7       1342.38       1405.65        67.57 o
   5   2   7        131.15        133.66        21.52 o
   6   2   7        245.84        355.73        37.36 o
   7   2   7         21.42         66.03        27.53 o
   8   2   7        525.84        544.95        40.53 o
   9   2   7        420.61        380.75        31.47 o
  10   2   7        161.19        180.15        24.38 o
  11   2   7         27.72        105.34        30.47 o
  12   2   7         25.87         47.20        14.66 o
  13   2   7        212.18        358.91        25.64 o
  14   2   7        208.06        251.69        33.13 o
  15   2   7        123.19        149.37        19.55 o
  16   2   7         71.62         32.58        46.67 o
  17   2   7         39.87         -1.24        24.91 o
  18   2   7         34.18         13.87        27.29 o
  19   2   7         89.67         -6.62        15.59 o
  20   2   7          7.18         29.51        23.46 o
 -23   3   7          3.96        -22.94        69.90 o
 -22   3   7         27.26        -13.21        35.89 o
 -21   3   7          9.84        -20.44        30.76 o
 -20   3   7         37.00          2.06        34.14 o
 -19   3   7          0.33          6.81        29.21 o
 -18   3   7        291.75        292.71        46.34 o
 -17   3   7        192.25        160.90        34.00 o
 -16   3   7         18.76          1.39        24.19 o
 -15   3   7        737.80        812.02        50.86 o
 -14   3   7        179.37        190.91        29.32 o
 -13   3   7        193.38        174.05        28.30 o
 -12   3   7        513.47        481.33        34.04 o
 -11   3   7         54.22         66.75        13.97 o
 -10   3   7        174.60        219.46        18.67 o
  -9   3   7         35.62         30.94        15.42 o
  -8   3   7        414.02        499.21        30.14 o
  -7   3   7        251.58        349.06        27.27 o
  -6   3   7         14.86          6.58        15.52 o
  -5   3   7        428.96        484.93        30.02 o
  -4   3   7        109.69        193.56        22.23 o
  -3   3   7        103.42        253.51        24.47 o
  -2   3   7        232.55        287.42        24.40 o
  -1   3   7        717.24        645.68        32.45 o
   0   3   7        452.47        462.08        27.25 o
   1   3   7        112.01        151.51        24.41 o
   2   3   7          5.70          2.49        19.68 o
   3   3   7        212.42        241.45        21.47 o
   4   3   7        296.11        403.18        52.10 o
   5   3   7         32.19         58.67        26.73 o
   6   3   7        374.85        373.25        44.60 o
   7   3   7         93.67        105.35        32.02 o
   8   3   7         54.09        113.93        32.29 o
   9   3   7        227.18        238.91        43.03 o
  10   3   7        423.13        601.44        84.53 o
  11   3   7        670.92        516.94       118.36 o
  12   3   7        125.17        154.73        58.55 o
  13   3   7          0.06         60.94        48.39 o
  14   3   7         24.20         55.56        50.18 o
  15   3   7         12.19         19.71        54.96 o
  16   3   7         19.85        -35.84        63.92 o
 -23   4   7         77.30        213.84        42.52 o
 -22   4   7         27.23         35.75        66.63 o
 -21   4   7          6.97         14.92        33.68 o
 -20   4   7        118.32         59.56        38.17 o
 -19   4   7         67.49         45.42        34.03 o
 -18   4   7          3.20        -30.21        30.21 o
 -17   4   7          1.72         -4.91        28.11 o
 -16   4   7         81.34         61.05        48.37 o
 -15   4   7         15.57         23.61        28.89 o
 -14   4   7        631.48        632.04        49.85 o
 -13   4   7        118.68        114.13        27.54 o
 -12   4   7        302.85        285.99        40.83 o
 -11   4   7        289.79        211.51        18.84 o
 -10   4   7        283.82        271.91        22.52 o
  -9   4   7        124.11        131.16        19.56 o
  -8   4   7         17.90         13.12        15.04 o
  -7   4   7         83.34        142.35        23.40 o
  -6   4   7        343.95        344.26        30.35 o
  -5   4   7          7.38        166.42        22.76 o
  -4   4   7       1231.96       1181.95        44.89 o
  -3   4   7       1262.91       1535.65        64.58 o
  -2   4   7         19.08         15.27        16.16 o
  -1   4   7       2149.21       2203.65        55.50 o
   0   4   7        355.37        500.99        38.51 o
   1   4   7        946.58        945.23        50.78 o
   2   4   7        262.71        266.57        33.28 o
   3   4   7        223.94        193.93        28.44 o
   4   4   7         86.43        101.39        42.07 o
   5   4   7         36.02        126.79        93.50 o
   6   4   7         56.09         76.62        38.74 o
   7   4   7        117.67        106.15        48.68 o
   8   4   7          8.76         65.46        44.19 o
   9   4   7         64.57         62.46        86.03 o
  10   4   7          5.18         99.52        76.77 o
  11   4   7         68.03        -27.38        66.61 o
  12   4   7        372.57        452.40        73.71 o
  13   4   7          5.28         11.95        69.90 o
 -21   5   7          5.44         -5.34        35.49 o
 -20   5   7         10.52        -32.18        32.18 o
 -19   5   7          0.26         12.06        32.61 o
 -18   5   7          9.88        -26.07        26.07 o
 -17   5   7          7.22         27.33        30.61 o
 -16   5   7        110.92         69.05        36.30 o
 -15   5   7         59.19         53.12        36.62 o
 -14   5   7        459.90        468.17        61.77 o
 -13   5   7        435.02        476.89        49.83 o
 -12   5   7          0.28         77.08        19.37 o
 -11   5   7        272.95        385.41        28.67 o
 -10   5   7        210.61        223.47        27.87 o
  -9   5   7        410.96        387.36        34.74 o
  -8   5   7        732.90        773.45        46.39 o
  -7   5   7        152.78        122.45        27.06 o
  -6   5   7        251.44        486.69        50.05 o
  -5   5   7       1193.58       1218.72        49.52 o
  -4   5   7        559.31        516.38        59.53 o
  -3   5   7       5181.79       4698.36       127.16 o
  -2   5   7        710.27        674.78        46.08 o
  -1   5   7        308.96       1098.70        53.41 o
   0   5   7          0.02        101.60        24.63 o
   1   5   7         99.49        252.53        38.83 o
   2   5   7       1013.93        934.59        50.33 o
   3   5   7          0.43         19.86        19.49 o
   4   5   7         71.95        163.16        48.85 o
   5   5   7         62.56        287.36       103.95 o
   6   5   7         73.80         39.62        43.32 o
   7   5   7        148.06        257.48        75.87 o
   8   5   7        307.34        169.67        90.81 o
   9   5   7         62.58        134.42        89.61 o
  10   5   7         24.19        166.68        83.64 o
  11   5   7         14.06         99.17        82.44 o
  12   5   7         61.23         22.70        71.69 o
  13   5   7          5.73         10.16        68.70 o
  14   5   7         21.07         69.90        75.87 o
  15   5   7         18.25        -71.09        71.09 o
 -20   6   7          2.17          8.26        43.96 o
 -19   6   7        130.85        180.57        47.91 o
 -18   6   7         30.72         23.62        48.93 o
 -17   6   7          4.04          5.09        39.92 o
 -16   6   7         34.77         12.52        30.45 o
 -15   6   7        324.39        266.02        42.60 o
 -14   6   7         16.70        -10.40        27.52 o
 -13   6   7          0.36         -0.87        26.30 o
 -12   6   7          3.06          7.76        18.62 o
 -11   6   7         70.78         53.73        21.51 o
 -10   6   7          5.02          6.57        18.62 o
  -9   6   7          1.82         20.19        24.20 o
  -8   6   7         59.60         75.82        35.84 o
  -7   6   7        284.80        266.40        41.33 o
  -6   6   7         32.90         83.39        26.08 o
  -5   6   7        135.88        155.18        28.51 o
  -4   6   7        808.53        855.82        52.24 o
  -3   6   7         45.70         54.34        25.61 o
  -2   6   7         12.41          3.29        23.75 o
  -1   6   7          9.55        -21.16        23.29 o
   0   6   7        271.73        357.80        39.32 o
   1   6   7        159.89        200.31        34.26 o
   2   6   7         16.23         66.57        25.14 o
   3   6   7        197.60        179.22        22.10 o
   4   6   7          1.36          3.58        62.13 o
   5   6   7         33.17        -17.92        56.75 o
   6   6   7          3.47         30.47        77.66 o
   7   6   7         54.16         45.40        89.01 o
   8   6   7         44.14         22.10        74.08 o
   9   6   7          4.99         43.61        76.47 o
  10   6   7          2.35        -61.53        61.53 o
  11   6   7         46.96         -2.39        69.90 o
  12   6   7         51.77         36.44        72.88 o
  13   6   7         68.42        110.52        86.03 o
  14   6   7          4.12         71.69        89.61 o
  15   6   7         21.23        166.68       112.31 o
  16   6   7          1.59        182.81       111.12 o
 -18   7   7         46.03         63.14        41.37 o
 -17   7   7         24.61         52.17        40.58 o
 -16   7   7          0.48         79.45        37.69 o
 -15   7   7         14.74         26.46        20.11 o
 -14   7   7          6.85         18.58        21.66 o
 -13   7   7         70.01         58.56        42.08 o
 -12   7   7         20.33         50.85        22.95 o
 -11   7   7          8.20         33.79        34.50 o
 -10   7   7          0.15         57.74        24.73 o
  -9   7   7         63.81        118.51        28.40 o
  -8   7   7         51.55         11.15        23.93 o
  -7   7   7         53.71         61.44        26.61 o
  -6   7   7         42.08         89.47        27.88 o
  -5   7   7        357.49        401.18        45.68 o
  -4   7   7          7.18         70.30        30.04 o
  -3   7   7          5.60          8.14        25.00 o
  -2   7   7        420.98        453.44        51.27 o
  -1   7   7         37.40        -15.51        30.97 o
   0   7   7        433.17        458.08        46.55 o
   1   7   7        193.91        156.65        30.23 o
   2   7   7        280.24        224.62        29.63 o
   3   7   7          1.56         29.27        48.56 o
   4   7   7         70.92         28.97        47.63 o
   5   7   7        115.45        147.63        55.49 o
   6   7   7        176.32         88.39        53.65 o
   7   7   7         30.40        -13.44        44.42 o
   8   7   7         55.66         85.31        87.52 o
   9   7   7         10.90         16.63        53.76 o
  10   7   7         32.47         55.90        58.33 o
  11   7   7        107.30         65.50        59.74 o
  12   7   7         65.31         57.11        60.94 o
  13   7   7         43.01         40.44        56.05 o
  14   7   7         23.78          4.76        59.34 o
 -16   8   7         38.47        -23.48        23.48 o
 -15   8   7         30.75          3.80        23.36 o
 -14   8   7        282.63        293.50        39.56 o
 -13   8   7          5.06        -32.93        32.93 o
 -12   8   7          1.62         37.49        25.22 o
 -11   8   7          3.74         46.50        26.80 o
 -10   8   7          0.02         -8.41        24.56 o
  -9   8   7         83.36        112.92        30.70 o
  -8   8   7        164.26        149.75        34.88 o
  -7   8   7         30.24         30.04        36.15 o
  -6   8   7        182.58        207.53        40.12 o
  -5   8   7        146.79        130.83        39.71 o
  -4   8   7         24.87         39.97        28.95 o
  -3   8   7         28.79         57.40        43.10 o
  -2   8   7         31.86         22.18        25.74 o
  -1   8   7        218.44        162.99        40.16 o
   0   8   7          3.65         -8.22        21.62 o
   1   8   7         52.17         49.24        41.76 o
   2   8   7         58.86         88.97        42.96 o
   3   8   7        156.03        161.13        22.07 o
   4   8   7          5.10        136.21        98.57 o
   5   8   7        255.11        230.06        59.65 o
   6   8   7          8.63        -40.97        40.97 o
   7   8   7        274.99        236.64        74.98 o
   8   8   7        186.94        412.65       214.14 o
   9   8   7         95.42         93.43        64.90 o
  10   8   7        164.69         91.21        61.03 o
  11   8   7          2.18         21.40        95.88 o
  12   8   7          7.68        -45.86        45.86 o
 -12   9   7         17.94         75.45        39.23 o
 -11   9   7        192.67        252.72        42.80 o
 -10   9   7        177.34        143.97        35.18 o
  -9   9   7         30.40         80.10        34.35 o
  -8   9   7        146.61        134.57        37.86 o
  -7   9   7          3.91         33.64        41.44 o
  -6   9   7         55.09        114.62        32.50 o
  -5   9   7         78.82         37.13        44.38 o
  -4   9   7         28.50         60.15        30.17 o
  -3   9   7         66.68        123.25        42.98 o
  -2   9   7         15.02         33.94        26.17 o
  -1   9   7         23.09          0.86        53.02 o
   0   9   7        124.77         61.81        49.88 o
   1   9   7          7.79         12.36        35.72 o
   2   9   7        145.64        150.04        22.64 o
   3   9   7         74.79         33.05        24.37 o
   4   9   7        273.11        220.46        67.46 o
   5   9   7        151.06        -16.96       103.35 o
   6   9   7          7.11        -25.21        55.45 o
   7   9   7        118.88         92.19        58.98 o
   8   9   7         56.58        178.27       175.91 o
  -5  10   7         52.73         54.94        31.95 o
  -4  10   7         13.20          8.73        53.74 o
  -3  10   7          0.59        -28.05        49.42 o
  -2  10   7         64.31         58.49        32.35 o
  -1  10   7         17.55        -18.31        25.82 o
   0  10   7         65.24         30.18        37.25 o
   1  10   7         15.41         81.52        31.64 o
 -23   0   8         30.05         94.99        79.46 o
 -22   0   8         34.07        -50.78        50.78 o
 -21   0   8         19.03         89.61        62.13 o
 -20   0   8         37.88         30.47        70.49 o
 -19   0   8        142.35         44.81        64.52 o
 -18   0   8         70.62         84.24        62.73 o
 -17   0   8         16.37        -22.70        50.18 o
 -16   0   8          0.28          8.96        57.95 o
 -15   0   8        148.41         94.97        72.88 o
 -14   0   8        655.30        577.02        43.87 o
 -13   0   8        200.24        148.92        29.92 o
 -12   0   8         80.26         20.28        24.79 o
 -11   0   8        253.81        326.86        40.65 o
 -10   0   8          6.18         45.07        31.06 o
  -9   0   8         42.40         18.03        30.20 o
  -8   0   8          5.03          5.62        24.57 o
  -7   0   8         42.47         51.57        24.74 o
  -6   0   8         16.89         35.95        49.31 o
  -5   0   8        138.66        152.67        34.30 o
  -4   0   8         33.83         83.54        26.46 o
  -3   0   8       3333.72       3126.68        97.82 o
  -2   0   8        728.15        864.85        54.57 o
  -1   0   8         36.77         82.85        54.96 o
   0   0   8       1499.20       1556.56        71.69 o
   1   0   8        223.09        173.46        33.64 o
   2   0   8         20.26         39.43        23.56 o
   3   0   8        732.72        717.11        64.90 o
   4   0   8         97.64         88.17        65.12 o
   5   0   8        367.34        413.53        58.25 o
   6   0   8        190.69        166.13        41.52 o
   7   0   8          0.05        -23.30        55.56 o
   8   0   8         45.62        -22.10        34.05 o
   9   0   8         27.62         61.53        40.62 o
  10   0   8        104.78        146.37        48.39 o
  11   0   8        449.41        479.66        69.90 o
  12   0   8         16.44        -34.65        34.65 o
  13   0   8         13.99        -35.25        35.25 o
  14   0   8         89.52         72.29        44.81 o
  15   0   8          0.71         55.56        44.21 o
  16   0   8        490.24        703.10        83.64 o
  17   0   8        128.70        157.27        35.04 o
  18   0   8         26.40        -14.04        81.55 o
  19   0   8        155.73        137.58        42.12 o
 -23   1   8         90.83         84.48        60.01 o
 -22   1   8          5.27        -43.90        67.51 o
 -21   1   8          6.92          7.87       184.90 o
 -20   1   8         10.69        112.03        56.86 o
 -19   1   8          7.55         30.33        46.99 o
 -18   1   8         52.71         15.26        43.78 o
 -17   1   8         13.53         57.77        44.14 o
 -16   1   8          5.47         21.42        19.91 o
 -15   1   8          1.11         20.84        27.68 o
 -14   1   8         13.57         17.21        28.05 o
 -13   1   8         16.82         30.22        14.72 o
 -12   1   8          3.13         26.19        23.82 o
 -11   1   8        428.18        364.25        25.83 o
 -10   1   8         27.06         -3.22        16.81 o
  -9   1   8          0.70         24.43        16.36 o
  -8   1   8          1.02        -17.39        17.39 o
  -7   1   8         53.83         57.10        20.95 o
  -6   1   8         44.84         20.91        16.57 o
  -5   1   8         90.32         76.59        19.15 o
  -4   1   8        721.09        817.85        46.27 o
  -3   1   8         90.33         75.24        18.63 o
  -2   1   8        268.25        274.81        25.66 o
  -1   1   8         14.83          7.74        15.64 o
   0   1   8        773.19        779.86        35.50 o
   1   1   8         90.91         92.54        22.59 o
   2   1   8         58.45         77.05        18.93 o
   3   1   8        108.33         95.79        23.40 o
   4   1   8        154.35        151.82        28.60 o
   5   1   8          0.83         16.71        25.45 o
   6   1   8         14.35         -0.33        42.31 o
   7   1   8          0.08          9.02        33.89 o
   8   1   8        705.18        791.77        87.22 o
   9   1   8        740.39        719.76        53.05 o
  10   1   8        197.59        219.01        36.56 o
  11   1   8         13.56        -17.58        25.69 o
  12   1   8        138.95        145.72        52.57 o
  13   1   8        135.68        218.65        56.75 o
  14   1   8        115.93        101.56        58.55 o
  15   1   8          0.85         42.73        25.29 o
  16   1   8         39.86          5.42        20.45 o
  17   1   8         64.33        -18.98        38.83 o
  18   1   8          5.90        -29.87        32.26 o
 -23   2   8         32.74         -9.81        52.39 o
 -22   2   8        158.80        178.39        66.68 o
 -21   2   8          2.61         42.66        37.23 o
 -20   2   8         44.38        145.93        60.57 o
 -19   2   8        142.88        106.31        64.63 o
 -18   2   8         39.00         30.53        31.06 o
 -17   2   8          3.92         30.88        31.08 o
 -16   2   8        129.97        142.56        42.71 o
 -15   2   8         74.23         62.32        24.26 o
 -14   2   8        665.96        595.51        51.36 o
 -13   2   8        125.96        130.69        33.80 o
 -12   2   8        151.30         74.73        16.85 o
 -11   2   8         18.00         -0.78        13.90 o
 -10   2   8         75.35         54.34        27.49 o
  -9   2   8         13.65         21.45        16.68 o
  -8   2   8         16.53         -0.38        16.35 o
  -7   2   8          7.43         -2.31        18.24 o
  -6   2   8          9.38          9.42        22.53 o
  -5   2   8         31.47         43.88        17.85 o
  -4   2   8        170.78        122.52        20.46 o
  -3   2   8       1142.17       1168.54        41.64 o
  -2   2   8        656.75        687.56        35.13 o
  -1   2   8       1282.37       1315.43        44.21 o
   0   2   8         82.92         74.73        18.34 o
   1   2   8        197.44        200.69        22.70 o
   2   2   8        381.37        405.17        38.70 o
   3   2   8         31.18          2.16        22.40 o
   4   2   8        105.56        116.97        24.60 o
   5   2   8         17.08          4.51        24.58 o
   6   2   8        124.94        122.83        23.45 o
   7   2   8         45.56         45.97        41.11 o
   8   2   8         10.91         23.95        22.15 o
   9   2   8         14.92        -20.08        20.08 o
  10   2   8        210.65        287.42        34.10 o
  11   2   8         66.86         43.09        34.65 o
  12   2   8        365.88        463.98        27.66 o
  13   2   8         36.72         10.82        18.85 o
  14   2   8        155.44          4.00        36.23 o
  15   2   8         32.97         11.63        11.23 o
  16   2   8          9.79        -12.29        25.71 o
  17   2   8        282.56         53.06       122.75 o
  18   2   8          0.03        -11.11        19.37 o
 -22   3   8         55.04        112.10        59.66 o
 -21   3   8         43.83         53.06        37.31 o
 -20   3   8         35.79         74.17        36.49 o
 -19   3   8         11.32         71.43        56.67 o
 -18   3   8          8.59         12.50        83.91 o
 -17   3   8          9.06         17.15        26.63 o
 -16   3   8        380.96        408.77        69.41 o
 -15   3   8        466.89        379.53        39.46 o
 -14   3   8         24.35         57.22        30.65 o
 -13   3   8       1527.17       1347.17        90.70 o
 -12   3   8          9.34         11.81        11.93 o
 -11   3   8        295.40        296.56        22.70 o
 -10   3   8         55.22         58.80        27.12 o
  -9   3   8        275.10        288.33        32.03 o
  -8   3   8          9.82         68.90        21.71 o
  -7   3   8        179.58        214.74        24.17 o
  -6   3   8         16.82          2.89        19.89 o
  -5   3   8        627.06        712.36        35.97 o
  -4   3   8        698.52        654.08        35.29 o
  -3   3   8         32.47         35.20        18.51 o
  -2   3   8        498.13        439.01        32.46 o
  -1   3   8         44.69         60.50        19.82 o
   0   3   8        140.16        145.52        23.49 o
   1   3   8        176.84        168.09        38.78 o
   2   3   8        406.34        407.58        29.17 o
   3   3   8         85.65         96.08        18.52 o
   4   3   8          0.01         38.54        19.37 o
   5   3   8         96.14         84.99        21.01 o
   6   3   8          4.55         66.61        54.92 o
   7   3   8          1.71         21.32        12.99 o
   8   3   8        107.03        151.07        54.05 o
   9   3   8        109.51        204.76        47.85 o
  10   3   8         12.77        -46.00        46.00 o
  11   3   8        744.56        738.34       110.52 o
  12   3   8         11.33        -10.75        53.17 o
  13   3   8         16.55         25.09        55.56 o
  14   3   8         23.89         -4.78        63.33 o
 -21   4   8         39.22         72.59        82.16 o
 -20   4   8         64.30         49.93        39.65 o
 -19   4   8          3.83         62.78        37.34 o
 -18   4   8        379.77        436.10        47.27 o
 -17   4   8         75.84         36.80        31.23 o
 -16   4   8        158.48        230.15        37.54 o
 -15   4   8         22.58         37.41        32.08 o
 -14   4   8        404.29        388.50        49.14 o
 -13   4   8        517.67        600.48        51.77 o
 -12   4   8          4.46         56.50        18.13 o
 -11   4   8         25.64         44.74        15.87 o
 -10   4   8        180.65        109.38        20.33 o
  -9   4   8        282.52        320.38        37.88 o
  -8   4   8          0.46         33.67        20.53 o
  -7   4   8         10.09         -1.68        17.85 o
  -6   4   8          0.68         -0.64        16.39 o
  -5   4   8        199.82        170.03        27.42 o
  -4   4   8          4.47         27.86        18.40 o
  -3   4   8          3.32         -2.80        17.04 o
  -2   4   8        298.89        285.43        30.22 o
  -1   4   8        185.10        184.87        28.80 o
   0   4   8         62.22         74.67        19.02 o
   1   4   8          0.50         10.91        17.79 o
   2   4   8        316.26        297.72        54.74 o
   3   4   8         12.31        -16.31        30.37 o
   4   4   8        102.21        101.91        46.22 o
   5   4   8          1.74         56.82        44.08 o
   6   4   8        349.09        300.07       117.36 o
   7   4   8        830.17        763.16        90.86 o
   8   4   8        166.55        292.92        73.75 o
   9   4   8        217.51        169.50        59.28 o
  10   4   8        312.75        270.63       119.48 o
  11   4   8        387.38        315.37       109.33 o
  12   4   8        209.42        344.65       120.68 o
 -20   5   8          6.43         40.76        42.05 o
 -19   5   8         84.79        141.77        45.86 o
 -18   5   8        154.05        125.85        37.97 o
 -17   5   8          0.13        -12.01        41.73 o
 -16   5   8        167.04        248.95        39.51 o
 -15   5   8        255.65        283.82        40.42 o
 -14   5   8         56.62        111.37        50.96 o
 -13   5   8          0.01        -11.41        41.15 o
 -12   5   8          0.15         21.36        14.81 o
 -11   5   8        108.61        123.78        27.12 o
 -10   5   8        147.83        150.01        38.07 o
  -9   5   8         86.56        101.08        22.13 o
  -8   5   8         16.64         28.48        21.71 o
  -7   5   8          5.34          3.14        18.90 o
  -6   5   8        371.89        333.53        37.49 o
  -5   5   8         17.50         50.59        27.70 o
  -4   5   8         10.68         40.20        24.04 o
  -3   5   8        140.04        180.26        38.98 o
  -2   5   8        203.66        115.53        52.51 o
  -1   5   8        851.95        702.26        58.46 o
   0   5   8       1268.31       1171.04        71.24 o
   1   5   8         95.42        110.37        30.72 o
   2   5   8        207.81        213.28        34.05 o
   3   5   8          3.97          5.47        26.29 o
   4   5   8        288.67        360.78       115.90 o
   5   5   8          5.11        133.82        84.24 o
   6   5   8          2.22         71.69        76.47 o
   7   5   8         20.70        -44.21        78.26 o
   8   5   8        214.47        178.63        95.59 o
   9   5   8         93.32         80.65        71.69 o
  10   5   8        858.55        869.18       161.30 o
  11   5   8        171.25        242.55       107.53 o
  12   5   8          6.98        -45.40        65.12 o
  13   5   8          4.39         41.82        86.03 o
  14   5   8          5.73         67.51        95.59 o
 -18   6   8          0.50         -0.17        43.72 o
 -17   6   8         49.82         68.33        66.94 o
 -16   6   8          5.32        -17.84        32.28 o
 -15   6   8          1.32          6.15        32.03 o
 -14   6   8         13.70         21.62        33.85 o
 -13   6   8         25.04         24.10        15.88 o
 -12   6   8         93.55         92.61        25.09 o
 -11   6   8          0.03         -9.11        21.28 o
 -10   6   8          1.34         57.74        27.70 o
  -9   6   8         70.76         -3.60        28.97 o
  -8   6   8        348.87        280.32        41.20 o
  -7   6   8         57.78         53.57        26.99 o
  -6   6   8        366.96        380.08        42.28 o
  -5   6   8         24.35         44.03        27.06 o
  -4   6   8        288.63        268.15        43.38 o
  -3   6   8        163.18         71.66        45.07 o
  -2   6   8        641.29        521.18        54.00 o
  -1   6   8         92.93         88.12        35.55 o
   0   6   8         14.78         19.79        24.75 o
   1   6   8        281.25        367.24        41.25 o
   2   6   8        427.88        378.60        67.81 o
   3   6   8        185.74        195.95        97.38 o
   4   6   8         38.67         33.46        80.05 o
   5   6   8          0.01        112.91        84.24 o
   6   6   8          0.07         -1.79        82.44 o
   7   6   8         35.00        -31.66        65.72 o
   8   6   8        179.92         17.32        83.04 o
   9   6   8         24.91         40.62        89.61 o
  10   6   8        234.58        106.94       106.94 o
  11   6   8          4.36        178.03        96.78 o
  12   6   8         72.57         65.12        91.40 o
  13   6   8         75.89        -82.44        82.44 o
  14   6   8          9.40         56.75        90.81 o
 -16   7   8        162.71        200.60        51.94 o
 -15   7   8          3.06        -34.24        34.24 o
 -14   7   8         39.05         40.27        17.70 o
 -13   7   8          3.00         -3.10        19.28 o
 -12   7   8        113.09        165.66        51.82 o
 -11   7   8        122.59        129.58        34.01 o
 -10   7   8         49.08         19.60        23.79 o
  -9   7   8         54.47         95.98        28.30 o
  -8   7   8        188.13        145.83        68.72 o
  -7   7   8         18.32         51.07        26.59 o
  -6   7   8        153.14         50.46        44.24 o
  -5   7   8        547.02        450.14        57.79 o
  -4   7   8        120.28        145.50        33.94 o
  -3   7   8        583.56        594.52        55.06 o
  -2   7   8         12.42        -33.86        33.86 o
  -1   7   8          0.01          0.41        25.86 o
   0   7   8          3.65        -28.92        28.92 o
   1   7   8         75.52         35.46        49.88 o
   2   7   8          3.75         20.31        17.53 o
   3   7   8         13.35        -40.62        40.62 o
   4   7   8          2.36        -12.99        48.01 o
   5   7   8         39.68         20.66        50.80 o
   6   7   8          0.16         -2.80        87.22 o
   7   7   8         10.71         63.92        97.38 o
   8   7   8         28.31         19.12        72.88 o
   9   7   8         14.59         14.94        71.09 o
  10   7   8         50.21         56.16       102.76 o
  11   7   8          0.76        123.66       106.34 o
  12   7   8         14.72        -74.08        74.08 o
 -13   8   8          6.43         38.17        38.03 o
 -12   8   8          7.07          4.39        23.76 o
 -11   8   8        139.02         88.76        44.06 o
 -10   8   8          0.07        -22.32        23.25 o
  -9   8   8          4.21        -34.75        34.75 o
  -8   8   8         54.96         64.49        37.60 o
  -7   8   8          2.62        -25.09        25.09 o
  -6   8   8         10.76          0.83        26.95 o
  -5   8   8         18.36         16.81        27.75 o
  -4   8   8          7.30         -7.25        26.26 o
  -3   8   8         15.22          7.13        44.91 o
  -2   8   8        125.25         92.96        34.05 o
  -1   8   8          6.52         31.31        42.24 o
   0   8   8        384.04        325.66        50.01 o
   1   8   8         37.46         21.46        28.71 o
   2   8   8        212.85        202.59        25.23 o
   3   8   8         76.59         94.28        52.66 o
   4   8   8         63.33         10.60        48.05 o
   5   8   8         92.17         -1.48        53.44 o
   6   8   8         94.14         40.43        59.26 o
   7   8   8         62.75        -25.22        53.24 o
   8   8   8        151.58         95.13        65.75 o
   9   8   8         20.27        117.16        70.20 o
  -8   9   8          7.79          8.97        56.61 o
  -7   9   8         16.05         -0.74        28.06 o
  -6   9   8        147.33        130.88        37.93 o
  -5   9   8         18.57         -7.43        33.17 o
  -4   9   8         75.25         71.81        29.59 o
  -3   9   8          9.72          6.72        29.17 o
  -2   9   8        106.98         18.10        30.64 o
  -1   9   8          6.75          3.60        26.33 o
   0   9   8         27.05         40.54        28.10 o
   1   9   8        112.16         58.01        28.08 o
   2   9   8         11.45          6.69        15.23 o
   3   9   8         44.01        186.29        67.08 o
   4   9   8        113.86         41.24        60.40 o
 -21   1   9          0.04         97.74        79.75 o
 -20   1   9          7.51         30.47        72.29 o
 -19   1   9         81.05         73.31        55.25 o
 -18   1   9         23.30        -27.12        40.88 o
 -17   1   9          0.04         42.73        47.02 o
 -16   1   9         35.60        -23.32        23.32 o
 -15   1   9        608.79        563.57        79.64 o
 -14   1   9          1.86         18.02        16.55 o
 -13   1   9        293.09        220.44        25.20 o
 -12   1   9          6.22         -4.89        17.50 o
 -11   1   9         41.41         33.96        21.40 o
 -10   1   9         15.46         15.56        18.31 o
  -9   1   9         27.47         86.66        37.49 o
  -8   1   9        304.96        323.11        28.43 o
  -7   1   9         49.38         19.67        20.02 o
  -6   1   9        501.47        501.93        34.14 o
  -5   1   9        464.39        461.00        35.47 o
  -4   1   9        490.66        494.54        36.37 o
  -3   1   9         91.00         68.07        22.00 o
  -2   1   9          0.03         -8.58        23.14 o
  -1   1   9        282.46        336.06        32.70 o
   0   1   9          8.79        100.08        22.17 o
   1   1   9         75.50        179.23        25.54 o
   2   1   9         62.47         69.67        22.28 o
   3   1   9         17.99         54.31        25.53 o
   4   1   9         46.31         41.71        26.38 o
   5   1   9         45.05         48.19        35.25 o
   6   1   9          5.69         11.86        28.68 o
   7   1   9          8.36         63.71        32.15 o
   8   1   9        256.95        276.25        42.32 o
   9   1   9         25.17         26.82        30.67 o
  10   1   9         88.22        198.97        41.82 o
  11   1   9        105.74        136.75        37.03 o
  12   1   9        116.90        158.55        42.12 o
  13   1   9         54.02          0.57        74.38 o
  14   1   9         38.31         80.80        56.46 o
  15   1   9          2.26         -8.36        49.59 o
  16   1   9          5.43        -25.69        29.87 o
 -21   2   9          1.75        -34.82        50.00 o
 -20   2   9         11.84         37.55        57.65 o
 -19   2   9         43.87         30.36        95.59 o
 -18   2   9         47.87         64.83        34.13 o
 -17   2   9          7.02        -11.35        27.51 o
 -16   2   9         22.88         -9.63        23.37 o
 -15   2   9        109.33        166.07        32.25 o
 -14   2   9        351.39        347.87        39.42 o
 -13   2   9        559.26        635.16        32.87 o
 -12   2   9          8.52         76.00        24.39 o
 -11   2   9        330.01        384.53        34.39 o
 -10   2   9        173.32        320.69        46.20 o
  -9   2   9        308.41        328.02        29.92 o
  -8   2   9         13.07         38.47        20.40 o
  -7   2   9         78.26        135.28        23.47 o
  -6   2   9        161.76        152.00        24.10 o
  -5   2   9        116.97        337.50        29.01 o
  -4   2   9         37.61        253.93        29.02 o
  -3   2   9        740.33        733.33        45.28 o
  -2   2   9        505.39        661.33        47.28 o
  -1   2   9       1200.96       1180.58        44.43 o
   0   2   9       1372.89       1352.31        64.38 o
   1   2   9         11.44         57.47        19.53 o
   2   2   9        431.80        463.01        58.41 o
   3   2   9          2.77         20.73        18.67 o
   4   2   9         18.94         98.36        33.16 o
   5   2   9        484.18        607.31        60.04 o
   6   2   9         25.69         80.36        29.31 o
   7   2   9        376.22        524.03        79.16 o
   8   2   9        189.69        192.83        66.58 o
   9   2   9         92.18        100.37        32.86 o
  10   2   9        361.95        215.54        71.06 o
  11   2   9         12.86        -11.70        20.91 o
  12   2   9         17.49         12.43        24.79 o
  13   2   9         41.37        -12.51        12.51 o
  14   2   9          4.41        -11.89        12.83 o
  15   2   9          7.04        114.70        59.74 o
  16   2   9         36.79          7.75        27.78 o
 -20   3   9         13.11        -26.41        31.60 o
 -19   3   9         71.30         45.27        37.04 o
 -18   3   9          9.41        -23.60        27.78 o
 -17   3   9          1.01        -13.44        33.11 o
 -16   3   9        115.49         94.90        30.62 o
 -15   3   9         61.60        148.40        45.11 o
 -14   3   9        188.20        309.46        49.31 o
 -13   3   9         23.21          4.73        29.07 o
 -12   3   9         38.91        142.51        24.72 o
 -11   3   9        140.46         62.76        20.35 o
 -10   3   9         35.09         92.84        23.98 o
  -9   3   9        202.78        178.14        30.60 o
  -8   3   9         34.87         21.94        21.99 o
  -7   3   9          5.92         61.44        30.44 o
  -6   3   9         64.65         98.37        23.93 o
  -5   3   9          0.07        207.53        30.11 o
  -4   3   9          0.56        343.90        29.67 o
  -3   3   9       1157.01       1065.62        54.39 o
  -2   3   9          3.14        243.31        26.05 o
  -1   3   9       1808.26       1752.53        51.95 o
   0   3   9        786.29        857.74        41.77 o
   1   3   9        426.79        446.95        33.21 o
   2   3   9         75.25         39.67        28.47 o
   3   3   9         17.97         16.47        17.28 o
   4   3   9          2.19         70.12        25.13 o
   5   3   9        293.18        388.64        38.27 o
   6   3   9          0.12         52.51        26.88 o
   7   3   9        361.32        388.56        30.12 o
   8   3   9         56.16         11.35        51.97 o
   9   3   9        256.05        341.06        81.85 o
  10   3   9        489.12        548.96        96.78 o
 -19   4   9         13.26          9.22        34.58 o
 -18   4   9         26.60         50.80        34.15 o
 -17   4   9          5.25         -2.50        31.21 o
 -16   4   9         33.12          2.38        29.88 o
 -15   4   9        314.70        306.22        41.04 o
 -14   4   9         58.12        100.75        33.37 o
 -13   4   9        263.14        356.01        54.14 o
 -12   4   9        470.77        368.04        61.65 o
 -11   4   9          0.63         36.83        22.26 o
 -10   4   9         59.05         35.22        23.74 o
  -9   4   9        430.75        415.45        41.99 o
  -8   4   9          0.10          9.72        20.08 o
  -7   4   9        215.38        256.19        29.86 o
  -6   4   9        114.47        140.76        24.28 o
  -5   4   9         36.85         58.08        22.08 o
  -4   4   9        703.56        737.76        64.52 o
  -3   4   9         10.47        348.32        32.46 o
  -2   4   9       1809.14       1559.89        56.34 o
  -1   4   9        643.83        744.81        42.80 o
   0   4   9          3.32         32.22        28.63 o
   1   4   9         37.39         10.75        25.35 o
   2   4   9        125.37        203.36        32.15 o
   3   4   9         34.67         30.55        23.33 o
   4   4   9          3.05         99.17        88.42 o
   5   4   9        125.96        129.04        80.05 o
   6   4   9          4.98          5.38        80.05 o
   7   4   9         75.36         61.53        77.07 o
   8   4   9         79.49         29.87        80.65 o
   9   4   9        118.81        164.89       102.76 o
  10   4   9         85.47         72.29        88.42 o
 -18   5   9         20.56        -35.19        41.56 o
 -17   5   9          0.22         61.35        35.54 o
 -16   5   9          3.05         59.75        34.61 o
 -15   5   9          9.82         -2.59        27.93 o
 -14   5   9        162.19        143.82        37.52 o
 -13   5   9         61.34         82.51        21.03 o
 -12   5   9        116.56        135.99        20.94 o
 -11   5   9         26.95         48.90        40.21 o
 -10   5   9          6.56          4.57        21.85 o
  -9   5   9         10.28          0.29        20.31 o
  -8   5   9         45.71         77.91        29.60 o
  -7   5   9        360.03        415.95        43.52 o
  -6   5   9         66.35        113.77        32.07 o
  -5   5   9          0.20         23.66        25.45 o
  -4   5   9        125.68         76.41        52.17 o
  -3   5   9         10.53         13.12        31.74 o
  -2   5   9        154.51        136.45        35.47 o
  -1   5   9         69.24        -12.19        46.26 o
   0   5   9         94.84         89.39        29.14 o
   1   5   9         37.92         76.35        29.64 o
   2   5   9         55.26        102.43        27.33 o
   3   5   9         48.46          7.77        70.49 o
   4   5   9          3.95        121.87        94.39 o
   5   5   9          1.90        -44.81        66.91 o
   6   5   9          5.12        175.04       100.37 o
   7   5   9         13.94        101.56        86.03 o
   8   5   9          0.86         16.13        81.85 o
   9   5   9          9.90         60.34        84.24 o
  10   5   9          0.43         33.46        85.43 o
  11   5   9         35.47        -28.08        77.66 o
  12   5   9          0.09        -72.88        72.88 o
  13   5   9         38.11          8.36        84.24 o
 -16   6   9          1.28        -25.58        74.80 o
 -15   6   9          1.93         77.60        48.70 o
 -14   6   9        236.26        279.13        53.11 o
 -13   6   9        221.30        180.31        41.80 o
 -12   6   9        120.91        129.67        27.51 o
 -11   6   9        128.85        141.27        32.22 o
 -10   6   9        198.82        149.41        33.27 o
  -9   6   9          0.68         19.74        23.24 o
  -8   6   9          0.70         53.65        48.14 o
  -7   6   9          0.92        -16.22        22.04 o
  -6   6   9          7.64         -3.26        41.19 o
  -5   6   9          5.80          9.78        24.30 o
  -4   6   9         21.97         13.27        37.77 o
  -3   6   9         47.94         56.88        40.44 o
  -2   6   9         24.47         45.10        32.46 o
  -1   6   9        128.83         96.72        64.82 o
   0   6   9         95.08         58.11        30.72 o
   1   6   9        114.01         93.62        27.91 o
   2   6   9          0.02         -5.68        18.09 o
   3   6   9         39.45         27.48        66.91 o
   4   6   9        125.31        -37.64        81.85 o
   5   6   9          3.71        150.55        89.61 o
   6   6   9         69.09         25.09        94.99 o
   7   6   9          2.66        149.35        94.99 o
   8   6   9         20.30        140.39       109.33 o
   9   6   9         12.27         43.01        74.68 o
  10   6   9        120.27         89.61       102.16 o
  11   6   9          0.24        -48.39        78.26 o
 -13   7   9         22.84        -19.12        40.70 o
 -12   7   9         81.88        105.04        55.04 o
 -11   7   9        115.70        108.81        26.29 o
 -10   7   9         41.29         16.41        25.12 o
  -9   7   9         41.77          1.57        27.10 o
  -8   7   9          5.03          6.84        24.40 o
  -7   7   9        130.97        168.40        32.42 o
  -6   7   9        403.96        387.07        47.05 o
  -5   7   9        296.84        313.66        41.50 o
  -4   7   9         45.33         -3.48        28.83 o
  -3   7   9        229.68        227.67        38.96 o
  -2   7   9          4.59          9.66        25.28 o
  -1   7   9          7.76         -9.44        73.18 o
   0   7   9         43.82         79.00        26.46 o
   1   7   9          2.58         26.28        57.59 o
   2   7   9         80.06        102.09       104.25 o
   3   7   9         68.88        -69.90        71.09 o
   4   7   9          2.28        -74.08        86.03 o
   5   7   9          0.11         65.12        92.60 o
   6   7   9         10.44        -38.83        82.44 o
   7   7   9         14.96        -37.04        84.83 o
   8   7   9          1.93        -43.01        90.81 o
  -9   8   9          2.02         14.91        33.17 o
  -8   8   9         66.40        104.66        49.82 o
  -7   8   9         24.22         54.73        32.27 o
  -6   8   9        139.72        121.52        64.29 o
  -5   8   9          0.01        -14.49        29.04 o
  -4   8   9         32.17        -28.18        30.71 o
  -3   8   9         55.12         92.92        32.59 o
  -2   8   9         14.86         29.42        35.80 o
  -1   8   9         31.71        -43.78        43.78 o
   0   8   9          0.02         65.32        43.60 o
   1   8   9          2.08         67.49       137.40 o
   2   8   9        184.03         96.07       113.21 o
   3   8   9         40.21         30.33        70.49 o
   4   8   9          2.41          2.45        91.70 o
 -19   0  10        152.32        228.21        81.25 o
 -18   0  10         53.03        -67.51        67.51 o
 -17   0  10        258.53        221.64        90.21 o
 -16   0  10         66.62         42.19        67.81 o
 -15   0  10         56.60        253.30        76.47 o
 -14   0  10        687.09        876.34       138.00 o
 -13   0  10        630.73        653.51        59.17 o
 -12   0  10        212.14        132.54       100.66 o
 -11   0  10        313.97        307.02        49.56 o
 -10   0  10          1.09         15.16        32.85 o
  -9   0  10        392.47        314.46        54.41 o
  -8   0  10          9.16         40.20        38.18 o
  -7   0  10         95.36        133.33        36.24 o
  -6   0  10         64.66         74.85        31.89 o
  -5   0  10         30.32        203.88        48.54 o
  -4   0  10        481.73        701.00       130.45 o
  -3   0  10        463.07        426.31        50.40 o
  -2   0  10       1304.73       1314.23        84.42 o
  -1   0  10       2960.41       2895.69       104.05 o
   0   0  10        104.33        172.13        37.02 o
   1   0  10        981.85        960.67       116.75 o
   2   0  10        193.15        215.07        68.70 o
   3   0  10        236.56        100.37        58.55 o
   4   0  10         75.89         72.29        56.16 o
   5   0  10        524.17        571.07        88.42 o
   6   0  10          3.72         96.78        54.36 o
   7   0  10         20.64        -47.79        47.79 o
   8   0  10        202.84        130.83        59.74 o
   9   0  10        278.96        258.68        66.91 o
  10   0  10         86.30         59.14        52.57 o
  11   0  10         61.80         30.47        48.39 o
  12   0  10          8.07        -19.12        43.01 o
  14   0  10          1.07        -40.03        47.20 o
 -19   1  10         34.18         48.15        52.25 o
 -18   1  10         10.13        -47.51        47.51 o
 -17   1  10         20.31         38.01        54.69 o
 -16   1  10         94.03         64.17        67.51 o
 -15   1  10        330.54        343.37        60.22 o
 -14   1  10         12.96         66.00        20.26 o
 -13   1  10        331.29        225.36        28.83 o
 -12   1  10         83.76         94.90        36.30 o
 -11   1  10         87.24         86.69        26.99 o
 -10   1  10          0.83        -24.22        24.22 o
  -9   1  10          1.43         59.62        24.72 o
  -8   1  10         88.83         57.96        27.36 o
  -7   1  10         72.70         74.17        27.49 o
  -6   1  10         47.87         35.46        22.26 o
  -5   1  10        331.13        397.44        42.87 o
  -4   1  10          1.02         26.67        22.32 o
  -3   1  10         43.88         15.25        24.93 o
  -2   1  10        130.62        146.98        26.20 o
  -1   1  10        107.18         86.85        24.50 o
   0   1  10        172.45        233.56        31.34 o
   1   1  10         51.36         54.30        23.64 o
   2   1  10          0.80         -4.60        27.42 o
   3   1  10        108.44        121.49        64.82 o
   4   1  10          3.45         34.94       111.42 o
   5   1  10        331.79        361.13        53.82 o
   6   1  10        274.51        344.36        50.81 o
   7   1  10         95.46        130.92        67.51 o
   8   1  10        191.69        274.54        69.57 o
   9   1  10        335.71        551.68       113.81 o
  10   1  10          0.44        -26.11        26.11 o
  11   1  10        126.07         96.96        57.05 o
  12   1  10          0.02         26.44        32.01 o
  13   1  10          0.13        -30.47        36.44 o
 -19   2  10         14.43        -48.39        54.96 o
 -18   2  10          2.42        -30.21        30.21 o
 -17   2  10         17.75         54.03        55.45 o
 -16   2  10          0.00        -24.67        25.18 o
 -15   2  10        105.12         68.84        28.89 o
 -14   2  10         17.75         40.66        26.87 o
 -13   2  10         14.34        -16.63        20.01 o
 -12   2  10        143.35         97.00        23.94 o
 -11   2  10         88.03         69.76        23.92 o
 -10   2  10         16.38         19.85        26.42 o
  -9   2  10        257.18        250.00        32.11 o
  -8   2  10         11.68         38.76        25.29 o
  -7   2  10          5.64        -21.75        21.75 o
  -6   2  10          8.06         33.79        32.58 o
  -5   2  10         16.14         22.93        31.57 o
  -4   2  10         38.74          6.92        22.92 o
  -3   2  10        522.51        575.04        51.38 o
  -2   2  10        551.75        565.62        37.51 o
  -1   2  10          7.08          3.03        19.76 o
   0   2  10        264.08        222.34        33.30 o
   1   2  10          6.55        -22.21        22.21 o
   2   2  10         59.93         60.38        29.30 o
   3   2  10         42.32         59.67        43.91 o
   4   2  10         21.16         54.73        31.03 o
   5   2  10          0.73         27.87        32.56 o
   6   2  10         16.58         12.66        29.79 o
   7   2  10         54.12        140.39        74.08 o
   8   2  10          1.42         44.66        96.18 o
   9   2  10          0.06         -9.69        19.05 o
  10   2  10        153.21         77.07       115.30 o
  11   2  10         67.88          3.90        75.27 o
  12   2  10         32.73         84.32        59.14 o
  13   2  10          3.71        -24.49        66.31 o
 -18   3  10          0.39         -1.37        37.47 o
 -17   3  10          2.34        -27.80        27.80 o
 -16   3  10        221.56        169.96        51.38 o
 -15   3  10        124.35        181.58        35.20 o
 -14   3  10        147.38         96.63        55.70 o
 -13   3  10          0.10        -18.91        18.91 o
 -12   3  10          0.28         15.02        20.87 o
 -11   3  10        266.48        302.18        53.59 o
 -10   3  10          0.02         -6.70        22.08 o
  -9   3  10         66.75         62.80        23.31 o
  -8   3  10         13.34        -17.15        21.86 o
  -7   3  10          0.01        -19.82        19.82 o
  -6   3  10         11.19         18.02        21.98 o
  -5   3  10         94.37         44.10        22.72 o
  -4   3  10        277.51        266.40        33.21 o
  -3   3  10          6.51         -8.23        38.04 o
  -2   3  10         10.64         26.78        24.20 o
  -1   3  10         82.02         32.83        40.27 o
   0   3  10         67.98         16.99        31.47 o
   1   3  10         11.04         31.55        31.43 o
   2   3  10          1.19        -24.88        24.88 o
   3   3  10         31.39          9.34        28.72 o
   4   3  10         12.11         39.23        37.92 o
   5   3  10          5.95         10.81        45.70 o
   6   3  10         17.59        -17.92        17.92 o
   7   3  10        104.35          2.99        16.73 o
 -17   4  10         11.17          8.82        31.31 o
 -16   4  10          7.35          7.50        50.01 o
 -15   4  10         27.46        -25.87        31.49 o
 -14   4  10        584.71        520.84        51.88 o
 -13   4  10          1.43          9.65        17.40 o
 -12   4  10          2.57         93.10        38.78 o
 -11   4  10          7.27         -0.25        20.85 o
 -10   4  10         23.06         -3.22        25.28 o
  -9   4  10         30.75         23.25        24.83 o
  -8   4  10         82.22        100.58        28.54 o
  -7   4  10          9.34         24.86        23.52 o
  -6   4  10        229.43        267.72        37.25 o
  -5   4  10         38.40         63.25        34.12 o
  -4   4  10          7.82         -1.61        27.10 o
  -3   4  10        117.20         59.97        25.06 o
  -2   4  10         75.48         57.13        26.17 o
  -1   4  10         26.93         21.31        23.66 o
   0   4  10          2.72         20.33        23.71 o
   1   4  10         20.90         19.15        22.97 o
   2   4  10          0.38        -36.14        36.14 o
   3   4  10        132.79         13.74        84.24 o
   4   4  10          0.31        -13.14        67.51 o
   5   4  10         90.20        102.16        94.39 o
   6   4  10          1.08        -14.94        75.27 o
   7   4  10         30.00         97.38        81.85 o
   8   4  10         37.12         -5.38        72.29 o
 -15   5  10        118.52         42.33        60.95 o
 -14   5  10        107.52         47.92        41.37 o
 -13   5  10        385.23        323.58        26.98 o
 -12   5  10          1.27         -2.86        21.18 o
 -11   5  10        210.59        124.41        28.19 o
 -10   5  10          3.91         -3.55        38.11 o
  -9   5  10         15.24         37.33        23.93 o
  -8   5  10          0.21        -16.73        26.82 o
  -7   5  10        186.69        224.91        37.84 o
  -6   5  10          1.72        -24.86        24.86 o
  -5   5  10         35.87         69.80        34.50 o
  -4   5  10          0.67        -23.33        23.33 o
  -3   5  10        214.70        205.75        36.02 o
  -2   5  10        111.31        164.39        39.28 o
  -1   5  10        434.10        363.63       137.67 o
   0   5  10         62.29        197.15       103.95 o
   1   5  10          3.77         28.13        25.09 o
   2   5  10         74.87         13.54        40.62 o
   3   5  10          2.10        -47.79        68.70 o
   4   5  10          0.28         14.94        82.44 o
   5   5  10          0.07        -62.73        62.73 o
   6   5  10         56.31        -66.31        66.31 o
   7   5  10          9.10         36.44       101.56 o
   8   5  10          0.76        -77.07        77.07 o
   9   5  10          0.13        107.53        88.42 o
 -12   6  10         43.16         36.31        32.80 o
 -11   6  10        102.98         59.89        28.06 o
 -10   6  10        150.92        162.11        29.24 o
  -9   6  10         81.85         63.98        30.51 o
  -8   6  10         63.90         74.77        43.98 o
  -7   6  10         23.56         62.15        26.71 o
  -6   6  10         37.27         28.69        34.83 o
  -5   6  10         27.28         14.34        29.87 o
  -4   6  10         17.76         30.14        26.00 o
  -3   6  10        244.37        142.70        43.65 o
  -2   6  10         21.92         -3.00        30.85 o
  -1   6  10         11.13        -28.57        28.57 o
   0   6  10         17.10          5.88        29.87 o
   1   6  10         21.42         64.63        38.53 o
   2   6  10         42.81        125.46       105.74 o
   3   6  10          0.06         14.94        87.22 o
   4   6  10          7.90        -11.95        80.05 o
   5   6  10         31.04        -31.66        87.82 o
   6   6  10         16.83        -12.55        73.48 o
   7   6  10         44.18         46.00        94.39 o
  -8   7  10        100.78         49.59        31.95 o
  -7   7  10         53.05         45.77        27.63 o
  -6   7  10        109.24         95.32        51.13 o
  -5   7  10         48.08         23.82        29.83 o
  -4   7  10         43.91         69.12        30.60 o
  -3   7  10         17.16         10.02        29.46 o
  -2   7  10         26.53         49.93        27.68 o
  -1   7  10          2.10        -42.78        42.78 o
   0   7  10          7.10         21.45        40.71 o
   1   7  10          0.12         15.83        50.76 o
   2   7  10         35.22         16.70        82.74 o
   3   7  10         18.04        -55.56        97.98 o
 -16   1  11         70.11         80.94        33.96 o
 -15   1  11          7.02        -11.50        20.10 o
 -14   1  11         67.01         31.78        28.22 o
 -13   1  11         34.97         30.59        41.51 o
 -12   1  11          0.20         19.34        30.87 o
 -11   1  11          9.35         25.70        26.43 o
 -10   1  11         80.11         12.59        52.33 o
  -9   1  11         67.57         96.65        48.81 o
  -8   1  11        142.74        178.03        49.40 o
  -7   1  11          6.07         16.13        28.62 o
  -6   1  11        118.66         78.17        33.42 o
  -5   1  11         41.68        172.43        30.84 o
  -4   1  11        185.90        151.24        34.87 o
  -3   1  11         33.64         42.45        26.75 o
  -2   1  11          0.11         25.54        28.91 o
  -1   1  11        551.36        484.11        73.43 o
   0   1  11        264.62        261.70        37.01 o
   1   1  11         90.75         -3.06        24.55 o
   2   1  11        249.75        399.35       137.67 o
   3   1  11          0.67         11.65        33.55 o
   4   1  11          1.98        -29.94        43.31 o
   5   1  11        199.28        212.78        46.94 o
   6   1  11         17.57         33.32        37.45 o
   7   1  11        128.98         14.45        37.41 o
   8   1  11         19.47         90.72        54.36 o
   9   1  11          0.61        -37.04        37.04 o
  10   1  11        109.90         88.42        37.01 o
 -16   2  11          6.94        -42.42        42.42 o
 -15   2  11        124.53        150.98        44.40 o
 -14   2  11        127.34         81.40        52.08 o
 -13   2  11         85.69         41.97        36.88 o
 -12   2  11        263.81        252.43        32.90 o
 -11   2  11         69.08         74.92        27.42 o
 -10   2  11        106.14         81.73        26.74 o
  -9   2  11         30.39         77.89        31.73 o
  -8   2  11         18.80         36.29        31.58 o
  -7   2  11        156.26        148.47        52.66 o
  -6   2  11         12.33        -14.28        25.94 o
  -5   2  11         16.85        115.84        30.36 o
  -4   2  11         25.86        161.63        34.90 o
  -3   2  11         60.60         60.56        28.29 o
  -2   2  11        766.73        785.29        62.01 o
  -1   2  11        330.59        343.53        43.79 o
   0   2  11         54.44         93.98        34.43 o
   1   2  11        195.21        356.60        66.91 o
   2   2  11         58.74         10.16        44.81 o
   3   2  11        289.07        332.10        68.11 o
   4   2  11         42.35        130.83        43.61 o
   5   2  11         12.68        -33.46        34.05 o
   6   2  11         19.79         -1.19        31.07 o
   7   2  11         37.21         50.78        29.87 o
   9   2  11         52.16          2.99        44.21 o
 -15   3  11        161.27        294.52        93.79 o
 -14   3  11         13.45         11.95        31.61 o
 -13   3  11        101.38        129.42        34.24 o
 -12   3  11          0.65         49.98        26.52 o
 -11   3  11         29.12         -1.20        25.99 o
 -10   3  11         19.43         -1.37        25.41 o
  -9   3  11         67.79         49.45        29.50 o
  -8   3  11         77.93         43.12        29.74 o
  -7   3  11          6.33         41.10        32.78 o
  -6   3  11         10.52        -20.37        26.38 o
  -5   3  11         15.58         47.95        26.17 o
  -4   3  11          6.87         22.62        24.77 o
  -3   3  11         88.17         45.67        34.86 o
  -2   3  11         37.30         37.45        28.34 o
  -1   3  11        199.50        164.86        46.60 o
   0   3  11          0.22         24.03        25.92 o
   1   3  11         66.00         76.48        35.62 o
   2   3  11         56.65        128.80       107.24 o
   4   3  11         39.56         -2.39        24.49 o
   6   3  11         11.90         23.30        23.30 o
   7   3  11          9.95        -13.14        19.12 o
 -13   4  11         28.49         48.73        30.55 o
 -12   4  11          5.13        -27.15        27.15 o
 -11   4  11         30.09         57.14        26.92 o
 -10   4  11        106.50         95.98        33.79 o
  -9   4  11         19.54         -3.03        28.49 o
  -8   4  11          0.14          2.54        29.17 o
  -7   4  11         92.67        140.64        32.42 o
  -6   4  11        110.92         98.63        44.44 o
  -5   4  11          4.30         -2.93        28.87 o
  -4   4  11        128.46         72.09        31.22 o
  -3   4  11        169.59        164.05        39.83 o
  -2   4  11          6.00         56.14        28.33 o
  -1   4  11          7.16         29.22        27.33 o
   0   4  11          9.21        -40.38        40.38 o
   1   4  11          0.32        -41.42        74.68 o
   2   4  11         32.15         22.51        35.55 o
   3   4  11         60.83        216.26       114.11 o
   4   4  11          0.00         77.07        92.00 o
   5   4  11          0.50        -84.24        84.24 o
   6   4  11         58.79        -18.52        86.62 o
 -10   5  11         60.65         39.73        26.66 o
  -9   5  11         10.00          2.07        56.78 o
  -8   5  11          5.55         91.44        36.97 o
  -7   5  11          6.87        -39.06        39.06 o
  -6   5  11          3.06         49.08        31.54 o
  -5   5  11        155.99        243.38        68.44 o
  -4   5  11          1.64          1.91        32.61 o
  -3   5  11         91.82         73.07       107.83 o
  -2   5  11          0.58         53.18        33.70 o
  -1   5  11          2.85          8.06        31.56 o
   0   5  11         80.61        108.38        36.07 o
   1   5  11          0.33         21.10        26.78 o
   2   5  11        264.64        301.04       123.07 o
   3   5  11         10.27        -20.91        94.99 o
   4   5  11         92.60        145.77       100.96 o
  -5   6  11        140.08        108.13        60.94 o
  -4   6  11          0.60        -29.28        29.28 o
  -3   6  11          0.88        -21.84        61.83 o
  -2   6  11         43.21         58.39        36.45 o
 -12   0  12        404.51        382.19        64.52 o
 -11   0  12         46.39        -20.85        60.64 o
 -10   0  12         60.71        154.73        83.64 o
  -9   0  12        233.48        315.03        77.04 o
  -8   0  12         28.56         45.33        41.84 o
  -7   0  12         25.35         90.11        75.27 o
  -6   0  12          1.25         17.92        53.77 o
  -5   0  12         69.89        119.48        68.70 o
  -4   0  12         69.84         63.33        56.75 o
  -3   0  12        147.68        195.95        71.69 o
  -1   0  12         26.70          6.57        50.78 o
   0   0  12        811.33        992.78       112.31 o
   2   0  12        803.57        916.31       123.66 o
   3   0  12        733.80        947.38       125.46 o
   4   0  12         10.21         -6.57        64.52 o
   5   0  12         74.11         -6.57        62.13 o
 -12   1  12         70.27         -9.56        53.17 o
 -11   1  12         60.48        118.54        40.87 o
 -10   1  12         35.38         -8.87        33.10 o
  -9   1  12         21.88         75.19        38.18 o
  -8   1  12         14.39         20.99        28.68 o
  -7   1  12          0.01          9.84        33.00 o
  -6   1  12         16.17        -26.34        37.75 o
  -5   1  12         20.89        -32.98        32.98 o
  -4   1  12        100.63        238.37        77.07 o
  -3   1  12          0.13        -33.84        33.84 o
  -2   1  12         32.34         69.41        36.74 o
  -1   1  12         36.88         27.11        30.75 o
   0   1  12          8.20        -16.73        52.57 o
   1   1  12         16.18         84.24        59.74 o
   2   1  12         13.35        -50.78        52.57 o
   4   1  12          0.76         12.55        57.35 o
   5   1  12         95.40        -22.70        42.42 o
 -11   2  12          0.61        -38.21        38.21 o
 -10   2  12          1.27         17.44        33.12 o
  -9   2  12          2.58        -34.28        34.28 o
  -8   2  12         76.93          1.49        40.48 o
  -7   2  12         12.49         48.28        36.73 o
  -6   2  12         88.00        120.39        37.81 o
  -5   2  12         15.12         28.68        64.52 o
  -4   2  12        333.23        335.67        61.10 o
  -3   2  12         61.63         -5.06        30.21 o
  -2   2  12         18.46         36.71        30.69 o
  -1   2  12          2.37        -21.66        28.21 o
   0   2  12         70.60         10.33        49.29 o
   1   2  12        255.41        239.53        45.57 o
   2   2  12         56.63         63.92        45.40 o
   3   2  12          5.89        -40.03        40.03 o
   4   2  12        233.00          0.00        40.62 o
  -9   3  12         31.73         17.97        42.25 o
  -8   3  12          8.40          9.58        30.00 o
  -7   3  12          8.24        -26.77        26.77 o
  -6   3  12         38.17         15.71        43.92 o
  -5   3  12         31.75        133.05        54.45 o
  -4   3  12         50.72         98.61        32.98 o
  -3   3  12          8.66         26.75        28.76 o
  -2   3  12          8.37         69.62        32.07 o
  -1   3  12         77.81        165.12        41.63 o
   0   3  12         27.31          3.36        29.73 o
   1   3  12          0.01         -8.32        50.78 o
   2   3  12         98.12        -12.55        38.23 o
                                                
