# Supplementary material for: The role of alkyl chain length in the melt and solution crystallization of paliperidone aliphatic prodrugs
Source: IUCrJ. 2024 Jan 1;11(Pt 1):23–33. doi: 10.1107/S2052252523009582 (PMC10833388; doi:10.1107/S2052252523009582)
Supplement: Supplementary file 3 [file m-11-00023-PC8sup3.hkl]

#
# h,k,l, Fc-squared, Fo-squared, sigma(Fo-squared), status flag
#
data_PC8
_shelx_title ' zz_a.res in P2(1)/c'
_shelx_refln_list_code          4
_shelx_F_calc_maximum      260.06
_exptl_crystal_F_000      1184.00
_reflns_d_resolution_high  0.8375

loop_
 _space_group_symop_operation_xyz
 'x, y, z'
 '-x, y+1/2, -z+1/2'
 '-x, -y, -z'
 'x, -y-1/2, z-1/2'

_cell_length_a    26.9527
_cell_length_b    10.0796
_cell_length_c    10.7533
_cell_angle_alpha  90.000
_cell_angle_beta   92.658
_cell_angle_gamma  90.000

_shelx_F_squared_multiplier     1.000

loop_
 _refln_index_h
 _refln_index_k
 _refln_index_l
 _refln_F_squared_calc
 _refln_F_squared_meas
 _refln_F_squared_sigma
 _refln_observed_status
   3   0   0       1568.37       1425.14        40.86 o
   4   0   0       1272.66       1035.73        32.93 o
   5   0   0       3609.47       3011.50        85.17 o
   6   0   0        304.41        465.44        27.18 o
   7   0   0         13.32        100.03        18.82 o
   8   0   0        669.87        741.66        38.36 o
   9   0   0       2264.52       2220.45        69.70 o
  10   0   0          3.50         18.53        14.64 o
  11   0   0        144.35        174.67        20.96 o
  12   0   0      13091.65      13936.15       376.58 o
  13   0   0      18821.99      20576.76       776.41 o
  14   0   0       1019.72       1121.63        57.36 o
  15   0   0         13.50         42.98        23.16 o
  16   0   0          0.12        -16.20        21.01 o
  17   0   0        139.85         73.56        27.92 o
  18   0   0       1207.28       1274.82        81.81 o
  19   0   0          3.92          7.95        45.87 o
  20   0   0        104.33        146.19        35.10 o
  21   0   0        483.64        454.74        48.26 o
  22   0   0        216.55        155.26        46.06 o
  23   0   0        385.87        379.14        48.76 o
  24   0   0        371.79        384.28       103.18 o
  25   0   0        123.56         78.49        51.28 o
  26   0   0         77.63        -25.31       159.62 o
  27   0   0        141.33        113.47        93.59 o
  28   0   0        116.10         22.77       112.19 o
  29   0   0          0.77         84.77        61.73 o
  30   0   0         87.21        202.03        72.50 o
  31   0   0         52.75         58.34       107.70 o
   1   1   0        825.02        665.09        29.25 o
   2   1   0       1658.12       1314.82        40.12 o
   3   1   0         37.00         24.29        14.34 o
   4   1   0       1061.92        892.64        29.75 o
   5   1   0       3501.46       2989.52        70.72 o
   6   1   0        654.15        501.57        24.72 o
   7   1   0          2.02         17.69        12.38 o
   8   1   0        693.61        650.84        23.33 o
   9   1   0        203.73        229.31        16.36 o
  10   1   0       1394.07       1353.05        37.75 o
  11   1   0          3.51         10.04        12.13 o
  12   1   0        189.38        186.08        17.65 o
  13   1   0        390.11        392.24        24.46 o
  14   1   0       2233.66       2352.39        62.60 o
  15   1   0        873.21       1019.02        36.38 o
  16   1   0        129.73        124.62        18.21 o
  17   1   0        105.39        102.00        20.15 o
  18   1   0        231.09        211.99        22.16 o
  19   1   0          0.07        -16.94        16.94 o
  20   1   0        548.27        493.47        35.94 o
  21   1   0        329.85        330.98        31.32 o
  22   1   0        518.80        544.02        38.32 o
  23   1   0        431.22        431.47        47.94 o
  24   1   0        355.48        248.50        42.26 o
  25   1   0          9.65        105.11        49.50 o
  26   1   0         99.20        102.16        59.03 o
  27   1   0          2.10        -40.69        40.69 o
  28   1   0         73.34         73.61        41.45 o
  29   1   0         39.14         73.53        67.08 o
  30   1   0         41.13         89.92        61.31 o
  31   1   0         12.94          0.38        60.64 o
  32   1   0          0.01         43.56        68.75 o
   0   2   0         65.45        137.41        30.33 o
   1   2   0       9532.64       7771.92       244.60 o
   2   2   0       3907.81       3253.67       112.24 o
   3   2   0       8048.53       6775.17       186.96 o
   4   2   0       1482.50       1238.39        48.86 o
   5   2   0        928.56        845.51        75.67 o
   6   2   0       3238.77       2786.35        85.68 o
   7   2   0        568.81        544.21        26.97 o
   8   2   0          3.30          3.01        12.36 o
   9   2   0        466.05        459.54        37.18 o
  10   2   0        385.36        340.87        24.93 o
  11   2   0        297.31        229.40        29.93 o
  12   2   0         77.57         43.58        20.08 o
  13   2   0        122.34        109.94        17.18 o
  14   2   0        554.72        525.03        32.43 o
  15   2   0         12.67        -14.24        14.24 o
  16   2   0       1492.88       1601.75        49.18 o
  17   2   0        602.15        635.27        32.51 o
  18   2   0         15.00         29.23        18.83 o
  19   2   0         65.70         57.75        19.61 o
  20   2   0          8.52         -2.89        21.48 o
  21   2   0        622.65        580.46        36.11 o
  22   2   0        384.31        395.88        35.31 o
  23   2   0        701.36        709.18        50.34 o
  24   2   0         76.47         76.15        37.17 o
  25   2   0          2.85         18.79        35.54 o
  26   2   0        189.16        258.05        47.62 o
  27   2   0         13.53         -0.16        50.38 o
  28   2   0          2.42        -40.25        58.96 o
  29   2   0          0.50         71.40        55.31 o
  30   2   0         52.50        -63.82        63.82 o
  31   2   0          0.45         56.78        61.28 o
   1   3   0        239.26        267.19        30.25 o
   2   3   0       4108.65       3587.92       107.76 o
   3   3   0        908.76        859.23        48.27 o
   4   3   0         32.68         49.60        17.28 o
   5   3   0          7.35          1.53        15.12 o
   6   3   0       1739.89       1491.73        57.08 o
   7   3   0        736.67        630.09        36.68 o
   8   3   0        445.98        464.09        33.88 o
   9   3   0        288.37        255.18        29.61 o
  10   3   0         98.63         93.50        20.15 o
  11   3   0          6.98        -16.36        16.36 o
  12   3   0       1023.06       1059.87        46.35 o
  13   3   0       4050.85       4362.32       120.50 o
  14   3   0       1569.61       1626.36        59.17 o
  15   3   0        184.94        209.50        22.85 o
  16   3   0        173.00        140.56        27.35 o
  17   3   0         52.69         65.87        28.45 o
  18   3   0         49.67         45.32        21.46 o
  19   3   0         14.22         -5.56        24.51 o
  20   3   0         35.27         87.07        44.86 o
  21   3   0          5.98         23.87        26.43 o
  22   3   0          6.19         -2.01        24.08 o
  23   3   0          7.36        -31.87        31.87 o
  24   3   0        313.95        396.24        99.58 o
  25   3   0        217.30        161.05        42.89 o
  26   3   0          1.62        -25.25        41.95 o
  27   3   0         53.56         53.04        66.10 o
  28   3   0         47.06         20.53        98.72 o
  29   3   0          6.17         92.23       227.22 o
  30   3   0         38.42         59.36       102.89 o
  31   3   0          2.12       -122.44       122.44 o
   0   4   0          4.66         36.54        42.95 o
   1   4   0          0.56        -21.50        28.55 o
   2   4   0       3397.45       3053.10        98.56 o
   3   4   0        212.40        177.21        25.21 o
   4   4   0        109.11        104.30        28.08 o
   5   4   0        456.67        526.35        43.71 o
   6   4   0        187.46        181.56        25.86 o
   7   4   0       1793.44       1662.81        99.64 o
   8   4   0        743.25       1237.76       120.52 o
   9   4   0        333.59        319.24        32.90 o
  10   4   0        585.23        628.04        44.04 o
  11   4   0        147.10        207.98        30.41 o
  12   4   0        439.87        530.20        35.93 o
  13   4   0         46.96         18.57        18.93 o
  14   4   0        241.93        303.38        29.30 o
  15   4   0        737.50        802.23        45.08 o
  16   4   0         12.98         15.84        22.51 o
  17   4   0         79.56         93.87        24.59 o
  18   4   0         13.16         -1.83        20.89 o
  19   4   0          3.80         28.63        29.98 o
  20   4   0         30.32         49.53        23.72 o
  21   4   0          3.05         29.93        31.64 o
  22   4   0          0.04         -7.61        32.49 o
  23   4   0        267.39        614.71       156.42 o
  24   4   0        394.14        399.44        58.97 o
  25   4   0        112.27        101.90        49.24 o
  26   4   0        125.48         60.57        52.96 o
  27   4   0        107.24         97.13        50.05 o
  28   4   0         41.09        234.11       374.67 o
  29   4   0          8.53          6.52        48.34 o
  30   4   0         10.57          5.65       105.77 o
   1   5   0         92.27       1431.36       157.70 o
   2   5   0       1412.79       3718.95       190.17 o
   3   5   0         31.63         59.52        57.05 o
   4   5   0        106.09        127.14        30.81 o
   5   5   0        283.48        266.49        32.99 o
   6   5   0          2.26        -24.50        24.50 o
   7   5   0          3.47         76.11        42.95 o
   8   5   0          0.06        -19.75        27.15 o
   9   5   0        177.18        166.43        42.75 o
  10   5   0        449.25        456.70        39.95 o
  11   5   0        149.33        132.78        28.63 o
  12   5   0        235.34        238.73        29.66 o
  13   5   0         50.17         68.06        30.82 o
  14   5   0        130.76        154.82        27.91 o
  15   5   0       1468.85       1585.25        66.49 o
  16   5   0        396.81        394.63        40.71 o
  17   5   0        220.00        224.66        47.33 o
  18   5   0          2.67          7.32        25.92 o
  20   5   0         14.63         16.11        39.18 o
  21   5   0         52.26         52.75        72.87 o
  22   5   0          0.21         36.54        58.34 o
  23   5   0          1.48          9.79        39.73 o
  24   5   0         92.37         31.86        56.86 o
  25   5   0         96.16         59.67        44.74 o
  26   5   0         26.73        -21.72        98.05 o
  27   5   0         49.68        206.17        81.37 o
  28   5   0         17.10        -22.97        48.79 o
  29   5   0          3.09         22.73        69.23 o
   0   6   0        181.00        128.85        76.29 o
   1   6   0        130.01         91.63        69.23 o
   2   6   0       1969.80       1616.81        82.42 o
   3   6   0        338.28        480.52        46.72 o
   4   6   0        801.86        766.67        54.98 o
   5   6   0          4.91         -4.90        24.43 o
   6   6   0        324.55        392.00        39.44 o
   7   6   0          2.63        -22.03        22.03 o
   8   6   0         48.69         16.55        27.06 o
   9   6   0          6.77          8.09        40.85 o
  10   6   0         19.68         61.73        56.62 o
  11   6   0        166.64        164.56        33.89 o
  12   6   0         26.94        -27.70        50.24 o
  13   6   0        461.91        452.82        52.92 o
  14   6   0        287.58        381.43        40.50 o
  15   6   0        338.90        307.85        45.80 o
  16   6   0       1001.07        947.44       123.74 o
  18   6   0          0.03        -24.48        30.74 o
  19   6   0          8.88         30.82        33.91 o
  20   6   0        100.46        122.76        66.38 o
  21   6   0        222.97        179.68        54.67 o
  22   6   0          2.19        -35.26        48.50 o
  23   6   0          5.76        -55.18        55.18 o
  24   6   0         14.81          0.32        59.91 o
  25   6   0         88.42        232.17        70.16 o
  26   6   0         16.92        -54.52       117.63 o
  27   6   0         28.20         79.95        70.88 o
   1   7   0        689.18       1108.03       103.41 o
   2   7   0        173.67        399.11        64.95 o
   3   7   0        215.43        390.44        62.86 o
   4   7   0          0.05         31.60        28.85 o
   5   7   0        232.09        200.30        41.88 o
   6   7   0          0.01         24.23        65.33 o
   7   7   0        195.02        222.87        45.68 o
   8   7   0         29.76          9.61        31.13 o
   9   7   0         38.95         56.30        33.18 o
  10   7   0        469.41        511.86        51.80 o
  11   7   0        552.73        550.04        54.45 o
  12   7   0        105.10         43.27        40.85 o
  13   7   0         10.00        -10.25        40.66 o
  14   7   0        232.86        517.99       269.85 o
  15   7   0        557.38        591.21       101.03 o
  16   7   0         52.62         52.28        36.81 o
  17   7   0         18.25        138.55        39.96 o
  18   7   0         28.58         16.23        41.09 o
  19   7   0          9.85         54.92        51.63 o
  20   7   0          3.29          9.88        42.88 o
  21   7   0          7.18         20.22        41.40 o
  22   7   0         26.34        -18.72        40.87 o
  23   7   0        179.27        241.54        80.66 o
  24   7   0         47.66         76.98        73.89 o
  25   7   0         54.99         15.10        61.76 o
  26   7   0         30.58        132.06        92.31 o
   0   8   0        322.31        657.02       122.44 o
   1   8   0         53.96        436.73       104.46 o
   2   8   0        334.21        717.48        99.68 o
   3   8   0          6.32        166.68        79.20 o
   4   8   0          9.52         -9.85        32.98 o
   5   8   0         40.92          1.79        36.65 o
   6   8   0          4.22        -56.27        56.27 o
   7   8   0          4.99        -63.47        63.47 o
   8   8   0          1.39         43.23        40.26 o
   9   8   0          2.53        143.46        87.85 o
  10   8   0         39.67         86.22        45.23 o
  11   8   0          0.22        -39.95        39.95 o
  12   8   0          0.88        -48.16        78.21 o
  13   8   0        952.55       1163.37        91.07 o
  14   8   0        190.68        225.26        51.23 o
  15   8   0        439.45        514.73        60.75 o
  16   8   0        118.48        200.38        46.61 o
  17   8   0         25.01        -34.46        53.59 o
  18   8   0        101.98         77.01        62.07 o
  19   8   0         15.28        -22.76        54.31 o
  20   8   0         18.79         78.45        64.32 o
  21   8   0         48.51          3.97        67.79 o
  22   8   0          4.32        460.22       163.47 o
  23   8   0         28.91          9.18        61.32 o
   1   9   0        193.23         44.62        77.30 o
   2   9   0         22.47        -47.24        50.51 o
   3   9   0         63.46         25.42        40.01 o
   4   9   0          0.28         -2.84        81.41 o
   5   9   0        168.82        233.04        65.92 o
   6   9   0          3.83        -39.10        39.10 o
   7   9   0          0.42        642.92       207.70 o
   8   9   0        231.25        450.34       191.64 o
   9   9   0         28.90        -53.06       133.02 o
  10   9   0         23.92         -1.64        77.25 o
  11   9   0          0.15         15.03        53.48 o
  12   9   0        426.59        592.57       101.46 o
  13   9   0         26.41        -29.17        43.06 o
  14   9   0         24.95          0.03        47.64 o
  15   9   0        235.92        291.47       114.40 o
  16   9   0         14.16        -40.88        48.36 o
  17   9   0         26.94        -43.12        43.12 o
  18   9   0          9.84         51.19        78.59 o
  19   9   0        129.37        194.65        78.91 o
  20   9   0         11.94        164.68        99.24 o
  21   9   0          1.79        -32.63       105.78 o
   0  10   0          2.75        -35.26        44.87 o
   1  10   0        118.08         87.25        45.52 o
   2  10   0        215.76        205.78        73.08 o
   3  10   0         48.35         69.88        61.54 o
   4  10   0        187.73        141.03        69.23 o
   5  10   0        207.85        237.87        63.29 o
   6  10   0          1.61         82.06        50.46 o
   7  10   0         15.81          6.52        51.70 o
   8  10   0         10.09         31.89        71.80 o
   9  10   0         68.63         51.82        58.89 o
  10  10   0        193.19        199.49        68.78 o
  11  10   0        218.31        143.90       149.69 o
  12  10   0        154.65        152.82       209.59 o
  13  10   0        116.19        134.93       191.32 o
  14  10   0         20.13         62.91       103.85 o
  15  10   0          2.33         -9.39        61.74 o
  16  10   0          1.93        -37.46        58.26 o
  17  10   0         30.99         70.11        69.16 o
   1  11   0          0.47        -38.18        38.18 o
   2  11   0         16.12         14.52        82.38 o
   3  11   0         64.21        -49.36        49.36 o
   7  11   0         46.84         61.54        80.13 o
   9  11   0         80.95         91.67        74.36 o
  10  11   0          5.97        250.65        86.54 o
  12  11   0          1.26        -32.05        80.13 o
 -32   1   1         10.76        119.99        75.42 o
 -31   1   1          9.69         38.53       170.52 o
 -30   1   1          2.86        301.49       107.63 o
 -29   1   1          3.08         -6.36        41.69 o
 -28   1   1         29.21         19.15        40.02 o
 -27   1   1        235.32        155.64        54.10 o
 -26   1   1        297.13        175.15        42.75 o
 -25   1   1         82.66        129.49        79.91 o
 -24   1   1        269.91        265.62        42.78 o
 -23   1   1        188.10        151.13        32.49 o
 -22   1   1        120.40         82.75        25.43 o
 -21   1   1         83.67         94.51        22.62 o
 -20   1   1         66.82         53.72        22.28 o
 -19   1   1        157.94        180.32        33.88 o
 -18   1   1         45.82         40.51        17.59 o
 -17   1   1         12.47         10.93        15.23 o
 -16   1   1       1619.53       1776.37        51.04 o
 -15   1   1        862.84        838.12        44.44 o
 -14   1   1       1617.16       1718.53        48.72 o
 -13   1   1       6164.69       7046.78       163.27 o
 -12   1   1        551.95        599.85        26.72 o
 -11   1   1       1998.38       1986.40        54.19 o
 -10   1   1        418.85        433.09        20.85 o
  -9   1   1        370.24        372.82        18.14 o
  -8   1   1        646.38        645.63        22.51 o
  -7   1   1        571.66        660.51        32.65 o
  -6   1   1        878.62        793.42        32.71 o
  -5   1   1        608.97        676.63        30.88 o
  -4   1   1       2185.04       1822.10        52.22 o
  -3   1   1        296.21        333.38        31.47 o
  -2   1   1        206.90        179.39        11.72 o
  -1   1   1        492.52        409.99        21.98 o
   0   1   1       2002.03       1760.48        70.71 o
   1   1   1       1915.90       1636.40        45.97 o
   2   1   1        247.12        186.09        12.36 o
   3   1   1         49.71         39.70        10.22 o
   4   1   1         52.96         71.51        18.81 o
   5   1   1       1754.39       1705.43        54.16 o
   6   1   1       1355.20       1392.68        40.38 o
   7   1   1       1605.32       1431.59        41.13 o
   8   1   1        605.56        569.39        24.79 o
   9   1   1          1.57         -6.09        10.99 o
  10   1   1        107.85        101.46        15.28 o
  11   1   1         46.31         51.36        18.12 o
  12   1   1       4056.28       4291.10        98.85 o
  13   1   1       7141.15       7410.06       177.39 o
  14   1   1        186.82        211.26        21.70 o
  15   1   1       1145.75       1226.75        44.78 o
  16   1   1        193.59        207.72        22.81 o
  17   1   1         47.33         74.02        21.10 o
  18   1   1        809.24        853.66        40.49 o
  19   1   1        196.27        206.93        25.29 o
  20   1   1        326.93        305.40        32.23 o
  21   1   1        129.09        144.08        26.26 o
  22   1   1        191.78        191.95        29.01 o
  23   1   1          0.25        -26.15        26.15 o
  24   1   1        178.27        124.86        40.41 o
  25   1   1         56.94        -26.52        35.07 o
  26   1   1         35.06         63.83        40.88 o
  27   1   1          8.36        -37.14        37.65 o
  28   1   1         22.10        -45.63        45.63 o
  29   1   1          0.11        122.60        56.56 o
  30   1   1         43.85         62.61       130.46 o
  31   1   1         47.95        -77.12        94.24 o
 -31   2   1          7.49        -93.37       121.80 o
 -30   2   1          5.48        124.22        93.70 o
 -29   2   1          2.01        -53.72        53.72 o
 -28   2   1         28.46         81.54        84.66 o
 -27   2   1         32.61         29.69        40.82 o
 -26   2   1        217.26        318.46       105.92 o
 -25   2   1        592.74        659.34        61.65 o
 -24   2   1         12.50         -7.32        33.73 o
 -23   2   1        220.29        203.60        32.92 o
 -22   2   1          6.04        -18.73        20.88 o
 -21   2   1         11.66         -2.11        22.42 o
 -20   2   1          0.61          9.31        20.67 o
 -19   2   1         26.05          6.24        18.04 o
 -18   2   1        279.22        284.32        25.44 o
 -17   2   1       1105.24       1105.89        40.85 o
 -16   2   1         28.67         13.29        15.34 o
 -15   2   1          8.70         18.53        14.97 o
 -14   2   1       1206.59       1195.25        42.43 o
 -13   2   1         17.97        -11.99        13.09 o
 -11   2   1        266.43        341.13        23.83 o
 -10   2   1         30.82         36.43        15.19 o
  -9   2   1         51.96         30.83        12.50 o
  -8   2   1       1552.04       1441.15        42.38 o
  -7   2   1         85.85         95.86        16.50 o
  -6   2   1        786.24        818.60        40.09 o
  -5   2   1        402.11        430.50        30.27 o
  -4   2   1       5509.89       4739.05       121.16 o
  -3   2   1        987.91        932.13        48.34 o
  -2   2   1       5780.77       5136.55       143.70 o
  -1   2   1      23200.26      19421.89       864.37 o
   0   2   1      45690.68      39056.63      1994.14 o
   1   2   1      47224.83      40205.69      1211.89 o
   2   2   1      20248.56      17279.19       455.75 o
   3   2   1      22359.07      19376.91       510.61 o
   4   2   1        891.34        802.78        34.54 o
   5   2   1         22.16         29.18        13.87 o
   6   2   1        322.29        334.11        20.94 o
   7   2   1       1083.75        974.28        35.71 o
   8   2   1       1169.82       1151.84        40.70 o
   9   2   1        277.08        242.59        25.61 o
  10   2   1       5713.88       5777.39       149.68 o
  11   2   1        232.92        222.18        22.03 o
  12   2   1       7173.84       7343.41       170.54 o
  13   2   1       1777.51       1920.85        61.18 o
  14   2   1        936.32        998.93        40.19 o
  15   2   1        426.72        450.16        28.14 o
  16   2   1        141.17        129.45        18.75 o
  17   2   1        189.41        196.55        21.86 o
  18   2   1        118.03        110.12        20.63 o
  19   2   1         17.40         -4.52        17.49 o
  20   2   1         18.93         10.74        24.57 o
  21   2   1          0.01        -21.39        21.39 o
  22   2   1         14.01         10.56        26.36 o
  23   2   1          1.46         11.91        56.77 o
  24   2   1         20.76         14.33        35.19 o
  25   2   1         67.68         77.63        37.66 o
  26   2   1         77.09        114.48        49.88 o
  27   2   1        170.69        149.10       131.98 o
  28   2   1         42.29          0.13        51.15 o
  29   2   1        103.19        120.55        59.28 o
  30   2   1         54.36        100.45        59.47 o
  31   2   1         39.93         -6.50        94.88 o
 -31   3   1         15.69        -48.72       181.42 o
 -30   3   1          1.40        -95.18       232.35 o
 -29   3   1          0.02        199.57       201.66 o
 -28   3   1         72.98         -4.45        85.99 o
 -27   3   1         57.07         34.25        48.38 o
 -26   3   1         21.71          8.37        40.00 o
 -25   3   1         31.47         10.80        45.08 o
 -24   3   1        117.20        129.67        62.91 o
 -23   3   1          0.99        -32.92        35.37 o
 -22   3   1       1001.65       1132.72        64.36 o
 -21   3   1        398.76        398.30        34.66 o
 -20   3   1        246.82        269.94        48.78 o
 -19   3   1         86.11        110.71        38.55 o
 -18   3   1          7.64         -9.09        18.26 o
 -17   3   1        120.40         86.71        21.84 o
 -16   3   1         35.29         28.58        17.74 o
 -15   3   1         41.53         17.93        16.65 o
 -14   3   1       1037.56       1026.55        41.21 o
 -13   3   1        325.77        306.97        28.45 o
 -12   3   1       1030.10       1060.87        42.10 o
 -11   3   1        315.46        276.02        27.49 o
 -10   3   1          7.11          7.24        16.27 o
  -9   3   1        100.64         81.11        19.13 o
  -8   3   1        502.06        582.12        40.09 o
  -7   3   1        228.47        202.93        25.62 o
  -6   3   1          2.48         -3.74        16.92 o
  -5   3   1       1128.54        935.11        38.78 o
  -4   3   1       1446.27       1297.04        51.87 o
  -3   3   1       7439.05       6234.26       202.83 o
  -2   3   1       2190.19       1860.71        74.07 o
  -1   3   1       1001.62        824.04        58.55 o
   0   3   1      13346.43      11414.13       612.47 o
   1   3   1         45.78         69.38        27.37 o
   2   3   1        919.71        745.30        40.86 o
   3   3   1       1942.57       1803.70        70.93 o
   4   3   1        119.16        123.75        17.50 o
   5   3   1       1944.26       1910.40        64.11 o
   6   3   1         79.72         50.67        16.29 o
   7   3   1        416.30        416.79        29.11 o
   8   3   1         87.55         77.82        17.66 o
   9   3   1        309.72        322.09        25.65 o
  10   3   1        918.98        995.41        43.56 o
  11   3   1        188.37        172.69        22.48 o
  12   3   1       2631.56       2780.00        84.26 o
  13   3   1       1125.92       1221.07        57.37 o
  14   3   1         19.85         20.80        17.96 o
  15   3   1          0.78          6.35        17.96 o
  16   3   1       1807.38       1847.97        66.13 o
  17   3   1         13.90         38.61        29.05 o
  18   3   1         25.77         11.59        19.96 o
  19   3   1        568.60        573.48        37.58 o
  20   3   1          0.08         19.21        23.49 o
  21   3   1         36.53         51.85        24.81 o
  22   3   1          3.64         16.81        28.35 o
  23   3   1        292.31        287.83        45.22 o
  24   3   1          2.12         23.29        48.71 o
  25   3   1        153.14        209.29        72.35 o
  26   3   1        107.13         41.68        61.73 o
  27   3   1        100.53         -4.59        77.57 o
  28   3   1         60.91        148.14        73.32 o
  29   3   1         26.51         91.82       118.28 o
  30   3   1          4.42        -58.76        94.24 o
 -30   4   1          5.04          5.21        42.63 o
 -29   4   1          0.00        -19.66        79.98 o
 -28   4   1          4.86        127.86        59.16 o
 -27   4   1          3.68          5.98        58.03 o
 -26   4   1         64.05        152.82        67.31 o
 -25   4   1         10.69         -5.20        39.05 o
 -24   4   1        391.99        349.87        79.18 o
 -23   4   1        269.81        311.69        60.40 o
 -22   4   1         11.30        -27.17        49.78 o
 -21   4   1          0.46        -18.52        22.51 o
 -20   4   1         19.52         15.26        22.60 o
 -19   4   1         65.79         21.55        41.63 o
 -18   4   1        166.16        140.01        47.03 o
 -17   4   1        346.72        344.71        29.43 o
 -16   4   1        212.74        226.72        26.47 o
 -15   4   1         11.77          4.68        16.92 o
 -14   4   1        596.13        635.98        48.92 o
 -13   4   1        189.81        185.95        24.76 o
 -12   4   1        176.68        172.61        24.29 o
 -11   4   1       2719.72       2869.16        92.69 o
 -10   4   1        610.52        578.42        47.82 o
  -9   4   1       1019.52        933.49        64.97 o
  -8   4   1         79.95        220.25       148.00 o
  -7   4   1         29.57         30.65        25.62 o
  -6   4   1         94.60         55.82        24.63 o
  -5   4   1        179.91        195.45        28.09 o
  -4   4   1       1894.40       1822.62        81.68 o
  -3   4   1        112.07        113.56        28.58 o
  -2   4   1       1129.70       1099.28        75.63 o
  -1   4   1        366.62        314.51        36.24 o
   0   4   1        920.73        890.87        55.35 o
   1   4   1       1629.46       1633.23        91.10 o
   2   4   1        193.07        250.96        29.59 o
   3   4   1       3853.44       3557.86       127.57 o
   4   4   1       2340.43       2230.49        92.38 o
   5   4   1        972.45        856.73        54.92 o
   6   4   1         27.88         33.51        22.55 o
   7   4   1       2179.97       2243.77        81.34 o
   8   4   1         15.37         19.91        20.33 o
   9   4   1        367.65        354.38        31.29 o
  10   4   1        268.82        278.91        26.66 o
  11   4   1       1317.58       1257.41        51.11 o
  12   4   1        602.87        631.57        37.33 o
  13   4   1       1257.48       1335.41        54.25 o
  14   4   1        184.48        173.58        24.65 o
  15   4   1         50.92         23.12        20.68 o
  16   4   1        567.54        598.65        64.68 o
  17   4   1          7.11         -5.50        21.56 o
  18   4   1        242.32        310.11        37.70 o
  19   4   1        161.29         97.00        42.04 o
  20   4   1        187.83        178.77        37.55 o
  21   4   1         21.47         38.10        27.43 o
  22   4   1        329.58        334.75        49.54 o
  23   4   1        193.02         91.52        55.72 o
  24   4   1        193.09        180.65        47.80 o
  25   4   1         31.16        -41.46        41.46 o
  26   4   1        125.39        139.86        87.50 o
  27   4   1         56.50         54.38        91.03 o
  28   4   1          1.87        -40.80       113.47 o
  29   4   1          0.13         -3.00        67.46 o
  30   4   1         20.62       -125.01       125.01 o
 -29   5   1          4.40        -42.32        67.29 o
 -28   5   1          1.23        -53.02        53.02 o
 -27   5   1          0.10        128.75       205.75 o
 -26   5   1          5.58        -56.09        56.09 o
 -25   5   1         39.04         60.56        76.38 o
 -24   5   1        294.32        290.72        54.08 o
 -23   5   1        253.41        328.85        86.40 o
 -22   5   1          6.67        -59.43        69.55 o
 -21   5   1          5.13         10.26        59.22 o
 -20   5   1        124.62         96.95        28.67 o
 -18   5   1        272.61        235.43        33.83 o
 -17   5   1         90.06        101.51        26.93 o
 -16   5   1        849.06        877.86        61.95 o
 -15   5   1        993.52       1085.03        54.54 o
 -14   5   1        177.98        210.02        29.83 o
 -13   5   1        484.37        488.54        39.04 o
 -12   5   1        860.23        786.73        53.29 o
 -11   5   1       1298.92       1326.47        70.32 o
 -10   5   1        539.79        558.94        46.17 o
  -9   5   1         14.88        -19.53        19.53 o
  -8   5   1        469.77        449.07        40.54 o
  -7   5   1         61.93        196.02        70.46 o
  -6   5   1        224.06        195.36        39.90 o
  -5   5   1        701.91        622.34        51.11 o
  -4   5   1          5.09         13.89        25.25 o
  -3   5   1       1317.84       1220.43       116.67 o
  -1   5   1       1614.73       1720.41       151.93 o
   0   5   1        473.97        553.17        93.59 o
   2   5   1         34.16         75.43        30.77 o
   3   5   1         55.32         16.16        30.13 o
   4   5   1         52.52         41.77        25.42 o
   5   5   1        176.11        102.78        71.57 o
   6   5   1        245.08        265.97        43.18 o
   7   5   1        268.70        246.40        84.20 o
   8   5   1        680.15        796.22        47.35 o
   9   5   1          0.17         -7.81        20.54 o
  10   5   1         91.75         60.07        26.94 o
  11   5   1        116.13         97.08        26.51 o
  12   5   1          0.23         -4.95        21.39 o
  13   5   1        500.01        523.97        51.16 o
  14   5   1         56.42         83.72        25.39 o
  15   5   1        200.00        176.80        31.97 o
  16   5   1        437.99        444.17        43.71 o
  17   5   1        211.49        199.71        33.44 o
  18   5   1        132.23         94.27        36.37 o
  19   5   1        328.61        318.86        40.75 o
  20   5   1         24.13         16.77        45.25 o
  21   5   1        216.63        235.70        86.06 o
  22   5   1          9.62        -30.45        51.90 o
  23   5   1        375.60        512.74        84.61 o
  24   5   1        197.08        210.97        52.73 o
  25   5   1         33.61         26.27        46.44 o
  26   5   1        241.87        222.07        73.09 o
  27   5   1          3.01         12.94        47.93 o
  28   5   1         52.09          9.36        64.81 o
 -27   6   1          1.92         33.10        77.76 o
 -26   6   1         20.44        -23.49        63.79 o
 -25   6   1          1.15         67.42        80.45 o
 -24   6   1        204.94        223.34        50.99 o
 -23   6   1        382.50        451.31       116.01 o
 -22   6   1         43.76          6.27        40.58 o
 -21   6   1        338.13        337.52       112.93 o
 -20   6   1         92.12         33.61        83.98 o
 -19   6   1          0.65          6.95        29.03 o
 -18   6   1         14.78         50.58        31.92 o
 -17   6   1        569.43        418.83        64.22 o
 -16   6   1          9.12         23.10        27.67 o
 -15   6   1       1555.68       1712.23        96.58 o
 -14   6   1          8.06          7.15        34.35 o
 -13   6   1        256.88        245.80        57.16 o
 -12   6   1        202.66        216.33        34.09 o
 -11   6   1        189.56        112.75        46.47 o
 -10   6   1        263.49        322.76        40.60 o
  -9   6   1         17.10         -2.11        26.19 o
  -8   6   1        245.75        200.35        37.26 o
  -7   6   1         16.29          5.15        30.23 o
  -6   6   1          2.14          6.37        27.07 o
  -5   6   1        547.92        602.25        53.64 o
  -4   6   1        512.18        474.31        47.16 o
  -3   6   1       2752.52       2348.15       126.10 o
  -2   6   1        900.58        804.02        76.67 o
  -1   6   1        948.80        849.73        82.05 o
   0   6   1        168.96        146.46        47.82 o
   1   6   1          2.80         65.96        24.06 o
   2   6   1       1679.57       1743.90        94.28 o
   3   6   1        419.53        381.31        37.18 o
   4   6   1        152.71        171.53        31.74 o
   5   6   1        138.52        118.49        32.01 o
   6   6   1        363.03        388.90        44.41 o
   7   6   1         94.05         92.83        31.20 o
   8   6   1        377.55        405.45        57.03 o
   9   6   1        517.92        476.98        49.94 o
  10   6   1        261.64        304.70        39.68 o
  11   6   1        120.56        105.01        41.27 o
  12   6   1         50.53         40.66        37.26 o
  13   6   1        176.22        194.95        32.30 o
  14   6   1        269.83        318.81        41.82 o
  15   6   1         82.76         47.47        29.27 o
  16   6   1          4.65         29.23        26.71 o
  17   6   1        189.11        172.81        45.06 o
  18   6   1         53.61        -21.18        34.06 o
  19   6   1         36.06         76.98       117.83 o
  20   6   1          8.48        -23.69        32.05 o
  21   6   1        322.50        397.28        99.53 o
  22   6   1          0.00         80.95        68.27 o
  23   6   1        705.42        976.05       278.51 o
  24   6   1         49.55         44.37        59.61 o
  25   6   1         13.05          7.97       165.71 o
  26   6   1          0.55        -61.60        67.95 o
  27   6   1          1.66        -46.57        85.58 o
 -26   7   1         91.31         79.28        75.69 o
 -25   7   1          8.87        -13.48        75.13 o
 -24   7   1        153.50         83.18        73.56 o
 -23   7   1         12.01         32.40       110.26 o
 -22   7   1          9.90        -11.95        50.65 o
 -21   7   1        192.88        275.98        74.47 o
 -20   7   1        254.66        266.04        60.88 o
 -19   7   1          3.65        -20.88        39.02 o
 -18   7   1        205.07        194.01        56.47 o
 -17   7   1        322.53        389.90        50.50 o
 -16   7   1         18.23          4.06        30.31 o
 -15   7   1        294.47        243.62        44.26 o
 -14   7   1        692.41        831.13        75.07 o
 -13   7   1         47.29         85.64        40.52 o
 -12   7   1         36.25         10.48        66.34 o
 -11   7   1        151.79        138.78        40.04 o
 -10   7   1         79.31        209.11        41.26 o
  -9   7   1        110.69         69.08        36.80 o
  -8   7   1         75.17         80.80        39.67 o
  -7   7   1        321.53        292.46        48.93 o
  -6   7   1          1.07        -23.97        32.44 o
  -5   7   1         39.73         23.42        32.27 o
  -4   7   1        124.38        163.47        49.86 o
  -3   7   1         74.29        296.81        79.49 o
  -2   7   1        355.08        427.31       127.22 o
  -1   7   1        517.00        662.54       183.34 o
   0   7   1          4.33        344.09       103.18 o
   1   7   1       1154.13       1138.26        87.20 o
   2   7   1        708.64        969.05       171.13 o
   3   7   1         23.15         79.46        38.48 o
   4   7   1         81.28         62.81        30.05 o
   5   7   1         71.79         66.94        30.45 o
   6   7   1          7.14         15.20        27.79 o
   7   7   1         21.58         60.99        33.24 o
   8   7   1        127.28        139.97        72.12 o
   9   7   1        135.91        156.48        43.35 o
  10   7   1          1.19         26.86        48.06 o
  11   7   1          0.14         34.83        38.42 o
  12   7   1        121.02         33.07        71.83 o
  13   7   1         86.88         28.65        48.49 o
  14   7   1       1612.86       1996.96        95.16 o
  15   7   1        476.17        695.91       129.28 o
  16   7   1          6.81         18.88        32.22 o
  17   7   1        148.95        210.97        42.13 o
  18   7   1        189.58        155.64        48.99 o
  19   7   1         28.22         68.54        43.16 o
  20   7   1          4.54        -37.82       103.21 o
  21   7   1         23.95         -6.83        41.71 o
  22   7   1          4.91        -33.89        42.48 o
  23   7   1          5.04        117.30        59.27 o
  24   7   1          1.29         -8.66        80.13 o
  25   7   1          5.93        -15.59        73.72 o
 -23   8   1          5.31         59.84        65.83 o
 -22   8   1         19.27        -40.93        40.93 o
 -21   8   1          1.48        -34.48        39.29 o
 -20   8   1         10.51         40.36        44.94 o
 -19   8   1          9.64        -47.35        47.35 o
 -18   8   1          2.78          3.81        57.41 o
 -17   8   1          1.39         -3.73        43.65 o
 -16   8   1         76.85        243.50       215.36 o
 -15   8   1        433.22        449.50        70.14 o
 -14   8   1        614.58        660.60        73.91 o
 -13   8   1        161.08        510.22       117.95 o
 -12   8   1         21.91         -0.42        60.26 o
 -11   8   1         37.01         -0.63        64.11 o
 -10   8   1          2.79        -18.24        45.28 o
  -8   8   1         36.59        131.37        66.67 o
  -7   8   1        162.51        138.05        70.51 o
  -6   8   1         60.50         31.87        38.29 o
  -5   8   1         13.71        -44.53        49.79 o
  -4   8   1         48.82          6.77        37.02 o
  -3   8   1         66.20         29.88        37.35 o
  -2   8   1         16.69         25.08        88.83 o
  -1   8   1         63.04        246.17        82.70 o
   0   8   1        324.95        427.71       156.42 o
   1   8   1          8.82         81.42        77.06 o
   2   8   1        330.03        405.74        65.26 o
   3   8   1         16.16         45.51        40.19 o
   4   8   1         81.44         28.31        36.13 o
   5   8   1         25.86         -9.70        29.51 o
   6   8   1         10.16        -41.20        44.88 o
   7   8   1        227.89        203.73        58.10 o
   8   8   1         10.32        100.95        44.32 o
   9   8   1        161.97        248.60        63.71 o
  10   8   1          0.51         83.44        40.75 o
  11   8   1        410.55        571.36        95.20 o
  12   8   1        308.36        266.67        69.75 o
  13   8   1        184.64        192.82       107.35 o
  14   8   1        806.89        745.69        96.63 o
  15   8   1         80.57         78.15        59.24 o
  16   8   1        103.74        190.10        51.76 o
  17   8   1          0.12         17.30        43.79 o
  18   8   1         60.32         51.69        45.39 o
  19   8   1          0.36        -91.91       104.17 o
  20   8   1        226.28        305.63        63.16 o
  21   8   1          7.00         20.20        59.30 o
  22   8   1          2.39        -56.16        56.16 o
  23   8   1         11.09         81.67        57.66 o
 -21   9   1          9.56         63.35        44.94 o
 -20   9   1          4.43        -30.20        40.84 o
 -19   9   1         12.29         61.54        82.70 o
 -18   9   1         38.41         88.32        58.14 o
 -17   9   1         95.16        156.22        68.99 o
 -16   9   1          0.00        -36.47        89.43 o
 -15   9   1        115.87        109.99        65.62 o
 -14   9   1         82.08         43.99        76.61 o
 -13   9   1         16.91        -94.88        94.88 o
 -12   9   1         96.01        193.00       129.46 o
 -11   9   1        406.17        568.50       142.96 o
 -10   9   1        150.96         96.34        89.11 o
  -9   9   1        131.37         78.70       125.97 o
  -8   9   1         14.53         15.12        57.05 o
  -7   9   1          4.15        135.75       199.98 o
  -6   9   1        122.02        146.82       162.16 o
  -5   9   1         41.13         55.12       125.01 o
  -4   9   1         25.66         71.72        54.81 o
  -3   9   1          0.12          5.77        43.59 o
  -2   9   1        290.11        392.72       103.58 o
  -1   9   1        124.57        126.05        45.85 o
   0   9   1        136.48        160.44        44.70 o
   1   9   1        170.34        101.28       103.65 o
   2   9   1         22.15         28.55        38.35 o
   3   9   1        106.21         56.83        43.26 o
   4   9   1        175.18        156.23        51.78 o
   5   9   1         98.77         53.56        59.62 o
   6   9   1        132.95        386.49       123.72 o
   7   9   1         32.02         72.21        46.61 o
   8   9   1         38.98          1.89        49.42 o
   9   9   1          1.35        -10.61        38.83 o
  10   9   1         12.91         79.53        52.42 o
  11   9   1         10.71         -4.40        43.79 o
  12   9   1         17.76         99.63        54.16 o
  13   9   1         66.08         42.55        45.74 o
  14   9   1        166.71        220.28        64.27 o
  15   9   1        236.62        306.76        57.35 o
  16   9   1        216.72        248.67        67.27 o
  17   9   1        290.44        251.32        94.24 o
  18   9   1         50.98         14.93        88.15 o
  19   9   1         60.04        -44.85        44.85 o
  20   9   1          0.23        -15.20        50.73 o
 -17  10   1         15.72        -43.97        43.97 o
 -16  10   1        115.33        107.83        60.27 o
 -15  10   1         60.58          4.93        59.15 o
 -14  10   1         19.84         33.06        65.29 o
 -13  10   1         17.30         94.88        82.70 o
 -12  10   1         70.99        -38.52        54.17 o
 -11  10   1          8.34         32.77        56.40 o
 -10  10   1         71.74         62.75        66.67 o
  -9  10   1         20.32         96.20        57.67 o
  -8  10   1         48.51         -8.97        87.83 o
  -7  10   1         29.51        -46.24        84.30 o
  -6  10   1          6.94         99.50        55.72 o
  -5  10   1        235.00        306.51       188.44 o
  -4  10   1        129.74         53.84       162.19 o
  -3  10   1          5.58         -3.10        53.21 o
  -2  10   1         24.23        -23.81        59.30 o
  -1  10   1          0.04        -35.18        75.64 o
   0  10   1         42.46        -10.56        73.72 o
   1  10   1        147.65        180.78        66.03 o
   2  10   1         44.02         97.44        66.67 o
   3  10   1         80.94        120.52        72.44 o
   4  10   1         43.45         26.92        58.98 o
   5  10   1        175.81        252.58        73.72 o
   6  10   1          5.36         30.77        53.85 o
   7  10   1        239.28        160.91        73.08 o
   8  10   1          3.38         44.87        74.36 o
   9  10   1        191.51        127.57        75.00 o
  10  10   1         10.78        -55.77        55.77 o
  11  10   1         89.69        115.81       118.92 o
  12  10   1        101.29         76.13        67.90 o
  13  10   1         21.09         31.45        55.49 o
  14  10   1          2.65         43.59       105.77 o
  15  10   1         38.70        -13.24        58.82 o
  16  10   1        121.06        183.33        95.84 o
  17  10   1          0.12        -26.35        56.11 o
 -12  11   1         22.48         35.28        70.44 o
 -11  11   1         30.77        101.93        87.83 o
 -10  11   1          0.31         27.57        75.00 o
  -9  11   1          1.34         50.00        80.13 o
  -8  11   1          3.48        -10.90        62.82 o
  -7  11   1         10.22          9.62        66.03 o
  -6  11   1         98.98        115.39        68.59 o
  -5  11   1         56.89         87.18        82.70 o
  -4  11   1         19.99         13.46        66.67 o
  -3  11   1         37.94         38.33        41.72 o
  -2  11   1          1.48          7.48        41.43 o
  -1  11   1         70.65         17.61        39.28 o
   0  11   1          3.59         31.50        41.67 o
   1  11   1          0.03        -37.10        37.10 o
   2  11   1          0.05         10.26        62.82 o
   3  11   1         68.25         98.72        82.06 o
   4  11   1         56.74        166.68        68.59 o
   5  11   1         86.72        115.39        75.64 o
   6  11   1        130.38        165.39       107.70 o
   7  11   1        112.90        120.52        75.00 o
   8  11   1          1.68        -23.08        64.11 o
   9  11   1          3.59          5.77        68.59 o
  11  11   1         14.62         79.49        74.36 o
  12  11   1          0.81        104.49        80.77 o
 -31   0   2          0.44        -21.15       164.75 o
 -30   0   2         14.72        673.69       200.65 o
 -29   0   2         11.79       -118.96       169.85 o
 -28   0   2         12.91        -36.77        58.45 o
 -27   0   2          2.37        -56.03        56.03 o
 -26   0   2        325.10        288.20        69.82 o
 -25   0   2        115.85        132.70        65.39 o
 -24   0   2        691.39        714.69        84.16 o
 -22   0   2         64.08         80.11        33.21 o
 -21   0   2       1007.08        986.83        65.03 o
 -20   0   2        563.65        573.29        47.75 o
 -19   0   2         16.30         22.67        27.41 o
 -18   0   2        910.44        998.96        52.59 o
 -17   0   2        146.45        140.75        29.65 o
 -16   0   2       1728.38       2058.10        74.96 o
 -15   0   2        344.98        309.75        32.07 o
 -14   0   2       1459.92       1487.72        58.95 o
 -13   0   2        441.51        499.29        41.50 o
 -12   0   2        138.54        161.88        24.30 o
 -11   0   2         28.00         30.03        18.12 o
 -10   0   2        469.36        538.51        30.22 o
  -9   0   2         11.00          0.27        13.59 o
  -8   0   2       2971.36       2690.70        85.86 o
  -7   0   2       2585.15       2394.97        83.42 o
  -6   0   2         37.03         34.80        20.05 o
  -5   0   2      11325.44      10311.04       391.60 o
  -4   0   2       1021.30       1027.05        60.26 o
  -3   0   2       1136.40       1041.34        53.25 o
  -2   0   2        175.41        281.93        41.35 o
  -1   0   2       3255.36       2819.12       164.11 o
   1   0   2      15154.00      14345.89       539.83 o
   2   0   2       8514.47       8866.04       340.15 o
   3   0   2       2007.24       2041.24        96.48 o
   4   0   2      67629.45      63822.61      2361.45 o
   5   0   2      24525.93      24327.35       911.49 o
   6   0   2      23731.33      23633.20       887.24 o
   7   0   2         42.14         32.54        23.10 o
   8   0   2       2743.49       2883.44       129.19 o
   9   0   2          8.22         -0.31        22.89 o
  10   0   2         80.03        115.15        88.18 o
  11   0   2       1662.86       1870.84        84.44 o
  12   0   2       1356.80       1551.09        72.01 o
  13   0   2       2894.22       3254.57       122.21 o
  14   0   2        154.67        208.29        32.86 o
  15   0   2        544.14        582.73        46.51 o
  16   0   2        322.19        319.47        44.79 o
  17   0   2        501.25        494.55        47.66 o
  18   0   2         45.83         33.05        27.96 o
  19   0   2        382.72        401.54        44.58 o
  20   0   2       1532.94       1863.15        99.27 o
  21   0   2         78.55        -10.67        58.42 o
  22   0   2        571.29        561.93        59.09 o
  23   0   2       1000.97        998.00       132.70 o
  24   0   2         72.43        138.58        56.95 o
  25   0   2       1398.60       1290.96       155.78 o
  26   0   2        143.00         63.93        95.20 o
  27   0   2         79.31         48.72        81.41 o
  28   0   2         12.95        -92.95        92.95 o
  29   0   2         12.60         85.90        92.31 o
  30   0   2          0.84        -60.26        85.90 o
  31   0   2         87.92         86.54       101.93 o
 -31   1   2         40.68        110.01        71.92 o
 -30   1   2         20.25        664.96       131.22 o
 -29   1   2         21.11        -71.48       122.49 o
 -28   1   2         13.46         66.59        47.84 o
 -27   1   2          1.19        -35.00        66.90 o
 -26   1   2         33.35        110.92        34.69 o
 -25   1   2        990.08       1244.86       120.14 o
 -24   1   2        273.15        194.24        43.96 o
 -23   1   2         53.96         47.73        29.37 o
 -22   1   2         54.12         54.06        27.43 o
 -21   1   2        688.60        699.35        43.39 o
 -20   1   2         95.50         82.56        22.46 o
 -19   1   2       1214.28       1388.18        91.99 o
 -18   1   2        626.87        674.05        34.44 o
 -17   1   2        151.02        135.83        22.43 o
 -16   1   2        222.81        199.67        20.99 o
 -15   1   2       1528.70       1694.91        46.39 o
 -14   1   2        818.08        845.86        34.39 o
 -13   1   2        382.82        402.86        25.25 o
 -12   1   2        426.33        419.99        24.58 o
 -11   1   2         30.53         21.55        11.54 o
 -10   1   2       3252.01       3177.56        67.63 o
  -9   1   2       1027.91        986.60        34.23 o
  -8   1   2        712.86        577.83        25.52 o
  -7   1   2        382.84        430.12        23.29 o
  -6   1   2       3957.87       3673.20        94.78 o
  -5   1   2       1183.22       1085.85        53.52 o
  -4   1   2       2246.82       2054.98        90.95 o
  -3   1   2       7470.59       6756.34       148.68 o
  -2   1   2        112.62        154.25        11.49 o
  -1   1   2        381.97        418.40        23.30 o
   0   1   2        546.61        757.31        55.13 o
   1   1   2       7978.43       7674.17       293.46 o
   2   1   2       4059.17       3925.02       158.43 o
   3   1   2        901.83        711.84        42.03 o
   4   1   2      12639.75      12187.06       326.47 o
   5   1   2        220.25        265.29        19.33 o
   6   1   2        192.69        194.56        18.38 o
   7   1   2        251.42        235.34        19.99 o
   8   1   2          0.73          4.83        13.43 o
   9   1   2         55.30         33.72        15.79 o
  10   1   2        917.28        907.42        40.97 o
  11   1   2        339.16        394.63        31.30 o
  12   1   2        464.24        522.14        46.00 o
  13   1   2        147.64        153.03        22.63 o
  14   1   2         54.20         33.91        16.91 o
  15   1   2        224.00        205.83        22.44 o
  16   1   2         43.34         30.61        23.17 o
  17   1   2        289.65        278.84        26.23 o
  18   1   2          7.31         52.58        19.65 o
  19   1   2         62.07         41.64        20.87 o
  20   1   2        659.11        698.75        46.03 o
  21   1   2          4.10          9.53        23.40 o
  22   1   2        110.03        116.83        30.68 o
  23   1   2         10.02        -32.81        32.81 o
  24   1   2        231.07        239.15        51.42 o
  25   1   2          1.40         51.20        39.26 o
  26   1   2          2.43         60.99        45.27 o
  27   1   2         89.96         -0.06        54.06 o
  28   1   2          0.05          2.03        62.82 o
  29   1   2          0.65         89.75        96.16 o
  30   1   2         30.20         18.55        73.08 o
  31   1   2         79.67         32.00        75.44 o
 -31   2   2         32.01        -59.62        59.62 o
 -30   2   2         29.19       -183.34       183.34 o
 -29   2   2          0.02        -44.14        44.32 o
 -28   2   2          1.37        -18.24        53.69 o
 -27   2   2         44.39         74.74        39.61 o
 -26   2   2         11.51        378.87       217.58 o
 -25   2   2        241.80        127.66        63.58 o
 -24   2   2         38.89         68.04        40.89 o
 -23   2   2         29.78          6.67        26.47 o
 -22   2   2        454.71        468.52        37.87 o
 -21   2   2         38.51         20.28        22.05 o
 -20   2   2         82.38         75.41        27.70 o
 -19   2   2       1205.76       1331.63        49.79 o
 -18   2   2         58.99         41.03        17.75 o
 -17   2   2       1154.07       1116.51        44.42 o
 -16   2   2        953.54       1054.27        38.64 o
 -15   2   2        928.08       1015.76        36.17 o
 -14   2   2       1250.31       1189.50        45.92 o
 -13   2   2       2448.31       2459.91        82.71 o
 -12   2   2       3126.42       3317.63       106.18 o
 -11   2   2       1438.13       1579.44       101.50 o
 -10   2   2       2640.74       2674.74        79.68 o
  -9   2   2          3.24          7.33        17.37 o
  -8   2   2         35.50         24.33        14.91 o
  -7   2   2        571.61        625.71        32.93 o
  -6   2   2       3452.17       3313.04       111.58 o
  -5   2   2       3268.08       2749.72        85.19 o
  -4   2   2      14153.40      12702.08       434.93 o
  -3   2   2      22429.01      19718.98       655.70 o
  -2   2   2          8.44         74.77        19.49 o
  -1   2   2      60805.26      51999.43      2715.27 o
   0   2   2       2910.25       2694.79       112.87 o
   1   2   2      13392.22      12200.38       479.77 o
   2   2   2       7482.16       6532.53       176.14 o
   3   2   2       3889.59       3677.71       103.58 o
   4   2   2       1167.54       1205.77        41.59 o
   5   2   2       1165.98       1033.66        47.65 o
   6   2   2        659.37        674.53        28.66 o
   7   2   2        232.63        225.95        18.78 o
   8   2   2       3856.83       3835.83       102.34 o
   9   2   2        404.71        366.24        24.97 o
  10   2   2        276.45        280.23        23.79 o
  11   2   2         54.50         35.70        17.14 o
  12   2   2        359.42        392.47        26.90 o
  13   2   2         29.93         61.67        19.37 o
  14   2   2          0.22        -10.79        17.73 o
  15   2   2        166.38        205.49        26.21 o
  16   2   2         34.22         45.24        21.02 o
  17   2   2        553.03        671.09        38.50 o
  18   2   2       1109.19       1194.35        49.90 o
  19   2   2         96.13         80.83        25.17 o
  20   2   2        196.02        205.33        32.68 o
  21   2   2         68.10         77.80        26.46 o
  22   2   2          1.31         63.56        31.11 o
  23   2   2       1043.64       1399.72        91.46 o
  24   2   2         37.98         40.37        63.38 o
  25   2   2        271.94        274.29        54.11 o
  26   2   2         12.20        -36.09        45.07 o
  27   2   2         52.08         82.86        50.07 o
  28   2   2          1.16         -8.65        48.37 o
  29   2   2          5.30         33.27        66.34 o
  30   2   2          3.40        -69.88        99.36 o
  31   2   2         41.43        210.17       116.96 o
 -30   3   2          0.29       -106.03       114.43 o
 -29   3   2          1.89        -56.81        89.21 o
 -28   3   2         22.38        -37.41        37.41 o
 -27   3   2         22.22         -7.35        53.11 o
 -26   3   2          0.90        -31.47        50.52 o
 -25   3   2        269.43        309.30        50.41 o
 -24   3   2         45.77         70.61        43.30 o
 -23   3   2        229.14        176.68        53.05 o
 -22   3   2         68.81         93.69        48.02 o
 -21   3   2        696.05        689.74        43.60 o
 -20   3   2        620.87        495.33        39.89 o
 -19   3   2         17.91         27.66        22.04 o
 -18   3   2         60.89         93.54        26.62 o
 -17   3   2        212.42        239.62        31.24 o
 -16   3   2         82.88         79.78        26.31 o
 -15   3   2        181.45        164.56        27.10 o
 -14   3   2        156.12        151.52        24.06 o
 -13   3   2          9.95        -17.13        17.95 o
 -12   3   2       1873.28       2107.33        74.14 o
 -11   3   2          0.47         16.20        21.50 o
 -10   3   2       2855.57       2654.97       127.20 o
  -9   3   2        847.47        818.75        43.78 o
  -8   3   2       1797.69       1676.02        96.68 o
  -7   3   2         67.76        125.46        35.88 o
  -6   3   2        226.96        292.72        26.19 o
  -5   3   2       1725.86       1672.86        68.96 o
  -4   3   2       2772.73       2614.69        81.85 o
  -3   3   2        912.61        859.35       105.45 o
  -2   3   2        107.09        130.33        25.83 o
  -1   3   2        683.13        608.69        44.88 o
   0   3   2       5480.30       5325.22       431.72 o
   1   3   2        662.28        668.56        34.60 o
   2   3   2       6451.35       5970.89       191.05 o
   3   3   2         60.33         60.36        13.37 o
   4   3   2         85.59         79.04        14.36 o
   5   3   2       1085.65       1005.22        40.28 o
   6   3   2         56.21         71.04        21.10 o
   7   3   2        385.82        410.49        28.01 o
   8   3   2       1827.56       1794.42        66.83 o
   9   3   2       3291.89       3155.80        99.49 o
  10   3   2        397.16        421.27        29.23 o
  11   3   2       1364.32       1483.17        56.72 o
  12   3   2        145.96        136.72        21.76 o
  13   3   2       1183.46       1292.11        52.64 o
  14   3   2        448.92        410.60        35.16 o
  15   3   2          1.79         -4.78        18.01 o
  16   3   2        337.70        344.91        30.67 o
  17   3   2       1096.14       1019.12        50.39 o
  18   3   2        109.77        118.78        26.25 o
  19   3   2        149.65        169.01        37.26 o
  20   3   2         72.53         56.72        28.42 o
  21   3   2        721.91        853.60        66.13 o
  22   3   2         61.75         76.52        38.89 o
  23   3   2        452.56        492.83        76.74 o
  24   3   2        264.96        221.23        80.47 o
  25   3   2          0.17         34.68        57.49 o
  26   3   2         10.12         87.96        60.81 o
  27   3   2         11.93        -29.42        72.44 o
  28   3   2         10.33         56.11        74.04 o
  29   3   2         32.98         35.77        69.10 o
  30   3   2          0.04        -96.80        96.80 o
 -30   4   2         39.50         71.80       117.31 o
 -29   4   2         23.01        -58.17        58.17 o
 -28   4   2         60.20        238.49       162.48 o
 -27   4   2          4.19        -26.01       114.75 o
 -26   4   2         38.49        -45.69       134.62 o
 -25   4   2         68.23         53.93        62.67 o
 -24   4   2         73.57         16.05        51.89 o
 -23   4   2       1410.05       1577.36       132.67 o
 -22   4   2        136.69        178.31        47.11 o
 -21   4   2        718.17        688.99        59.31 o
 -20   4   2         65.67         57.09        94.20 o
 -19   4   2         33.35         17.62        27.42 o
 -18   4   2         57.11         83.88        28.55 o
 -17   4   2          5.56         -3.87        26.88 o
 -16   4   2         76.18         79.27        25.29 o
 -15   4   2          0.26          2.41        26.23 o
 -14   4   2         34.15         19.46        20.67 o
 -13   4   2          1.86         12.88        18.37 o
 -12   4   2         10.98        -17.71        17.71 o
 -11   4   2        600.46        615.51        31.91 o
 -10   4   2         79.28         91.24        26.76 o
  -9   4   2        189.88        154.38        33.56 o
  -8   4   2       1804.29       1543.60        63.90 o
  -7   4   2       1003.07       3260.10       223.73 o
  -6   4   2        681.49       3561.82       411.21 o
  -5   4   2        696.87       1029.09        71.92 o
  -4   4   2       1397.84       1333.01        65.97 o
  -3   4   2       2929.70       2416.30        82.48 o
  -2   4   2        888.05        820.51        52.39 o
  -1   4   2          6.61          3.16        28.33 o
   0   4   2       3185.10       2852.99       131.91 o
   1   4   2       1379.15       1288.24        58.49 o
   2   4   2         14.68         22.19        19.09 o
   3   4   2       3659.25       3681.42       144.39 o
   4   4   2        169.50        214.25        30.55 o
   5   4   2         55.12         49.68        27.46 o
   7   4   2        167.44        170.10        22.82 o
   8   4   2        760.81        744.27        40.33 o
   9   4   2        270.77        330.08        33.75 o
  10   4   2       1141.37       1128.51        47.87 o
  11   4   2          0.03         -7.23        17.40 o
  12   4   2       2276.92       2183.17        75.84 o
  13   4   2        602.11        677.92        39.72 o
  14   4   2        263.90        268.00        28.09 o
  15   4   2        161.59        167.76        26.47 o
  16   4   2        135.77         98.86        25.49 o
  17   4   2        292.93        368.66        36.66 o
  18   4   2        101.08         99.14        28.04 o
  19   4   2        110.53        105.24        30.43 o
  20   4   2        226.51        273.13        35.70 o
  21   4   2        346.24        262.37        40.35 o
  22   4   2         13.61         43.67        82.78 o
  23   4   2          1.60        -47.42        47.42 o
  24   4   2         30.13         88.35        68.59 o
  25   4   2         18.05        -39.84        56.21 o
  26   4   2          1.25         92.70        64.39 o
  27   4   2         28.34         -1.46        67.51 o
  28   4   2         26.00         30.18        72.78 o
  29   4   2          5.33        -52.57       101.93 o
 -28   5   2          2.02        -60.83        60.83 o
 -27   5   2          6.54         75.69        74.48 o
 -26   5   2         28.85        -38.52        82.06 o
 -25   5   2          5.63         87.41        64.04 o
 -24   5   2         11.52        -67.87       202.22 o
 -23   5   2         36.14        -32.69        61.54 o
 -22   5   2        174.73         53.46        74.68 o
 -21   5   2        173.64        161.59        44.69 o
 -20   5   2        439.20        410.24        50.29 o
 -19   5   2        338.00        393.93        62.34 o
 -18   5   2         14.01          3.40        33.66 o
 -17   5   2        331.21        343.42        37.90 o
 -16   5   2        712.22        714.12        50.18 o
 -15   5   2        243.38        299.93        34.50 o
 -14   5   2         60.61         46.38        19.88 o
 -13   5   2        388.08        393.01        36.65 o
 -12   5   2         38.02         50.13        24.60 o
 -11   5   2        733.65        655.83        42.65 o
 -10   5   2         15.62          2.43        26.54 o
  -9   5   2        428.37        460.81        43.75 o
  -8   5   2        425.75        451.15        50.34 o
  -7   5   2         86.51         69.19        28.76 o
  -6   5   2         58.31         74.89        41.67 o
  -5   5   2        191.86        246.83        46.80 o
  -4   5   2        231.07        254.54        37.63 o
  -3   5   2        199.94        158.78        32.30 o
  -2   5   2        147.32        132.84        33.73 o
  -1   5   2         75.98        104.81        32.57 o
   0   5   2       1418.63       1340.97       128.21 o
   1   5   2        153.90        205.31        29.18 o
   2   5   2        167.12        126.09        29.87 o
   3   5   2       1339.88       1272.80        85.32 o
   4   5   2       1047.24       1038.90        58.85 o
   5   5   2        428.26        524.45        41.84 o
   6   5   2         37.36         63.69        39.65 o
   7   5   2          4.06         -5.18        17.83 o
   8   5   2        170.12        156.43        24.96 o
   9   5   2          2.65        -21.88        21.88 o
  10   5   2         33.23         -3.56        18.34 o
  11   5   2        127.44         96.06        27.61 o
  12   5   2        344.96        297.88        29.75 o
  13   5   2         25.43         28.15        24.03 o
  14   5   2         46.21          8.08        21.91 o
  15   5   2       1317.16       1351.99       116.08 o
  16   5   2        431.75        431.30        38.90 o
  17   5   2         12.03         21.53        25.74 o
  18   5   2         15.86         31.01        37.48 o
  19   5   2         74.97         69.08        37.75 o
  20   5   2        650.61        695.82        61.66 o
  21   5   2          4.10         59.42        34.52 o
  22   5   2        322.97        409.35        62.47 o
  23   5   2         72.04         38.05        47.68 o
  24   5   2         47.02         24.60        44.56 o
  25   5   2        102.74          3.85       107.06 o
  26   5   2          4.54         83.41       125.33 o
  27   5   2         31.00        -64.75       107.70 o
  28   5   2         11.04         90.32       117.63 o
 -27   6   2         20.12        119.94       116.03 o
 -26   6   2         13.15        -36.24        86.54 o
 -25   6   2         69.09         -3.58        64.56 o
 -24   6   2         33.26        -49.99        55.41 o
 -23   6   2         91.16         58.59        68.05 o
 -22   6   2          4.82         52.80       107.38 o
 -21   6   2          8.52         80.22        63.14 o
 -20   6   2         46.39         37.13        36.07 o
 -19   6   2          1.21         -1.75        67.63 o
 -18   6   2          7.50         24.49        37.35 o
 -17   6   2          0.10        -10.09        21.00 o
 -16   6   2        543.70        577.12        45.20 o
 -15   6   2        139.58        120.31        28.27 o
 -14   6   2        302.35        341.22        34.75 o
 -13   6   2        430.95        518.28        55.30 o
 -12   6   2        357.86        420.83        58.25 o
 -11   6   2        162.04        133.60        81.05 o
 -10   6   2        420.08        362.10        46.28 o
  -9   6   2        787.12       1584.57       197.41 o
  -8   6   2         67.65        109.25        36.25 o
  -7   6   2        227.28        279.00        94.61 o
  -6   6   2         24.25        -11.46        25.77 o
  -5   6   2        230.45        247.85        42.85 o
  -4   6   2         31.54         40.98        28.36 o
  -3   6   2        178.79        165.42        34.29 o
  -2   6   2        331.96        396.87        57.43 o
  -1   6   2         19.71         47.27        39.31 o
   0   6   2         27.45         19.73        30.52 o
   1   6   2        931.91       1060.02       111.94 o
   2   6   2        500.58        571.44        46.52 o
   3   6   2          8.18         33.99        24.32 o
   4   6   2       1082.25       1138.96       119.64 o
   5   6   2        649.11        732.39        67.76 o
   6   6   2        401.25        447.21        45.35 o
   7   6   2         91.01        128.60        30.71 o
   8   6   2        134.48        121.17        38.98 o
   9   6   2         79.35         91.17        32.36 o
  10   6   2         12.19         -8.39        22.96 o
  11   6   2        218.69        272.47        36.73 o
  12   6   2         64.32         40.74        25.90 o
  13   6   2        222.07        284.17        33.95 o
  14   6   2         70.41         39.17        33.84 o
  15   6   2        121.59         57.03        33.02 o
  16   6   2        573.30        724.84        76.15 o
  17   6   2         44.26          6.90        38.95 o
  18   6   2        148.16        152.69        36.62 o
  19   6   2        173.24        148.54        38.32 o
  20   6   2          0.09         10.32        31.71 o
  21   6   2          3.16          5.31        39.46 o
  22   6   2         28.42        -34.71        59.32 o
  23   6   2         51.11         -8.08        43.12 o
  24   6   2        104.93         30.36        58.70 o
  25   6   2          1.62         70.01        63.29 o
  26   6   2         93.28         39.83        63.19 o
  27   6   2          0.06        -42.38       116.67 o
 -25   7   2          2.17        -47.58        74.04 o
 -24   7   2         12.58        -74.68        74.68 o
 -23   7   2         80.84        114.37        66.87 o
 -22   7   2         38.24        -14.13       122.76 o
 -21   7   2          0.10        -51.29        51.29 o
 -20   7   2        216.20        163.65        69.70 o
 -19   7   2          3.15          7.81        38.84 o
 -18   7   2        142.67        128.91        43.82 o
 -17   7   2        189.79        151.61        42.24 o
 -16   7   2        379.90        446.75       102.57 o
 -15   7   2          9.07        -33.72        47.35 o
 -14   7   2         26.93         66.03        64.11 o
 -13   7   2          0.95        340.34       136.55 o
 -12   7   2         22.15          1.08        51.02 o
 -11   7   2        666.52        882.03       112.19 o
 -10   7   2       1678.53       1986.24       132.30 o
  -9   7   2        506.95        578.19        56.61 o
  -8   7   2         85.84        155.65        87.61 o
  -7   7   2        175.27        157.21        41.82 o
  -6   7   2         27.46         31.52        34.42 o
  -5   7   2          0.11         -7.17        33.27 o
  -4   7   2        293.78        165.16        69.75 o
  -3   7   2          2.93        -26.81        26.81 o
  -2   7   2        230.25        211.48        56.32 o
  -1   7   2        392.36        346.77        88.11 o
   0   7   2        251.01        304.50        59.02 o
   1   7   2         80.82         78.95        62.64 o
   2   7   2         21.45          1.98        29.15 o
   3   7   2         81.40         67.46        35.30 o
   4   7   2        211.95        274.10        48.48 o
   5   7   2        521.93        535.15        70.09 o
   6   7   2        253.15        278.24        75.99 o
   7   7   2        206.46        155.97        57.59 o
   8   7   2         65.32         53.36        35.43 o
   9   7   2         46.52         37.75        33.23 o
  10   7   2         58.11         45.01        33.75 o
  11   7   2         69.86         53.54        66.41 o
  12   7   2         28.56         70.39        45.66 o
  13   7   2         17.20        102.06       126.03 o
  14   7   2         81.08         62.49        34.14 o
  15   7   2        313.31        329.74        46.79 o
  16   7   2         50.44        118.29        54.41 o
  17   7   2         73.90         69.50        42.56 o
  18   7   2         36.09        126.45        37.27 o
  19   7   2        151.54        107.43        40.16 o
  20   7   2         39.71         68.81        52.19 o
  21   7   2         65.60         96.85        64.54 o
  22   7   2          1.35        -47.93        47.93 o
  23   7   2          0.41         52.57        47.05 o
  24   7   2         14.91         56.88        57.73 o
  25   7   2         18.30        -19.35        60.75 o
 -23   8   2         55.20         81.41       100.65 o
 -22   8   2         32.43         -4.49        85.26 o
 -21   8   2         33.09         69.88        74.36 o
 -20   8   2          5.15         76.29        70.52 o
 -19   8   2          5.34        -51.93        51.93 o
 -18   8   2        148.68        157.06        94.88 o
 -17   8   2         54.70        -41.03        64.11 o
 -16   8   2        119.71         90.93        54.39 o
 -15   8   2         15.50         33.39        43.40 o
 -14   8   2        235.13         68.59        83.34 o
 -13   8   2        471.21        411.30        91.64 o
 -12   8   2        238.49       1174.93       141.67 o
 -11   8   2        410.48        367.13       128.18 o
 -10   8   2         40.04         29.92        43.07 o
  -9   8   2          1.51        -10.26        46.16 o
  -8   8   2        772.45        788.44       110.90 o
  -7   8   2         83.07        414.95        88.62 o
  -6   8   2        151.32        142.32        55.30 o
  -5   8   2          0.38         -4.42        92.63 o
  -4   8   2         51.81        -22.47        62.55 o
  -3   8   2          0.34        -54.40        54.40 o
  -2   8   2         56.01         13.28        35.33 o
  -1   8   2         18.03        -30.69        35.83 o
   0   8   2         29.30        -12.37        95.52 o
   1   8   2        330.88        396.08       121.13 o
   2   8   2        566.00        701.17        67.64 o
   3   8   2          3.44        103.15        39.23 o
   4   8   2         15.89          0.49        33.32 o
   5   8   2         88.66         99.55        40.69 o
   6   8   2        257.13        339.82        48.78 o
   7   8   2        632.29        705.33       109.79 o
   8   8   2         65.91        233.02        92.53 o
   9   8   2        244.99        224.96        52.23 o
  10   8   2          0.72         25.37        40.99 o
  11   8   2         97.90         72.44        51.28 o
  12   8   2          2.85         25.48        40.46 o
  13   8   2          7.74         -9.80        41.19 o
  14   8   2         22.24         29.99        47.13 o
  15   8   2          2.78        -23.10        40.05 o
  16   8   2          4.15         28.51        43.86 o
  17   8   2        197.91        252.27        61.84 o
  18   8   2         33.37         23.04        70.22 o
  19   8   2          0.35        -49.63        49.63 o
  20   8   2          9.61         17.15       115.07 o
  21   8   2          7.32         20.04        60.66 o
  22   8   2          6.10        -52.23        52.23 o
  23   8   2          0.17        -83.47       101.61 o
 -20   9   2          0.23         21.15        66.67 o
 -19   9   2          0.49         16.68        54.17 o
 -18   9   2          0.95        -31.09        31.09 o
 -17   9   2         12.13        -29.18        50.96 o
 -16   9   2         13.61          2.42        36.84 o
 -15   9   2        124.82        151.99        63.79 o
 -14   9   2         86.07         90.88        50.67 o
 -13   9   2          9.65        -39.06        39.06 o
 -12   9   2        176.24         54.26        76.61 o
 -11   9   2          6.81         71.02        76.93 o
 -10   9   2          0.13         81.20        53.80 o
  -9   9   2         67.08         27.06        45.27 o
  -8   9   2         52.06        -13.55        49.04 o
  -7   9   2         89.79         84.10        80.77 o
  -6   9   2         33.20         16.09        40.86 o
  -5   9   2          2.22        -13.87        54.81 o
  -4   9   2         51.63        127.59        59.30 o
  -3   9   2          0.88        -26.48        35.61 o
  -2   9   2          1.07        -33.98        33.98 o
  -1   9   2          4.66         17.42        27.86 o
   0   9   2          9.42         18.54        39.43 o
   1   9   2        135.88        130.65        44.16 o
   2   9   2         18.97         11.30        50.22 o
   3   9   2         15.74        139.19        41.95 o
   4   9   2        448.39        491.03        65.89 o
   5   9   2         22.53        112.01        44.60 o
   6   9   2        564.79        743.61        77.23 o
   7   9   2         27.63         16.03        44.78 o
   8   9   2        126.18        154.36        46.73 o
   9   9   2         56.81         60.67        42.54 o
  10   9   2         10.84         46.85        75.24 o
  11   9   2         39.72         18.25        43.28 o
  12   9   2         43.49         32.73        50.67 o
  13   9   2         22.99         -2.94        44.96 o
  14   9   2        100.72         41.20        50.89 o
  15   9   2        251.44        237.10        59.32 o
  16   9   2          0.23         57.98        57.23 o
  17   9   2         27.67         42.40       105.77 o
  18   9   2         29.61         70.25        89.43 o
  19   9   2          0.69        -15.79       138.47 o
  20   9   2         28.32         44.87        60.03 o
 -17  10   2          0.00        -28.61        34.27 o
 -16  10   2          5.54        -32.47        32.47 o
 -15  10   2          0.43        -52.37        57.37 o
 -14  10   2         26.70         90.14        52.25 o
 -13  10   2         84.69        186.27        61.40 o
 -12  10   2          0.54         40.72        82.70 o
 -11  10   2          3.08         -9.31        40.66 o
 -10  10   2         74.10         -7.41       109.30 o
  -9  10   2        240.96        194.98        72.76 o
  -8  10   2         43.07          6.65        65.07 o
  -7  10   2         19.65          1.13        44.63 o
  -6  10   2          0.69          6.43        39.40 o
  -5  10   2         48.00         51.47        51.28 o
  -4  10   2         15.06         57.91        57.37 o
  -3  10   2          6.71         19.10        47.07 o
  -2  10   2          7.30        -16.28        37.86 o
  -1  10   2          1.32         58.34        55.13 o
   0  10   2          0.21        -21.15        44.87 o
   1  10   2          5.10         60.90        55.77 o
   2  10   2         12.64         53.21        58.98 o
   3  10   2        118.80        180.78        64.11 o
   4  10   2         16.21         -3.85        50.00 o
   5  10   2         78.05         89.11        66.03 o
   6  10   2          4.64         51.28        58.34 o
   7  10   2         52.11         25.00        56.41 o
   8  10   2         24.44          2.10        48.91 o
   9  10   2          2.53        -30.80        49.89 o
  10  10   2         73.47         16.82        73.40 o
  11  10   2        103.51         48.47        53.28 o
  12  10   2        365.05        313.52       144.21 o
  13  10   2         75.85          4.89        58.66 o
  14  10   2        337.52        322.78        85.50 o
  15  10   2          2.64         66.74        77.57 o
  16  10   2          0.78         55.98        65.22 o
 -11  11   2         71.98        169.92        55.42 o
 -10  11   2        147.93        141.67       104.17 o
  -9  11   2         41.36        -30.29        81.09 o
  -8  11   2          6.59         80.13        73.72 o
  -7  11   2        104.74        208.34        66.67 o
  -6  11   2          3.51         82.70        73.08 o
  -5  11   2         32.62        139.11        78.85 o
  -4  11   2        106.78        165.71        57.94 o
  -3  11   2         99.35         49.19        62.18 o
  -2  11   2         29.57         72.51        46.33 o
  -1  11   2         33.45          9.37        44.49 o
   0  11   2         19.67         25.43        43.13 o
   1  11   2         30.77         10.79        45.52 o
   2  11   2         37.95         86.54        71.80 o
   3  11   2         29.24         12.18        59.62 o
   4  11   2         18.32         76.93        77.57 o
   5  11   2         26.71         60.90        68.59 o
   6  11   2         90.02        121.80        76.93 o
   7  11   2        108.64        287.19        96.16 o
   8  11   2        296.51        315.40        93.59 o
   9  11   2        124.30        247.45        90.39 o
  10  11   2          0.24         53.85        64.11 o
  11  11   2         91.94         12.18        73.08 o
 -31   1   3          9.35          8.99        46.82 o
 -30   1   3          1.39        -70.79        97.09 o
 -29   1   3          3.28        185.98        62.65 o
 -28   1   3          2.96        -17.14        32.44 o
 -27   1   3         29.88         71.52        35.15 o
 -26   1   3         12.17         86.32        72.33 o
 -25   1   3          0.01        -32.55        32.55 o
 -24   1   3        380.43        538.50        83.02 o
 -23   1   3          0.22         49.65        25.99 o
 -22   1   3        764.15        851.27        47.86 o
 -21   1   3        311.91        264.48        28.62 o
 -20   1   3        545.80        661.30        41.62 o
 -19   1   3       1396.21       1394.22        50.73 o
 -18   1   3        829.82        918.52        35.72 o
 -17   1   3         17.83         -5.63        15.12 o
 -16   1   3        435.98        494.39        33.06 o
 -15   1   3        129.14        118.70        19.49 o
 -14   1   3         76.15         92.25        15.18 o
 -13   1   3        412.52        425.32        32.54 o
 -12   1   3        305.15        309.53        24.93 o
 -11   1   3         61.67         85.05        19.28 o
 -10   1   3         17.97         -8.49        13.85 o
  -9   1   3        389.23        479.76        27.98 o
  -8   1   3       1430.18       1307.13        50.08 o
  -7   1   3        269.24        261.14        19.89 o
  -6   1   3          2.57          0.94        11.79 o
  -5   1   3        226.68        246.85        16.98 o
  -4   1   3       1672.79       1643.21        52.22 o
  -3   1   3       1680.39       1602.85        50.91 o
  -2   1   3          0.00        -10.73        10.73 o
  -1   1   3       3665.50       3589.85       117.59 o
   0   1   3        433.98        469.36        38.52 o
   1   1   3       6812.02       6752.76       264.00 o
   2   1   3       5310.18       5087.86       168.37 o
   3   1   3       2200.01       2307.92        87.32 o
   4   1   3       7401.68       7062.14       229.17 o
   5   1   3        148.10        173.88        22.76 o
   6   1   3        366.28        408.69        31.93 o
   7   1   3       2893.85       2567.09        86.74 o
   8   1   3        160.53        170.19        23.87 o
   9   1   3         71.56         73.53        19.31 o
  10   1   3         10.06         31.24        18.16 o
  11   1   3        127.65        142.85        23.77 o
  12   1   3        583.10        570.70        35.50 o
  13   1   3         33.05         43.86        19.93 o
  14   1   3        120.67        116.75        22.74 o
  15   1   3        397.79        410.33        33.37 o
  16   1   3        622.79        645.58        37.08 o
  17   1   3        281.13        290.25        28.28 o
  18   1   3        290.62        304.07        29.92 o
  19   1   3        404.81        379.90        35.21 o
  20   1   3        487.98        537.75        42.73 o
  21   1   3        486.60        491.26        38.75 o
  22   1   3        839.05       1062.85        89.87 o
  23   1   3         11.46         13.36        35.87 o
  24   1   3        185.59        167.99        50.70 o
  25   1   3          0.02         -2.17        48.24 o
  26   1   3         19.82          4.83        56.78 o
  27   1   3         29.60          0.00        78.21 o
  28   1   3          0.38        -54.75        54.75 o
  29   1   3         12.57         81.30        71.67 o
  30   1   3          5.83        -30.20        62.02 o
 -31   2   3          1.80        -85.77       116.67 o
 -30   2   3          7.25        -35.87        35.87 o
 -29   2   3          2.74         65.45        93.97 o
 -28   2   3         42.68        -40.34        44.90 o
 -27   2   3          0.35         17.92        73.92 o
 -26   2   3        115.33         72.07        47.54 o
 -25   2   3         39.55         13.16        38.21 o
 -24   2   3        226.46        306.62       122.57 o
 -23   2   3        887.69        766.33        79.84 o
 -22   2   3         22.87         58.88        25.91 o
 -21   2   3       2476.81       2527.48        79.72 o
 -20   2   3        579.96        529.92        44.28 o
 -19   2   3         54.10         -0.49        25.42 o
 -18   2   3        137.79        175.13        29.38 o
 -17   2   3         36.95         78.62        24.22 o
 -16   2   3         94.35         84.28        30.61 o
 -15   2   3        521.65        556.76        37.18 o
 -14   2   3        106.24        118.71        22.39 o
 -13   2   3         19.85         -4.57        18.85 o
 -12   2   3       1154.04       1214.45        71.92 o
 -11   2   3       1736.70       1587.76        62.81 o
  -9   2   3       1853.92       1758.07        65.42 o
  -8   2   3        196.13        222.07        24.79 o
  -7   2   3        257.94        301.60        22.21 o
  -6   2   3       3789.82       3583.75       106.16 o
  -5   2   3       1054.40        971.73        53.74 o
  -4   2   3        865.23        776.16        37.17 o
  -3   2   3        308.88        321.22        19.45 o
  -2   2   3       3673.80       3616.44       115.99 o
  -1   2   3          0.01         -7.90        15.63 o
   0   2   3       5769.61       5847.62       229.10 o
   1   2   3       1256.14       1167.71        61.87 o
   2   2   3        590.63        537.56        33.49 o
   3   2   3          1.84          3.50        10.52 o
   4   2   3       2522.62       2523.01        89.30 o
   5   2   3       3665.67       3486.72       105.17 o
   6   2   3       6309.19       5974.50       171.77 o
   7   2   3       2788.02       2696.74        88.96 o
   8   2   3        498.32        511.70        34.70 o
   9   2   3        652.53        661.20        42.07 o
  10   2   3        372.90        435.54        33.16 o
  11   2   3        352.55        365.12        35.81 o
  12   2   3       2047.09       2227.86        73.14 o
  13   2   3       1491.97       1633.37        60.62 o
  14   2   3          0.50        -12.05        17.68 o
  15   2   3          0.73         -4.53        19.04 o
  16   2   3         17.13          5.88        21.55 o
  17   2   3         35.80         18.25        22.89 o
  18   2   3          1.56         -7.06        22.25 o
  19   2   3        130.07         64.62        26.31 o
  20   2   3        426.83        455.36        40.66 o
  21   2   3        476.18        474.50        39.45 o
  22   2   3        320.63        333.48        41.84 o
  23   2   3        226.46        197.51        51.67 o
  24   2   3          4.08        148.90        58.14 o
  25   2   3         12.40         25.09        58.95 o
  26   2   3          7.45         19.42        55.53 o
  27   2   3         14.89        -76.29        76.29 o
  28   2   3          1.46        -42.93        62.06 o
  29   2   3         40.08        -69.55        69.55 o
  30   2   3          0.53        -13.77       100.97 o
 -30   3   3         49.03        214.76        81.89 o
 -29   3   3         35.58          4.70        80.77 o
 -28   3   3         86.61        128.20       141.64 o
 -27   3   3         40.81        -32.19        42.96 o
 -26   3   3          3.89        112.20        59.84 o
 -25   3   3          0.00         45.10        46.17 o
 -24   3   3         24.93          9.50        45.75 o
 -23   3   3        301.91        430.91        62.65 o
 -22   3   3          3.60        -36.88        36.88 o
 -21   3   3        176.77        219.82        48.31 o
 -20   3   3         48.99         38.61        43.58 o
 -19   3   3        206.80        194.49        31.49 o
 -18   3   3         54.31         50.61        24.70 o
 -17   3   3        974.22       1093.60        55.36 o
 -16   3   3        537.92        686.71        54.12 o
 -15   3   3         28.12         -4.36        18.93 o
 -14   3   3        197.83        201.42        27.79 o
 -13   3   3         10.55        -17.48        17.48 o
 -12   3   3        310.86        277.46        29.61 o
 -11   3   3         59.49         66.45        20.41 o
 -10   3   3       1242.48       1208.21        67.53 o
  -9   3   3        195.50        236.55        38.67 o
  -7   3   3        108.85         95.20        31.81 o
  -6   3   3       3220.62       3001.76       140.20 o
  -5   3   3        821.36        809.00        39.23 o
  -4   3   3          0.12         12.65        11.82 o
  -3   3   3         10.61         11.48        13.69 o
  -2   3   3         41.60         40.94        21.74 o
  -1   3   3        372.05        411.91        39.44 o
   0   3   3        139.33        188.16        29.91 o
   1   3   3       8640.19       8154.58       317.94 o
   2   3   3         98.84        153.79        31.24 o
   3   3   3       2867.38       2646.50        94.29 o
   4   3   3       1037.24       1133.87        59.81 o
   5   3   3       8484.00       8122.28       315.65 o
   6   3   3        281.71        153.88        81.89 o
   7   3   3        346.39        345.43        29.81 o
   8   3   3        144.52        195.65        24.86 o
   9   3   3         21.73         19.68        21.95 o
  10   3   3         94.53         99.20        21.82 o
  11   3   3        422.65        421.81        36.24 o
  12   3   3        511.38        472.47        36.99 o
  13   3   3        337.05        267.18        30.71 o
  14   3   3        238.13        209.04        29.85 o
  15   3   3        132.55        131.90        32.94 o
  16   3   3         99.97         55.67        26.08 o
  17   3   3        178.32        122.61        31.81 o
  18   3   3        359.54        398.44        42.12 o
  19   3   3        162.57        115.39        35.25 o
  20   3   3        114.22         85.35        34.62 o
  21   3   3        601.38        634.92       143.42 o
  22   3   3         75.18         23.70        38.33 o
  23   3   3        451.81        609.29        88.47 o
  24   3   3         25.21         35.87        48.82 o
  25   3   3        101.95         97.25        71.80 o
  26   3   3          5.09         37.95        63.87 o
  27   3   3        113.63         41.67        94.24 o
  28   3   3          0.26         73.21        73.48 o
  29   3   3          0.01        -12.82       102.57 o
 -29   4   3         12.87         48.15        61.72 o
 -28   4   3         21.63        -28.80       181.42 o
 -27   4   3          2.46         74.81        65.74 o
 -26   4   3        193.73        117.82       151.93 o
 -25   4   3         49.60        -61.20       107.06 o
 -24   4   3          6.96          1.08        51.68 o
 -23   4   3         84.66         45.52        70.41 o
 -22   4   3         10.31        -25.62        33.97 o
 -21   4   3       1106.68       1154.92        88.68 o
 -20   4   3          0.21         61.39        36.57 o
 -19   4   3        784.39        904.65        57.88 o
 -18   4   3       1171.52       1327.81        94.90 o
 -17   4   3        109.50        123.58        29.73 o
 -16   4   3       1452.62       1442.26        78.28 o
 -15   4   3          5.32         -1.99        33.77 o
 -14   4   3          1.75          4.59        23.87 o
 -13   4   3        225.08        269.07        31.19 o
 -12   4   3         14.33         13.87        20.61 o
 -11   4   3        111.81        138.58        28.68 o
 -10   4   3        924.57        954.55        49.30 o
  -9   4   3         14.93        -21.43        21.43 o
  -8   4   3       2674.07       2695.90       106.53 o
  -7   4   3       9594.86      10159.20       361.11 o
  -6   4   3       2007.12       2376.50        79.40 o
  -5   4   3        731.73        804.44        85.05 o
  -4   4   3       6253.36       5750.62       196.69 o
  -3   4   3       4329.39       4546.00       642.92 o
  -2   4   3        318.16       1306.35       106.42 o
  -1   4   3        277.53        290.40        53.85 o
   0   4   3        335.78        343.84        29.17 o
   1   4   3       1086.16       1275.42        91.83 o
   2   4   3       1742.38       1841.84       126.69 o
   3   4   3       3584.61       3253.87       115.49 o
   4   4   3        506.68        600.56        37.89 o
   5   4   3        753.62        764.30        39.31 o
   6   4   3         27.98         28.85        15.20 o
   7   4   3          3.01         42.19        21.10 o
   8   4   3        301.79        281.79        25.50 o
   9   4   3        753.86        792.38        38.65 o
  10   4   3        206.58        185.21        22.58 o
  11   4   3         40.19         41.78        18.06 o
  12   4   3         46.58         42.67        18.90 o
  13   4   3        551.15        567.27        36.83 o
  14   4   3        711.66        754.81        46.25 o
  15   4   3          0.01          7.42        20.32 o
  16   4   3        423.54        407.82        41.93 o
  17   4   3        484.97        418.60        44.21 o
  18   4   3        142.49         82.79        33.15 o
  19   4   3        275.82        189.59        39.23 o
  20   4   3        382.85        372.79        51.32 o
  21   4   3         81.79        111.33        72.88 o
  22   4   3        352.21        273.12        57.85 o
  23   4   3        140.87        174.19        66.53 o
  24   4   3          6.74         61.88        62.34 o
  25   4   3         12.83        -53.89        53.89 o
  26   4   3         28.81         63.89        61.77 o
  27   4   3          0.99        -30.77        85.26 o
  28   4   3          7.22        262.19       104.49 o
  29   4   3          4.06        101.93       103.21 o
 -28   5   3          2.33         -2.30        78.04 o
 -27   5   3         11.50        387.78       178.21 o
 -26   5   3          5.55        -24.67        61.54 o
 -25   5   3        104.08        250.33        83.21 o
 -24   5   3         73.60         81.91        65.70 o
 -23   5   3         87.14         53.12       104.81 o
 -22   5   3         20.03         41.27        68.27 o
 -21   5   3        257.80        223.71        58.29 o
 -20   5   3        555.56        467.98        56.19 o
 -19   5   3         18.18        -21.72        48.61 o
 -18   5   3        105.15        108.98        40.71 o
 -17   5   3         83.89         48.13        29.45 o
 -16   5   3        335.34        349.17        43.58 o
 -15   5   3         39.64        103.92        28.56 o
 -14   5   3         46.21         44.43        29.46 o
 -13   5   3        109.03        116.57        28.44 o
 -12   5   3          9.97         20.71        22.02 o
 -11   5   3         39.36         21.87        31.30 o
 -10   5   3        603.18        802.49        63.30 o
  -9   5   3         11.12         14.86        20.60 o
  -8   5   3        445.74        474.99        43.54 o
  -7   5   3       2203.58       2115.59        92.62 o
  -6   5   3        148.40        146.58        31.59 o
  -5   5   3        461.62        483.42        44.28 o
  -4   5   3       1198.25        996.31        52.28 o
  -3   5   3         38.06         74.12        29.47 o
  -2   5   3         27.18         44.23        44.23 o
  -1   5   3          9.67         61.98        78.85 o
   0   5   3         65.25        166.57        68.73 o
   1   5   3        509.59        540.80        38.02 o
   2   5   3        316.06        320.31        34.53 o
   3   5   3        201.15        224.15        27.13 o
   4   5   3        595.56        613.07        41.53 o
   5   5   3       1413.75       1415.95        65.79 o
   6   5   3        150.16        139.96        24.62 o
   7   5   3        613.32        614.09        37.62 o
   8   5   3       1025.00       1022.21        79.74 o
   9   5   3        341.41        380.40        32.23 o
  10   5   3         42.02         -8.33        38.08 o
  11   5   3         15.95         33.22        19.64 o
  12   5   3         21.54         17.06        22.98 o
  13   5   3        611.95        601.59        43.78 o
  14   5   3        212.58        196.41        29.67 o
  15   5   3       1061.68       1071.88        54.05 o
  16   5   3         30.16          5.17        24.11 o
  17   5   3       1132.88       1113.46        73.77 o
  18   5   3         61.82         53.46        29.70 o
  19   5   3         12.57        -37.06        37.06 o
  20   5   3         96.83         65.26        40.13 o
  21   5   3        282.24        230.87        79.29 o
  22   5   3          7.72        -45.42        52.58 o
  23   5   3          0.88         65.39        61.66 o
  24   5   3         10.00        -32.80        56.37 o
  25   5   3          2.87         20.51        91.03 o
  26   5   3          7.77        -75.00        98.72 o
  27   5   3          0.24         51.28       108.98 o
 -27   6   3          5.17        207.06        85.26 o
 -26   6   3          3.06         59.62        70.52 o
 -25   6   3         40.47         29.49        80.77 o
 -24   6   3         67.11         31.41        82.06 o
 -23   6   3         18.66        -59.62        61.54 o
 -22   6   3          1.21         85.26        69.88 o
 -21   6   3         74.99         14.92        42.38 o
 -20   6   3         15.63          6.43        58.66 o
 -19   6   3         13.31         30.81        37.80 o
 -18   6   3          6.96        123.62        57.70 o
 -17   6   3         28.66         54.78        37.70 o
 -16   6   3        276.33        269.54        41.17 o
 -15   6   3        208.43        182.92        67.32 o
 -14   6   3        505.74        539.02        52.50 o
 -13   6   3         77.71          2.02        28.16 o
 -12   6   3          0.02         28.15        39.69 o
 -11   6   3         87.19         87.96        35.68 o
 -10   6   3         90.63        106.18        33.22 o
  -9   6   3        143.31         85.31        32.29 o
  -8   6   3        550.52        506.60        49.07 o
  -7   6   3         73.84         95.88        31.04 o
  -6   6   3         30.13         64.83        32.10 o
  -5   6   3         49.50         18.87        28.51 o
  -4   6   3        280.99        316.68        65.41 o
  -3   6   3        731.74        782.29        79.57 o
  -2   6   3        396.88        477.60        50.02 o
  -1   6   3        149.89        169.86        28.15 o
   0   6   3         45.51         53.40        42.66 o
   1   6   3        172.02        241.01        54.99 o
   2   6   3       1577.27       1558.75       126.87 o
   3   6   3        874.49       1006.73        85.15 o
   4   6   3         89.83         73.91        24.01 o
   5   6   3         15.81         -1.32        22.45 o
   6   6   3         50.08         67.30        26.67 o
   7   6   3        132.51         93.26        49.79 o
   8   6   3        279.87        243.75        35.75 o
   9   6   3          0.06         45.21        27.12 o
  10   6   3         69.21         94.90        27.20 o
  11   6   3          0.18        -21.03        21.03 o
  12   6   3          9.22         -8.18        31.65 o
  13   6   3        252.06        260.89        33.30 o
  14   6   3         20.29         29.15        25.34 o
  15   6   3        267.65        323.46        40.97 o
  16   6   3         22.84        -18.85        26.88 o
  17   6   3         43.24         43.65        34.05 o
  18   6   3         38.30         22.15        32.06 o
  19   6   3        372.14        459.02        49.35 o
  20   6   3          0.56         17.63        31.32 o
  21   6   3         17.40        -34.58        34.58 o
  22   6   3         69.41        -16.67        89.11 o
  23   6   3          0.78        -15.71        60.83 o
  24   6   3          0.99         25.00       106.42 o
  25   6   3          0.16        -12.18       105.13 o
  26   6   3         13.56        -10.26       102.57 o
 -25   7   3         44.06         85.90        75.64 o
 -24   7   3         79.73         30.13        72.44 o
 -23   7   3         83.62        -22.44        62.82 o
 -22   7   3         80.38         33.34        68.59 o
 -21   7   3         86.33         59.62        73.72 o
 -20   7   3        133.49         40.38       158.02 o
 -19   7   3         19.79         41.64        38.48 o
 -18   7   3        102.74        141.24        54.17 o
 -17   7   3          1.04        -48.08        48.08 o
 -16   7   3         71.72         25.91        52.89 o
 -15   7   3         90.50        114.84        48.86 o
 -14   7   3          0.61         12.16        26.33 o
 -13   7   3         12.69        -32.41        32.41 o
 -12   7   3          9.50         52.58        62.55 o
 -11   7   3         63.09         67.36        66.34 o
 -10   7   3         15.05        -18.97        32.03 o
  -9   7   3          0.01        -47.39        47.73 o
  -8   7   3          6.46         31.90        38.57 o
  -7   7   3          0.31         27.83        33.74 o
  -6   7   3        367.36        345.64        47.52 o
  -5   7   3        177.17        123.46        40.13 o
  -4   7   3          0.32         -4.15        41.67 o
  -3   7   3         31.77          8.46        33.42 o
  -2   7   3         97.50        128.95        41.31 o
  -1   7   3        173.54        264.73        38.75 o
   0   7   3        872.07        960.53        57.18 o
   1   7   3         60.25        126.34        41.64 o
   2   7   3         39.37         62.72        27.83 o
   3   7   3         23.01        -18.30        24.51 o
   4   7   3          3.29         18.38        26.46 o
   5   7   3        112.67        110.75        32.09 o
   6   7   3        331.25        363.26        43.65 o
   7   7   3         53.80         39.45        30.77 o
   8   7   3         82.70         74.47        31.45 o
   9   7   3         75.73         42.07        41.34 o
  10   7   3         20.59         -4.38        30.23 o
  11   7   3          0.04         71.78        59.23 o
  12   7   3        413.33        472.56        67.31 o
  13   7   3        240.39        233.71        38.53 o
  14   7   3         74.41         96.01        35.35 o
  15   7   3        296.34        272.14        40.16 o
  16   7   3          6.16         32.26        31.37 o
  17   7   3         39.51         65.37        35.19 o
  18   7   3        315.54        307.56        45.74 o
  19   7   3         39.70        -33.23        34.57 o
  20   7   3         95.44         99.59        43.38 o
  21   7   3         26.52          2.54        44.00 o
  22   7   3        123.56        220.62        53.58 o
  23   7   3         19.74        -59.94        59.94 o
  24   7   3         15.01         53.13        68.99 o
 -22   8   3         30.13        -21.15        69.23 o
 -21   8   3          0.03          5.77        66.67 o
 -20   8   3         59.58         96.16        78.21 o
 -19   8   3         37.32        -13.46        58.34 o
 -18   8   3         43.60         94.29        43.07 o
 -17   8   3         21.11         30.22        40.53 o
 -16   8   3         88.00        123.51        49.18 o
 -15   8   3        100.32         92.77        43.17 o
 -14   8   3          9.30         -3.61        36.05 o
 -13   8   3        373.27        274.37        81.41 o
 -12   8   3          0.06          1.92        62.82 o
 -11   8   3        274.69        299.35        53.70 o
 -10   8   3        313.31        244.38       115.68 o
  -9   8   3          0.30        -35.13        35.13 o
  -8   8   3        205.52        291.29       111.83 o
  -7   8   3         33.56         62.41        55.77 o
  -6   8   3         86.28         61.86        76.61 o
  -5   8   3         11.49         89.47       116.26 o
  -4   8   3        185.37        325.15        52.97 o
  -3   8   3        184.63        159.95        45.54 o
  -2   8   3         17.23         29.59        26.86 o
  -1   8   3        123.61        175.26        50.68 o
   0   8   3        305.71        356.88        42.52 o
   1   8   3          0.39         32.43        28.18 o
   2   8   3         10.73         34.08        29.96 o
   3   8   3        112.36        138.71        38.89 o
   4   8   3         88.56        137.27        34.21 o
   5   8   3          0.09        245.61       225.30 o
   6   8   3        118.92        126.20        76.42 o
   7   8   3        179.23        141.50        80.45 o
   8   8   3        343.57        341.77        78.27 o
   9   8   3        110.50         79.26        85.26 o
  10   8   3         55.05         69.26        42.38 o
  11   8   3        119.70        124.25        91.67 o
  12   8   3         52.77        -46.10        68.91 o
  13   8   3          5.86        -34.04        34.04 o
  14   8   3        171.60        184.35        76.93 o
  15   8   3        159.35         66.19        41.20 o
  16   8   3         16.79         19.06        38.66 o
  17   8   3          7.61         10.23        42.62 o
  18   8   3          5.71         39.28        35.02 o
  19   8   3        185.18        216.80        63.37 o
  20   8   3         94.42         24.34        55.42 o
  21   8   3          0.43         14.74        59.62 o
  22   8   3         71.76        124.24        56.21 o
 -18   9   3         15.20         92.95        89.75 o
 -17   9   3          2.61         17.95        65.39 o
 -16   9   3         74.44         89.31        55.79 o
 -15   9   3         52.36        167.32       101.29 o
 -14   9   3          0.65         29.18        71.16 o
 -13   9   3         50.02         32.43        41.43 o
 -12   9   3          0.84         75.27        48.04 o
 -11   9   3         42.42         72.22        43.70 o
 -10   9   3        326.10        275.61        53.70 o
  -9   9   3        133.72        122.02        49.96 o
  -8   9   3         96.74        109.10        53.85 o
  -7   9   3          0.63         12.45        43.27 o
  -6   9   3        449.79        230.78        79.49 o
  -5   9   3         87.74        166.09        53.91 o
  -4   9   3        166.63         91.93        47.28 o
  -3   9   3         15.89         65.79        32.00 o
  -2   9   3        155.75        182.66        49.12 o
  -1   9   3         39.41         89.75        94.88 o
   0   9   3        192.85         96.16        73.08 o
   1   9   3         32.34         16.03        75.64 o
   2   9   3        478.39        523.81       168.60 o
   3   9   3        390.50        558.10        67.91 o
   4   9   3         21.54        150.83        92.65 o
   5   9   3         45.95        100.46        46.75 o
   6   9   3         98.46         92.10        45.93 o
   7   9   3         22.90         15.11        61.86 o
   8   9   3        254.05        337.55        90.04 o
   9   9   3          4.93        176.93       114.75 o
  10   9   3          1.13          4.29        41.67 o
  11   9   3         25.23         29.12        42.07 o
  12   9   3         38.95         70.20        49.04 o
  13   9   3          7.61        -31.84        43.13 o
  14   9   3         21.84         28.79        45.04 o
  15   9   3         21.54         -4.03       132.06 o
  16   9   3         35.42         48.63        42.43 o
  17   9   3          9.91         37.35        53.74 o
  18   9   3         23.85         86.52        67.63 o
  19   9   3         50.05         39.34        56.84 o
 -16  10   3          0.43         76.93        50.00 o
 -15  10   3          2.53         34.62        42.95 o
 -14  10   3          0.49        -39.10        39.10 o
 -13  10   3          1.72        -15.10        77.57 o
 -12  10   3          0.04         31.43        41.67 o
 -11  10   3         81.58         51.39        95.20 o
 -10  10   3          3.37         11.69        54.17 o
  -9  10   3         68.53        143.54        54.55 o
  -8  10   3         26.79         -0.19        83.34 o
  -7  10   3         24.28        -52.05        76.29 o
  -6  10   3         48.60         94.76        97.76 o
  -5  10   3        274.43        197.03        52.57 o
  -4  10   3        332.31        438.92        51.42 o
  -3  10   3          2.80         93.15        37.43 o
  -2  10   3        168.39        179.84        47.82 o
  -1  10   3         37.22         71.24        45.17 o
   0  10   3          5.95         30.13        50.64 o
   1  10   3         33.54        157.06        60.90 o
   2  10   3        142.65        290.40        69.23 o
   3  10   3         29.79        135.90        57.70 o
   4  10   3          0.23        -41.03        41.03 o
   5  10   3          5.84         45.67        47.12 o
   6  10   3         89.50        124.51        51.03 o
   7  10   3        251.93        323.74        63.49 o
   8  10   3        235.65        354.17        61.12 o
   9  10   3        390.68        440.35        75.70 o
  10  10   3        275.48        311.44        65.40 o
  11  10   3         50.84        159.47        58.03 o
  12  10   3          0.07          9.09        59.62 o
  13  10   3         18.41         96.99        54.49 o
  14  10   3         21.41         -4.94        54.17 o
  15  10   3          0.87        -12.65        44.52 o
 -10  11   3          4.33        -77.44        94.56 o
  -9  11   3         58.79        115.71        55.49 o
  -8  11   3         97.99        166.03        80.13 o
  -7  11   3         89.74        -47.44        73.08 o
  -6  11   3          1.02         32.05        78.85 o
  -5  11   3         28.75        -35.73        35.73 o
  -4  11   3         10.36         69.49        39.23 o
  -3  11   3          0.36        -36.99        36.99 o
  -2  11   3          6.19         21.08        42.97 o
  -1  11   3          0.07        -41.98        43.27 o
   0  11   3          8.69        -34.59        34.59 o
   1  11   3         46.13        -20.51        49.36 o
   2  11   3          1.39          8.33        56.41 o
   3  11   3        151.29        162.83        67.31 o
   4  11   3         56.81         14.74        51.28 o
   5  11   3         23.36         -8.33        53.85 o
   6  11   3         27.14         24.36        55.77 o
   7  11   3          1.66        -37.82        48.72 o
   8  11   3         21.17          2.69        49.39 o
   9  11   3         13.93        -43.19        43.19 o
  10  11   3         12.22         83.34       114.75 o
 -30   0   4          6.04        -63.46        63.46 o
 -29   0   4         35.26        124.37        63.46 o
 -28   0   4          1.82        -44.87        51.28 o
 -27   0   4         94.86         93.59        57.70 o
 -26   0   4          4.10         23.46        39.72 o
 -25   0   4         17.34         31.90        39.43 o
 -24   0   4         18.19         -9.99        90.07 o
 -23   0   4         11.42        -14.68        36.69 o
 -22   0   4        133.42        136.93        60.80 o
 -21   0   4       2532.51       2664.62       113.18 o
 -20   0   4       2803.53       2808.08       122.80 o
 -19   0   4        151.63        122.35        49.09 o
 -18   0   4         19.84         57.95        26.35 o
 -17   0   4        188.80        193.46        30.09 o
 -16   0   4       1378.57       1396.64        67.58 o
 -15   0   4        339.03        315.65        32.92 o
 -14   0   4       1950.98       1872.70        78.58 o
 -13   0   4       1022.64       1160.39        57.52 o
 -12   0   4       1688.64       1935.35        79.34 o
 -11   0   4       1032.05        980.55        51.63 o
 -10   0   4        252.96        297.88        38.86 o
  -9   0   4       4305.69       4565.04       155.28 o
  -8   0   4       7759.21       8011.01       367.29 o
  -7   0   4       5471.22       5415.90       220.98 o
  -6   0   4       1684.97       1726.80       140.36 o
  -5   0   4        118.90        166.84        28.29 o
  -4   0   4       2119.81       1955.04       128.85 o
  -3   0   4        960.12        918.02        54.55 o
  -2   0   4       4234.90       3936.36       163.61 o
  -1   0   4        316.38        592.27        73.08 o
   0   0   4      12688.95      12801.94       696.13 o
   1   0   4        931.06       1012.10        87.83 o
   2   0   4        480.20        470.05        47.43 o
   3   0   4        510.49        606.03        56.13 o
   4   0   4       8687.50       8715.63       420.18 o
   5   0   4       3168.08       3332.94       157.96 o
   6   0   4        200.23        223.42        61.86 o
   7   0   4        231.64        230.77        42.82 o
   8   0   4         43.44         51.25        38.78 o
   9   0   4       5573.55       5899.02       251.53 o
  10   0   4       3952.54       4368.78       196.50 o
  11   0   4         16.70         51.86        46.16 o
  12   0   4         54.27         18.66        32.35 o
  13   0   4        204.67        216.87        77.89 o
  14   0   4          3.54         31.86        33.56 o
  15   0   4        960.23       1048.10        65.19 o
  16   0   4        698.96        667.41        76.79 o
  17   0   4       4005.74       4588.04       173.42 o
  18   0   4          1.62         28.33        30.25 o
  19   0   4       1072.35       1221.87        82.03 o
  20   0   4         70.25        -21.38        31.84 o
  21   0   4       1117.50       1234.51       117.24 o
  22   0   4        404.83        303.67        66.63 o
  23   0   4         12.88         92.95        75.64 o
  25   0   4        285.05        323.03       100.01 o
  26   0   4          6.72         48.72        75.64 o
  27   0   4          4.37         46.16        88.47 o
  28   0   4         11.48         44.23        90.39 o
  29   0   4          2.59        -85.90        85.90 o
  30   0   4          3.00        -25.64        98.08 o
 -30   1   4          0.22         73.29        43.48 o
 -29   1   4         12.97         71.97        43.65 o
 -28   1   4          8.90        -21.64        47.29 o
 -27   1   4          1.86         13.62        38.79 o
 -26   1   4        110.81        101.46        34.30 o
 -25   1   4          2.60        -27.91        27.91 o
 -24   1   4         12.61         19.24        27.90 o
 -23   1   4        149.83        153.40        60.90 o
 -22   1   4        159.59        195.32        28.29 o
 -21   1   4       2178.44       2362.88        73.22 o
 -20   1   4       1129.65       1260.61        50.85 o
 -19   1   4       1379.18       1499.03        60.57 o
 -18   1   4        309.87        351.21        31.99 o
 -17   1   4          7.79         29.45        21.03 o
 -16   1   4        298.01        297.12        28.36 o
 -15   1   4         30.61         32.40        18.56 o
 -14   1   4         77.74         68.56        18.15 o
 -13   1   4       1315.91       1329.96        50.64 o
 -12   1   4          0.03         22.11        16.57 o
 -11   1   4       1066.07        992.30        41.83 o
 -10   1   4        114.94        116.75        15.64 o
  -9   1   4        479.50        516.06        33.49 o
  -8   1   4         67.11         79.97        16.98 o
  -7   1   4        847.93        821.76        33.36 o
  -6   1   4       1488.34       1572.90        49.45 o
  -5   1   4        671.38        656.37        31.06 o
  -4   1   4        146.48        172.28        20.73 o
  -3   1   4       4202.21       4036.97       134.85 o
  -2   1   4        174.03        224.77        22.71 o
  -1   1   4          0.73         -2.18        13.52 o
   0   1   4       3008.98       2956.56       130.06 o
   1   1   4        360.00        394.70        52.85 o
   2   1   4        722.10        775.66        47.76 o
   3   1   4         12.88         21.23        20.11 o
   4   1   4        861.65        953.87        55.14 o
   5   1   4       3019.00       3389.77       130.55 o
   6   1   4       1015.51       1138.51        55.44 o
   7   1   4       2992.78       3417.82       113.25 o
   8   1   4         99.08        100.98        35.63 o
   9   1   4         88.74        104.21        26.71 o
  10   1   4       2104.92       2155.18        78.70 o
  11   1   4        743.46        762.22        41.84 o
  12   1   4        218.12        191.51        25.47 o
  13   1   4        917.02        943.37        46.91 o
  14   1   4        114.93        102.96        23.59 o
  15   1   4         87.04        106.42        25.14 o
  16   1   4         83.17         92.77        25.52 o
  17   1   4       1451.04       1654.38        68.79 o
  18   1   4       1049.77       1134.92        66.17 o
  19   1   4         20.05         15.06        36.96 o
  20   1   4        338.55        346.49        34.81 o
  21   1   4         16.84         70.46        25.78 o
  22   1   4         33.52         69.47        37.64 o
  23   1   4          0.26        -26.85        57.15 o
  24   1   4         52.91         54.64        53.70 o
  25   1   4         25.99         -5.25        54.39 o
  26   1   4          2.60         32.37        58.93 o
  27   1   4         76.61         56.41        63.01 o
  28   1   4         10.71        -59.03        71.16 o
  29   1   4          7.16        -18.86        61.98 o
 -30   2   4         29.51         48.78        81.74 o
 -29   2   4          0.93        -48.32       102.57 o
 -28   2   4         43.92         71.16        67.31 o
 -27   2   4         16.33         48.81        51.91 o
 -26   2   4         29.53        -42.78        42.78 o
 -25   2   4          5.28         58.06        50.99 o
 -24   2   4        415.97        373.89        61.52 o
 -23   2   4         47.66         42.07        45.54 o
 -22   2   4         55.11         31.85        35.72 o
 -21   2   4        162.77        129.27        36.78 o
 -20   2   4        178.31        166.83        40.90 o
 -19   2   4        888.88       1088.58        61.27 o
 -18   2   4         46.83         57.33        26.86 o
 -17   2   4        322.85        356.19        36.35 o
 -16   2   4        128.82         92.31        25.91 o
 -15   2   4        678.10        718.60        40.96 o
 -14   2   4        213.10        268.01        25.85 o
 -13   2   4        204.84        213.27        28.15 o
 -12   2   4          4.27         -6.63        15.61 o
 -11   2   4        679.76        762.46        39.20 o
 -10   2   4         63.27         71.42        22.35 o
  -9   2   4        113.06        101.88        18.51 o
  -8   2   4         24.83         13.23        15.11 o
  -7   2   4        841.50        795.70        42.01 o
  -6   2   4      16326.14      16089.82       497.02 o
  -5   2   4       1649.29       1626.71        53.63 o
  -4   2   4         58.25         63.57        11.94 o
  -3   2   4          4.30         12.18        10.68 o
  -2   2   4          0.93         11.10        10.36 o
  -1   2   4          0.00         -8.86        33.66 o
   0   2   4         65.58         87.09        25.58 o
   1   2   4       4166.29       3976.65       167.71 o
   2   2   4        116.14        150.66        38.78 o
   3   2   4       6243.85       6202.63       208.15 o
   4   2   4        471.58        541.21        32.24 o
   5   2   4       1822.53       1965.97        69.50 o
   6   2   4       4614.80       4713.72       142.70 o
   7   2   4        693.44        800.33        48.71 o
   8   2   4        272.95        313.54        28.98 o
   9   2   4        324.44        376.98        32.22 o
  10   2   4        652.29        673.50        41.74 o
  11   2   4        171.05        120.37        27.53 o
  12   2   4         45.03         62.69        22.90 o
  13   2   4          0.33          8.69        22.31 o
  14   2   4        231.68        202.57        27.35 o
  15   2   4         67.96         61.64        23.24 o
  16   2   4        916.21        995.51        52.43 o
  17   2   4        979.27       1107.71        59.50 o
  18   2   4        549.92        525.92        47.47 o
  19   2   4         31.77         38.91        33.03 o
  20   2   4        218.16        256.97        36.71 o
  21   2   4         13.99          7.21        32.97 o
  22   2   4         28.93         19.55        46.54 o
  23   2   4         42.31         79.07        48.56 o
  24   2   4        235.66        322.39       105.74 o
  25   2   4         36.71         68.15        75.97 o
  26   2   4          5.31        -40.84        60.58 o
  27   2   4          0.01        -53.80        53.80 o
  28   2   4          0.60         45.58        67.81 o
  29   2   4          2.48        -26.28        93.59 o
 -29   3   4          1.59        -55.77        61.54 o
 -28   3   4         13.39        -62.82        66.03 o
 -27   3   4          4.77         -6.67        51.21 o
 -26   3   4          3.64         -4.82        53.54 o
 -25   3   4          4.34         -9.50        48.49 o
 -24   3   4          0.12        206.42        81.41 o
 -23   3   4         58.72         88.13       109.62 o
 -22   3   4        260.83        239.46        45.23 o
 -21   3   4        488.52        495.94        58.18 o
 -20   3   4       2009.99       2244.48       139.54 o
 -19   3   4       1915.12       1889.00        86.45 o
 -18   3   4         48.01         47.20        28.04 o
 -16   3   4        377.58        405.22        40.94 o
 -15   3   4          2.22         13.66        23.75 o
 -14   3   4        371.97        310.75        35.01 o
 -13   3   4        192.44        226.87        30.20 o
 -12   3   4         34.77         42.91        21.86 o
 -11   3   4        182.82        158.85        25.83 o
 -10   3   4        552.89        563.65        40.09 o
  -9   3   4          5.55         -0.62        20.63 o
  -8   3   4         65.75         54.34        21.81 o
  -7   3   4       2770.06       2556.65        99.40 o
  -6   3   4        665.22        585.67        34.01 o
  -5   3   4       2304.89       2195.15        69.54 o
  -4   3   4         12.82         -1.21        25.28 o
  -3   3   4          1.03        -12.30        29.49 o
  -2   3   4        936.84        894.11        63.79 o
  -1   3   4        206.92        240.93        87.83 o
   0   3   4          2.95         14.04        25.61 o
   1   3   4       1540.41       1508.10        82.03 o
   2   3   4       2026.18       1810.97       108.98 o
   3   3   4       2275.78       2179.41       154.50 o
   4   3   4       2362.55       2078.75        79.99 o
   5   3   4         55.54         79.05        18.21 o
   6   3   4       1660.62       1565.68        60.81 o
   7   3   4       1386.84       1320.23        54.87 o
   8   3   4         16.45         35.35        18.24 o
   9   3   4        569.77        624.23        39.48 o
  10   3   4          1.13         15.96        18.38 o
  11   3   4        164.09        163.35        28.10 o
  12   3   4         61.78         81.12        35.16 o
  13   3   4        338.27        325.19        34.86 o
  14   3   4         44.82         58.92        25.69 o
  15   3   4         91.12        128.22        29.87 o
  16   3   4         92.14        136.94        31.44 o
  17   3   4        393.86        314.84        39.52 o
  18   3   4        577.00        573.07        49.16 o
  19   3   4        135.04        113.74        35.07 o
  20   3   4        108.80         72.53        58.76 o
  21   3   4         83.09         83.32        43.40 o
  22   3   4        871.69        850.81       131.49 o
  23   3   4        184.47        226.39        67.32 o
  24   3   4         41.73         66.76        64.11 o
  25   3   4         85.68         71.12        60.97 o
  26   3   4         29.82         21.24       105.77 o
  27   3   4         38.99         37.35        64.50 o
  28   3   4          1.93        129.77        71.97 o
  29   3   4          8.33         18.59       100.01 o
 -29   4   4          2.68         -4.49        72.44 o
 -28   4   4          0.97        -48.72        66.67 o
 -27   4   4          8.28        -15.39        69.23 o
 -26   4   4          0.94        -58.34        58.34 o
 -25   4   4         12.93         -3.21        64.11 o
 -24   4   4         31.98        125.65        70.20 o
 -23   4   4        159.15        215.97        63.44 o
 -22   4   4         22.97        -20.03        32.53 o
 -21   4   4       1627.05       1790.84       110.87 o
 -20   4   4         25.28         65.78        62.52 o
 -19   4   4        287.68        255.81        44.82 o
 -18   4   4        258.77        239.46        72.89 o
 -17   4   4          0.56         -8.26        26.03 o
 -16   4   4        355.48        330.04        38.57 o
 -15   4   4          0.00          9.88        23.15 o
 -14   4   4         58.96         39.62        23.70 o
 -13   4   4         29.24         27.41        22.08 o
 -12   4   4         97.97         83.81        25.17 o
 -11   4   4          8.61        -22.05        28.50 o
 -10   4   4        203.63        190.70        48.73 o
  -9   4   4        511.65        498.50        42.20 o
  -8   4   4         66.62         63.21        23.48 o
  -7   4   4       1390.85       1222.85        44.92 o
  -6   4   4        172.67        178.72        18.83 o
  -5   4   4       1615.31       1468.09        52.54 o
  -4   4   4        354.55        419.66        25.13 o
  -3   4   4        838.76        731.50        99.36 o
  -2   4   4       2208.18       2076.84       101.31 o
  -1   4   4         92.71        114.77        32.15 o
   0   4   4       3794.20       3363.25       149.81 o
   1   4   4          0.34         58.98        41.67 o
   2   4   4       2912.36       2633.36       127.60 o
   3   4   4        113.78         78.68        34.62 o
   4   4   4        996.81       1049.45        76.37 o
   5   4   4       1470.61       1492.40        65.82 o
   6   4   4         19.12         15.56        20.66 o
   7   4   4       1069.42        899.77        51.14 o
   8   4   4        104.21        109.81        23.46 o
   9   4   4         23.01          6.63        18.93 o
  10   4   4        359.58        374.55        34.85 o
  11   4   4          6.96         -2.31        20.68 o
  12   4   4          8.78        -16.56        21.17 o
  13   4   4        128.55        157.75        33.50 o
  14   4   4         25.32         15.52        25.78 o
  15   4   4          8.17        -24.72        24.72 o
  16   4   4         92.66         76.59        31.67 o
  17   4   4        105.65         78.23        57.26 o
  18   4   4         93.78         61.59        37.58 o
  19   4   4        293.83        268.37        64.90 o
  20   4   4        261.74        193.09        48.02 o
  21   4   4         22.20         28.26        40.15 o
  22   4   4         16.59         47.88        40.11 o
  23   4   4         30.93         83.98        86.54 o
  24   4   4          4.25        -78.21        78.21 o
  25   4   4          3.07         43.73        63.69 o
  26   4   4         26.89         -3.19       103.53 o
  27   4   4          4.16        -14.36        63.22 o
  28   4   4         12.95         71.07        72.17 o
 -27   5   4          1.42         33.34        90.39 o
 -26   5   4          0.38         46.16        69.23 o
 -25   5   4          4.39        100.65        75.00 o
 -24   5   4          1.81         58.34        67.31 o
 -23   5   4          9.22        -54.49        62.82 o
 -22   5   4        184.21        121.96        52.85 o
 -21   5   4         80.24        103.41        46.16 o
 -20   5   4        342.02        300.54        48.56 o
 -19   5   4        143.99        124.28        63.48 o
 -18   5   4        152.65        108.16        42.78 o
 -17   5   4        523.80        464.30        52.24 o
 -16   5   4         13.30         23.51        27.52 o
 -15   5   4          0.02        -18.40        36.52 o
 -14   5   4          1.46        -22.27        22.27 o
 -13   5   4        574.53        572.46        51.13 o
 -12   5   4         66.21         41.99        39.06 o
 -11   5   4         89.25        127.77        39.30 o
 -10   5   4         31.84         19.82        22.67 o
  -9   5   4         98.47         84.93        25.12 o
  -8   5   4        683.87        686.95        41.45 o
  -7   5   4         48.08         40.46        17.40 o
  -6   5   4       1094.74       1058.82        49.99 o
  -5   5   4       2770.99       2402.38        73.63 o
  -4   5   4         50.44         69.97        15.59 o
  -3   5   4         60.39         28.06        30.78 o
  -2   5   4        239.45        220.42        41.43 o
  -1   5   4       2648.91       2130.67       112.83 o
   0   5   4          0.02         41.30        31.69 o
   1   5   4       2244.95       2011.71       127.89 o
   2   5   4          2.82        113.69        37.85 o
   3   5   4        222.45        234.50        37.65 o
   4   5   4         51.92         76.82        17.18 o
   5   5   4        820.87        828.30        54.27 o
   6   5   4       1260.66       1277.39        62.26 o
   7   5   4          4.77         26.89        15.61 o
   8   5   4       1391.49       1489.42        87.55 o
   9   5   4         96.94        147.35        22.45 o
  10   5   4        599.03        567.96        59.38 o
  11   5   4        227.19        176.56        32.43 o
  12   5   4        307.56        253.06        36.25 o
  13   5   4        362.91        346.57        41.59 o
  14   5   4        205.01        207.61        35.43 o
  15   5   4        213.08        185.06        36.36 o
  16   5   4        188.26        195.29        41.14 o
  17   5   4         87.55         88.58        74.22 o
  18   5   4         57.60         98.35        40.12 o
  19   5   4         59.10         45.39        41.61 o
  20   5   4        122.24         26.25        45.63 o
  21   5   4         71.53         18.38        47.65 o
  22   5   4         22.46          3.72        55.52 o
  23   5   4          7.25        -66.67        78.21 o
  24   5   4        143.73         37.04       134.30 o
  25   5   4         60.27         48.50        65.80 o
  26   5   4         47.59         34.41        67.50 o
 -26   6   4         11.57         -2.56        67.31 o
 -25   6   4          0.06          9.62        67.95 o
 -24   6   4         30.40        -43.59        66.03 o
 -23   6   4         59.20          3.21        80.77 o
 -22   6   4        116.68         12.18        85.90 o
 -21   6   4         31.24         56.40        78.53 o
 -20   6   4        141.25        139.94        50.64 o
 -19   6   4         73.29         52.84        47.24 o
 -18   6   4          0.03         41.46        38.27 o
 -17   6   4        179.75        130.03        53.53 o
 -16   6   4          1.89          7.18        79.81 o
 -15   6   4        438.85        415.89        50.45 o
 -14   6   4         73.55         82.77        84.16 o
 -13   6   4        491.38        369.58        96.75 o
 -12   6   4        172.25        146.93        53.16 o
 -11   6   4        707.72        714.50       107.63 o
 -10   6   4         15.98         76.37        34.16 o
  -9   6   4       1034.06        948.91        78.63 o
  -8   6   4          3.14         -0.01        19.24 o
  -7   6   4          0.08         11.62        29.90 o
  -6   6   4       1924.74       1931.19        87.01 o
  -5   6   4        260.33        340.97        37.45 o
  -4   6   4        812.76        780.90        73.84 o
  -3   6   4        187.74        196.69        32.66 o
  -2   6   4        101.71        129.47        23.25 o
  -1   6   4        295.59        331.42        30.87 o
   0   6   4        558.25        548.45        37.36 o
   1   6   4         98.09        117.01        20.40 o
   2   6   4         54.33         62.38        20.20 o
   3   6   4        479.55        525.85        37.10 o
   4   6   4        724.63        770.98        47.18 o
   5   6   4          4.99         17.84        32.66 o
   6   6   4        202.35        181.86        28.30 o
   7   6   4        105.14        121.82        25.53 o
   8   6   4        557.35        521.73        58.77 o
   9   6   4         34.87         22.82        27.89 o
  10   6   4          2.05        -14.79        24.18 o
  11   6   4         57.30         54.88        21.93 o
  12   6   4          2.42        -21.56        21.56 o
  13   6   4        129.17        132.18        43.09 o
  14   6   4        373.43        331.44        40.42 o
  15   6   4        183.84        154.21        42.22 o
  16   6   4         19.53         76.34        41.62 o
  17   6   4         21.80        -20.85        39.06 o
  18   6   4         76.93        100.49        78.99 o
  19   6   4        270.99        291.86        54.80 o
  20   6   4         11.56         18.88        40.08 o
  21   6   4        278.91        205.87        57.40 o
  22   6   4         35.90         75.64        91.03 o
  23   6   4         67.20         29.52        65.88 o
  24   6   4         67.10         78.08        86.22 o
  25   6   4          0.07        -37.18        92.31 o
 -24   7   4         75.58        -12.18        80.13 o
 -23   7   4          3.92         10.90        71.16 o
 -22   7   4          0.03        -13.46        66.03 o
 -21   7   4         30.11        -59.62        59.62 o
 -20   7   4          1.01         24.05        46.80 o
 -19   7   4         18.71         27.69        39.57 o
 -18   7   4          9.29         61.75        54.99 o
 -17   7   4         63.20          9.18        71.48 o
 -16   7   4         47.24         49.49        41.51 o
 -15   7   4         70.40         25.06        37.05 o
 -14   7   4         51.54         22.35        34.31 o
 -13   7   4         56.18         59.62        43.59 o
 -12   7   4         20.29        -39.36        62.50 o
 -11   7   4         19.20          4.39        25.60 o
 -10   7   4        104.87         47.77        27.05 o
  -9   7   4         85.44         54.46        36.53 o
  -8   7   4        265.42        310.76        50.34 o
  -7   7   4        387.80        448.82        94.91 o
  -6   7   4        270.75        388.34        68.57 o
  -5   7   4         66.82         58.46        49.29 o
  -4   7   4         64.54        125.15        32.96 o
  -3   7   4        148.97        136.65        43.57 o
  -2   7   4         70.45         71.95        26.09 o
  -1   7   4          0.17        -19.62        28.96 o
   0   7   4          0.00          7.35        22.93 o
   1   7   4         97.65        125.42        27.42 o
   2   7   4         73.58         86.10        32.99 o
   3   7   4        637.70        652.93        46.76 o
   4   7   4        570.56        586.00        46.49 o
   5   7   4         80.75         77.32        42.25 o
   6   7   4         16.94        -18.97        24.71 o
   7   7   4          0.12         -2.89        23.93 o
   8   7   4        216.05        252.86        55.96 o
   9   7   4          2.18         -8.97        72.44 o
  10   7   4         28.49         65.42        29.20 o
  11   7   4         33.91          7.69        78.21 o
  12   7   4         90.27         59.59        35.88 o
  13   7   4        156.97        183.12        33.94 o
  14   7   4        111.20         79.76        30.79 o
  15   7   4        319.35        326.12        66.79 o
  16   7   4         15.01         12.83        28.92 o
  17   7   4         52.76          1.23        30.72 o
  18   7   4         80.01        -12.52        94.56 o
  19   7   4         53.81         -7.60        75.00 o
  20   7   4         65.25         65.55        53.13 o
  21   7   4          9.63         34.40        65.71 o
  22   7   4         10.44        -43.59        92.31 o
  23   7   4         17.26         14.82        85.58 o
 -22   8   4          2.65        -33.34        59.62 o
 -21   8   4         23.45         25.00        71.80 o
 -20   8   4         15.37         37.18        58.34 o
 -19   8   4         17.41        -49.36        49.36 o
 -18   8   4         38.49         69.99        41.84 o
 -17   8   4          0.80        -47.44        47.44 o
 -16   8   4          0.34        -30.06        35.41 o
 -15   8   4         71.44        112.88        42.62 o
 -14   8   4         12.59         -7.22        35.57 o
 -13   8   4         86.60        100.47        32.64 o
 -12   8   4          8.44        -16.85        65.99 o
 -11   8   4        307.14        265.42        48.36 o
 -10   8   4        340.48        348.53        80.55 o
  -9   8   4         32.85         47.55        52.01 o
  -8   8   4         30.44         92.76        48.73 o
  -7   8   4         23.54         14.08        39.06 o
  -6   8   4        188.85        257.49        53.94 o
  -5   8   4        246.96        294.62        55.97 o
  -4   8   4        429.67        530.52        91.67 o
  -3   8   4         28.47         77.73        30.03 o
  -2   8   4          0.73         22.12        23.04 o
  -1   8   4        111.87        121.92        32.10 o
   0   8   4        142.10        171.77        36.73 o
   1   8   4         97.17         76.02        55.39 o
   2   8   4          4.92         29.90        28.61 o
   3   8   4        144.29        205.64        60.41 o
   4   8   4        349.06        384.81        43.03 o
   5   8   4        130.05        113.05        31.84 o
   6   8   4          0.64         44.25        26.84 o
   7   8   4        347.46        413.27        93.48 o
   8   8   4        118.18        190.16        80.13 o
   9   8   4        151.11        166.23        44.32 o
  10   8   4        109.00         56.86        39.47 o
  11   8   4         89.68         16.58        36.32 o
  12   8   4        219.77        229.22        54.17 o
  13   8   4        270.83        206.91       102.54 o
  14   8   4          0.19         91.03        96.80 o
  15   8   4        142.69        137.57        45.18 o
  16   8   4        123.60        131.84        52.03 o
  17   8   4         88.08        108.00        47.08 o
  18   8   4         16.67         -5.06        40.44 o
  19   8   4         61.56         36.89        54.31 o
  20   8   4         31.22        -15.84        85.58 o
  21   8   4          7.47        108.98       114.11 o
 -18   9   4          0.03         31.41        69.88 o
 -17   9   4         16.85         32.05        66.03 o
 -16   9   4         10.36        -25.64        58.34 o
 -15   9   4         17.36        -29.49        53.21 o
 -14   9   4         36.83         55.70        48.05 o
 -13   9   4         44.26        -11.44        40.32 o
 -12   9   4          1.16         19.69        38.88 o
 -11   9   4          0.52          5.02        34.17 o
 -10   9   4         76.12         48.70        54.17 o
  -9   9   4         31.61         16.30        40.02 o
  -8   9   4        495.21        477.77        75.97 o
  -7   9   4         16.42         75.12        47.35 o
  -6   9   4          3.91        -12.22        38.53 o
  -5   9   4          6.22         78.41        45.87 o
  -4   9   4          0.34        -12.06        28.68 o
  -3   9   4         13.03         60.25        31.26 o
  -2   9   4          4.22         29.86        48.74 o
  -1   9   4        100.53         82.53        66.67 o
   0   9   4          0.29         21.94        29.12 o
   1   9   4         64.40         68.70        32.44 o
   2   9   4         90.26        152.27        36.33 o
   3   9   4          8.76         69.12        60.62 o
   4   9   4        398.51       1547.39       208.99 o
   5   9   4        263.87        349.75       125.62 o
   6   9   4         62.13         83.34        39.10 o
   7   9   4         80.55        128.87        60.26 o
   8   9   4         39.33         -8.33        98.08 o
   9   9   4         39.33         11.70        34.88 o
  10   9   4         10.25        -11.40        43.27 o
  11   9   4         17.34        -37.09        44.87 o
  12   9   4        196.38        199.81        48.79 o
  13   9   4          2.78         36.49        40.71 o
  14   9   4          0.60        -42.73        78.37 o
  15   9   4          8.27         39.84        45.00 o
  16   9   4          1.58        -37.70        37.70 o
  17   9   4          1.53          1.34        67.92 o
  18   9   4          0.08         22.58        68.48 o
 -14  10   4          1.70         60.26        51.28 o
 -13  10   4         30.71        116.76        62.82 o
 -12  10   4          4.52        -29.19        87.83 o
 -11  10   4          0.09        -32.69        56.41 o
 -10  10   4        146.58        136.85        51.20 o
  -9  10   4        351.77        327.37        60.21 o
  -8  10   4         47.72        154.96       122.76 o
  -7  10   4         12.18         49.38        51.62 o
  -6  10   4          8.05        110.26        85.26 o
  -5  10   4         20.41          6.41        50.09 o
  -4  10   4         24.89        -12.70        38.84 o
  -3  10   4          0.09        -18.70        82.06 o
  -2  10   4         67.81         69.78        33.13 o
  -1  10   4         87.57         70.43        36.67 o
   0  10   4          3.45         -4.49        40.39 o
   1  10   4          0.03         10.90        39.10 o
   2  10   4         58.37        137.19        50.64 o
   3  10   4        129.15        151.88        48.44 o
   4  10   4         21.94         17.95        86.54 o
   5  10   4        227.78        178.21        96.80 o
   6  10   4         28.68         39.92        90.07 o
   7  10   4        127.71        247.41        48.27 o
   8  10   4          0.02        -11.14        34.27 o
   9  10   4         31.50        158.75        45.46 o
  10  10   4          0.60         24.43        64.11 o
  11  10   4          5.88        -18.89        81.74 o
  12  10   4          6.75        -37.70        37.70 o
  13  10   4          6.49         -8.07        42.86 o
  14  10   4         64.82         63.72        43.52 o
  -8  11   4          9.54        -78.85        78.85 o
  -7  11   4         71.69        188.90        61.72 o
  -6  11   4         13.37         49.63        28.41 o
  -5  11   4         13.99        -27.75        27.75 o
  -4  11   4         32.76         24.32        29.89 o
  -3  11   4          0.32         12.84        29.17 o
  -2  11   4         48.65         24.86        88.47 o
  -1  11   4         31.43        -11.04        58.02 o
   0  11   4         21.32         -6.45        97.76 o
   1  11   4          1.53        -27.54       101.93 o
   2  11   4         52.68        -25.64        25.64 o
   3  11   4          2.21         60.26        29.49 o
   4  11   4         35.45         72.44        30.77 o
   5  11   4          0.04         23.08        33.98 o
   6  11   4         36.59         -3.28        28.85 o
   7  11   4          1.55         96.16       106.42 o
 -30   1   5          0.19        -49.13        49.13 o
 -29   1   5         15.36         58.25        48.90 o
 -28   1   5          0.12         13.19        43.86 o
 -27   1   5         23.04         10.41        43.07 o
 -26   1   5          1.03        -27.60        61.86 o
 -25   1   5          1.88         50.87       116.67 o
 -24   1   5         13.14        -23.53        31.97 o
 -23   1   5        174.60        111.31        37.68 o
 -22   1   5         51.21         73.27        31.15 o
 -21   1   5        210.48        214.58        32.77 o
 -20   1   5       2982.80       3214.28       103.75 o
 -19   1   5        645.74        701.00        46.02 o
 -18   1   5       1850.94       1750.73        70.21 o
 -17   1   5        247.88        261.47        30.20 o
 -16   1   5        350.85        319.77        34.66 o
 -15   1   5         48.63         81.39        21.53 o
 -14   1   5          0.50        -15.39        16.27 o
 -13   1   5        208.49        177.37        23.47 o
 -12   1   5        131.35         95.14        17.67 o
 -11   1   5        711.17        762.53        38.12 o
 -10   1   5        192.32        218.97        21.17 o
  -9   1   5         31.04         38.43        15.05 o
  -8   1   5         12.18         10.45        13.78 o
  -7   1   5        419.43        472.34        30.63 o
  -6   1   5       1195.24       1282.33        49.39 o
  -5   1   5       1327.99       1362.00        59.26 o
  -4   1   5         88.94         77.06        19.75 o
  -3   1   5         94.03        121.77        21.78 o
  -2   1   5        334.73        400.64        38.35 o
  -1   1   5          3.77         -2.58        16.18 o
   0   1   5          3.95          2.19        20.96 o
   1   1   5         38.50         34.46        24.05 o
   2   1   5          7.35         19.84        27.93 o
   3   1   5       1242.99       1333.62        68.48 o
   4   1   5       2547.36       2659.54       115.17 o
   5   1   5        761.73        766.72        67.31 o
   6   1   5       5142.92       5340.78       189.32 o
   7   1   5        272.07        257.90        36.02 o
   8   1   5       1001.12       1108.34        57.97 o
   9   1   5        717.28        765.88        50.95 o
  10   1   5        828.63        931.31        57.81 o
  11   1   5         52.42         97.62        27.11 o
  12   1   5         10.73        -15.56        18.56 o
  13   1   5        483.71        426.91        35.79 o
  14   1   5         24.48         30.39        21.85 o
  15   1   5         20.55        -15.07        21.80 o
  16   1   5         50.56         51.19        28.09 o
  17   1   5       1341.36       1426.40        68.06 o
  18   1   5       3076.49       3312.71       111.40 o
  19   1   5        633.54        765.64        68.65 o
  20   1   5        140.01        142.92        33.85 o
  21   1   5        253.59        236.54        56.06 o
  22   1   5        236.19        194.24        94.24 o
  23   1   5         29.76        -42.04        49.06 o
  24   1   5        409.35        448.82        77.49 o
  25   1   5          2.23         -3.15        54.40 o
  26   1   5         40.69          8.92        56.85 o
  27   1   5          4.52        -56.12        56.12 o
  28   1   5          7.10          9.66        69.35 o
 -29   2   5          0.32         76.29        72.44 o
 -28   2   5          0.73        -32.69        60.90 o
 -27   2   5          2.54        -41.34        41.34 o
 -26   2   5         16.84        101.68        53.89 o
 -25   2   5        110.97        110.60        51.20 o
 -24   2   5         70.74         26.78        49.87 o
 -23   2   5         74.48        110.21        50.82 o
 -22   2   5        121.89         79.01        59.80 o
 -21   2   5        480.87        507.38        55.17 o
 -20   2   5       2684.58       2738.31       137.40 o
 -19   2   5          4.21         -3.11        27.57 o
 -18   2   5         51.23        126.48        27.27 o
 -17   2   5        319.88        350.76        34.74 o
 -16   2   5        270.02        281.78        35.60 o
 -15   2   5          0.04          6.81        19.39 o
 -14   2   5         92.98         88.86        23.30 o
 -13   2   5         68.55         61.25        20.20 o
 -12   2   5         21.16          6.89        17.26 o
 -11   2   5        367.12        453.41        33.59 o
 -10   2   5        326.92        471.61        40.95 o
  -9   2   5       1715.94       1714.29        85.44 o
  -8   2   5       4389.28       4591.43       156.31 o
  -7   2   5       1374.59       1383.09        49.96 o
  -6   2   5       1424.04       1460.32        52.13 o
  -5   2   5          0.12         11.68        14.48 o
  -4   2   5       1264.82       1103.49        43.37 o
  -3   2   5         13.52         22.63        19.25 o
  -2   2   5         54.08         89.61        27.81 o
  -1   2   5        363.00        359.98        27.05 o
   0   2   5        875.45       1003.89        46.72 o
   1   2   5        141.27        135.40        34.17 o
   2   2   5        943.06       1034.08        61.71 o
   3   2   5        685.89        656.51        50.69 o
   4   2   5       1504.51       1706.66        83.02 o
   5   2   5       3706.12       3952.28       147.11 o
   6   2   5         91.68         94.77        28.73 o
   7   2   5        416.75        451.21        34.17 o
   8   2   5        636.12        690.60        41.39 o
   9   2   5          1.37         19.77        18.33 o
  10   2   5        446.68        428.82        36.49 o
  11   2   5        939.73       1052.21        60.87 o
  12   2   5        481.98        557.12        42.09 o
  13   2   5          0.03         16.41        21.90 o
  14   2   5        156.02        193.57        31.17 o
  15   2   5        720.27        782.12        58.57 o
  16   2   5        231.54        253.71        47.14 o
  17   2   5       1292.20       1308.18        70.99 o
  18   2   5        279.39        390.47        41.19 o
  19   2   5         59.44         73.33        40.17 o
  20   2   5        122.54         93.19        40.77 o
  21   2   5        886.96       1025.07        76.90 o
  22   2   5          0.65         44.08        59.94 o
  23   2   5         57.74        -24.36       116.67 o
  24   2   5         30.52        -51.54        51.54 o
  25   2   5         12.61         -2.56        63.03 o
  26   2   5         50.38         38.68        65.62 o
  27   2   5          1.27         77.90        67.70 o
  28   2   5         34.09         49.85        68.00 o
 -29   3   5          9.93         69.23        72.44 o
 -28   3   5         15.70         -9.94        70.52 o
 -27   3   5          0.13         60.71       118.60 o
 -26   3   5          2.57          6.17        59.30 o
 -25   3   5          8.96        -29.49        63.46 o
 -24   3   5        148.59        298.73        91.67 o
 -23   3   5         10.21         46.51        53.13 o
 -22   3   5        469.59        578.34        60.30 o
 -21   3   5         19.18         14.19        35.39 o
 -20   3   5         46.26         23.33        48.53 o
 -19   3   5        207.15        137.18        41.01 o
 -18   3   5        514.46        449.14        45.59 o
 -17   3   5         14.90         28.51        29.26 o
 -16   3   5         16.21         44.50        26.54 o
 -15   3   5         85.58         81.69        33.21 o
 -14   3   5        247.90        291.92        35.96 o
 -13   3   5          4.74          2.41        23.29 o
 -12   3   5          6.12         25.56        27.11 o
 -11   3   5        231.36        247.61        32.01 o
 -10   3   5        431.38        469.02        68.49 o
  -9   3   5         28.78         27.96        22.22 o
  -8   3   5         18.78         -2.89        33.98 o
  -7   3   5        553.67        581.99        48.53 o
  -6   3   5        483.41        471.98        44.97 o
  -5   3   5         59.51         45.34        14.88 o
  -4   3   5        317.31        281.43        28.76 o
  -3   3   5       1454.21       1349.75        72.51 o
  -2   3   5         52.41         59.41        25.61 o
  -1   3   5       2384.75       2430.48       114.45 o
   0   3   5       1233.06       1161.76        72.30 o
   1   3   5       2418.31       2152.94       177.86 o
   2   3   5        441.24        452.78        52.08 o
   3   3   5       3431.87       3455.84       163.82 o
   4   3   5       1153.73       1080.06        71.76 o
   5   3   5         45.72         48.58        15.98 o
   6   3   5        340.58        329.17        28.02 o
   7   3   5        119.65        124.14        21.33 o
   8   3   5        197.53        202.18        25.83 o
   9   3   5       1878.24       1990.87        76.93 o
  10   3   5       1185.49       1255.21        59.13 o
  11   3   5         12.36         69.27        31.12 o
  12   3   5         19.93        -20.38        20.39 o
  13   3   5          1.12        -21.08        22.14 o
  14   3   5          0.00         -1.57        24.80 o
  15   3   5         96.76         95.30        42.38 o
  16   3   5        101.05         96.59        30.99 o
  17   3   5        218.92        233.43        37.42 o
  18   3   5         58.74        108.90        35.48 o
  19   3   5         87.53         63.93        73.08 o
  20   3   5         69.37         64.17        38.31 o
  21   3   5        185.18        220.58        47.15 o
  22   3   5          0.63         20.39        40.59 o
  23   3   5        152.17        126.02        66.65 o
  24   3   5        216.65        112.48        69.17 o
  25   3   5         66.24        143.91        71.51 o
  26   3   5        114.60         26.53        64.00 o
  27   3   5         31.88         -9.82        62.55 o
 -28   4   5          1.82         14.74        76.29 o
 -27   4   5          0.06          0.64        68.59 o
 -26   4   5          8.18        -54.49        54.49 o
 -25   4   5          9.95         35.26        67.95 o
 -24   4   5         62.65        109.08        61.16 o
 -23   4   5         20.10         88.45        88.79 o
 -22   4   5         22.34         36.43        49.89 o
 -21   4   5         24.17        -25.30        34.73 o
 -20   4   5          1.43         -5.26        40.87 o
 -19   4   5        180.66        126.99        45.87 o
 -18   4   5        535.82        559.07        95.61 o
 -17   4   5         26.46         93.32        33.61 o
 -16   4   5          8.73        -23.25        27.85 o
 -15   4   5        278.78        220.20        35.97 o
 -14   4   5         44.35         76.73        28.59 o
 -13   4   5         83.21         86.00        31.74 o
 -12   4   5          0.18         15.46        36.43 o
 -11   4   5         84.84         88.12        30.30 o
 -10   4   5         93.38        209.62        66.62 o
  -9   4   5        352.22        346.52        36.60 o
  -8   4   5         11.20         14.45        20.64 o
  -7   4   5       2327.34       2071.01        99.74 o
  -6   4   5        924.59        990.85        40.92 o
  -5   4   5       2365.81       1930.38        79.33 o
  -4   4   5       1552.86       1351.46        64.17 o
  -3   4   5        206.33        219.85        34.90 o
  -2   4   5        328.33        346.03        41.91 o
  -1   4   5       2423.53       1907.35       104.67 o
   0   4   5         11.96         23.08        40.39 o
   1   4   5        173.40        138.21        36.89 o
   2   4   5         40.64         35.54        34.78 o
   3   4   5        679.06        752.85        66.86 o
   4   4   5         85.07        128.09        38.30 o
   5   4   5        637.67        644.44        55.96 o
   6   4   5        120.82        120.64        21.50 o
   7   4   5        845.90        732.20        42.77 o
   8   4   5        122.83        114.37        22.93 o
   9   4   5         68.05         72.49        25.08 o
  10   4   5         45.55         18.91        27.67 o
  11   4   5         82.80         62.68        25.38 o
  12   4   5        139.77        105.20        27.50 o
  13   4   5          0.00         -1.89        23.94 o
  14   4   5         96.55         84.70        28.93 o
  15   4   5         37.09         27.21        43.49 o
  16   4   5          2.08        -26.94        29.03 o
  17   4   5         28.31        -31.08        31.08 o
  18   4   5         52.42         63.40        35.36 o
  19   4   5        368.10        299.34        49.31 o
  20   4   5        169.56        202.14        44.53 o
  21   4   5        163.97        163.52        67.63 o
  22   4   5         23.98          8.26        39.08 o
  23   4   5         57.32         61.96        77.89 o
  24   4   5         31.60         -9.30        61.86 o
  25   4   5         25.25         37.47        69.10 o
  26   4   5          7.88        -55.13        87.18 o
  27   4   5          1.46          3.21        91.03 o
 -26   5   5          0.13        -62.82        62.82 o
 -25   5   5         24.05         45.52        68.59 o
 -24   5   5        238.95        230.14        85.90 o
 -23   5   5          7.58        -23.08        70.52 o
 -22   5   5        103.90         17.93        44.78 o
 -21   5   5        140.95        104.15        66.67 o
 -20   5   5         81.40        101.34        43.45 o
 -19   5   5         17.74         14.29        35.63 o
 -18   5   5         84.51         82.20        39.05 o
 -17   5   5        142.30        169.55        42.39 o
 -16   5   5         94.94         66.72        46.98 o
 -15   5   5        288.16        261.12       125.50 o
 -14   5   5        134.79         93.94        34.80 o
 -13   5   5        432.93        420.72        51.35 o
 -12   5   5         43.11         -4.06        28.45 o
 -11   5   5        268.07        229.37        35.93 o
 -10   5   5        157.01        129.63        41.58 o
  -9   5   5        153.92        265.46        34.02 o
  -8   5   5          1.38          3.64        15.67 o
  -7   5   5         35.68         25.43        15.13 o
  -6   5   5       2703.08       2412.72        74.88 o
  -5   5   5          0.00        114.30        35.10 o
  -4   5   5        223.81        264.97        35.74 o
  -3   5   5        497.87        562.47        60.04 o
  -2   5   5        324.68        359.40        60.55 o
  -1   5   5        378.20        443.57        55.53 o
   0   5   5        690.69        584.20       123.72 o
   1   5   5       1152.88       1084.16        83.39 o
   2   5   5        213.12        216.92        47.78 o
   3   5   5        521.59        523.38        62.02 o
   4   5   5        203.02        181.30        45.27 o
   5   5   5         60.72         63.95        54.81 o
   6   5   5          0.19        -35.67        35.67 o
   7   5   5        257.13        275.95        33.16 o
   8   5   5        458.30        456.13        39.80 o
   9   5   5         37.96         23.12        21.86 o
  10   5   5        165.48        181.77        31.05 o
  11   5   5          0.07         37.88        26.00 o
  12   5   5         95.93         71.56        28.67 o
  13   5   5          0.18        -23.76        23.76 o
  14   5   5          1.37         -4.37        26.91 o
  15   5   5         12.31         10.87        31.19 o
  16   5   5         46.22        118.26        61.06 o
  17   5   5        355.77        314.86        62.11 o
  18   5   5          6.63        -49.18        49.86 o
  19   5   5        118.52         52.33        95.20 o
  20   5   5        174.27        167.49        45.96 o
  21   5   5         40.21         91.57        48.22 o
  22   5   5         35.76         31.76        66.90 o
  23   5   5         44.90        -32.45        67.63 o
  24   5   5          0.55         14.56       114.11 o
  25   5   5         96.33         18.74        71.85 o
 -25   6   5          7.05         60.26        75.00 o
 -24   6   5          0.35        -74.36        74.36 o
 -23   6   5         21.78         74.36       100.01 o
 -22   6   5        140.66        313.48        93.59 o
 -21   6   5         70.17         89.30        47.08 o
 -20   6   5         54.07         70.13       104.49 o
 -19   6   5        380.09        389.73        63.14 o
 -18   6   5          0.00        -37.11        37.11 o
 -17   6   5        153.36        161.00        44.26 o
 -16   6   5        158.28        197.89        58.34 o
 -15   6   5         11.32         47.63        73.72 o
 -14   6   5        636.16        597.00        69.36 o
 -13   6   5         25.45          2.81        39.50 o
 -12   6   5        161.94        240.28        74.30 o
 -11   6   5          4.42         22.89        30.09 o
 -10   6   5         17.63        -27.67        27.67 o
  -9   6   5         49.89         62.76        21.97 o
  -8   6   5        122.57        167.43        25.63 o
  -7   6   5       1208.05       1190.44        56.07 o
  -6   6   5          7.41         46.30        19.05 o
  -5   6   5        222.97        252.09        48.75 o
  -4   6   5         37.92         55.20        37.46 o
  -3   6   5        125.04        133.26        36.56 o
  -2   6   5         12.53         37.50        38.53 o
  -1   6   5         18.35         -3.53        35.36 o
   0   6   5        131.37        191.26        48.26 o
   1   6   5         28.00         24.00        40.31 o
   2   6   5         41.96         47.86        42.15 o
   3   6   5          0.54        -38.08        38.08 o
   4   6   5         24.36        -19.87        40.80 o
   5   6   5         30.80        -16.34        76.29 o
   6   6   5         50.51         55.72        49.62 o
   7   6   5          2.83         75.00        51.22 o
   8   6   5        379.44        452.03        77.73 o
   9   6   5        160.84         43.58        68.91 o
  10   6   5         54.06         45.65        29.01 o
  11   6   5         92.27        165.13        50.48 o
  12   6   5          0.32          0.65        29.55 o
  13   6   5         30.15         32.60        33.56 o
  14   6   5        123.12        139.74        40.95 o
  15   6   5         19.77        -16.72        33.60 o
  16   6   5        380.74        396.86        86.73 o
  17   6   5         90.25         62.41        43.85 o
  18   6   5         28.72         34.00        54.69 o
  19   6   5        232.54         85.08       116.03 o
  20   6   5         27.06         89.49        43.39 o
  21   6   5        138.27         94.60        49.23 o
  22   6   5          0.72        -53.37        59.60 o
  23   6   5         46.32         57.05        97.44 o
  24   6   5         21.23        -27.18        64.71 o
 -23   7   5          1.77        -58.98        58.98 o
 -22   7   5         82.85        127.57        80.13 o
 -21   7   5          3.23        -30.81        41.02 o
 -20   7   5          4.86         50.91        82.38 o
 -19   7   5          4.97         62.32        86.54 o
 -18   7   5         31.85         41.39        74.36 o
 -17   7   5         43.44        -27.25        36.51 o
 -16   7   5         53.47          7.55        46.16 o
 -15   7   5         10.50         19.78        33.42 o
 -14   7   5          7.79        -29.84        29.84 o
 -13   7   5         33.63          4.73        58.34 o
 -12   7   5          0.17         22.69        32.00 o
 -11   7   5        104.22        120.71        39.11 o
 -10   7   5        163.43        215.08        35.79 o
  -9   7   5         84.58        127.17        30.43 o
  -8   7   5        393.37        441.79        40.14 o
  -7   7   5        863.12        862.84        64.21 o
  -6   7   5        300.03        409.60        69.57 o
  -5   7   5        364.05        392.86        33.08 o
  -4   7   5         33.48         72.32        33.48 o
  -3   7   5         12.63         34.58        36.22 o
  -2   7   5         26.71         16.72        45.99 o
  -1   7   5          1.01        -42.54        42.54 o
   0   7   5        205.26        150.67        57.76 o
   1   7   5        433.51        507.95        72.46 o
   2   7   5       1886.84       1584.32       119.41 o
   3   7   5          2.03        400.31        70.02 o
   4   7   5        784.93        685.77       133.98 o
   5   7   5        320.00        443.05       208.31 o
   6   7   5        100.79        558.30       112.19 o
   7   7   5        185.06        219.34        62.93 o
   8   7   5          4.70        -59.62        59.62 o
   9   7   5         38.64         44.65        59.50 o
  10   7   5        106.60        101.29        82.70 o
  11   7   5          4.07         35.26        79.49 o
  12   7   5         50.30          2.44        59.05 o
  13   7   5        172.43        246.67       109.62 o
  14   7   5        213.96        285.06        51.67 o
  15   7   5          0.04          2.42        37.25 o
  16   7   5         82.10         23.17        42.29 o
  17   7   5          0.28         -1.19        62.12 o
  18   7   5         26.75         27.95        40.54 o
  19   7   5         83.51         67.60        44.06 o
  20   7   5         19.31        -10.73        40.75 o
  21   7   5          1.10         10.52        76.67 o
  22   7   5         46.83        100.01        98.08 o
 -20   8   5         11.71        198.09        74.36 o
 -19   8   5         15.74          1.28        65.39 o
 -17   8   5         46.28         72.44        55.77 o
 -16   8   5         35.14        -48.08        48.08 o
 -15   8   5         43.92         59.68        37.58 o
 -14   8   5          0.02         71.80        36.27 o
 -13   8   5          4.75        -15.56        41.67 o
 -12   8   5        269.83        294.71        72.73 o
 -11   8   5        292.92        290.45        59.27 o
 -10   8   5        266.61        332.65        87.18 o
  -9   8   5        777.79        710.16        52.70 o
  -8   8   5         26.88         82.53        26.41 o
  -7   8   5          5.87         23.08        24.99 o
  -6   8   5          4.76        115.52        24.79 o
  -5   8   5        827.70        886.17        44.13 o
  -4   8   5         19.27        168.06        40.92 o
  -3   8   5        127.76         97.89        40.23 o
  -2   8   5         94.04        123.17        55.02 o
  -1   8   5        215.65        292.80        65.24 o
   0   8   5         45.22        110.13        55.52 o
   1   8   5         13.94         52.19        56.89 o
   2   8   5         38.67         55.42        58.80 o
   3   8   5        681.23        732.25       197.45 o
   4   8   5        206.50        462.14       114.11 o
   5   8   5        115.89        157.88        83.02 o
   6   8   5        444.61        362.70        83.93 o
   7   8   5        236.50        285.27       111.54 o
   9   8   5         35.13        136.55        99.36 o
  10   8   5          6.53        181.42       104.49 o
  11   8   5         60.97        -80.13        80.13 o
  12   8   5          8.72        -54.62        54.62 o
  13   8   5         40.49         73.83        65.62 o
  14   8   5         50.52         96.52        72.63 o
  15   8   5         53.60         51.84       123.40 o
  16   8   5          3.59        103.99        71.24 o
  17   8   5          3.99          3.90        61.84 o
  18   8   5          1.79        -35.83        65.49 o
  19   8   5          1.41        186.86        69.88 o
 -17   9   5          6.44        -56.41        56.41 o
 -16   9   5        131.25        126.28        50.62 o
 -15   9   5         10.98         76.41        41.58 o
 -14   9   5         18.55         61.18        38.27 o
 -13   9   5         14.06        118.35        53.85 o
 -12   9   5          3.05         32.86        43.59 o
 -11   9   5          2.18         -2.72        52.17 o
 -10   9   5         25.75         91.10        45.19 o
  -9   9   5         57.71         76.11        46.62 o
  -8   9   5          6.76          5.70        25.20 o
  -7   9   5         29.38          7.27        24.01 o
  -6   9   5          1.92         39.85        20.37 o
  -5   9   5         14.70         27.02        25.26 o
  -4   9   5         42.25         52.22        26.29 o
  -3   9   5         48.50         41.95        47.59 o
  -2   9   5         64.59          7.57        44.65 o
  -1   9   5        101.65         21.25        95.84 o
   0   9   5         38.51          4.86        52.58 o
   1   9   5         31.06         65.72        55.30 o
   2   9   5         41.77         34.86        60.33 o
   3   9   5        219.46        292.96       105.77 o
   4   9   5          2.13         -0.64        85.26 o
   5   9   5          9.26        105.13        24.36 o
   6   9   5          0.95         56.10        22.89 o
   7   9   5         11.92         35.43        52.57 o
   8   9   5          9.66         71.71        75.00 o
   9   9   5         33.85         87.21        65.39 o
  10   9   5         21.68         26.40        61.22 o
  11   9   5          1.56         19.87        99.36 o
  12   9   5          1.82        -30.91        62.38 o
  13   9   5         25.00        -31.03        68.36 o
  14   9   5         46.50        244.46        85.74 o
  15   9   5          1.90        -31.41        62.77 o
  16   9   5          3.47         34.70        67.74 o
 -12  10   5         39.48        -32.73        32.73 o
 -11  10   5         35.79         22.13        32.69 o
 -10  10   5         92.92         28.28        93.51 o
  -9  10   5         13.58        143.39        49.37 o
  -8  10   5         80.29        107.82        82.70 o
  -7  10   5          0.58          6.88        20.08 o
  -6  10   5          0.72        -14.53        16.94 o
  -5  10   5          1.42         73.34        26.51 o
  -4  10   5         47.34        -19.79        19.79 o
  -3  10   5          4.62         -2.57        25.84 o
  -2  10   5          5.35         38.93        47.87 o
  -1  10   5          6.17        -18.59        73.08 o
   2  10   5          1.79          5.13        82.70 o
   3  10   5          0.96        108.34        91.03 o
   4  10   5          6.31        -24.36        24.36 o
   5  10   5          2.16        -15.76        15.76 o
   6  10   5          0.02        132.06       105.77 o
   7  10   5         10.96         42.98        18.86 o
   8  10   5          0.47        104.49       103.21 o
   9  10   5         18.18         46.37        37.82 o
  10  10   5         35.67        -81.41        81.41 o
  11  10   5          9.83         -0.69        23.05 o
  12  10   5          0.96         -0.64        95.52 o
  -1  11   5         25.25         13.46        68.59 o
   0  11   5          1.48         67.95        66.03 o
 -29   0   6         10.02         46.80        67.95 o
 -28   0   6         69.43         56.41        62.82 o
 -27   0   6         80.38         40.39        72.44 o
 -26   0   6         61.89         78.85        48.50 o
 -25   0   6        997.72        734.61        89.11 o
 -24   0   6        407.47        432.26        58.23 o
 -23   0   6        304.32        178.91        42.65 o
 -22   0   6        439.74        368.05        51.65 o
 -21   0   6         49.65         41.79        32.54 o
 -20   0   6       1116.03       1224.13        83.97 o
 -19   0   6         51.86         29.65        32.60 o
 -18   0   6       1259.89       1334.43        80.57 o
 -17   0   6       1818.66       1922.75        89.78 o
 -16   0   6          1.90         12.32        28.98 o
 -15   0   6         83.88         31.79        39.83 o
 -14   0   6        190.94        193.02        35.07 o
 -13   0   6          6.97        -25.59        25.59 o
 -12   0   6        877.65        920.34        58.48 o
 -11   0   6          0.36        -22.28        22.28 o
 -10   0   6        495.06        484.22        51.20 o
  -9   0   6         29.43         24.36        40.39 o
  -8   0   6       2112.02       2590.26       173.73 o
  -7   0   6       5560.29       6087.29       250.63 o
  -6   0   6        580.53        689.06        54.91 o
  -5   0   6          6.71         20.19        31.73 o
  -4   0   6        934.36        969.05        63.94 o
  -3   0   6         60.18         53.53        26.19 o
  -2   0   6          6.93         34.53        22.91 o
  -1   0   6         95.63        173.09        51.28 o
   0   0   6          4.26        160.26        48.72 o
   1   0   6        657.77        910.24       166.03 o
   2   0   6       1102.77       1280.07       116.67 o
   3   0   6          7.43         53.21        44.87 o
   4   0   6       2925.51       3269.58       160.83 o
   5   0   6       3122.32       3512.01       170.37 o
   6   0   6        180.76        163.72        44.54 o
   7   0   6        157.34        148.20        41.02 o
   8   0   6        164.38        255.94        48.60 o
   9   0   6        598.20        799.02        76.02 o
  10   0   6         56.93         43.14        64.75 o
  11   0   6       1236.95       1366.30       100.38 o
  12   0   6         20.43         74.57        76.61 o
  13   0   6        265.82        251.30        79.49 o
  14   0   6       1759.96       1941.00       127.88 o
  15   0   6         46.45         86.72        50.96 o
  16   0   6       1344.64       1513.08       140.04 o
  17   0   6       3947.59       4543.08       230.55 o
  18   0   6         34.84         14.74        54.49 o
  19   0   6        134.97        138.81        53.53 o
  20   0   6        435.92        378.15        74.97 o
  21   0   6        237.72        328.16        98.08 o
  22   0   6        150.20        183.98        91.67 o
  23   0   6          2.46         32.05        84.62 o
  24   0   6        261.67        380.72       108.98 o
  25   0   6         37.29         31.41        89.75 o
  26   0   6         31.29        -80.13        80.13 o
  27   0   6        138.03         85.26        94.88 o
 -28   1   6         13.35         16.93        46.46 o
 -27   1   6         72.62         79.84        47.14 o
 -26   1   6         89.50        133.39        50.09 o
 -25   1   6         18.09        -22.78        32.08 o
 -24   1   6         16.30         41.79        48.08 o
 -23   1   6        106.82        161.14        51.61 o
 -22   1   6        199.59        229.35        42.02 o
 -21   1   6       1150.38       1321.72        78.76 o
 -20   1   6        687.66        632.47        46.50 o
 -19   1   6          0.04        -22.19        22.19 o
 -18   1   6        210.36        170.91        34.00 o
 -17   1   6        213.99        259.82        31.23 o
 -16   1   6        713.98        750.11        47.49 o
 -15   1   6       1373.41       1291.02        56.93 o
 -14   1   6       1369.74       1397.19        57.57 o
 -13   1   6         10.23         10.86        14.83 o
 -12   1   6        573.89        687.39        35.72 o
 -11   1   6         40.52         39.86        18.28 o
 -10   1   6        101.99        120.32        19.48 o
  -9   1   6         18.73         -7.09        16.01 o
  -8   1   6       1672.07       1691.44        62.62 o
  -7   1   6        294.30        326.80        31.69 o
  -6   1   6         25.84         47.03        22.09 o
  -5   1   6       1103.05       1070.73        53.22 o
  -4   1   6         83.75         96.88        21.50 o
  -3   1   6        159.62        201.71        23.45 o
  -2   1   6        209.29        263.42        29.47 o
  -1   1   6       3144.76       3011.62       115.27 o
   0   1   6         54.12         52.94        25.29 o
   1   1   6         21.56         37.76        23.62 o
   2   1   6        898.97        834.69        56.69 o
   3   1   6       1314.08       1253.10        69.00 o
   4   1   6        930.42        944.51        59.51 o
   5   1   6       1001.82       1129.53        67.44 o
   6   1   6        222.74        241.51        38.31 o
   7   1   6         89.89        154.47        38.52 o
   8   1   6         58.09         36.14        28.05 o
   9   1   6         86.26         76.22        30.86 o
  10   1   6        173.72        150.92        33.67 o
  11   1   6        478.10        543.01        48.75 o
  12   1   6         27.07         13.59        26.29 o
  13   1   6        335.52        333.96        55.58 o
  14   1   6         42.49         70.05        26.24 o
  15   1   6          1.74        -15.96        24.18 o
  16   1   6        616.86        627.59        74.17 o
  17   1   6        493.89        555.49        49.51 o
  18   1   6       1031.16       1287.66        94.40 o
  19   1   6         94.69        168.06        47.60 o
  20   1   6          0.68         10.09        36.42 o
  21   1   6         11.88         -4.65        46.05 o
  22   1   6         16.65         55.44        66.03 o
  23   1   6         17.46        -16.48        52.35 o
  24   1   6          0.47         17.53        61.19 o
  25   1   6         22.02        -25.55        54.12 o
  26   1   6         46.48         70.63       109.30 o
  27   1   6         13.51        -55.37        61.11 o
 -28   2   6          1.41        -58.34        58.34 o
 -27   2   6         12.76        -32.99        56.73 o
 -26   2   6          0.59          2.27        51.78 o
 -25   2   6         10.44         42.15        52.80 o
 -24   2   6          0.28         15.65       116.03 o
 -23   2   6          0.69        -41.05        41.05 o
 -22   2   6         74.10         85.38        39.77 o
 -21   2   6          0.59        -28.93        35.83 o
 -20   2   6        167.39        181.87        39.05 o
 -19   2   6          1.76         45.75        27.60 o
 -18   2   6         33.34        -17.27        23.32 o
 -17   2   6        152.86        120.46        28.17 o
 -16   2   6        113.16         88.92        26.28 o
 -15   2   6         79.42         36.56        25.90 o
 -14   2   6        368.48        380.39        33.10 o
 -13   2   6         93.79         58.66        21.88 o
 -12   2   6        116.83        135.91        34.17 o
 -11   2   6        258.64        336.16        38.38 o
 -10   2   6          0.53         -0.29        17.29 o
  -9   2   6         80.87         80.23        17.09 o
  -8   2   6        153.46        149.81        19.55 o
  -7   2   6        412.67        410.40        32.61 o
  -6   2   6        974.00        951.09        47.59 o
  -5   2   6       1003.23        996.92        48.47 o
  -4   2   6        290.97        302.31        27.34 o
  -3   2   6        178.10        212.97        21.71 o
  -2   2   6       1174.00       1145.24        53.03 o
  -1   2   6       3669.32       3718.26       132.73 o
   0   2   6         35.48         54.23        16.87 o
   1   2   6          0.26        -21.06        21.06 o
   2   2   6        179.47        204.00        34.37 o
   3   2   6        139.07        154.36        34.72 o
   4   2   6          2.61        -20.81        20.81 o
   5   2   6         16.20         -2.22        24.21 o
   6   2   6        258.74        291.82        40.86 o
   7   2   6         57.97         82.53        43.56 o
   8   2   6        785.71        786.15        64.61 o
   9   2   6        128.59        135.87        26.40 o
  10   2   6        301.94        255.17        32.41 o
  11   2   6        170.54        163.72        29.34 o
  12   2   6         58.13         52.11        28.36 o
  13   2   6         54.31         24.74        25.63 o
  14   2   6          0.20          2.32        54.43 o
  15   2   6        700.92        666.86        51.48 o
  16   2   6        555.16        510.21        47.26 o
  17   2   6         85.68         82.77        35.73 o
  18   2   6        243.53        230.84        46.65 o
  19   2   6         13.22         11.95        57.05 o
  20   2   6        127.24         87.06        42.78 o
  21   2   6         74.34         82.42        38.55 o
  22   2   6          0.80        -15.88        77.89 o
  23   2   6         10.69         27.97        55.97 o
  24   2   6          6.36         -5.70        55.14 o
  25   2   6         14.78        -36.29        81.09 o
  26   2   6         20.86          9.70        65.35 o
  27   2   6        107.59         60.34        80.59 o
 -27   3   6          0.03        -16.03        62.82 o
 -26   3   6         13.95         -5.70        60.51 o
 -25   3   6          0.76         61.54        94.88 o
 -24   3   6          0.31         30.80        53.39 o
 -23   3   6          5.60         30.77        59.62 o
 -22   3   6          6.19        -34.07        37.91 o
 -21   3   6         55.10         78.70        54.51 o
 -20   3   6        553.69        507.27        58.64 o
 -19   3   6        333.76        327.31        65.46 o
 -18   3   6        126.51        164.99        42.91 o
 -17   3   6        459.63        330.94        45.94 o
 -16   3   6          1.27         26.16        30.59 o
 -15   3   6          4.12        -27.18        27.18 o
 -14   3   6        335.86        463.87        79.69 o
 -13   3   6        779.55        794.12        83.88 o
 -12   3   6        469.74        496.40        49.94 o
 -11   3   6          1.21        -27.79        27.79 o
 -10   3   6         17.52         -6.59        23.61 o
  -9   3   6        300.35        332.37        42.35 o
  -8   3   6         94.09         77.70        20.63 o
  -7   3   6          3.09         18.20        17.48 o
  -6   3   6        371.03        396.72       103.21 o
  -5   3   6          0.09        -17.85        17.85 o
  -4   3   6          5.03         -2.15        20.30 o
  -3   3   6        661.89        674.00        57.65 o
  -2   3   6        443.47        470.05        52.24 o
  -1   3   6          0.49         32.69        26.29 o
   0   3   6         67.99         60.26        29.92 o
   1   3   6         43.03         37.54        32.04 o
   2   3   6        504.96        456.57        63.14 o
   3   3   6        730.39        812.93        58.40 o
   4   3   6         44.33         36.83        14.46 o
   5   3   6        684.81        665.17        37.58 o
   6   3   6         96.97         81.38        19.41 o
   7   3   6         65.48         85.77        20.70 o
   8   3   6        236.68        284.14        30.66 o
   9   3   6        721.27        797.30        59.13 o
  10   3   6        114.92        132.78        26.45 o
  11   3   6        417.83        399.69        43.94 o
  12   3   6        169.62        204.13        32.25 o
  13   3   6         80.41        104.72        28.37 o
  14   3   6        112.71         91.42        30.08 o
  15   3   6          2.80         32.78        28.28 o
  16   3   6         98.00         70.27        46.14 o
  17   3   6        370.47        363.46        53.05 o
  18   3   6        173.27        131.12        39.48 o
  19   3   6         47.16         -6.71        49.64 o
  20   3   6          9.85        -37.14        37.14 o
  21   3   6         43.92         60.33        54.83 o
  22   3   6         18.80        -33.63        53.68 o
  23   3   6          1.92         -4.20        72.76 o
  24   3   6        145.06         71.10        70.83 o
  25   3   6         11.64         43.57        71.80 o
  26   3   6        127.38         71.67        73.11 o
 -26   4   6          0.62         55.77        66.67 o
 -25   4   6         18.14        -60.90        60.90 o
 -24   4   6          3.13         37.82        65.39 o
 -23   4   6         81.99         47.48        63.43 o
 -22   4   6         16.48         17.48        59.79 o
 -21   4   6         36.85         -5.40        38.16 o
 -20   4   6         59.85         49.25        46.66 o
 -19   4   6          1.58         10.29        42.15 o
 -18   4   6         22.84          3.62        44.17 o
 -17   4   6         23.03         52.57        51.93 o
 -16   4   6        843.12        761.95        65.93 o
 -15   4   6        136.93        293.69       149.29 o
 -14   4   6        998.41        970.08        70.78 o
 -13   4   6         47.92          3.73        44.00 o
 -12   4   6        359.72        417.52        72.30 o
 -11   4   6        151.27         99.00        31.52 o
 -10   4   6         29.22         23.49        25.63 o
  -9   4   6        346.78        300.67        37.65 o
  -8   4   6        614.25        540.60        55.85 o
  -7   4   6         22.09         31.69        16.53 o
  -6   4   6         99.89         97.65        24.71 o
  -5   4   6        100.66         89.85        25.22 o
  -4   4   6        274.67        264.54        33.86 o
  -3   4   6        345.96        348.35        49.61 o
  -2   4   6          4.40        -26.19        26.19 o
  -1   4   6         23.67         29.30        32.37 o
   0   4   6        687.09        690.06        68.22 o
   1   4   6       1551.50       1332.69        87.93 o
   2   4   6        147.90        160.31        66.67 o
   3   4   6          2.49        -24.76        31.96 o
   4   4   6         61.70        145.44        43.06 o
   5   4   6          9.50        -15.34        27.27 o
   6   4   6          2.74         21.99        15.73 o
   7   4   6         55.09         40.48        18.14 o
   8   4   6         41.48         59.87        21.62 o
   9   4   6         27.27         19.89        19.81 o
  10   4   6         18.26          4.80        21.40 o
  11   4   6         44.06         62.84        24.17 o
  12   4   6          2.18         -2.77        23.29 o
  13   4   6        374.67        370.47        40.15 o
  14   4   6          1.73         -0.65        28.23 o
  15   4   6         96.16         69.72        33.40 o
  16   4   6        207.41        214.39        43.15 o
  17   4   6        133.68        107.28        42.14 o
  18   4   6        381.50        323.79        62.70 o
  19   4   6         15.23         19.48        36.32 o
  20   4   6         33.75         24.91        36.12 o
  21   4   6         36.34          8.81        37.34 o
  22   4   6         34.91         -4.37        57.97 o
  23   4   6         20.86        -12.79        58.02 o
  24   4   6          2.91         72.08        68.08 o
  25   4   6          8.17        -81.29        92.63 o
 -25   5   6          4.29         18.59        71.16 o
 -24   5   6          9.45         32.69        67.95 o
 -23   5   6        155.65        200.01        85.90 o
 -22   5   6         12.37         21.84        63.14 o
 -21   5   6         59.44         27.09        40.10 o
 -20   5   6          0.04         63.34        76.29 o
 -19   5   6         11.57         -6.95        46.48 o
 -18   5   6         15.08         36.75        38.52 o
 -17   5   6          6.03          7.66        36.88 o
 -16   5   6        440.96        432.02        57.72 o
 -15   5   6        746.87        704.47        97.30 o
 -14   5   6          7.31         45.32        42.26 o
 -13   5   6        263.05        259.72        91.87 o
 -12   5   6          0.71         14.69       122.51 o
 -11   5   6          8.69        -23.74        30.97 o
 -10   5   6         23.65         47.50        27.84 o
  -9   5   6         82.03        140.82        59.27 o
  -8   5   6         25.92         28.23        19.37 o
  -7   5   6        258.31        261.26        24.08 o
  -6   5   6        621.77        624.31        48.90 o
  -5   5   6         43.99         98.34        27.52 o
  -4   5   6        156.35        119.94        39.05 o
  -3   5   6        287.67        226.10        36.75 o
  -2   5   6         71.20        121.30        45.72 o
  -1   5   6        301.29        330.95        65.68 o
   0   5   6         30.33         43.11        38.95 o
   1   5   6        622.27        659.03        89.43 o
   2   5   6        174.95        189.61        77.57 o
   3   5   6       2313.03       1909.90       119.15 o
   4   5   6          3.98        137.33        58.66 o
   5   5   6        113.13         58.34        45.78 o
   6   5   6        516.77        349.95        91.03 o
   7   5   6         18.00         15.83        42.35 o
   8   5   6         41.62         37.34        22.24 o
   9   5   6        257.16        263.68        32.32 o
  10   5   6         13.19         16.22        29.28 o
  11   5   6        226.40        224.04        34.27 o
  12   5   6        186.25        158.32        58.63 o
  13   5   6         16.30         53.37        46.95 o
  14   5   6          2.92         43.72        31.61 o
  15   5   6        413.35        477.67        59.26 o
  16   5   6         32.07        -18.78        31.51 o
  17   5   6          3.10         89.12        38.06 o
  18   5   6         55.55         56.36        38.74 o
  19   5   6        180.71        211.71        51.37 o
  20   5   6         82.56        103.57        49.17 o
  21   5   6          1.30         -1.09        52.08 o
  22   5   6         88.78         45.30       151.29 o
  23   5   6         21.04        -13.01        60.66 o
  24   5   6        209.09        182.70       111.54 o
 -23   6   6         18.86        -55.77        55.77 o
 -22   6   6        172.38        141.13        56.40 o
 -21   6   6          3.69        -39.44        39.44 o
 -20   6   6        166.97        222.83        52.37 o
 -19   6   6         77.10         46.35        45.53 o
 -18   6   6        328.84        193.90        50.49 o
 -17   6   6         41.17          5.77        67.31 o
 -16   6   6         70.85         49.68        37.82 o
 -15   6   6        101.90         60.70        37.12 o
 -14   6   6         29.40         27.35        34.13 o
 -13   6   6         21.31        -20.33        31.52 o
 -12   6   6        628.93        620.47        69.56 o
 -11   6   6       1094.08       1253.78       100.01 o
 -10   6   6         27.18         33.03        32.11 o
  -9   6   6        594.60        617.47        71.67 o
  -8   6   6        223.70        258.59        45.41 o
  -7   6   6         29.27         54.91        27.98 o
  -6   6   6        951.25        995.50        99.71 o
  -5   6   6       1276.34        992.37        81.46 o
  -4   6   6        629.78        763.18       112.21 o
  -3   6   6         44.91        161.69        38.07 o
  -2   6   6        779.91        849.58       130.74 o
  -1   6   6         27.59         20.47        53.21 o
   0   6   6         18.74         71.94        44.85 o
   1   6   6       2156.43       1624.90       115.78 o
   2   6   6        138.80        351.19        63.66 o
   3   6   6       1297.98       1003.95        97.68 o
   4   6   6        318.48        315.32        64.52 o
   5   6   6         40.18         35.96        60.90 o
   6   6   6        416.63        385.81        76.85 o
   7   6   6        314.83        313.16        88.11 o
   8   6   6          1.64         26.50        42.09 o
   9   6   6          1.93         18.30        42.67 o
  10   6   6         94.54        104.37        31.23 o
  11   6   6         30.37        -41.57        41.57 o
  12   6   6        343.71        225.65       141.67 o
  13   6   6         76.56          4.94        32.99 o
  14   6   6         83.92         55.26        62.51 o
  15   6   6         77.75         83.46        37.53 o
  16   6   6         68.03         76.32        38.01 o
  17   6   6         11.88         66.89        64.59 o
  18   6   6         95.22         70.14        39.78 o
  19   6   6         30.37         53.48        40.09 o
  20   6   6         25.68         -5.32        47.40 o
  21   6   6         13.35         10.84        71.16 o
  22   6   6          7.90         16.67        92.95 o
 -21   7   6          1.77        139.79        82.06 o
 -20   7   6         17.80        -42.37        42.37 o
 -19   7   6         13.88          9.00        43.34 o
 -18   7   6         65.96         43.57        60.26 o
 -17   7   6          1.19        -27.11        36.20 o
 -16   7   6         37.95         14.18        74.04 o
 -15   7   6        106.92         55.49        35.85 o
 -14   7   6         12.62         -9.53        35.46 o
 -13   7   6          2.07          2.24        31.42 o
 -12   7   6         68.45         91.54        44.19 o
 -11   7   6        166.67        166.14        34.85 o
 -10   7   6         74.23         76.41        29.51 o
  -9   7   6         41.01         30.67        31.00 o
  -8   7   6         46.40         21.14        37.14 o
  -7   7   6         31.53         61.52        45.19 o
  -6   7   6        938.11        949.04        99.82 o
  -5   7   6        556.75        687.98        80.00 o
  -4   7   6        140.15        185.63        77.89 o
  -3   7   6          6.11        -12.23        32.82 o
  -2   7   6        689.21        574.68        77.06 o
  -1   7   6         60.31         99.43        53.85 o
   0   7   6        781.49        906.43       191.64 o
   1   7   6        645.24        628.67        81.71 o
   2   7   6         50.93        198.05        62.06 o
   3   7   6        307.34        252.58        89.11 o
   4   7   6         87.11        168.34        76.29 o
   5   7   6         21.22         47.24        55.75 o
   6   7   6         96.52        119.78        59.71 o
   7   7   6        484.59        449.86       157.99 o
   8   7   6          3.07        -54.49        70.52 o
   9   7   6         54.54        -14.74        90.39 o
  10   7   6        122.26        106.89        65.81 o
  11   7   6          2.07         31.93        61.07 o
  12   7   6         18.22          2.35        59.85 o
  13   7   6         17.77         59.40        66.23 o
  14   7   6          0.40        -11.98        35.25 o
  15   7   6         16.71         19.39        35.28 o
  16   7   6         97.39         -9.02        38.64 o
  17   7   6          0.26         54.15        68.08 o
  18   7   6         65.28         28.36        71.66 o
  19   7   6          8.19         42.09        72.73 o
  20   7   6          1.85          9.50        46.14 o
 -19   8   6         74.90         71.80        76.29 o
 -18   8   6         31.11         58.07        45.12 o
 -17   8   6         18.77          2.98        70.20 o
 -16   8   6        102.87        166.39        45.87 o
 -15   8   6          0.95          2.24        58.66 o
 -14   8   6          0.00        -14.11        32.91 o
 -13   8   6        161.98        164.14        39.34 o
 -12   8   6        136.38        102.57        68.59 o
 -11   8   6         38.27        110.26        63.46 o
 -10   8   6          0.06        -36.99        49.36 o
  -9   8   6        181.93        242.32        76.93 o
  -8   8   6         52.06        127.52        49.47 o
  -7   8   6        284.77        253.55        64.11 o
  -6   8   6        146.92        235.40        61.60 o
  -5   8   6          0.20         27.84        33.55 o
  -4   8   6        415.98        454.35        57.90 o
  -3   8   6          0.03        157.40        44.65 o
  -2   8   6         75.67         65.74        39.77 o
  -1   8   6         27.95        -49.36        49.36 o
   0   8   6         17.98         14.70        53.25 o
   1   8   6        115.68         68.36        56.77 o
   2   8   6         58.36         31.53        56.58 o
   3   8   6         18.56         72.25        57.28 o
   4   8   6        371.49        319.48        76.71 o
   5   8   6         14.35        155.14        90.39 o
   6   8   6        159.69         -4.49        83.34 o
   7   8   6         18.42         -1.28        80.13 o
   8   8   6         32.58         75.64        92.95 o
   9   8   6          2.06        -75.00        75.00 o
  10   8   6         65.19         72.57        68.61 o
  11   8   6         30.83        -21.48        59.38 o
  12   8   6         26.34         -7.98        61.41 o
  13   8   6          1.25        -47.44        62.48 o
  14   8   6         17.84         25.82        70.74 o
  15   8   6          0.61         80.71       116.03 o
  16   8   6         25.95         79.74        68.17 o
  17   8   6         97.45         25.70        66.11 o
 -15   9   6        108.96          6.59        54.17 o
 -14   9   6          3.64        -19.04        56.41 o
 -13   9   6         19.09          2.99        70.84 o
 -12   9   6         15.18         96.16        66.03 o
 -11   9   6          7.93        -26.95        28.21 o
 -10   9   6         15.95        -20.83        20.83 o
  -9   9   6         83.56        101.36        93.59 o
  -8   9   6         90.62        128.32        51.59 o
  -7   9   6        149.76         99.03        56.80 o
  -6   9   6         91.41        107.70        82.70 o
  -5   9   6         35.60         18.41        44.84 o
  -4   9   6         41.09         46.60        61.22 o
  -3   9   6         72.64         34.52        39.18 o
  -2   9   6         28.30         17.85        50.19 o
  -1   9   6          0.22        -38.70        53.13 o
   0   9   6         67.35         26.70        54.11 o
   1   9   6         90.10        105.75        59.42 o
   2   9   6          2.33         56.41        76.29 o
   3   9   6         14.61         12.82        87.83 o
   4   9   6         57.42         25.64        86.54 o
   5   9   6        117.11         14.10        74.36 o
   6   9   6          2.02        -35.26        80.13 o
   7   9   6         28.88         75.64        86.54 o
   8   9   6          0.46         23.08        83.98 o
   9   9   6          1.16        155.78       101.93 o
  10   9   6          1.18        233.35       105.77 o
  11   9   6          2.80        -10.26        68.45 o
  12   9   6         40.65         88.47        77.00 o
  13   9   6         51.15         62.33        80.13 o
  14   9   6         10.14        -67.28        67.28 o
 -10  10   6          0.56        117.95        76.29 o
  -9  10   6         37.67        -20.49        51.28 o
  -8  10   6          3.09        -47.86        47.90 o
  -7  10   6         25.51        106.41        74.68 o
  -6  10   6         23.32         73.08        64.11 o
  -5  10   6         20.52        105.09        56.22 o
  -4  10   6         30.04        150.89        56.57 o
  -3  10   6          5.97        144.27        54.30 o
  -2  10   6         58.43         92.52        55.33 o
  -1  10   6         67.50         78.98        95.20 o
   0  10   6        105.94        235.91        81.41 o
   1  10   6          3.80         85.90        79.49 o
   2  10   6          6.42        -42.31        65.39 o
   3  10   6          4.50         48.72        89.75 o
   4  10   6         36.44          1.92        87.18 o
   5  10   6         18.53        -65.39        70.52 o
   6  10   6         47.19         83.34        99.36 o
   7  10   6          1.54        -21.15        81.41 o
   8  10   6          0.23         89.11       108.98 o
 -27   1   7         91.18         56.06        60.67 o
 -26   1   7        212.84        271.49        50.08 o
 -25   1   7         43.42         56.12        39.62 o
 -24   1   7         51.64         11.59        52.87 o
 -23   1   7        369.20        305.08        48.17 o
 -22   1   7        155.27        154.06        46.24 o
 -21   1   7        279.46        290.18        54.70 o
 -20   1   7        739.30        703.05        74.86 o
 -19   1   7         97.18         43.19        33.63 o
 -18   1   7         38.85          8.73        26.92 o
 -17   1   7        154.65        111.51        28.47 o
 -16   1   7         45.47         13.22        37.94 o
 -15   1   7        314.64        369.84        57.61 o
 -14   1   7        506.85        489.08        30.79 o
 -13   1   7         71.60         91.10        18.63 o
 -12   1   7        276.87        270.46        35.23 o
 -11   1   7         11.72         29.66        18.17 o
 -10   1   7        211.51        253.36        31.24 o
  -9   1   7        287.13        304.16        33.26 o
  -8   1   7        599.14        612.07        43.60 o
  -7   1   7        159.17        140.04        24.86 o
  -6   1   7        425.32        529.37        41.56 o
  -5   1   7          0.26        -14.93        14.93 o
  -4   1   7        681.22        721.27        42.34 o
  -3   1   7         49.35         47.36        17.99 o
  -2   1   7        622.68        677.42        40.62 o
  -1   1   7        157.62        173.43        27.82 o
   0   1   7        647.04        709.61        85.23 o
   1   1   7          2.49         51.51        31.41 o
   2   1   7       1163.82       1285.65        73.54 o
   3   1   7        713.04        818.33        59.64 o
   4   1   7        195.78        189.34        36.07 o
   5   1   7        291.51        358.09        44.85 o
   6   1   7          8.11          0.88        30.58 o
   7   1   7        457.01        561.37        57.34 o
   8   1   7        424.20        418.70        51.52 o
   9   1   7         30.04         31.84        34.50 o
  10   1   7         26.70         -3.46        34.74 o
  11   1   7        203.81        292.18        48.28 o
  12   1   7          0.03        -31.76        31.76 o
  13   1   7        153.67        118.31        37.44 o
  14   1   7          5.84         38.10        37.12 o
  15   1   7        808.64        813.84        65.13 o
  16   1   7         59.06         20.87        69.88 o
  17   1   7        233.59        165.29        51.10 o
  18   1   7        530.76        545.08        57.24 o
  19   1   7          7.69          1.77        36.49 o
  20   1   7          0.00         40.23        45.47 o
  21   1   7          2.47        -13.50        54.38 o
  22   1   7          7.01        -22.33        92.95 o
  23   1   7         20.13        -54.84        54.84 o
  24   1   7         50.49         89.62        70.10 o
  25   1   7          4.13         65.50        67.36 o
  26   1   7         56.69        132.61        79.53 o
 -27   2   7         28.14        -28.21        67.95 o
 -26   2   7         12.14         38.24        62.78 o
 -25   2   7         37.97         74.44        52.68 o
 -24   2   7         36.06        -43.32        43.32 o
 -23   2   7         11.96         31.21        51.08 o
 -22   2   7         80.64         98.16        43.38 o
 -21   2   7          1.91        -23.47        33.68 o
 -20   2   7        102.25        129.96        34.90 o
 -19   2   7         39.68         56.64        36.31 o
 -18   2   7        117.11        142.04        45.34 o
 -17   2   7         54.57         47.74        28.82 o
 -16   2   7        308.62        382.41        37.64 o
 -15   2   7         69.45         41.82        26.19 o
 -14   2   7       1586.18       1511.67        92.55 o
 -13   2   7        257.97        360.94        37.32 o
 -12   2   7        153.22        207.81        30.41 o
 -11   2   7         77.32         42.82        22.84 o
 -10   2   7        500.52        548.98        47.37 o
  -9   2   7         99.21         90.66        21.34 o
  -8   2   7       1134.59       1178.37        57.07 o
  -7   2   7        427.85        497.82        36.93 o
  -6   2   7         85.40        115.53        22.04 o
  -5   2   7        147.04        160.45        23.52 o
  -4   2   7        113.34        103.91        28.69 o
  -3   2   7        185.09        161.96        23.56 o
  -2   2   7        229.28        243.62        32.93 o
  -1   2   7       1316.28       1315.21        56.57 o
   0   2   7        768.17        842.24        45.01 o
   1   2   7          7.35          8.66        25.54 o
   2   2   7        371.96        478.55        50.66 o
   3   2   7        145.32        110.63        34.07 o
   4   2   7          3.43        -24.27        24.27 o
   5   2   7         58.78         73.31        32.76 o
   6   2   7        523.37        607.88        57.72 o
   7   2   7         10.66         18.01        29.06 o
   8   2   7         83.79         70.24        34.64 o
   9   2   7          0.38        -29.42        29.42 o
  10   2   7         15.97         -2.36        22.78 o
  11   2   7          4.99         -6.06        23.56 o
  12   2   7        175.61        157.90        32.50 o
  13   2   7        494.12        500.65        51.35 o
  14   2   7        357.67        367.31        86.41 o
  15   2   7        347.09        385.76        51.53 o
  16   2   7        313.63        393.65        56.97 o
  17   2   7        535.98        588.06        58.62 o
  18   2   7        626.33        676.72        67.59 o
  19   2   7         38.70        -27.52        34.02 o
  20   2   7          0.20        -16.27        35.30 o
  21   2   7          4.28         54.92        58.66 o
  22   2   7          0.00        -52.38        56.21 o
  23   2   7         35.28         87.98        63.56 o
  24   2   7          3.57         21.68        64.06 o
  25   2   7          8.50        -59.60        59.60 o
 -26   3   7          0.05        135.18       108.98 o
 -25   3   7        118.58        183.32       110.90 o
 -24   3   7        125.91         92.82        56.20 o
 -23   3   7         45.21         36.46        54.26 o
 -22   3   7         18.19         -3.05        45.44 o
 -21   3   7          5.17         -6.79       121.80 o
 -20   3   7          7.76          1.51        63.82 o
 -19   3   7         10.52         38.28        38.12 o
 -18   3   7          0.30         12.72        42.18 o
 -17   3   7         55.07        135.97        48.94 o
 -16   3   7        389.55        389.88        51.37 o
 -15   3   7       1083.41        968.34        96.78 o
 -14   3   7        216.16        357.29       140.71 o
 -13   3   7         11.08         24.78        39.23 o
 -12   3   7        140.11        164.05        28.17 o
 -11   3   7         86.36        166.88        31.72 o
 -10   3   7        525.20        503.28        40.82 o
  -9   3   7         22.28          6.65        17.51 o
  -8   3   7        341.55        292.53        28.38 o
  -7   3   7        265.78        290.99        29.13 o
  -6   3   7        121.30        127.03        20.57 o
  -5   3   7          2.54         -3.08        14.98 o
  -4   3   7         94.14         94.05        16.93 o
  -3   3   7        367.24        427.06        43.48 o
  -2   3   7       1082.70       1073.62        91.89 o
  -1   3   7        151.11        166.30        41.25 o
   0   3   7         50.21         54.20        34.17 o
   1   3   7         30.42         51.96        28.68 o
   2   3   7        437.52        463.52        50.62 o
   3   3   7        216.05        248.70        22.87 o
   4   3   7         11.78          5.65        14.83 o
   5   3   7        398.30        390.39        32.09 o
   6   3   7        326.77        353.10        32.07 o
   7   3   7        258.04        264.40        29.77 o
   8   3   7          0.47          4.60        20.11 o
   9   3   7        443.31        408.11        39.50 o
  10   3   7         13.53         34.68        33.87 o
  11   3   7        438.93        426.28        52.93 o
  12   3   7         23.26          1.30        25.15 o
  13   3   7         39.38         39.63        30.27 o
  14   3   7       1057.75       1114.44        76.42 o
  15   3   7         12.94         91.87        33.07 o
  16   3   7          8.97        -19.73        38.11 o
  17   3   7        156.42        128.87        38.57 o
  18   3   7          8.67         42.77        34.28 o
  19   3   7         21.54         34.51        36.60 o
  20   3   7          9.03         44.75        36.30 o
  21   3   7          0.08        -24.31        42.62 o
  22   3   7         10.56         28.01        61.63 o
  23   3   7        127.33         24.28        64.54 o
  24   3   7          0.34          9.03        64.36 o
 -25   4   7          0.01        -53.85        55.13 o
 -24   4   7         41.59         21.15        64.75 o
 -23   4   7         67.59         56.41        67.31 o
 -22   4   7         19.19        -49.26        49.26 o
 -21   4   7        203.46        247.38        54.93 o
 -20   4   7         74.82         73.61        45.51 o
 -19   4   7          1.08         11.43        46.48 o
 -18   4   7         16.73         38.12        40.34 o
 -17   4   7        239.85        197.81        48.83 o
 -16   4   7         27.43        -12.24        97.76 o
 -15   4   7          6.70         71.17        46.95 o
 -14   4   7         14.56         23.30        32.34 o
 -13   4   7         81.92          5.58        32.34 o
 -12   4   7          0.93        -30.77        47.44 o
 -11   4   7        169.24        210.41        81.09 o
 -10   4   7         56.86         98.34        32.99 o
  -9   4   7         23.72        -20.14        26.62 o
  -8   4   7        121.59        104.82        45.52 o
  -7   4   7        187.10        175.08        38.50 o
  -6   4   7        163.96        161.19        31.37 o
  -5   4   7        507.26        510.71        48.80 o
  -4   4   7        757.53        706.57        70.46 o
  -3   4   7        612.18        627.76        52.72 o
  -2   4   7       1141.10       1208.77       133.66 o
  -1   4   7        875.53        889.62        91.96 o
   0   4   7       1540.97       1519.70        98.57 o
   1   4   7        354.72        365.31        56.42 o
   2   4   7       1384.63       1244.22        93.42 o
   3   4   7        475.68        407.76        66.50 o
   4   4   7         87.06         68.83        36.07 o
   5   4   7          0.48        -38.53        39.91 o
   6   4   7         87.69        117.05        40.27 o
   7   4   7         37.55         66.68        20.33 o
   8   4   7          1.53          2.10        23.69 o
   9   4   7        301.47        300.16        34.68 o
  10   4   7        245.68        189.03        35.99 o
  11   4   7        245.38        177.80        32.51 o
  12   4   7        103.12         51.42        28.56 o
  13   4   7        954.87        933.96        88.47 o
  14   4   7         84.34         22.41        30.21 o
  15   4   7         53.30          1.99        32.80 o
  16   4   7        109.70         85.54        34.79 o
  17   4   7         25.53         83.04        37.51 o
  18   4   7          0.48        -33.34        33.34 o
  19   4   7         15.19         86.54        89.75 o
  20   4   7        109.31        133.00        43.46 o
  21   4   7          1.42          0.54        48.18 o
  22   4   7         15.78          0.22        59.88 o
  23   4   7         16.02        -28.32        60.24 o
 -24   5   7         18.21         67.95        80.13 o
 -23   5   7         55.05        138.47        78.85 o
 -22   5   7         56.19        -21.60        64.43 o
 -21   5   7          4.01         41.99        48.05 o
 -20   5   7        105.10         89.23        69.88 o
 -19   5   7          6.98         64.21        42.62 o
 -18   5   7          9.89        -35.11        35.11 o
 -17   5   7         42.18        -11.75        34.87 o
 -16   5   7          8.36        -47.04        61.22 o
 -15   5   7         19.66        -34.03        34.03 o
 -14   5   7         32.28         22.79        33.19 o
 -13   5   7          0.05         48.49        34.30 o
 -12   5   7        496.14        471.67        61.71 o
 -11   5   7         32.41         44.96        34.92 o
 -10   5   7         31.41         36.29        28.70 o
  -9   5   7         89.79        114.51        54.81 o
  -7   5   7          6.05        -18.45        24.19 o
  -6   5   7        137.85        117.03        32.82 o
  -5   5   7        938.84        796.09        66.78 o
  -4   5   7         17.63         75.15        31.43 o
  -3   5   7          3.05        -25.90        25.90 o
  -2   5   7         25.45         87.08        40.42 o
  -1   5   7       1840.58       1382.54       174.37 o
   0   5   7       1707.27       1735.31       113.08 o
   1   5   7       4597.22       3533.05       179.70 o
   2   5   7        134.04        476.70       105.77 o
   3   5   7        795.97        831.40        88.88 o
   4   5   7        112.96        142.88        54.84 o
   5   5   7        387.01        433.26        59.18 o
   6   5   7        228.26        260.40        59.94 o
   7   5   7        656.92        679.15        72.97 o
   8   5   7          9.96         24.28        40.86 o
   9   5   7        140.67         91.37        24.69 o
  10   5   7        258.04        284.61        39.75 o
  11   5   7         19.18         13.82        26.00 o
  12   5   7        501.38        409.05        54.22 o
  13   5   7        250.67        162.91        38.22 o
  14   5   7        121.46        143.10        38.27 o
  15   5   7         32.62          5.29        30.89 o
  16   5   7         30.38         44.34        34.52 o
  17   5   7         25.93         -8.34        35.36 o
  18   5   7         20.34         19.01        36.96 o
  19   5   7          0.53         20.70        36.02 o
  20   5   7          2.03        -20.97        35.23 o
  21   5   7         23.37         18.31        46.75 o
  22   5   7          6.47         28.73       134.30 o
 -22   6   7         18.96         -3.05        51.25 o
 -21   6   7         10.13        -70.52        70.52 o
 -20   6   7          0.31         77.57       116.03 o
 -19   6   7         64.68        107.06        62.18 o
 -18   6   7         17.81        -54.49        54.49 o
 -17   6   7         46.11        -39.11        39.11 o
 -16   6   7        122.87        139.15        58.66 o
 -15   6   7         12.79         19.52        35.85 o
 -14   6   7          2.21         29.92        33.91 o
 -13   6   7         12.76         12.82        70.52 o
 -12   6   7         31.53        -10.58        29.68 o
 -11   6   7         46.22         16.50        27.37 o
 -10   6   7         10.64         24.51        24.85 o
  -9   6   7         87.87         79.49        60.26 o
  -8   6   7          3.48         15.95        27.25 o
  -7   6   7         66.58         57.64        64.11 o
  -6   6   7         64.72         61.53        34.28 o
  -5   6   7          9.07        -17.74        73.40 o
  -4   6   7         85.04         69.15        41.42 o
  -3   6   7        561.37        627.13        59.87 o
  -2   6   7          0.86         14.04        64.43 o
  -1   6   7          9.63        -34.80        43.45 o
   0   6   7         31.87         29.78        48.72 o
   1   6   7        439.02        356.56        68.21 o
   2   6   7        418.16        474.55       120.52 o
   3   6   7         33.21         50.61        51.17 o
   4   6   7         40.53          8.94        55.14 o
   5   6   7        176.07        231.91        62.55 o
   6   6   7        202.96        179.80        63.20 o
   7   6   7         24.07         -4.37        43.33 o
   8   6   7          0.53         27.22        53.23 o
   9   6   7         20.04         45.45        54.95 o
  10   6   7         27.85         49.28        64.76 o
  11   6   7          0.30        -15.34        24.90 o
  12   6   7         39.44         58.42        29.37 o
  13   6   7         15.75        -41.39        51.37 o
  14   6   7        287.89        274.95        55.88 o
  15   6   7          5.32          5.56        31.60 o
  16   6   7         74.91         15.77        35.93 o
  17   6   7          0.06        -18.63        35.06 o
  18   6   7          5.25         64.45        54.63 o
  19   6   7         20.21         54.95        41.98 o
  20   6   7          6.96         -0.37        41.94 o
 -19   7   7         10.48         -0.11        42.29 o
 -18   7   7         90.13         66.61        44.61 o
 -17   7   7         59.50        -21.04        38.35 o
 -16   7   7         61.57         83.48        92.63 o
 -15   7   7         46.29          3.84        32.96 o
 -14   7   7         45.57         28.41        38.78 o
 -13   7   7         23.21        -29.25        47.76 o
 -12   7   7         59.10         76.93        60.26 o
 -11   7   7         25.89        -20.24        42.95 o
 -10   7   7        253.71        189.75        73.72 o
  -9   7   7        102.75         70.25        38.32 o
  -8   7   7          0.41         -8.97        46.80 o
  -7   7   7        134.32        136.95        37.26 o
  -6   7   7         55.16         35.80        43.80 o
  -5   7   7        198.83        138.60        43.25 o
  -4   7   7        341.59        380.05        74.02 o
  -3   7   7        236.16        260.16        48.02 o
  -2   7   7          9.20         60.29        37.47 o
  -1   7   7        137.63        140.88        78.53 o
   0   7   7        172.51        239.44        63.91 o
   1   7   7         52.50         83.88        55.91 o
   2   7   7        150.23         90.62        58.22 o
   3   7   7        112.81         42.98        78.53 o
   4   7   7         45.83        108.97        60.28 o
   5   7   7         44.86          2.37        54.17 o
   6   7   7         23.68        -65.39        65.39 o
   7   7   7        113.59         91.67        89.11 o
   8   7   7         33.42        -28.72        57.57 o
   9   7   7          3.79         26.68        60.87 o
  10   7   7          8.14         52.29        60.94 o
  11   7   7         26.43         30.61        63.22 o
  12   7   7         43.49         56.90        64.80 o
  13   7   7         20.33         49.42        63.53 o
  14   7   7          1.29        -54.37        56.16 o
  15   7   7         52.52         61.76        40.42 o
  16   7   7         30.90         89.15        41.91 o
  17   7   7          1.94         26.98        43.56 o
  18   7   7         31.70        -41.74        41.74 o
 -16   8   7          0.05        -36.59        36.59 o
 -15   8   7         63.23        -30.67        30.67 o
 -14   8   7        164.28         66.03        79.49 o
 -13   8   7          0.02        -15.18        24.85 o
 -12   8   7        195.28         30.13        26.28 o
 -10   8   7         18.32         58.34        55.77 o
  -9   8   7        108.23        112.19        69.88 o
  -8   8   7         20.97         32.44        64.43 o
  -7   8   7         83.80         29.57        44.40 o
  -6   8   7         93.16         40.18        34.10 o
  -5   8   7         57.82          5.22        33.68 o
  -4   8   7         49.36        101.16        43.64 o
  -3   8   7          1.80         34.21        37.87 o
  -2   8   7          7.98         -8.84        35.73 o
  -1   8   7        221.88        214.75        81.41 o
   0   8   7         46.68        146.97        60.20 o
   1   8   7          1.25        -15.69        54.59 o
   2   8   7         43.14        125.51        88.47 o
   3   8   7        311.49        273.04        75.93 o
   4   8   7         45.34        232.06        92.31 o
   6   8   7        182.48        240.40       101.93 o
   7   8   7        152.90        213.47        98.08 o
   8   8   7          7.20         52.57        80.13 o
   9   8   7          4.08        106.78        66.65 o
  10   8   7         19.52         15.79        59.20 o
  11   8   7          0.45         -1.97        57.87 o
  12   8   7          0.50        -26.97        65.14 o
  13   8   7        103.61        108.39        70.85 o
  14   8   7         41.43         -8.40        73.40 o
  15   8   7        115.61        122.37        77.91 o
 -12   9   7         97.07        133.98        83.34 o
 -11   9   7         49.90          8.33        60.26 o
 -10   9   7         19.67        -38.46        51.28 o
  -9   9   7         78.99          2.50        36.73 o
  -8   9   7        261.61         22.45       174.37 o
  -7   9   7          0.47        -15.85        41.47 o
  -6   9   7        163.91        142.91        62.70 o
  -5   9   7         35.20         81.56       102.89 o
  -4   9   7          0.19         36.47        57.55 o
  -3   9   7         26.77         29.23        43.13 o
  -2   9   7         95.10         50.05        45.10 o
  -1   9   7         38.08         13.24        41.62 o
   0   9   7          1.76         72.07        59.58 o
   1   9   7         74.44        113.47        89.11 o
   3   9   7         33.13        172.44        91.67 o
   4   9   7         26.45        240.40       101.29 o
   5   9   7          0.84         40.39        83.98 o
   6   9   7         97.31        -14.74        83.98 o
   7   9   7         47.26         67.95        98.08 o
   8   9   7         25.51         24.36        92.95 o
   9   9   7        150.56         96.80       103.21 o
  10   9   7         62.68         88.09        77.39 o
  11   9   7          9.21         27.27       112.19 o
  -3  10   7         43.94         38.46       111.54 o
  -2  10   7         20.74         96.80        78.85 o
  -1  10   7         23.01        150.65        85.90 o
   0  10   7         12.95         54.55        64.43 o
   1  10   7          0.93        -42.95        73.08 o
 -25   0   8        114.00        198.09        80.13 o
 -24   0   8          8.15         -1.92        55.13 o
 -23   0   8        186.10        166.03        79.49 o
 -22   0   8        393.68        343.54        87.18 o
 -21   0   8          2.90         25.00        57.70 o
 -20   0   8         90.47         47.44        60.26 o
 -19   0   8          4.46        -12.51        53.85 o
 -18   0   8          1.06         19.45        38.04 o
 -17   0   8        123.03        126.22        44.72 o
 -16   0   8        189.36        129.99        43.48 o
 -15   0   8         33.48         22.45        24.97 o
 -14   0   8        324.90        413.04        47.34 o
 -13   0   8        925.75        907.29        75.02 o
 -12   0   8        471.83        449.52        57.38 o
 -11   0   8        683.77        881.39       101.93 o
 -10   0   8          1.31         16.65        30.93 o
  -9   0   8       1037.53       1098.16       100.65 o
  -8   0   8        448.42        605.64        78.85 o
  -7   0   8        792.66        925.88        71.73 o
  -6   0   8          1.94          0.62        26.65 o
  -5   0   8          0.09         23.49        29.49 o
  -4   0   8       1390.91       1638.72        97.46 o
  -3   0   8        554.10        759.59       105.77 o
  -2   0   8         79.52        162.19        57.70 o
  -1   0   8       1338.75       1302.76        90.15 o
   0   0   8       3656.68       3794.68       257.71 o
   1   0   8         47.24         26.28        47.44 o
   2   0   8         82.82         73.72        53.85 o
   3   0   8        123.28        165.39        63.46 o
   4   0   8         60.49         92.95        56.41 o
   5   0   8         20.54         33.34        51.93 o
   6   0   8          1.41        -41.03        41.03 o
   7   0   8          3.14        -25.00        44.87 o
   8   0   8         33.39         96.16        63.46 o
   9   0   8        200.88        289.99       114.72 o
  10   0   8         90.88        152.46        58.02 o
  11   0   8        247.46        163.43        62.26 o
  12   0   8        302.75        349.95        95.52 o
  14   0   8        269.96        187.19        80.77 o
  15   0   8         19.33         76.29        70.52 o
  16   0   8          0.11        -61.54        61.54 o
  17   0   8          0.12          1.28        74.36 o
  18   0   8        172.12        122.44        79.49 o
  19   0   8        209.55        344.18       105.13 o
  20   0   8         14.00         54.49        78.21 o
  21   0   8         24.47        -18.59        77.57 o
  22   0   8         12.68        -31.41        82.70 o
  23   0   8          0.29         87.18        87.83 o
  24   0   8          0.41         -3.21       102.57 o
 -25   1   8         64.14         38.89        86.22 o
 -24   1   8         60.98         65.41        45.17 o
 -23   1   8         23.47        -25.12        32.60 o
 -22   1   8        129.83        127.77        41.75 o
 -21   1   8          7.78         48.25        34.47 o
 -20   1   8        276.04        266.55        48.16 o
 -19   1   8         73.38         94.89        47.90 o
 -18   1   8         20.45         -2.70        27.17 o
 -17   1   8        231.43        230.88        36.39 o
 -16   1   8        293.28        300.34        52.98 o
 -15   1   8          4.76          2.97        18.73 o
 -14   1   8        573.98        558.98        46.31 o
 -13   1   8        199.00        244.60        31.95 o
 -12   1   8        506.91        514.76        44.98 o
 -11   1   8        421.28        469.50        42.84 o
 -10   1   8        118.62         92.27        26.65 o
  -9   1   8         65.91         51.05        20.91 o
  -8   1   8        435.35        501.11        46.42 o
  -7   1   8        124.73        119.10        25.68 o
  -6   1   8        155.57        140.66        24.55 o
  -5   1   8         93.03        112.95        23.20 o
  -4   1   8        130.15        111.17        23.19 o
  -3   1   8        979.15        999.28        50.98 o
  -2   1   8        186.86        217.28        28.55 o
  -1   1   8        102.45         74.28        26.19 o
   0   1   8        121.81        136.67        29.01 o
   1   1   8        410.31        487.46        66.99 o
   2   1   8        145.36        234.31        75.97 o
   3   1   8        636.42        720.73        77.12 o
   4   1   8        157.13        236.15        43.16 o
   5   1   8          0.83          0.11        30.95 o
   6   1   8         10.34         -8.69        31.75 o
   7   1   8          0.03         28.97        34.11 o
   8   1   8         45.27          8.00        34.13 o
   9   1   8        149.93        120.13        42.66 o
  10   1   8        189.54        204.80        48.84 o
  11   1   8         33.87         -9.61        36.36 o
  12   1   8          1.31         36.60        44.19 o
  14   1   8          1.58        -39.77        39.77 o
  15   1   8          4.94         48.54        35.59 o
  16   1   8         91.91         52.76        41.60 o
  17   1   8          7.14          8.65        35.06 o
  18   1   8         49.03         40.19        34.88 o
  19   1   8         29.16        160.91        91.67 o
  20   1   8          0.01          1.81        54.11 o
  21   1   8         16.39         15.73        54.29 o
  22   1   8         50.23         15.85        81.41 o
  23   1   8         32.44         20.56        64.17 o
  24   1   8         29.35         34.76        71.31 o
 -25   2   8         42.33         67.02        59.45 o
 -24   2   8         36.38         38.85        60.90 o
 -23   2   8        153.84        132.70        76.93 o
 -22   2   8         12.68         38.38        53.01 o
 -21   2   8         44.38         97.80        49.04 o
 -20   2   8         71.89         91.97        36.50 o
 -19   2   8         10.10        -27.33        27.33 o
 -18   2   8        314.86        279.80        45.00 o
 -17   2   8        327.36        270.21        47.27 o
 -16   2   8         15.74        -33.31        33.31 o
 -15   2   8        233.33        198.16        37.71 o
 -14   2   8          9.65        -26.74        26.74 o
 -13   2   8         10.72         46.43        28.95 o
 -12   2   8        124.64        155.29        36.86 o
 -11   2   8         11.82          9.32        20.45 o
 -10   2   8        191.73        211.30        29.74 o
  -9   2   8          1.61          6.31        19.76 o
  -8   2   8        135.86        185.59        27.65 o
  -7   2   8         11.95         15.43        18.82 o
  -6   2   8        256.32        337.55        45.85 o
  -5   2   8        412.03        468.10        40.42 o
  -4   2   8         46.72         39.31        18.97 o
  -3   2   8        417.86        431.78        34.32 o
  -2   2   8       1883.11       1768.57        70.38 o
  -1   2   8        208.27        281.60        32.99 o
   0   2   8        968.24       1020.22        53.85 o
   1   2   8        585.72        687.82        45.55 o
   2   2   8         51.41         56.62        31.04 o
   3   2   8        114.75        192.29        41.53 o
   4   2   8         16.93         73.42        35.64 o
   5   2   8         90.60         37.37        34.37 o
   6   2   8         23.51         37.99        42.49 o
   7   2   8          1.06         33.54        35.98 o
   8   2   8         15.81         36.76        46.34 o
   9   2   8         74.69         88.57        41.56 o
  10   2   8         76.35         -8.55        38.09 o
  11   2   8        101.16         71.14        30.92 o
  12   2   8         10.85          0.77        33.97 o
  13   2   8        556.31        512.74        54.74 o
  14   2   8         22.68        -15.24        30.26 o
  15   2   8        390.48        380.52        67.78 o
  16   2   8          0.02          3.76        33.32 o
  17   2   8         43.42         56.45        53.66 o
  18   2   8         33.11         -7.32        34.96 o
  19   2   8        217.72        241.52        78.37 o
  20   2   8         13.81          7.20        56.64 o
  21   2   8          0.41         25.70        56.80 o
  22   2   8         20.48         -6.41        55.77 o
  23   2   8         65.99         -5.11        59.65 o
 -24   3   8          6.21         51.94       114.75 o
 -23   3   8         58.24        120.52        71.16 o
 -22   3   8          4.04         52.57        72.44 o
 -21   3   8          0.04        -26.05        78.82 o
 -20   3   8          4.08        -16.19        39.08 o
 -19   3   8          0.84         34.41        68.27 o
 -18   3   8          0.54         94.07        45.11 o
 -17   3   8        237.03        302.03        89.72 o
 -16   3   8        771.92        795.25       170.48 o
 -15   3   8         12.20        -25.42        38.94 o
 -14   3   8        285.04        309.20        36.85 o
 -13   3   8        345.87        330.43        38.69 o
 -12   3   8         63.12         16.84        35.13 o
 -11   3   8          7.21          7.11        74.04 o
 -10   3   8         32.18         25.69        21.32 o
  -9   3   8         46.49         50.12        21.88 o
  -8   3   8          0.60         14.14        18.57 o
  -7   3   8        104.93        131.82        23.76 o
  -6   3   8        243.20        260.29        31.59 o
  -5   3   8        404.08        436.46        35.69 o
  -4   3   8         70.10         72.09        18.23 o
  -3   3   8        167.31        155.50        27.41 o
  -2   3   8         15.68         13.62        27.53 o
  -1   3   8        510.62        535.56        55.42 o
   0   3   8         74.19         66.55        34.56 o
   1   3   8        695.34        819.76        70.42 o
   2   3   8        907.94        978.05        73.64 o
   3   3   8        182.51        178.88        25.13 o
   4   3   8         22.62         34.01        25.16 o
   5   3   8        145.11        189.89        26.22 o
   6   3   8         44.44         75.88        22.58 o
   7   3   8        452.58        467.10        40.57 o
   8   3   8        107.54         90.05        25.84 o
   9   3   8         18.74         20.81        23.41 o
  10   3   8        125.40        135.17        48.93 o
  11   3   8        672.08        633.71        56.91 o
  12   3   8        947.61       1083.26        97.60 o
  13   3   8         65.52         54.92        32.06 o
  14   3   8        710.60        641.62        59.16 o
  15   3   8        233.57        211.54        40.95 o
  16   3   8        153.96        158.43        67.05 o
  17   3   8        134.29        102.99        35.81 o
  18   3   8         17.56        -38.34        38.34 o
  19   3   8         94.24        151.07        41.34 o
  20   3   8          6.55        -37.03        37.03 o
  21   3   8         38.17        -40.25        51.89 o
  22   3   8         78.42         40.47        65.77 o
 -23   4   8         40.76         69.88        89.75 o
 -22   4   8          0.31         77.57        64.34 o
 -21   4   8         51.87         73.75        54.78 o
 -20   4   8         13.75         12.77        47.76 o
 -19   4   8          8.39          3.16        42.09 o
 -18   4   8        175.07        245.99       116.00 o
 -17   4   8         16.10         56.30        43.43 o
 -16   4   8        409.64        392.21        67.08 o
 -15   4   8        641.49        618.61        69.82 o
 -14   4   8        134.78        147.46        42.67 o
 -13   4   8          0.15         13.27        46.04 o
 -12   4   8       1647.45       1807.59       268.60 o
 -11   4   8         22.13         65.19        53.74 o
 -10   4   8        158.27         76.93        59.62 o
  -9   4   8          0.04         24.68        29.70 o
  -8   4   8        165.74        173.73        52.25 o
  -7   4   8         25.65        -11.84        30.44 o
  -6   4   8        142.00        173.23        43.28 o
  -5   4   8         89.55        224.37        73.08 o
  -4   4   8         51.63         78.83        32.52 o
  -3   4   8         92.66         69.33        32.69 o
  -2   4   8        146.11        146.20        40.18 o
  -1   4   8        302.61        311.35        54.57 o
   0   4   8          1.52        -17.65        36.89 o
   1   4   8         13.52         38.27        35.15 o
   2   4   8        188.59        188.58        43.77 o
   3   4   8          7.23         -9.43        34.18 o
   4   4   8          0.78         -0.39        34.46 o
   5   4   8          3.14        -12.16        35.32 o
   6   4   8          4.12          0.07        36.61 o
   7   4   8        142.96         83.35        44.13 o
   8   4   8          9.27         23.97        37.98 o
   9   4   8         64.51         60.97        23.88 o
  10   4   8         17.69         20.86        23.83 o
  11   4   8         22.76        -21.67        30.22 o
  12   4   8        340.88        351.72        43.16 o
  13   4   8        231.22        249.78        60.84 o
  14   4   8          0.00        -26.09        27.98 o
  15   4   8        253.68        189.43        42.38 o
  16   4   8          5.36        -31.08        31.08 o
  17   4   8        341.27        363.27        49.20 o
  18   4   8        186.70        270.05        57.89 o
  19   4   8         32.02        -26.59        46.62 o
  20   4   8         72.42         22.95        55.33 o
  21   4   8         15.06         13.17        39.96 o
 -22   5   8          1.19        -71.16        73.08 o
 -21   5   8          6.60         57.70        71.16 o
 -20   5   8         10.06         37.82        92.31 o
 -19   5   8         35.22        -24.36        55.13 o
 -18   5   8         12.05        -14.75        42.47 o
 -17   5   8         32.42        -34.03        40.58 o
 -16   5   8        181.51        211.87        51.44 o
 -15   5   8        974.74        883.31       131.42 o
 -14   5   8        103.53        168.38        44.67 o
 -13   5   8        139.19        273.09        82.70 o
 -12   5   8          4.63        -21.07        31.78 o
 -11   5   8         19.67         41.67        57.05 o
 -10   5   8         50.21         -7.69        46.80 o
  -9   5   8          8.96        -37.18        50.00 o
  -8   5   8        296.33        312.84        61.54 o
  -7   5   8         35.22         86.45        58.02 o
  -6   5   8         85.00         61.80        31.77 o
  -5   5   8         24.11         -7.10        29.35 o
  -4   5   8        769.92        910.41        70.13 o
  -3   5   8       1371.13       1414.96        82.89 o
  -2   5   8        209.22        284.07        44.29 o
  -1   5   8        232.96        266.96        54.17 o
   0   5   8        142.08        133.17        49.18 o
   1   5   8          6.10        -13.16        41.13 o
   2   5   8         16.32         41.86        44.76 o
   3   5   8        530.89        484.07        73.21 o
   4   5   8         16.95         -1.85        86.54 o
   5   5   8          0.26        -22.95        37.11 o
   6   5   8         22.88         -3.40        38.33 o
   7   5   8        129.71        141.71        47.74 o
   8   5   8         74.07         99.51        55.07 o
   9   5   8          8.63         47.44        71.80 o
  10   5   8        142.55        206.64        33.60 o
  12   5   8          0.58         15.77        26.56 o
  13   5   8          0.30         27.23        37.32 o
  14   5   8        222.33        200.70        40.30 o
  15   5   8        120.87         30.72        32.76 o
  16   5   8          1.72        -16.77        53.51 o
  17   5   8         13.47         44.20        37.46 o
  18   5   8         98.14         83.61        41.46 o
  19   5   8         23.06         86.11        49.97 o
  20   5   8         35.89         30.72        41.51 o
 -20   6   8          1.91         -5.09        49.14 o
 -19   6   8         28.91        -36.71        36.71 o
 -18   6   8        141.44         23.40        79.49 o
 -17   6   8          0.01        -22.41        46.48 o
 -16   6   8          2.24          5.05        45.19 o
 -15   6   8        191.80         23.90       133.66 o
 -14   6   8         15.19        -14.74        51.93 o
 -13   6   8        100.83        -26.28        26.28 o
 -12   6   8         23.14        -33.98        50.00 o
 -11   6   8         11.14         28.85        58.34 o
 -10   6   8          0.06          3.85        50.64 o
  -9   6   8          8.31         53.14        36.79 o
  -8   6   8         73.68        147.44        69.23 o
  -7   6   8        153.78        140.51        50.34 o
  -6   6   8        344.21        441.14       174.34 o
  -5   6   8        436.21        407.71        53.00 o
  -4   6   8         24.92         55.69        34.56 o
  -3   6   8          4.89         19.63        40.25 o
  -2   6   8        212.71        179.29        43.11 o
  -1   6   8        297.28        410.25        66.72 o
   0   6   8          7.55        152.71        55.75 o
   1   6   8        470.73        385.18        69.53 o
   2   6   8         11.79         35.25        53.76 o
   3   6   8         50.64         22.27        49.96 o
   4   6   8        441.48        523.53       110.26 o
   5   6   8        509.38        469.94        68.79 o
   6   6   8         86.03        181.31        66.67 o
   7   6   8        169.61        143.55        65.61 o
   8   6   8          2.25         61.64        57.09 o
   9   6   8          3.48          7.05        81.41 o
  10   6   8         82.88         76.97        62.61 o
  11   6   8         83.40         79.70        82.38 o
  12   6   8          0.38        -17.39        28.39 o
  13   6   8          6.01         10.96        31.59 o
  14   6   8          4.90         45.92        64.45 o
  15   6   8          0.00         24.28        49.39 o
  16   6   8          0.20         52.36        42.86 o
  17   6   8         77.01         19.19        39.13 o
  18   6   8        133.34        128.02        45.76 o
 -17   7   8          0.39        -29.49        58.34 o
 -16   7   8          2.68          8.57        34.94 o
 -15   7   8         41.33         95.52        70.52 o
 -14   7   8         19.92         16.16        28.02 o
 -13   7   8         66.15         35.90        60.26 o
 -12   7   8          0.01        -47.44        47.44 o
  -9   7   8          7.87         44.23        58.34 o
  -8   7   8          2.49         58.63       139.43 o
  -7   7   8         23.69         -0.97        40.11 o
  -6   7   8         25.56         81.31        36.75 o
  -5   7   8         14.13         42.67        35.26 o
  -4   7   8         30.74          2.17        36.31 o
  -3   7   8          2.71        -13.89        32.99 o
  -2   7   8         23.50         17.79        37.66 o
  -1   7   8          0.37        -18.65        43.26 o
   0   7   8        384.79        223.09        81.41 o
   1   7   8        551.63        648.12        91.73 o
   2   7   8        574.34        705.33       221.81 o
   3   7   8          9.73        172.05        65.40 o
   4   7   8        104.69        144.88        83.98 o
   5   7   8          0.09        -73.08        73.08 o
   6   7   8        109.76        108.08        66.14 o
   7   7   8         66.07         96.23        75.97 o
   8   7   8         11.42        -46.03        58.02 o
   9   7   8        129.70        188.94        73.92 o
  10   7   8        129.28        125.26        71.13 o
  11   7   8          6.90        -19.42        60.49 o
  12   7   8          0.58        -17.28        61.39 o
  13   7   8         40.00         62.12        69.17 o
  14   7   8          1.87        -57.25        61.22 o
  15   7   8        176.99         64.57        79.13 o
  -8   8   8         36.56          1.28        43.59 o
  -7   8   8         73.25          5.48        37.10 o
  -6   8   8        147.16        163.83        44.23 o
  -5   8   8         66.40         51.68        43.27 o
  -4   8   8        134.66        119.66        44.26 o
  -3   8   8        129.03        127.33        49.84 o
  -2   8   8         18.72         56.31        47.12 o
  -1   8   8        147.09        115.83        49.77 o
   0   8   8          4.19         77.49        60.58 o
   1   8   8          6.48        -35.57        51.59 o
   2   8   8         30.35         48.08        75.64 o
   4   8   8         17.06        -46.80        67.95 o
   5   8   8          0.00         35.90        74.36 o
   6   8   8         33.97        350.60       110.90 o
   7   8   8          0.76         27.12        64.26 o
   8   8   8         11.50         14.10        63.22 o
   9   8   8         46.23         40.87        66.22 o
  10   8   8          8.43        -44.94        61.43 o
  11   8   8          1.63        -61.63        61.63 o
  12   8   8         46.79         64.75        89.75 o
  -7   9   8         31.93          5.51        46.66 o
  -6   9   8          0.37        -72.44        72.44 o
  -5   9   8          2.37        -18.42        44.81 o
  -4   9   8         71.32        -34.62        61.54 o
  -3   9   8          0.10         68.82        58.67 o
  -2   9   8          2.81         81.31        43.15 o
  -1   9   8        106.63        125.94        57.48 o
   0   9   8          1.69        -40.42        44.11 o
   1   9   8         16.78        -16.67        71.16 o
   2   9   8          1.00         32.69        70.52 o
   3   9   8         96.00         21.15        77.57 o
   4   9   8         23.63        -30.13        80.77 o
   5   9   8          0.31          5.13        85.90 o
   6   9   8         12.33         44.87        83.98 o
 -23   1   9         51.94        116.43       128.85 o
 -22   1   9          6.32         32.68        36.59 o
 -21   1   9          3.89         25.16        40.34 o
 -20   1   9         17.41        -10.29        34.33 o
 -19   1   9         39.29         25.81        35.38 o
 -18   1   9        180.18        238.75        36.65 o
 -17   1   9         38.31          6.33        32.36 o
 -16   1   9        226.96        198.42        34.66 o
 -15   1   9          4.75        -21.07        21.07 o
 -14   1   9         17.61         18.83        21.77 o
 -13   1   9        189.04        188.85        29.34 o
 -12   1   9          0.03          4.05        19.74 o
 -11   1   9         83.23        135.96        32.54 o
 -10   1   9          7.80         25.35        21.47 o
  -9   1   9        240.37        204.07        29.82 o
  -8   1   9          0.20        -10.67        20.15 o
  -7   1   9          5.59        -17.30        18.35 o
  -6   1   9        115.36        110.65        28.22 o
  -5   1   9         72.73         78.26        30.14 o
  -4   1   9          1.08          0.41        20.18 o
  -3   1   9        181.82        191.71        29.90 o
  -2   1   9        111.78        131.79        30.98 o
  -1   1   9        122.52        115.26        44.88 o
   0   1   9         12.63         32.53        33.13 o
   1   1   9        771.46        821.65        94.60 o
   2   1   9        491.34        562.57        73.81 o
   3   1   9        359.88        514.33        70.89 o
   4   1   9        271.98        281.78        65.04 o
   5   1   9        319.22        335.74        62.70 o
   6   1   9         82.52         77.42        47.04 o
   7   1   9         10.70         58.54        38.21 o
   8   1   9         44.42         38.40        60.90 o
   9   1   9        123.17         82.70        75.00 o
  10   1   9          0.81         98.00        60.66 o
  11   1   9        276.43        292.26       111.19 o
  12   1   9        225.56        136.84        63.79 o
  13   1   9        120.11         70.97        50.55 o
  14   1   9        266.78        347.94       124.33 o
  15   1   9         10.04         31.57        51.33 o
  16   1   9         12.38          3.73        33.08 o
  17   1   9         56.55         24.35        35.77 o
  18   1   9          0.79         75.52        54.19 o
  19   1   9         42.39        -17.13        55.01 o
  20   1   9          9.00        -46.55        52.80 o
  21   1   9          3.33         12.83        60.74 o
 -23   2   9         40.00         41.06        44.44 o
 -22   2   9         11.89         28.22        37.11 o
 -21   2   9          4.63         23.16        41.73 o
 -20   2   9          0.00         51.98        37.09 o
 -19   2   9         36.56          3.02        28.14 o
 -18   2   9         24.32        -27.40        27.40 o
 -17   2   9          6.52        -26.91        26.91 o
 -16   2   9        108.91         52.55        31.55 o
 -15   2   9        295.46        296.67        85.69 o
 -14   2   9        161.76        167.15        33.45 o
 -13   2   9         20.64         35.44        55.86 o
 -12   2   9        119.06        109.56        26.74 o
 -11   2   9        671.36        625.81        46.93 o
 -10   2   9       1548.62       1473.87       100.27 o
  -9   2   9         38.43         26.63        31.72 o
  -8   2   9         15.26          6.99        19.15 o
  -7   2   9          9.67        -11.11        19.15 o
  -6   2   9        761.46        770.13        49.67 o
  -5   2   9         25.45         36.30        20.30 o
  -4   2   9       1148.84       1077.23        55.53 o
  -3   2   9       1615.05       1479.94        66.53 o
  -2   2   9        515.38        516.89        40.09 o
  -1   2   9        573.02        597.78        69.67 o
   0   2   9        532.75        577.46        47.95 o
   1   2   9         90.93         67.77        36.31 o
   2   2   9         53.79         84.73        25.84 o
   3   2   9        266.47        292.72        56.03 o
   4   2   9         66.20        119.80        42.04 o
   5   2   9          2.04         56.03        38.33 o
   6   2   9        182.68        173.95        46.92 o
   7   2   9         60.85         11.59        45.49 o
   8   2   9        272.50        266.99        70.01 o
   9   2   9        172.93        176.03        59.14 o
  10   2   9          0.87         25.78        48.48 o
  11   2   9        121.65        102.51        34.12 o
  12   2   9        398.39        420.29        48.86 o
  13   2   9        289.11        343.96        66.10 o
  14   2   9        126.63        158.29        38.78 o
  15   2   9         21.40         -3.06        30.78 o
  16   2   9         20.80        152.21        60.64 o
  17   2   9        104.04        109.27        40.24 o
  18   2   9         45.81         25.66        38.77 o
  19   2   9         28.05        -15.15        67.63 o
  20   2   9         51.41        -54.16        54.16 o
  21   2   9          8.42         14.27        59.36 o
 -22   3   9        203.29        217.45        68.90 o
 -21   3   9          0.11         25.64        66.03 o
 -20   3   9          6.31        191.64        84.62 o
 -19   3   9          0.63        -37.23        37.23 o
 -18   3   9         20.90         42.07       124.69 o
 -17   3   9         50.75         46.88        82.38 o
 -16   3   9         32.59        -18.64        50.32 o
 -15   3   9        760.98        822.96        93.92 o
 -14   3   9         44.31         53.85        31.44 o
 -13   3   9         67.00         40.34        31.44 o
 -12   3   9        553.36        532.52       124.37 o
 -11   3   9         15.26         14.14        27.52 o
 -10   3   9        497.06        467.33        62.24 o
  -9   3   9         23.51         43.50        21.31 o
  -8   3   9          0.67        -20.99        20.99 o
  -7   3   9          0.00         -9.78        17.95 o
  -6   3   9        164.63        159.66        24.66 o
  -5   3   9        350.11        383.75        33.18 o
  -4   3   9        543.52        555.40        36.79 o
  -3   3   9       2289.69       2184.41        81.94 o
  -2   3   9        413.41        444.51        52.08 o
  -1   3   9        529.68        561.77        72.90 o
   0   3   9        760.24        891.74        90.67 o
   1   3   9         31.00         -8.54        32.89 o
   2   3   9          6.71         57.47        38.81 o
   3   3   9         72.87         92.39        23.79 o
   4   3   9         16.39         31.48        20.01 o
   5   3   9        114.83        150.12        26.98 o
   6   3   9        495.59        483.91        43.13 o
   7   3   9         72.51         83.14        29.27 o
   8   3   9        114.14         58.00        26.95 o
   9   3   9        209.64        197.45        86.54 o
  10   3   9        132.71        173.92        33.43 o
  11   3   9          0.03         17.12        28.15 o
  12   3   9          0.10          6.57        30.71 o
  13   3   9        103.53         90.00        34.70 o
  14   3   9          8.48        -20.14        27.96 o
  15   3   9         55.27         82.62        35.24 o
  16   3   9          0.77        -18.56        31.45 o
  17   3   9          0.79        -11.47        34.00 o
  18   3   9         56.13         34.70        35.43 o
  19   3   9         11.21        -45.05        45.05 o
  20   3   9         83.26         36.27        64.78 o
 -21   4   9          2.34         49.94        58.02 o
 -20   4   9         13.47         14.60        71.16 o
 -19   4   9          0.36         36.09        58.36 o
 -18   4   9          3.26         66.42        53.25 o
 -17   4   9          3.19         65.82        44.82 o
 -16   4   9          0.01          9.63        40.98 o
 -15   4   9        142.67        105.77        68.59 o
 -14   4   9         26.57         82.70        62.82 o
 -13   4   9        231.34        358.29       101.29 o
 -12   4   9         47.69        -18.59        66.67 o
 -11   4   9         11.38         42.95        56.41 o
 -10   4   9         92.36         83.52        36.40 o
  -9   4   9         82.18         12.98        35.42 o
  -8   4   9         27.71         24.36        41.67 o
  -7   4   9          0.01         46.16        56.41 o
  -6   4   9         95.18         92.59        38.35 o
  -5   4   9         26.20         75.32        37.73 o
  -4   4   9          3.16         60.55        44.87 o
  -3   4   9        336.62        310.06        47.02 o
  -2   4   9       1702.81       1418.95       103.05 o
  -1   4   9        765.51        882.88        76.32 o
   0   4   9        264.92        360.30        56.98 o
   1   4   9        374.78        365.50        64.53 o
   2   4   9         47.97          1.22        53.85 o
   3   4   9         72.58         -2.40        36.96 o
   4   4   9         40.22         79.67        44.99 o
   5   4   9        466.11        467.44        63.00 o
   6   4   9        584.52        648.50        76.95 o
   7   4   9         16.69         76.13        93.92 o
   8   4   9          0.27          6.56        19.09 o
   9   4   9          0.24        -25.03        33.55 o
  10   4   9        436.89        395.61        47.48 o
  11   4   9        274.31        273.33        47.76 o
  12   4   9          6.14          6.69        27.11 o
  13   4   9        409.20        417.63        50.71 o
  14   4   9         41.63        -28.64        28.64 o
  15   4   9        158.14        197.38        39.70 o
  16   4   9         20.66          4.58        35.79 o
  17   4   9         12.33         55.87        35.75 o
  18   4   9         20.04        -35.97        35.97 o
  19   4   9         84.05         68.37        49.76 o
 -19   5   9         19.00        -41.44        41.44 o
 -18   5   9          0.88        -48.72        48.72 o
 -17   5   9         29.22         -0.41        45.84 o
 -16   5   9         19.86         41.12        41.67 o
 -15   5   9          0.23         26.92        57.05 o
 -14   5   9          2.25         73.08        61.54 o
 -13   5   9         19.47        -17.31        57.05 o
 -12   5   9          0.20         41.03        62.18 o
 -11   5   9          0.83         12.18        64.75 o
 -10   5   9         11.72         12.82        55.77 o
  -9   5   9          2.85         37.64        33.27 o
  -8   5   9          2.49         -3.60        34.66 o
  -7   5   9         31.50        -19.87        50.00 o
  -6   5   9         72.41         85.60        66.99 o
  -5   5   9         46.36         31.94        48.40 o
  -4   5   9        128.86        101.88        37.48 o
  -3   5   9         35.17         68.85        34.56 o
  -2   5   9          7.99         41.66        35.90 o
  -1   5   9         56.91         63.43        46.82 o
   0   5   9          2.63         -2.76        43.29 o
   1   5   9        200.56        170.37        51.16 o
   2   5   9          1.49        -38.99        38.99 o
   3   5   9        211.45        233.28        52.18 o
   4   5   9        467.38        477.77       125.46 o
   5   5   9          0.06         28.07        50.92 o
   6   5   9         19.40         -7.22        51.28 o
   7   5   9          1.47         21.30        56.64 o
   8   5   9         13.84         69.01        55.72 o
   9   5   9         44.01         -8.16        51.20 o
  10   5   9         71.98         30.48        59.76 o
  11   5   9         12.92         -2.45        21.81 o
  12   5   9        117.31         32.61        46.22 o
  13   5   9         70.90         18.61        57.21 o
  14   5   9         90.87        109.83        35.24 o
  15   5   9          0.10         49.36        33.15 o
  16   5   9          2.11        -10.66        36.19 o
  17   5   9         47.33         12.74        36.75 o
 -17   6   9         19.56         37.53        40.07 o
 -16   6   9         58.92         36.78        36.28 o
 -15   6   9        116.34         62.18        68.59 o
 -14   6   9          1.35         44.87        62.18 o
 -13   6   9         45.01        197.45        82.70 o
 -12   6   9         18.33         18.59        75.00 o
 -10   6   9          2.89        -51.28        51.28 o
  -9   6   9         54.67         22.44        55.13 o
  -8   6   9         65.01         47.82        41.35 o
  -7   6   9         38.37         63.41        69.88 o
  -6   6   9         10.77          7.99        30.57 o
  -5   6   9         88.61        123.25        39.92 o
  -4   6   9        113.67        109.33        46.92 o
  -3   6   9         94.47         78.99        39.68 o
  -2   6   9         11.00         -1.59        41.78 o
  -1   6   9         88.09        166.46        43.64 o
   0   6   9         27.91        100.25        55.21 o
   1   6   9          7.16         28.21        66.03 o
   2   6   9         48.11         -5.05        40.83 o
   3   6   9         70.57         92.35        47.05 o
   4   6   9          3.01        -29.59        49.68 o
   5   6   9          0.01        -44.23        70.52 o
   6   6   9         17.72         15.87        63.46 o
   7   6   9         39.26        -29.83        52.89 o
   8   6   9        157.00         35.81        55.03 o
   9   6   9         60.17         59.81        57.97 o
  10   6   9         59.71         48.74        59.15 o
  11   6   9         88.27        117.14       118.92 o
  12   6   9        322.47        301.17        86.83 o
  13   6   9         13.37         -9.54        56.85 o
  14   6   9          0.60         28.30        29.41 o
  15   6   9          0.32        -21.22        59.77 o
 -13   7   9          6.92         -8.33        53.21 o
 -12   7   9          8.75         14.10        50.64 o
 -11   7   9          3.28         87.18        64.11 o
 -10   7   9          4.99         43.59        59.62 o
  -9   7   9          2.05        122.44        66.03 o
  -8   7   9         43.59         18.59        57.70 o
  -7   7   9          1.25          6.81        47.20 o
  -6   7   9         31.47         57.28        44.97 o
  -5   7   9          8.52         45.12        38.35 o
  -4   7   9          8.19         24.45        49.39 o
  -3   7   9         55.96          3.61        34.25 o
  -2   7   9         10.69        -48.40        48.40 o
  -1   7   9         85.04         67.46        42.13 o
   0   7   9        187.09        118.31        60.13 o
   1   7   9        225.40        202.38        68.90 o
   2   7   9         97.44        214.11        90.39 o
   4   7   9        247.29        296.71        77.68 o
   5   7   9          6.88         12.07        55.95 o
   6   7   9         45.87         58.13        63.73 o
   7   7   9         33.60         83.09        62.51 o
   8   7   9         16.72         83.24        65.27 o
   9   7   9         75.73        111.87        69.52 o
  10   7   9         28.95         63.38        65.47 o
  11   7   9          7.64        -58.88        58.88 o
  12   7   9         10.56         17.37       102.57 o
  -8   8   9          9.33        -10.28        75.64 o
  -7   8   9         60.66         53.37        60.26 o
  -6   8   9        167.34        235.72        64.22 o
  -5   8   9          4.89        -46.69        46.69 o
  -4   8   9          0.19         21.99        45.50 o
  -3   8   9          3.13         82.50        53.79 o
  -2   8   9         42.04        -11.91        43.90 o
  -1   8   9          2.67         27.52        42.11 o
   0   8   9         29.92         52.96        60.26 o
   2   8   9          0.22         70.52        72.44 o
   3   8   9        166.78         75.64        78.85 o
   4   8   9         20.97        104.49        80.13 o
   5   8   9          1.61         39.46        60.21 o
   6   8   9         77.65         28.27        70.84 o
   7   8   9         35.23        -34.45        59.81 o
 -21   0  10          1.07          1.28        55.77 o
 -20   0  10          8.43        151.29        67.31 o
 -19   0  10         40.30         37.82        58.34 o
 -18   0  10          3.30          3.96        46.96 o
 -17   0  10         93.47        103.27        51.36 o
 -16   0  10         67.01         66.95        34.56 o
 -15   0  10        130.43         46.07        38.14 o
 -14   0  10        601.11        604.46        66.47 o
 -13   0  10          5.44         32.68        31.12 o
 -12   0  10         95.41        122.37        82.38 o
 -11   0  10        111.75        114.81        70.52 o
 -10   0  10        104.06        166.75        40.11 o
  -9   0  10         26.83         35.93        32.03 o
  -8   0  10       1034.08       1018.38        82.50 o
  -7   0  10        556.53        742.39        83.02 o
  -6   0  10        194.47        312.36        53.74 o
  -5   0  10       1099.71       1090.50        87.40 o
  -4   0  10       1663.30       1579.00       106.15 o
  -3   0  10       3022.72       3106.14       162.37 o
  -2   0  10       1475.15       1474.04       101.65 o
  -1   0  10        469.15        636.28        73.17 o
   0   0  10        506.78        640.96        70.92 o
   1   0  10        109.50        113.73        59.94 o
   2   0  10         59.98         76.93        60.26 o
   3   0  10         79.95         45.52        60.26 o
   4   0  10         72.29         85.90        66.67 o
   5   0  10          0.10        -16.67        80.77 o
   6   0  10        712.11        783.31       133.34 o
   7   0  10          0.89          3.21        57.05 o
   8   0  10        153.54        173.73        73.72 o
   9   0  10        426.57        380.08       100.01 o
  10   0  10         93.68         66.03        70.52 o
  11   0  10        429.45        420.47       105.77 o
  12   0  10        555.19        567.27       121.16 o
  13   0  10        162.99         67.95        81.41 o
  14   0  10        198.83        189.75        92.95 o
  15   0  10          2.91        -65.39        65.39 o
  16   0  10        426.16        396.11       112.83 o
  17   0  10         12.66         26.92        83.98 o
  18   0  10        261.59        234.63       105.13 o
  19   0  10         10.57         73.08        90.39 o
 -21   1  10        132.10        160.97        57.58 o
 -20   1  10          4.86          0.44        31.93 o
 -19   1  10         12.51        117.86        38.02 o
 -18   1  10          7.95          2.10        26.95 o
 -17   1  10        222.72        148.19        31.93 o
 -16   1  10          1.69         -1.94        21.80 o
 -15   1  10        370.86        409.66        46.01 o
 -14   1  10         73.91         12.46        28.11 o
 -13   1  10         49.35         35.50        23.05 o
 -12   1  10        767.55        780.25        50.94 o
 -11   1  10          9.32         18.33        36.53 o
 -10   1  10        460.63        512.81        43.35 o
  -9   1  10          6.72          2.94        20.53 o
  -8   1  10         74.66         89.96        26.00 o
  -7   1  10         58.61         64.88        23.20 o
  -6   1  10         69.01         79.35        25.91 o
  -5   1  10         99.79        105.51        26.08 o
  -4   1  10        104.15        141.32        36.27 o
  -3   1  10        363.26        412.15        41.07 o
  -2   1  10        158.26        160.53        28.57 o
  -1   1  10         39.82         31.07        21.77 o
   0   1  10          2.88        -17.98        20.16 o
   1   1  10        178.16        145.81        33.68 o
   2   1  10        510.45        513.88        54.79 o
   3   1  10         12.68         24.28        41.25 o
   4   1  10         35.19        -28.85        51.28 o
   5   1  10         68.54         58.22        87.50 o
   6   1  10          0.85         26.28        58.98 o
   7   1  10         47.53         56.70        43.00 o
   8   1  10         52.61         34.77        42.69 o
   9   1  10         34.44        101.93        52.13 o
  10   1  10        376.01        335.04       106.38 o
  11   1  10        212.56        166.03        57.43 o
  12   1  10          3.59        -34.43        45.06 o
  13   1  10        275.18        298.77        63.97 o
  14   1  10        189.26        259.54        72.41 o
  15   1  10          6.89        -40.04        47.23 o
  16   1  10          3.48         60.81        37.84 o
  17   1  10         36.40        103.21       113.15 o
  18   1  10          2.72        -43.25        52.82 o
 -20   2  10         19.26         22.15        46.36 o
 -19   2  10         46.00        -17.89        35.99 o
 -18   2  10         69.02         -1.92        41.03 o
 -17   2  10         83.06         99.58        37.61 o
 -16   2  10        217.99        283.45       102.22 o
 -15   2  10         26.66         50.49        32.50 o
 -14   2  10          1.19         13.06        29.87 o
 -13   2  10         10.72          9.46        21.80 o
 -12   2  10          8.48         20.37        20.76 o
 -11   2  10         33.50         32.11        40.96 o
 -10   2  10          0.07         -6.23        25.08 o
  -9   2  10         32.61         83.55        23.42 o
  -8   2  10         45.05         29.70        28.67 o
  -7   2  10         71.91         95.59        25.48 o
  -6   2  10         13.60         -5.28        18.59 o
  -5   2  10         84.97         93.07        23.18 o
  -4   2  10        305.88        288.38        32.88 o
  -3   2  10          2.34        -12.79        23.49 o
  -2   2  10        672.58        696.16        48.29 o
  -1   2  10        579.97        685.92        68.27 o
   0   2  10        146.36        127.08        26.45 o
   1   2  10          0.08        -14.75        21.91 o
   2   2  10         27.43         20.24        26.94 o
   3   2  10         25.92          0.21        23.52 o
   4   2  10          0.53        -39.10        39.10 o
   5   2  10          1.23          9.13        41.22 o
   6   2  10        143.16        161.55        82.06 o
   7   2  10         68.76         71.38        49.56 o
   8   2  10        283.69        404.83        75.61 o
   9   2  10          0.21        -22.93        41.69 o
  10   2  10        146.61        103.38        81.41 o
  11   2  10         54.07         57.05        33.23 o
  12   2  10          2.79          2.48        36.40 o
  13   2  10         65.04         42.86        35.34 o
  14   2  10          9.51         -5.52        29.48 o
  15   2  10          4.65        -27.20        41.60 o
  16   2  10          3.51         77.58        56.50 o
  17   2  10          0.96          2.60        85.06 o
  18   2  10         13.38        180.00       179.14 o
 -19   3  10          7.06         71.80        71.16 o
 -18   3  10         44.41        -52.57        52.57 o
 -17   3  10          3.26        117.31        71.16 o
 -16   3  10        315.43        349.95        91.67 o
 -15   3  10         37.60          7.24        29.56 o
 -14   3  10        301.52        344.65        50.03 o
 -13   3  10          0.00         32.95        44.55 o
 -12   3  10        105.99         49.50        33.66 o
 -11   3  10         76.78         90.05        33.97 o
 -10   3  10         18.88         46.10        28.37 o
  -9   3  10         34.98        -14.69        30.77 o
  -8   3  10         82.60         97.60        40.07 o
  -7   3  10          6.15         25.45        18.66 o
  -6   3  10          2.62        -11.36        16.61 o
  -5   3  10          4.83         -4.83        15.14 o
  -4   3  10         77.78         84.31        19.75 o
  -3   3  10         42.32         64.22        19.46 o
  -2   3  10         20.21         21.37        36.58 o
  -1   3  10         34.77        -12.49        30.49 o
   0   3  10        156.72        181.06        54.06 o
   1   3  10        287.86        253.99        59.59 o
   2   3  10         13.01         27.13        38.71 o
   3   3  10         21.06         16.49        19.53 o
   4   3  10          2.48         15.57        22.27 o
   5   3  10         44.92         34.81        17.96 o
   6   3  10         59.31         17.30        28.41 o
   7   3  10          3.63          2.59        23.06 o
   8   3  10        139.01        120.34        39.31 o
   9   3  10        202.31        232.10        39.47 o
  10   3  10          0.05        -12.06        26.52 o
  11   3  10         18.38         11.50        29.59 o
  12   3  10        225.25        194.38        39.10 o
  13   3  10         11.31        -15.45        28.67 o
  14   3  10        184.87        195.70        41.48 o
  15   3  10         26.58         27.96        33.49 o
  16   3  10          5.52         27.79        35.86 o
  17   3  10          0.02         21.23        38.40 o
 -18   4  10         33.24         16.67        80.77 o
 -17   4  10         17.32         40.39        76.93 o
 -16   4  10        124.62        170.52       106.42 o
 -15   4  10        136.45        147.44        97.44 o
 -14   4  10          0.11        -27.57        55.13 o
 -13   4  10          1.56        -14.74        51.93 o
 -12   4  10          9.67         77.57        58.34 o
 -11   4  10          3.46        -18.59        50.64 o
 -10   4  10         62.01        -13.00        33.98 o
  -9   4  10         91.42         12.18        60.26 o
  -8   4  10        367.55        292.08        52.64 o
  -7   4  10         14.27         15.17        32.64 o
  -6   4  10         68.84         95.13        41.95 o
  -5   4  10          0.41         32.39        29.81 o
  -4   4  10         38.03         27.20        33.04 o
  -3   4  10          4.02        -29.57        29.57 o
  -2   4  10        103.42         77.91        37.85 o
  -1   4  10        135.12        110.33        40.21 o
   0   4  10         22.91         37.11        40.03 o
   1   4  10         84.80         75.00        43.33 o
   2   4  10         18.31        -30.92        42.04 o
   3   4  10        315.62        266.64        57.54 o
   4   4  10         17.09         67.73        49.18 o
   5   4  10         82.85         61.54        80.13 o
   6   4  10         29.59         31.91        48.27 o
   7   4  10         34.47         67.42        51.92 o
   8   4  10         16.39          4.48        54.49 o
   9   4  10          4.77        -18.38        18.38 o
  10   4  10          0.11          2.57        28.71 o
  11   4  10         41.51         26.77        49.07 o
  12   4  10        426.55        257.60        75.60 o
  13   4  10        152.94        151.95        34.97 o
  14   4  10          0.91          3.05        56.68 o
  15   4  10          1.25        -30.72        30.72 o
 -11   5  10         58.36         16.03        57.05 o
 -10   5  10         27.18         56.41        58.34 o
  -9   5  10          2.98         46.52        35.66 o
  -8   5  10          1.17          9.69        36.64 o
  -7   5  10         28.99         77.66        44.78 o
  -6   5  10         46.93         26.81        42.30 o
  -5   5  10          0.79         30.97        52.89 o
  -4   5  10        186.09        373.03        92.95 o
  -3   5  10        330.75        299.55        59.39 o
  -2   5  10         50.31         89.28        39.01 o
  -1   5  10        416.36        352.83        50.60 o
   0   5  10         10.32         49.30        43.16 o
   1   5  10         25.93         59.12        41.86 o
   2   5  10          4.47        -35.85        35.85 o
   3   5  10         28.22         25.11        53.85 o
   4   5  10         82.31         90.62        68.95 o
   5   5  10          0.41        -15.61        63.79 o
   6   5  10         38.39         85.29        55.87 o
   7   5  10        102.78        134.04        61.97 o
   8   5  10        187.07        115.42        62.88 o
   9   5  10         46.79         -2.00        54.00 o
  10   5  10         47.53         -8.79        53.48 o
  11   5  10        426.29        271.56        81.61 o
  12   5  10         68.69        106.47        73.78 o
  13   5  10         49.64        119.62        31.34 o
 -11   6  10         20.91         62.18        73.72 o
 -10   6  10         46.78         37.82        60.26 o
  -9   6  10          1.95         71.80        65.39 o
  -8   6  10          1.23         22.08        65.07 o
  -7   6  10         30.78         37.04        36.94 o
  -6   6  10         19.77          4.17        35.81 o
  -5   6  10          3.45         -4.63        80.13 o
  -4   6  10         10.15        -21.34        42.65 o
  -3   6  10          0.28        -28.11        36.21 o
  -2   6  10         31.15         25.91        40.16 o
  -1   6  10        166.41        131.97        86.75 o
   0   6  10        102.72         87.01        38.76 o
   1   6  10         16.59         64.74        50.84 o
   2   6  10         22.51         -0.66        86.22 o
   3   6  10         42.58         63.84        64.75 o
   4   6  10         42.62         22.12        55.30 o
   5   6  10         45.08        148.85       112.19 o
   6   6  10         54.90         48.30        58.54 o
   7   6  10         36.54        -21.93        49.96 o
   8   6  10        234.70        169.99        66.38 o
   9   6  10         43.40        -34.53        53.40 o
  10   6  10         59.84         39.08        61.36 o
  11   6  10        272.17        220.90        78.07 o
  -8   7  10         35.94        114.46        47.63 o
  -7   7  10         15.88          4.13        46.80 o
  -6   7  10         22.58         -5.56        37.60 o
  -5   7  10          4.09         10.40        39.89 o
  -4   7  10         10.11          5.03        38.40 o
  -3   7  10          2.57         34.28        38.34 o
  -2   7  10         14.13         25.70        39.78 o
  -1   7  10          6.76        -35.22        43.13 o
   0   7  10          4.17         20.78        54.77 o
   1   7  10         24.93        -27.57        81.41 o
   2   7  10         57.35        124.58        59.96 o
   3   7  10         50.61         27.63        62.33 o
   4   7  10         33.37         -5.82        57.69 o
   5   7  10        138.54         83.52        63.34 o
   6   7  10         25.00         26.40        63.43 o
 -17   1  11          7.02        -16.05        28.38 o
 -16   1  11        106.87         63.66        32.87 o
 -15   1  11          0.25         -3.31        22.34 o
 -14   1  11          5.17        -20.96        22.89 o
 -13   1  11        111.39        130.33        58.82 o
 -12   1  11          1.78         17.73        22.63 o
 -11   1  11        317.67        323.85        41.80 o
 -10   1  11         32.09         36.55        24.10 o
  -9   1  11          1.50         -6.27        18.59 o
  -8   1  11          3.37          4.57        24.68 o
  -7   1  11        329.68        363.83        39.04 o
  -6   1  11        132.46         83.10        25.07 o
  -5   1  11        159.90        177.13        30.66 o
  -4   1  11        551.84        738.32        62.95 o
  -3   1  11        211.20        235.57        33.81 o
  -2   1  11         93.86        120.05        28.37 o
  -1   1  11         29.92         58.90        25.42 o
   0   1  11        143.24        168.69        40.71 o
   1   1  11         92.40        110.92        29.68 o
   2   1  11         27.73         10.55        28.75 o
   3   1  11         47.32         62.63        29.93 o
   4   1  11         19.86         65.30        45.61 o
   5   1  11        191.56        209.96        63.79 o
   6   1  11         22.18         49.08        54.17 o
   7   1  11        153.10         40.81        47.95 o
   8   1  11          2.80         34.09        44.55 o
   9   1  11         34.96         14.10        43.35 o
  10   1  11         29.66        -29.28        43.35 o
  11   1  11        203.61         91.48        53.44 o
  12   1  11         46.14        135.81        56.92 o
  13   1  11          0.12        -14.11        45.10 o
  14   1  11         49.00          1.49        52.21 o
  15   1  11          0.02        -50.55        67.95 o
 -16   2  11          2.52        -26.30        26.30 o
 -15   2  11        112.54         71.53        39.14 o
 -14   2  11         42.47         57.70        30.61 o
 -13   2  11          4.98         41.71        51.43 o
 -12   2  11          0.01        -19.16        29.89 o
 -11   2  11         20.92         -1.28        20.92 o
 -10   2  11         20.59         14.10        21.18 o
  -9   2  11          1.04          7.35        21.80 o
  -8   2  11        209.80        241.54        33.13 o
  -7   2  11        164.40        119.43        27.44 o
  -6   2  11        670.66        757.71       134.94 o
  -5   2  11          9.70         16.88        26.21 o
  -4   2  11          0.20          5.28        19.63 o
  -3   2  11       1512.41       1582.04        73.11 o
  -2   2  11        308.22        362.44        49.59 o
  -1   2  11         80.70         57.54        24.52 o
   0   2  11         17.74         20.37        21.28 o
   1   2  11         47.01         38.89        23.03 o
   2   2  11         14.79          0.48        34.94 o
   3   2  11         49.02         11.00        25.53 o
   4   2  11         85.71        109.54        40.17 o
   5   2  11         84.00         10.26        45.00 o
   6   2  11          3.59         34.91        47.35 o
   7   2  11        130.03         72.94        49.93 o
   8   2  11        127.83         90.16        52.11 o
   9   2  11        109.16         56.13        53.68 o
  10   2  11        263.38        301.76        72.77 o
  11   2  11         34.48         36.08        32.42 o
  12   2  11        116.53         97.22        38.06 o
  13   2  11        142.83         72.64        36.47 o
  14   2  11         90.93        171.68        54.06 o
 -15   3  11          8.58         14.10        68.59 o
 -14   3  11         32.37         22.38        64.23 o
 -13   3  11         29.67         30.05        28.68 o
 -12   3  11          2.61        -11.46        24.66 o
 -11   3  11          0.92        -26.90        26.90 o
 -10   3  11         91.30        126.12        32.06 o
  -9   3  11         16.39          2.04        23.63 o
  -8   3  11          2.09        -15.98        17.81 o
  -7   3  11        178.36        172.25        42.47 o
  -6   3  11        126.55        120.80        23.92 o
  -5   3  11         32.94         41.76        18.66 o
  -4   3  11        150.78        170.51        25.16 o
  -3   3  11         54.36         -6.15        32.54 o
  -2   3  11        101.44         94.97        40.14 o
  -1   3  11         36.02         38.02        45.38 o
   0   3  11          0.29        -19.79        31.53 o
   1   3  11          7.16         -0.36        30.37 o
   2   3  11         23.78          7.69        66.67 o
   3   3  11          1.05         -4.36        18.34 o
   4   3  11         57.06         71.85        34.29 o
   5   3  11          0.01         19.91        16.51 o
   6   3  11         61.56         92.62        26.83 o
   7   3  11          0.98        -25.34        25.34 o
   8   3  11         11.41         24.69        46.66 o
   9   3  11        113.61         66.76        53.51 o
  10   3  11        200.38        189.51        47.84 o
  11   3  11          2.84         24.85        30.63 o
  12   3  11         58.20         17.12        31.09 o
  13   3  11        207.49        141.63        43.07 o
 -13   4  11        181.50        351.88        92.31 o
 -12   4  11        174.76        264.12        87.18 o
 -11   4  11          0.08          9.62        57.05 o
 -10   4  11          0.00         82.83        50.04 o
  -9   4  11          0.64          2.86        39.96 o
  -8   4  11        187.74        168.12        43.81 o
  -7   4  11          7.74        -11.84        32.25 o
  -6   4  11          0.70         -6.94        28.96 o
  -5   4  11          8.51         17.78        34.17 o
  -4   4  11          2.42        -28.84        28.84 o
  -3   4  11          0.06        -25.70        31.72 o
  -2   4  11         19.99         24.27        35.19 o
  -1   4  11        233.40        249.01        68.52 o
   0   4  11        109.13        110.10        42.96 o
   1   4  11          1.98        -40.48        40.48 o
   2   4  11         47.54         57.87        53.01 o
   3   4  11        168.06        141.59        57.55 o
   4   4  11         11.92         49.98        52.57 o
   5   4  11          0.95         -8.19        45.75 o
   6   4  11         71.57         83.62        55.36 o
   7   4  11         77.90        124.56        60.30 o
   8   4  11         48.56        -12.46        52.24 o
   9   4  11         10.48         -3.88        53.85 o
  10   4  11         22.02         -2.10        22.68 o
  11   4  11          0.73         12.73        29.81 o
  -9   5  11         61.32        102.49        48.03 o
  -8   5  11         63.52         83.07        55.45 o
  -7   5  11        316.05        389.31        84.91 o
  -6   5  11          1.08         -0.61        32.03 o
  -5   5  11         46.04         54.68        34.70 o
  -4   5  11         21.07         80.49        38.45 o
  -3   5  11          0.66        110.28        64.98 o
  -2   5  11          2.94        -35.38        35.38 o
  -1   5  11         94.38         10.48        44.22 o
   0   5  11         14.05        -19.77        40.25 o
   1   5  11        120.32        101.93        91.03 o
   2   5  11          0.71        -40.31        40.31 o
   3   5  11          5.52        -35.56        43.70 o
   4   5  11          1.86         32.16        49.19 o
   5   5  11         19.23        111.08        58.00 o
   6   5  11          2.92         11.89        52.77 o
   7   5  11         33.58          6.06        85.58 o
   8   5  11         79.11         52.55        87.50 o
  -5   6  11         25.25         55.13        55.77 o
  -4   6  11          2.12          2.33        47.63 o
  -3   6  11         14.08         19.62        49.87 o
  -2   6  11         33.29          3.96        36.99 o
  -1   6  11          9.43         36.87        38.44 o
   0   6  11          1.05         14.73        78.21 o
   1   6  11         93.66         61.70        43.26 o
   2   6  11         15.54        -83.12        87.83 o
 -12   0  12        123.21         88.05        42.15 o
 -11   0  12         40.33         29.77        90.07 o
 -10   0  12         85.28         96.21        41.25 o
  -9   0  12        601.92        688.06        79.08 o
  -8   0  12       1290.62       1341.35       103.52 o
  -7   0  12        124.74        161.38        45.24 o
  -6   0  12        506.68        382.18        61.73 o
  -5   0  12       1272.00       1324.94       146.16 o
  -4   0  12         28.22          3.69        51.93 o
  -3   0  12        179.88        136.43        90.71 o
  -2   0  12        888.73        945.87        97.71 o
  -1   0  12          0.83         24.89        42.31 o
   0   0  12        328.09        394.68        63.85 o
   1   0  12          0.06        -27.09        31.41 o
   2   0  12          0.57          0.94        80.45 o
   3   0  12         17.98         11.80        48.40 o
   4   0  12         68.44         66.14        41.44 o
   5   0  12         79.91        112.83        76.29 o
   6   0  12         29.45         27.57        61.54 o
   7   0  12        301.79        400.60       107.06 o
   8   0  12          2.09         83.34        78.21 o
   9   0  12        724.80        733.95       141.67 o
  10   0  12         57.43          1.28        68.59 o
 -12   1  12         55.13         42.53        25.83 o
 -11   1  12         90.66         82.10        27.95 o
 -10   1  12          6.09        -21.12        21.12 o
  -9   1  12          1.11         16.33        26.35 o
  -8   1  12         53.53         46.87        28.59 o
  -7   1  12          2.24         -6.77        33.87 o
  -6   1  12         38.57         47.90        23.03 o
  -5   1  12         49.47         46.51        24.28 o
  -4   1  12         19.44        -20.49        20.49 o
  -3   1  12         81.32         77.54        32.09 o
  -2   1  12          4.79          3.90        22.67 o
  -1   1  12         45.95         38.13        26.78 o
   0   1  12         86.71         56.27        26.85 o
   1   1  12          0.12        -22.34        22.34 o
   2   1  12          8.17         13.34        26.90 o
   3   1  12          2.71         26.39        26.83 o
   4   1  12         12.29        -11.08        24.94 o
   5   1  12          6.25        -19.56        26.55 o
   6   1  12          3.48         28.23        43.86 o
   7   1  12         43.18        106.78        52.18 o
   8   1  12         13.97        -12.50        44.77 o
   9   1  12         26.65        -40.33        43.58 o
 -11   2  12         42.00         30.01        23.53 o
 -10   2  12        305.19        334.86        36.40 o
  -9   2  12         37.11          7.52        24.15 o
  -8   2  12         42.39         20.58        22.53 o
  -7   2  12        161.65        181.97        31.10 o
  -6   2  12        247.59        249.90        34.45 o
  -5   2  12         48.97         52.49        24.85 o
  -4   2  12         28.80         91.85        35.36 o
  -3   2  12          9.92         48.25        36.24 o
  -2   2  12          8.57         64.28        45.52 o
  -1   2  12        268.97        302.63        53.91 o
   0   2  12        207.85        209.07        47.67 o
   1   2  12          9.37        -28.96        28.96 o
   2   2  12        120.51         81.59        40.36 o
   3   2  12         23.70         17.96        45.53 o
   4   2  12        188.29        248.34        60.24 o
   5   2  12         19.51        -27.40        27.40 o
   6   2  12          0.23        -29.63        30.86 o
   7   2  12         13.11         63.86        53.35 o
   8   2  12          0.23         18.58        51.78 o
  -9   3  12         10.81          5.81        21.82 o
  -8   3  12         39.67         40.11        21.67 o
  -7   3  12         65.58         35.03        37.94 o
  -6   3  12          0.78         -7.11        26.83 o
  -5   3  12         57.14         39.16        41.84 o
  -4   3  12         90.58         55.13        36.61 o
  -3   3  12          4.91        -27.41        27.41 o
  -2   3  12         24.90         -1.75        33.42 o
  -1   3  12          0.92        -23.16        45.92 o
   0   3  12         86.56         90.55        41.99 o
   1   3  12          5.78         -9.52        36.39 o
   2   3  12         36.72         13.16        37.32 o
   3   3  12         16.43         73.56        48.45 o
   4   3  12          1.16        244.16       230.75 o
   5   3  12         32.81         34.93        23.68 o
   6   3  12         20.70          2.69        17.98 o
  -5   4  12          1.56         24.49        43.43 o
  -4   4  12         18.92          1.38        34.64 o
  -3   4  12          1.32         52.75        37.11 o
  -2   4  12        151.27        152.72        51.31 o
  -1   4  12          9.02         16.54        37.14 o
   0   4  12          0.03          3.75        38.50 o
   1   4  12          4.65         39.43        41.43 o
   2   4  12          0.09        -14.17        36.90 o
                                                
