# Supplementary material for: The role of alkyl chain length in the melt and solution crystallization of paliperidone aliphatic prodrugs
Source: IUCrJ. 2024 Jan 1;11(Pt 1):23–33. doi: 10.1107/S2052252523009582 (PMC10833388; doi:10.1107/S2052252523009582)
Supplement: Supplementary file 4 [file m-11-00023-PC12sup4.hkl]

#
# h,k,l, Fc-squared, Fo-squared, sigma(Fo-squared), status flag
#
data_PC12
_shelx_title ' zz_a.res in P2(1)/c'
_shelx_refln_list_code          4
_shelx_F_calc_maximum      294.92
_exptl_crystal_F_000      1312.00
_reflns_d_resolution_high  0.7999

loop_
 _space_group_symop_operation_xyz
 'x, y, z'
 '-x, y+1/2, -z+1/2'
 '-x, -y, -z'
 'x, -y-1/2, z-1/2'

_cell_length_a    31.0287
_cell_length_b     9.9381
_cell_length_c    10.8384
_cell_angle_alpha  90.000
_cell_angle_beta   99.374
_cell_angle_gamma  90.000

_shelx_F_squared_multiplier     1.000

loop_
 _refln_index_h
 _refln_index_k
 _refln_index_l
 _refln_F_squared_calc
 _refln_F_squared_meas
 _refln_F_squared_sigma
 _refln_observed_status
   3   0   0      12018.24       9227.21       225.60 o
   4   0   0       1572.57       1300.67        45.88 o
   5   0   0         20.69         48.99        11.08 o
   6   0   0       3722.34       3402.63        72.19 o
   7   0   0          0.05         63.36        17.30 o
   8   0   0          5.72         81.76        17.03 o
   9   0   0        296.21        336.10        24.26 o
  10   0   0       3069.23       2884.52        71.92 o
  11   0   0        230.17        312.72        24.06 o
  12   0   0         41.00         56.51        15.95 o
  13   0   0       2315.15       2241.58        67.05 o
  14   0   0      23608.66      25595.29      1187.66 o
  15   0   0       9520.84      10043.47       159.59 o
  16   0   0       2888.30       2914.34        67.08 o
  17   0   0        221.70        271.72        34.73 o
  18   0   0         32.09         31.30        14.59 o
  19   0   0        371.10        347.62        33.71 o
  20   0   0        647.62        661.47        41.89 o
  21   0   0       1444.13       1588.32        54.24 o
  22   0   0        197.46        253.49        50.19 o
  23   0   0         17.05         64.12        19.80 o
  24   0   0        563.31        547.85        38.83 o
  25   0   0        228.73        228.65        29.72 o
  26   0   0        832.42        799.82        88.51 o
  27   0   0         90.74         89.05        47.32 o
  28   0   0        402.43        351.43        35.25 o
  29   0   0         40.52         40.66        22.81 o
  30   0   0        425.79        419.17        49.41 o
  31   0   0          1.28         -1.82        22.42 o
  32   0   0        115.70         54.35        25.38 o
  33   0   0          1.07        -22.65        27.47 o
  34   0   0         73.08         48.96        35.51 o
  35   0   0         18.11        101.38        33.54 o
  36   0   0        236.02        288.52        74.56 o
  37   0   0         97.85        118.38        40.28 o
  38   0   0          4.07         61.54        42.81 o
   1   1   0       1319.00       1101.56        18.32 o
   2   1   0       1281.36       1107.26        16.90 o
   3   1   0        172.71        155.56         5.63 o
   4   1   0          5.27         -1.15         4.26 o
   5   1   0       3386.33       3020.15        40.55 o
   6   1   0       2734.60       2468.09        36.54 o
   7   1   0        383.94        329.13        17.15 o
   8   1   0          2.59          1.45         7.30 o
   9   1   0        720.34        663.27        18.93 o
  10   1   0          5.34          0.25         6.59 o
  11   1   0       1647.25       1642.75        37.03 o
  12   1   0        179.30        212.88        15.42 o
  13   1   0        146.34        147.30        15.42 o
  14   1   0         14.19         -3.40        10.29 o
  15   1   0       1264.86       1244.74        37.16 o
  16   1   0       2281.26       2386.65        52.57 o
  17   1   0       1465.30       1468.20        49.78 o
  18   1   0         38.65         33.77        10.35 o
  19   1   0        253.74        289.24        19.69 o
  20   1   0        111.73         87.63        12.96 o
  21   1   0        210.85        171.70        17.40 o
  22   1   0        210.97        209.41        18.17 o
  23   1   0        357.72        366.80        22.92 o
  24   1   0        549.33        553.27        27.93 o
  25   1   0        674.73        680.48        29.95 o
  26   1   0        258.97        264.78        22.69 o
  27   1   0        791.33        773.54        32.43 o
  28   1   0         82.10         94.64        17.93 o
  29   1   0         17.28         18.94        23.60 o
  30   1   0         73.13         28.76        16.60 o
  31   1   0         29.95          6.71        16.44 o
  32   1   0         91.93         74.36        21.87 o
  33   1   0        215.03        203.26        31.11 o
  34   1   0        171.49        205.44        37.56 o
  35   1   0        113.45        101.72        22.16 o
  36   1   0         27.87         12.28        27.86 o
  37   1   0         62.20         51.63        51.64 o
  38   1   0         41.87         21.22        29.75 o
   0   2   0         55.40         64.06        14.32 o
   1   2   0       9352.75       8542.53       106.18 o
   2   2   0       8655.53       7850.49        99.10 o
   3   2   0       3969.61       3593.27        48.18 o
   4   2   0       1341.29       1178.34        25.29 o
   5   2   0       4717.65       4082.31        49.15 o
   6   2   0         68.63         73.47         9.06 o
   7   2   0       2539.36       2326.41        34.76 o
   8   2   0        626.42        636.31        17.52 o
   9   2   0         26.69         20.34         6.96 o
  10   2   0        834.19        815.20        20.71 o
  11   2   0        205.16        188.82        14.60 o
  12   2   0          1.54          4.75         9.21 o
  13   2   0        265.31        227.88        17.48 o
  14   2   0       1027.96        954.62        29.00 o
  15   2   0         21.32         -5.40         9.64 o
  16   2   0        417.45        400.16        22.46 o
  17   2   0        136.85        179.70        19.86 o
  18   2   0       3385.56       3490.11        63.59 o
  19   2   0        404.94        375.93        23.99 o
  20   2   0        183.72        185.76        22.23 o
  21   2   0          5.38         20.06        10.48 o
  22   2   0        287.36        306.50        20.78 o
  23   2   0        203.70        198.29        22.42 o
  24   2   0        865.84        959.34        32.94 o
  25   2   0        422.30        363.30        24.57 o
  26   2   0       1199.68       1268.14        42.56 o
  27   2   0         12.70         26.17        15.33 o
  28   2   0         84.59         55.07        16.86 o
  29   2   0        201.40        238.31        26.61 o
  30   2   0        195.24        214.03        24.35 o
  31   2   0          0.03         29.46        16.79 o
  32   2   0          1.90          9.41        18.56 o
  33   2   0         11.92         -5.09        34.55 o
  34   2   0        157.64        116.25        25.16 o
  35   2   0          8.17        -20.38        20.38 o
  36   2   0         17.77          9.05        20.64 o
  37   2   0          1.04        -14.14        25.22 o
   1   3   0         37.28         47.85         9.08 o
   2   3   0       3647.07       3325.00        53.21 o
   3   3   0       2710.42       2695.57        47.05 o
   4   3   0          2.21          4.64         6.51 o
   5   3   0          0.50          9.35         6.50 o
   6   3   0         27.45         38.53         7.36 o
   7   3   0       2248.25       2105.12        34.09 o
   8   3   0        616.53        601.67        17.67 o
   9   3   0        607.20        563.46        21.33 o
  10   3   0        399.67        377.41        34.54 o
  11   3   0        120.68        105.47        12.92 o
  12   3   0          9.04         -2.12         9.25 o
  13   3   0          6.67          9.38         8.98 o
  14   3   0       3571.24       3782.79        57.97 o
  15   3   0       2529.09       2641.71        47.30 o
  16   3   0       2174.15       2224.58        43.63 o
  17   3   0         91.56         67.87        12.48 o
  18   3   0         82.08         97.04        13.67 o
  19   3   0        193.63        228.91        18.33 o
  20   3   0         49.00         36.86        13.05 o
  21   3   0         54.87         33.63        13.39 o
  22   3   0          0.17          6.66        12.47 o
  23   3   0        135.02        139.83        15.86 o
  24   3   0          5.12         -7.36        10.94 o
  25   3   0         38.82         19.01        16.48 o
  26   3   0         20.90        -12.03        23.85 o
  27   3   0        267.89        270.25        22.80 o
  28   3   0        519.49        492.18        35.12 o
  29   3   0         48.33         24.07        15.69 o
  30   3   0         42.43         59.77        21.13 o
  31   3   0         13.71         39.12        16.51 o
  32   3   0         71.69         27.98        17.40 o
  33   3   0         32.47         46.40        18.69 o
  34   3   0        148.12        141.23        24.11 o
  35   3   0         20.12         37.57        21.54 o
  36   3   0          2.26          4.84        23.94 o
  37   3   0          1.76          5.09        21.62 o
   0   4   0        488.50        651.42        33.61 o
   1   4   0        532.24        547.44        22.30 o
   2   4   0       4685.02       4459.29        71.52 o
   3   4   0        857.40        808.28        26.06 o
   4   4   0        103.03        103.41        11.77 o
   5   4   0          3.95          7.44         8.39 o
   6   4   0        458.43        469.79        20.42 o
   7   4   0        563.22        557.81        19.91 o
   8   4   0       1868.67       1860.62        35.13 o
   9   4   0        496.15        452.41        19.47 o
  10   4   0        979.65        909.51        31.61 o
  11   4   0        493.77        479.65        24.87 o
  12   4   0         36.28         36.54        12.48 o
  13   4   0        867.36        852.21        31.87 o
  14   4   0         33.60         64.80        17.40 o
  15   4   0          0.02        -10.07        10.07 o
  16   4   0        264.64        277.52        20.77 o
  17   4   0       1667.08       1586.27        47.98 o
  18   4   0          7.00         22.36        11.77 o
  19   4   0        132.02        120.82        20.34 o
  20   4   0         23.16         20.13        13.74 o
  21   4   0         63.47         52.67        15.73 o
  22   4   0          3.77        -12.34        12.92 o
  23   4   0         57.52         44.95        18.31 o
  24   4   0         16.94          3.40        11.95 o
  25   4   0          0.02          3.72        13.11 o
  26   4   0        368.91        335.99        23.65 o
  27   4   0        923.07        952.58        39.10 o
  28   4   0          2.65         -8.35        14.41 o
  29   4   0        468.41        466.74        28.51 o
  30   4   0         23.65         24.69        15.72 o
  31   4   0         95.79         75.15        18.83 o
  32   4   0         42.24         35.67        17.23 o
  33   4   0          9.81         18.83        17.51 o
  34   4   0         51.16         20.14        17.38 o
  35   4   0         24.41          5.52        18.50 o
  36   4   0         29.14        -11.87        22.45 o
   1   5   0        258.67        265.86        19.99 o
   2   5   0       1143.02       1181.28        34.82 o
   3   5   0        684.59        758.48        33.31 o
   4   5   0        263.35        270.86        23.62 o
   5   5   0          3.93          6.56         9.30 o
   6   5   0        435.83        431.69        22.35 o
   7   5   0          5.15         -3.36         8.41 o
   8   5   0         24.34          7.87         8.28 o
   9   5   0          7.55          6.53         9.06 o
  10   5   0        169.33        167.59        13.83 o
  11   5   0        583.58        592.09        23.75 o
  12   5   0        285.34        292.45        21.90 o
  13   5   0         25.67         23.83        12.32 o
  14   5   0        124.14        152.11        18.46 o
  15   5   0        120.24        125.28        21.48 o
  16   5   0        209.44        227.50        26.29 o
  17   5   0       2353.42       2336.21        70.13 o
  18   5   0        649.34        674.17        34.12 o
  19   5   0         98.68         98.23        19.02 o
  20   5   0        105.27        100.08        20.45 o
  21   5   0         27.29          4.36        16.47 o
  22   5   0        187.69        197.14        25.10 o
  23   5   0          1.20        -15.58        16.22 o
  24   5   0         74.64         85.46        17.34 o
  25   5   0          2.08          5.70        13.29 o
  26   5   0          7.20         16.21        17.99 o
  27   5   0        251.99        274.65        29.74 o
  28   5   0        182.02        163.19        36.09 o
  29   5   0          0.32         34.20        18.92 o
  30   5   0         98.71         74.23        17.54 o
  31   5   0         69.84        121.05        32.56 o
  32   5   0          0.30        -16.26        33.78 o
  33   5   0          1.66         17.21        20.69 o
  34   5   0         12.15          8.86        16.88 o
  35   5   0          9.90          7.12        28.48 o
   0   6   0        197.52        237.37        29.58 o
   1   6   0         39.22         53.94        14.03 o
   2   6   0       1889.12       1877.27        49.55 o
   3   6   0       1523.75       1618.66        44.28 o
   4   6   0        184.57        206.18        18.25 o
   5   6   0        668.17        694.26        26.86 o
   6   6   0         73.12         81.67        13.56 o
   7   6   0        315.50        318.66        21.07 o
   8   6   0         15.55         16.45        11.97 o
   9   6   0         37.61         39.47        11.23 o
  10   6   0         20.85         15.32        14.30 o
  11   6   0         16.80          8.78        10.24 o
  12   6   0        143.94        173.90        16.36 o
  13   6   0         43.48         47.93        14.48 o
  14   6   0        127.05        132.73        18.34 o
  15   6   0        905.12       1009.27        37.48 o
  16   6   0         49.08         57.67        19.43 o
  17   6   0        892.06        876.76        36.23 o
  18   6   0       2066.21       2092.23        65.24 o
  19   6   0         36.41         39.69        15.70 o
  20   6   0          2.28          9.81        18.88 o
  21   6   0          7.48          8.84        15.64 o
  22   6   0         31.18         49.59        17.84 o
  23   6   0        191.58        199.40        24.36 o
  24   6   0        314.54        327.00        26.04 o
  25   6   0         10.78         20.70        12.28 o
  26   6   0          3.75         12.65        19.61 o
  27   6   0          2.89         11.24        25.72 o
  28   6   0         55.88         24.48        12.85 o
  29   6   0         92.53         47.44        34.24 o
  30   6   0         19.30         -2.72        16.18 o
  31   6   0         88.14         17.97        47.99 o
  32   6   0         54.48         30.82        18.71 o
  33   6   0        184.59        108.56        28.92 o
   1   7   0       1083.46       1086.86        40.69 o
   2   7   0         28.72         11.90        12.29 o
   3   7   0        632.35        596.15        28.08 o
   4   7   0          0.46         -4.82        10.94 o
   5   7   0         47.90         37.51        13.45 o
   6   7   0        255.45        262.22        21.84 o
   7   7   0         16.49         23.27        11.89 o
   8   7   0        207.55        264.29        19.73 o
   9   7   0         36.84         52.68        14.92 o
  10   7   0         15.04         11.63        11.24 o
  11   7   0        353.37        345.01        23.84 o
  12   7   0        815.88        823.44        31.24 o
  13   7   0        546.39        591.82        27.40 o
  14   7   0         12.33         23.44        14.13 o
  15   7   0          8.16         29.28        23.20 o
  16   7   0        409.11        387.02        26.90 o
  17   7   0       1856.29       1822.90        51.82 o
  18   7   0          0.35         11.95        15.56 o
  19   7   0         12.00         17.48        15.01 o
  20   7   0         43.39         28.49        13.62 o
  21   7   0          5.10         35.21        18.10 o
  22   7   0          9.31        -17.33        17.33 o
  23   7   0         28.90         -9.55        23.34 o
  24   7   0         45.01         15.53        24.73 o
  25   7   0         40.15        103.68        29.44 o
  26   7   0        220.29        172.12        35.22 o
  27   7   0        123.31         63.02        31.39 o
  28   7   0         35.81         15.82        32.42 o
  29   7   0        150.08        186.88        37.39 o
  30   7   0          6.05         54.85        45.88 o
  31   7   0         31.73        110.78        45.88 o
   0   8   0        633.26        569.54        46.89 o
   1   8   0          5.64         15.56        14.98 o
   2   8   0        568.94        606.08        30.27 o
   3   8   0         28.70         27.45        14.09 o
   4   8   0         59.93         70.90        15.74 o
   5   8   0          1.85         15.57        14.46 o
   6   8   0         74.94         55.43        14.56 o
   7   8   0         10.94         18.47        12.68 o
   8   8   0          3.00         13.69        22.19 o
   9   8   0          6.11          0.76        13.27 o
  10   8   0          3.07         10.83        20.10 o
  11   8   0         54.77         16.54        19.13 o
  12   8   0         22.41         11.90        15.87 o
  13   8   0         72.17        113.98        20.54 o
  14   8   0        240.75        265.37        24.54 o
  15   8   0        873.55        883.33        39.19 o
  16   8   0        591.72        534.02        46.90 o
  17   8   0        850.41        879.11        69.57 o
  18   8   0        115.92        106.36        24.95 o
  19   8   0        241.74        181.62        32.95 o
  20   8   0         49.26         31.11        25.79 o
  21   8   0         24.14         27.85        25.84 o
  22   8   0         38.24         18.25        26.35 o
  23   8   0          0.45         -1.98        31.62 o
  24   8   0         46.52         63.59        42.93 o
  25   8   0          1.28         12.34        29.23 o
  26   8   0         65.89         45.11        33.41 o
  27   8   0         37.47        -25.67        25.67 o
  28   8   0          0.74        -47.24        49.71 o
  29   8   0         10.22        -21.71        31.59 o
   1   9   0        366.82        408.71        29.60 o
   2   9   0         11.08          9.89        14.56 o
   3   9   0         15.66         15.93        15.43 o
   4   9   0        136.96        146.27        24.00 o
   5   9   0        133.33        102.50        22.13 o
   6   9   0        269.37        340.87        32.33 o
   7   9   0          3.50        -19.15        19.66 o
   8   9   0          8.82         16.56        17.69 o
   9   9   0        381.14        404.70        30.25 o
  10   9   0        105.27        112.63        18.87 o
  11   9   0         17.61          7.67        19.86 o
  12   9   0          0.00         30.39        23.88 o
  13   9   0        185.40        186.28        19.44 o
  14   9   0        548.71        532.80        28.29 o
  15   9   0          3.66         -5.33        14.21 o
  16   9   0         67.75         97.67        38.34 o
  17   9   0        266.35        233.77        42.06 o
  18   9   0         69.16         75.98        30.13 o
  19   9   0          7.12        -26.97        26.97 o
  20   9   0        113.29         84.81        29.84 o
  21   9   0         49.94         23.88        28.83 o
  22   9   0        207.95        231.28        40.96 o
  23   9   0          4.61        -26.54        26.54 o
  24   9   0          0.50         10.26        54.15 o
  25   9   0          8.27        -22.81        28.89 o
  26   9   0          2.00         28.56        31.66 o
   0  10   0         54.82        116.24        53.53 o
   1  10   0        238.95        227.59        35.68 o
   2  10   0        418.00        391.95        45.70 o
   3  10   0          1.75          3.43        15.11 o
   4  10   0        209.12        229.05        29.47 o
   5  10   0        366.31        370.40        32.67 o
   6  10   0        199.78        233.23        27.29 o
   7  10   0          3.31          7.10        21.24 o
   8  10   0         32.08         41.60        17.12 o
   9  10   0         18.21         43.54        31.58 o
  10  10   0         48.23          3.91        22.48 o
  11  10   0        436.50        404.90        52.69 o
  12  10   0          3.19         31.36        19.63 o
  13  10   0        623.57        573.39        43.95 o
  14  10   0         19.40          2.06        19.15 o
  15  10   0        317.04        278.19        42.59 o
  16  10   0          1.66        -27.81        27.81 o
  17  10   0         24.01        -34.16        48.43 o
  18  10   0         23.31         38.57        31.93 o
  19  10   0         69.16         26.53        54.38 o
  20  10   0          0.03        -35.21        35.21 o
  21  10   0          2.23         57.25        36.15 o
  22  10   0          2.64         13.70        29.16 o
   1  11   0          5.29         62.84        24.93 o
   2  11   0         39.63         68.57        37.31 o
   3  11   0          6.11        -28.15        28.15 o
   4  11   0        414.86        436.55        44.77 o
   5  11   0        104.83        148.85        36.98 o
   6  11   0          1.31        -21.30        21.30 o
   7  11   0         39.02         19.32        26.21 o
   8  11   0         65.72         61.92        39.84 o
   9  11   0         59.96        100.05        39.81 o
  10  11   0        162.85         63.57        47.79 o
  11  11   0         65.99        116.82        34.05 o
  12  11   0          0.02        -41.68        41.68 o
  13  11   0          4.56         18.82        28.83 o
  14  11   0          5.19        -22.30        25.98 o
  15  11   0         68.20         35.18        65.77 o
  16  11   0         95.90          9.45        73.03 o
  17  11   0         20.63        -21.71        50.86 o
   0  12   0         87.46         82.26        59.27 o
   1  12   0         21.29         48.44        39.74 o
   2  12   0        131.94        128.37        33.44 o
   3  12   0         23.09         39.96        26.60 o
   4  12   0          0.02          1.37        54.75 o
   5  12   0        166.51        120.63        33.00 o
   6  12   0         68.90         -5.70        39.18 o
   7  12   0          0.86         -1.31        26.12 o
   8  12   0          0.19        -19.32        28.39 o
   9  12   0         44.13         27.12        51.47 o
 -38   1   1          8.51         27.49        23.81 o
 -37   1   1          3.81         20.29        26.71 o
 -36   1   1          0.89         33.61        36.86 o
 -35   1   1          9.02         45.57        32.99 o
 -34   1   1         38.02          8.96        17.88 o
 -33   1   1         33.98         64.78        20.96 o
 -32   1   1        208.45        219.83        24.04 o
 -31   1   1        604.37        617.07        34.37 o
 -30   1   1        290.95        265.03        27.34 o
 -29   1   1        210.15        180.78        20.02 o
 -28   1   1        173.09        173.52        19.00 o
 -27   1   1        410.75        389.30        24.47 o
 -26   1   1        190.63        188.66        18.63 o
 -25   1   1        191.92        192.75        20.37 o
 -24   1   1         94.49         75.90        16.00 o
 -23   1   1        103.40         83.33        15.58 o
 -22   1   1        248.47        212.97        20.18 o
 -21   1   1         30.30         44.86        12.27 o
 -20   1   1        191.81        201.43        23.73 o
 -19   1   1        563.65        673.55        48.10 o
 -18   1   1       3046.69       3294.84        64.32 o
 -17   1   1         78.19         86.28        15.08 o
 -16   1   1       3449.87       3672.56        65.85 o
 -15   1   1       7842.20       8384.29       118.43 o
 -14   1   1        798.38        877.36        35.76 o
 -13   1   1       1570.20       1562.37        46.74 o
 -12   1   1         37.78         41.36         9.33 o
 -11   1   1       1285.21       1246.20        28.44 o
 -10   1   1        109.00        128.95        11.80 o
  -9   1   1        286.73        274.13        14.68 o
  -8   1   1       1259.57       1265.77        27.24 o
  -7   1   1        847.29        844.89        25.17 o
  -6   1   1        489.30        479.21        20.86 o
  -5   1   1       2245.67       1992.51        89.05 o
  -4   1   1         13.21         -6.47        14.53 o
  -3   1   1        733.45        664.62        26.17 o
  -2   1   1         27.92         20.83         4.78 o
  -1   1   1       1782.47       1579.76        27.08 o
   0   1   1        675.96        623.80        14.88 o
   1   1   1       3010.82       2737.48        35.23 o
   2   1   1        858.03        643.37        13.11 o
   3   1   1        169.70        148.75         7.02 o
   4   1   1          7.57         23.51         5.35 o
   5   1   1       1027.53        999.66        16.32 o
   6   1   1       3136.19       2968.84        36.82 o
   7   1   1         21.34         11.87         6.25 o
   8   1   1       2196.17       2078.98        35.78 o
   9   1   1        257.24        284.32        12.41 o
  10   1   1          2.82          1.77         5.87 o
  11   1   1        154.81        166.23        11.16 o
  12   1   1         11.58         27.14         8.92 o
  13   1   1       3337.24       3525.83        54.07 o
  14   1   1       9546.49       9976.92       125.99 o
  15   1   1       3481.80       3691.53        56.80 o
  16   1   1        379.70        399.83        23.13 o
  17   1   1        649.52        658.33        24.24 o
  18   1   1        377.59        428.74        21.90 o
  19   1   1         36.84         55.30        12.44 o
  20   1   1        720.60        744.41        27.97 o
  21   1   1        397.08        419.85        24.44 o
  22   1   1         58.93         35.88        15.84 o
  23   1   1        483.34        448.73        26.86 o
  24   1   1         15.04         21.00        14.21 o
  25   1   1        153.09        195.14        21.62 o
  26   1   1         33.69         13.04        16.21 o
  27   1   1        185.55        165.94        21.79 o
  28   1   1         97.87         65.13        17.81 o
  29   1   1         96.71         25.75        20.06 o
  30   1   1         35.21         79.41        19.21 o
  31   1   1          9.56        -10.90        17.74 o
  32   1   1         24.55         50.60        25.44 o
  33   1   1         49.13         98.48        25.16 o
  34   1   1         24.06         63.01        28.89 o
  35   1   1        154.64        163.15        29.97 o
  36   1   1         98.74        128.81        30.87 o
  37   1   1          7.80         11.27        34.50 o
 -38   2   1          8.85          4.64        23.66 o
 -37   2   1        144.27        184.29        28.86 o
 -36   2   1          5.49        -23.42        23.42 o
 -35   2   1         57.69        119.45        22.46 o
 -34   2   1          6.52         -0.40        25.73 o
 -33   2   1          3.86         25.20        16.69 o
 -32   2   1        143.86        119.48        22.84 o
 -31   2   1         96.35         91.71        21.72 o
 -30   2   1        344.37        326.25        27.23 o
 -29   2   1        160.79        184.07        21.35 o
 -28   2   1        169.09        142.04        22.89 o
 -27   2   1        480.57        416.37        31.62 o
 -26   2   1        109.13         86.09        35.77 o
 -25   2   1         94.75        108.43        19.01 o
 -24   2   1          8.19        -13.90        13.90 o
 -23   2   1          2.61         -0.76        13.75 o
 -22   2   1         21.19         10.34        12.85 o
 -21   2   1         81.43         81.44        15.92 o
 -20   2   1       1262.66       1276.14        39.03 o
 -19   2   1        293.11        323.05        22.01 o
 -18   2   1        142.92        166.66        17.38 o
 -17   2   1        476.93        484.31        25.74 o
 -16   2   1       1177.82       1159.77        32.70 o
 -15   2   1        339.06        305.13        30.12 o
 -14   2   1        868.13        896.01        38.06 o
 -13   2   1        260.31        279.78        16.01 o
 -12   2   1          2.29          2.79         8.07 o
 -11   2   1         92.53         99.12        12.03 o
 -10   2   1        907.51        903.15        23.35 o
  -9   2   1       1129.26       1031.59        24.22 o
  -8   2   1        641.92        629.53        21.69 o
  -7   2   1        743.35        691.44        46.46 o
  -6   2   1        340.21        307.04        19.92 o
  -5   2   1       5421.24       5132.24       118.15 o
  -4   2   1         97.03         83.53        19.44 o
  -3   2   1      10020.58       9322.22       208.01 o
  -2   2   1       1667.50       1425.98        37.43 o
  -1   2   1      44402.23      39191.36       638.03 o
   0   2   1      44058.70      38555.96       885.49 o
   2   2   1      44639.12      39198.50       625.45 o
   3   2   1      42694.49      35738.07      1559.92 o
   4   2   1       1702.14       1465.22        28.41 o
   5   2   1          1.55         -7.34         7.34 o
   6   2   1        632.53        612.23        18.99 o
   7   2   1        102.97         94.84         6.68 o
   8   2   1        506.37        471.50        13.99 o
   9   2   1       2521.01       2361.71        33.92 o
  10   2   1          2.15          0.30         6.08 o
  11   2   1       6696.47       6626.82        96.15 o
  12   2   1          0.02          6.25         8.00 o
  13   2   1       7715.17       7667.80        85.61 o
  14   2   1       3374.55       3538.19        63.78 o
  15   2   1        941.75        974.04        59.33 o
  16   2   1        973.26        989.54        44.12 o
  17   2   1        382.23        389.79        20.83 o
  18   2   1        205.39        229.87        20.92 o
  19   2   1        556.05        591.90        27.17 o
  20   2   1        386.92        351.49        22.16 o
  21   2   1         17.84         10.32        11.63 o
  22   2   1         43.44         48.75        13.94 o
  23   2   1          4.61        -10.43        12.38 o
  24   2   1         21.17         14.16        16.55 o
  25   2   1         21.69         86.21        17.06 o
  26   2   1         42.06         13.76        20.69 o
  27   2   1         62.00         56.04        17.67 o
  28   2   1         65.27         52.13        17.62 o
  29   2   1        112.95        127.81        24.25 o
  30   2   1        202.40        178.39        34.92 o
  31   2   1        219.42        225.50        25.96 o
  32   2   1        113.81         93.14        22.00 o
  33   2   1          0.71        -23.05        24.41 o
  34   2   1         42.34          2.74        33.46 o
  35   2   1         89.30         97.72        28.62 o
  36   2   1         18.35          4.17        45.48 o
  37   2   1         22.49         18.97        27.24 o
 -37   3   1          7.80        -16.65        17.07 o
 -36   3   1          0.03        -12.57        20.40 o
 -35   3   1         29.52         30.79        17.03 o
 -34   3   1         21.82        -15.84        15.84 o
 -33   3   1         16.76         36.91        16.72 o
 -32   3   1        289.49        259.67        26.05 o
 -31   3   1        344.73        304.45        26.16 o
 -30   3   1         42.49         12.21        14.59 o
 -29   3   1         44.00         49.31        20.69 o
 -28   3   1         79.40         54.13        19.69 o
 -27   3   1         55.34         43.35        16.09 o
 -26   3   1        385.90        354.09        27.29 o
 -25   3   1       1395.44       1405.04        51.33 o
 -24   3   1        183.65        185.78        20.60 o
 -23   3   1        338.09        408.23        28.59 o
 -22   3   1        143.41        119.55        17.41 o
 -21   3   1         33.19         29.21        12.92 o
 -20   3   1         73.59         62.05        14.60 o
 -19   3   1        260.86        289.86        20.03 o
 -18   3   1         33.45          9.64        16.17 o
 -17   3   1          1.05          6.22         9.34 o
 -16   3   1       1477.42       1421.29        34.73 o
 -15   3   1        654.19        590.89        25.07 o
 -14   3   1       1538.67       1558.80        34.77 o
 -13   3   1        440.93        426.45        22.87 o
 -12   3   1          0.39         -9.72         9.72 o
 -11   3   1         24.12         27.96        10.42 o
 -10   3   1          0.25         10.26         9.12 o
  -9   3   1        873.76        968.82        26.01 o
  -8   3   1         56.03         63.71        10.15 o
  -7   3   1         49.33         33.35        16.14 o
  -6   3   1       1045.98        973.67        50.23 o
  -5   3   1        686.61        691.47        28.36 o
  -4   3   1       7039.15       6747.22       112.24 o
  -3   3   1       4282.39       3932.74        74.43 o
  -2   3   1        190.32        184.64        16.84 o
  -1   3   1       6821.32       6334.28        90.89 o
   0   3   1       8900.36       8101.83       110.33 o
   1   3   1        575.48        524.85        19.91 o
   2   3   1       2149.36       1793.72        37.16 o
   3   3   1       1069.44       1019.02        30.02 o
   4   3   1        183.77        172.81        11.66 o
   5   3   1       2529.19       2341.01        37.19 o
   6   3   1        752.01        755.54        18.20 o
   7   3   1        125.44        131.90        14.34 o
   8   3   1        309.64        360.36        21.89 o
   9   3   1        142.41        148.58        14.29 o
  10   3   1        478.21        477.58        16.25 o
  11   3   1        695.75        721.14        17.20 o
  12   3   1         40.25         48.67         6.98 o
  13   3   1       1873.81       1892.43        29.82 o
  14   3   1       2125.58       2165.37        33.25 o
  15   3   1        192.43        217.10        16.77 o
  16   3   1        197.51        212.36        15.81 o
  17   3   1        135.20        136.22        14.25 o
  18   3   1       2426.93       2379.12        46.74 o
  19   3   1        117.97        144.71        16.83 o
  20   3   1        230.39        236.83        18.77 o
  21   3   1        968.42        949.81        31.90 o
  22   3   1         25.80         18.98        13.86 o
  23   3   1          2.30         -0.40        12.72 o
  24   3   1         96.15         78.10        16.70 o
  25   3   1         13.64         14.44        14.25 o
  26   3   1        327.14        359.05        29.91 o
  27   3   1         16.67         13.47        17.97 o
  28   3   1        187.74        178.82        29.58 o
  29   3   1        117.20        111.35        20.75 o
  30   3   1        188.58        185.49        24.12 o
  31   3   1         40.91         12.51        21.02 o
  32   3   1         13.10         -4.73        18.98 o
  33   3   1         64.98         80.18        21.31 o
  34   3   1          0.05        -25.99        25.99 o
  35   3   1         81.44         63.22        22.27 o
  36   3   1         24.09          8.53        27.16 o
 -36   4   1         24.66         -0.83        17.06 o
 -35   4   1         28.26         43.39        29.64 o
 -34   4   1          3.04        -12.22        16.19 o
 -33   4   1          1.66         13.43        15.31 o
 -32   4   1         61.09         39.92        20.92 o
 -31   4   1         56.09         65.15        22.12 o
 -30   4   1        164.57        145.14        18.78 o
 -29   4   1         12.05          8.87        30.44 o
 -28   4   1         82.79        103.02        19.49 o
 -27   4   1        752.02        803.23        43.93 o
 -26   4   1         23.37         18.72        21.63 o
 -25   4   1         58.07         26.91        16.14 o
 -24   4   1          0.00         22.96        14.19 o
 -23   4   1         49.00         86.77        17.08 o
 -22   4   1         24.68         19.17        13.31 o
 -21   4   1        394.40        374.62        25.64 o
 -20   4   1         77.83        104.81        18.53 o
 -19   4   1        481.97        451.56        29.16 o
 -18   4   1         60.62         69.47        16.15 o
 -17   4   1         29.69         20.88        13.06 o
 -16   4   1       1593.25       1662.60        45.63 o
 -15   4   1       1334.95       1233.98        54.08 o
 -14   4   1       1036.08        868.01        31.83 o
 -13   4   1       4273.88       4343.00        78.04 o
 -12   4   1         11.23         -9.37         9.37 o
 -11   4   1       2121.47       2017.59        42.62 o
 -10   4   1         38.79         16.86        10.51 o
  -9   4   1         63.78         47.24        11.91 o
  -8   4   1         64.46         94.10        17.52 o
  -7   4   1        256.46        270.51        24.09 o
  -6   4   1        204.70        192.88        21.11 o
  -5   4   1       1679.54       1633.20        48.05 o
  -4   4   1        700.61        735.64        33.72 o
  -3   4   1        910.80        964.87        36.68 o
  -2   4   1        700.82        659.14        30.93 o
  -1   4   1        370.00        376.11        21.59 o
   0   4   1       1664.44       1638.58        39.90 o
   1   4   1       1105.00       1130.03        26.67 o
   2   4   1        371.20        441.49        17.64 o
   3   4   1       3250.46       3161.89        50.07 o
   4   4   1       3499.28       3514.20        53.69 o
   5   4   1        982.23        989.19        23.35 o
   6   4   1        652.55        614.67        17.48 o
   7   4   1        738.43        740.13        18.15 o
   8   4   1       1740.29       1759.05        51.08 o
   9   4   1        451.42        456.07        14.52 o
  10   4   1        289.28        280.50        23.53 o
  11   4   1        305.32        362.14        23.26 o
  12   4   1        949.09        934.53        32.88 o
  13   4   1       1821.10       1912.56        36.89 o
  14   4   1        367.28        406.80        18.06 o
  15   4   1        883.04        947.57        20.76 o
  16   4   1         39.99         41.51         9.60 o
  17   4   1        119.20        106.52        10.99 o
  18   4   1        625.59        581.07        33.45 o
  19   4   1         49.09         44.00        15.32 o
  20   4   1        697.53        707.03        24.56 o
  21   4   1        229.16        238.38        17.38 o
  22   4   1        197.47        225.35        17.60 o
  23   4   1         12.13         31.08        11.69 o
  24   4   1        375.09        395.70        34.97 o
  25   4   1        467.38        469.54        26.28 o
  26   4   1        191.40        203.52        21.36 o
  27   4   1        100.78        104.71        18.09 o
  28   4   1         54.27         33.17        17.21 o
  29   4   1        165.82        111.15        26.18 o
  30   4   1         45.54         31.24        19.90 o
  31   4   1         45.95         59.30        21.16 o
  32   4   1          7.89          0.49        23.05 o
  33   4   1         50.02         69.92        24.50 o
  34   4   1         11.69        -15.17        15.17 o
  35   4   1        200.32        226.85        37.44 o
 -35   5   1         17.54          9.44        32.45 o
 -34   5   1          1.04        -22.77        22.77 o
 -33   5   1          0.26         10.03        14.81 o
 -32   5   1          9.36         -7.19        15.61 o
 -31   5   1          0.79          2.70        16.34 o
 -30   5   1         25.18         15.06        15.19 o
 -29   5   1         49.00         43.83        21.22 o
 -28   5   1         66.77         69.38        22.90 o
 -27   5   1        606.78        564.16        49.94 o
 -26   5   1        100.71        133.78        42.71 o
 -25   5   1          0.17          3.91        18.69 o
 -24   5   1          5.12         19.57        17.78 o
 -23   5   1        219.03        215.01        29.51 o
 -22   5   1        269.22        293.49        27.29 o
 -21   5   1         84.51        106.21        19.85 o
 -20   5   1        628.64        601.70        33.93 o
 -19   5   1         76.59         73.21        17.96 o
 -18   5   1       2093.27       2153.54        56.96 o
 -17   5   1        458.28        474.18        29.26 o
 -16   5   1        256.93        288.22        26.67 o
 -15   5   1        930.38        900.94        35.68 o
 -14   5   1       1759.47       1698.70        61.48 o
 -13   5   1       1134.23       1168.60        41.33 o
 -12   5   1       1208.95       1293.73        36.51 o
 -11   5   1         88.46         67.51        18.53 o
 -10   5   1        118.75        172.18        16.69 o
  -9   5   1        351.50        352.15        22.72 o
  -8   5   1        281.50        286.77        26.78 o
  -7   5   1        199.86        189.64        24.07 o
  -6   5   1       1016.61       1037.89        41.86 o
  -5   5   1         68.98         79.68        18.35 o
  -4   5   1       1649.86       1671.04        52.43 o
  -3   5   1        307.87        382.38        28.85 o
  -2   5   1        845.44        894.53        38.46 o
  -1   5   1       1537.66       1531.63        42.85 o
   0   5   1        156.57        154.96        19.87 o
   1   5   1        306.52        378.00        20.18 o
   2   5   1          0.04          4.37         8.93 o
   3   5   1        260.84        242.89        17.06 o
   4   5   1        140.76        127.20        13.46 o
   5   5   1         60.43         60.71        10.66 o
   6   5   1        418.15        446.60        18.05 o
   7   5   1         14.13         32.70         8.27 o
   8   5   1        741.16        729.10        31.18 o
   9   5   1        523.96        576.33        17.02 o
  10   5   1          7.76         -2.47        10.31 o
  11   5   1        100.36        123.67        12.18 o
  12   5   1         94.51        149.78        21.63 o
  13   5   1         49.72         57.60        20.75 o
  14   5   1        344.48        364.99        34.10 o
  15   5   1        839.35        898.31        38.80 o
  16   5   1         65.03         94.64        24.38 o
  17   5   1         34.18         39.24        21.34 o
  18   5   1        827.40        908.46        68.13 o
  19   5   1        824.44        860.13        40.95 o
  20   5   1        352.94        370.32        16.70 o
  21   5   1        321.22        311.72        20.53 o
  22   5   1         34.33         30.01        10.20 o
  23   5   1        269.33        289.84        19.75 o
  24   5   1         67.63         80.90        13.41 o
  25   5   1        180.36        246.77        22.29 o
  26   5   1        512.88        533.85        48.12 o
  27   5   1        288.54        316.49        22.57 o
  28   5   1         38.39         45.18        29.05 o
  29   5   1        516.61        599.12        46.58 o
  30   5   1         34.72         82.94        34.88 o
  31   5   1        153.05         71.05        27.17 o
  32   5   1          2.92         26.24        16.95 o
  33   5   1          3.89          9.88        15.02 o
  34   5   1         38.19         38.87        45.39 o
 -33   6   1         31.85         21.72        26.87 o
 -32   6   1          1.96         -5.24        16.07 o
 -31   6   1          8.62        -17.23        37.74 o
 -30   6   1         22.00         -9.33        19.46 o
 -29   6   1          8.18         27.38        20.86 o
 -28   6   1         88.69         69.17        24.03 o
 -27   6   1        556.87        503.45        47.89 o
 -26   6   1        658.30        657.08        75.01 o
 -25   6   1          2.62        -27.19        27.19 o
 -24   6   1        613.18        579.31        47.83 o
 -23   6   1        120.27        119.35        28.09 o
 -22   6   1          2.88        -19.20        19.20 o
 -21   6   1         39.28         16.66        22.13 o
 -20   6   1        290.16        260.70        26.85 o
 -19   6   1        692.91        700.34        39.85 o
 -18   6   1        387.95        438.48        31.56 o
 -17   6   1       1691.72       1752.66        52.70 o
 -16   6   1          2.06         23.71        15.50 o
 -15   6   1        408.87        453.75        31.25 o
 -14   6   1        377.46        471.88        45.70 o
 -13   6   1        331.46        331.99        31.95 o
 -12   6   1         61.88         59.90        14.45 o
 -11   6   1          6.20         10.99        11.44 o
 -10   6   1         43.37         49.70        13.46 o
  -9   6   1        205.20        218.52        22.62 o
  -8   6   1          3.94          7.16        12.06 o
  -7   6   1         15.79          3.85        14.00 o
  -6   6   1        643.51        708.08        38.21 o
  -5   6   1        752.18        691.47        37.23 o
  -4   6   1       1481.23       1715.98        78.21 o
  -3   6   1       3209.19       3186.74        83.37 o
  -2   6   1        171.15        158.02        22.92 o
  -1   6   1        393.83        403.46        28.21 o
   0   6   1        507.59        478.24        32.72 o
   1   6   1        104.79         65.96        15.41 o
   2   6   1       2232.46       2587.14        65.88 o
   3   6   1        466.60        377.29        21.13 o
   4   6   1        147.70        188.95        16.29 o
   5   6   1        359.00        332.18        19.77 o
   6   6   1         75.40         77.96        11.27 o
   7   6   1        368.92        357.35        18.33 o
   8   6   1         87.01        102.51        11.64 o
   9   6   1        786.68        778.09        26.05 o
  10   6   1        321.09        353.34        36.77 o
  11   6   1        382.78        370.29        30.81 o
  12   6   1        217.63        199.90        24.79 o
  13   6   1         50.01         37.75        16.64 o
  14   6   1        285.15        274.14        27.76 o
  15   6   1         10.28          0.36        17.00 o
  16   6   1         43.85         37.16        24.33 o
  17   6   1        236.21        244.43        34.66 o
  18   6   1          0.47        -18.91        20.76 o
  19   6   1        328.60        323.41        39.29 o
  20   6   1         79.54         20.65        35.94 o
  21   6   1         45.14         78.40        26.75 o
  22   6   1          0.23          2.17        23.68 o
  23   6   1        241.26        167.45        34.08 o
  24   6   1        321.13        300.43        41.57 o
  25   6   1        330.70        370.30        44.65 o
  26   6   1       1053.55       1109.43       119.70 o
  27   6   1         48.58         51.37        37.82 o
  28   6   1         53.50         29.73        29.71 o
  29   6   1         10.78        -21.82        27.97 o
  30   6   1          0.32         49.01        40.45 o
  31   6   1         29.27        -29.72        29.72 o
  32   6   1         28.10         45.48        45.50 o
 -31   7   1        315.61        255.71        42.16 o
 -30   7   1        267.45        284.09        53.81 o
 -29   7   1          0.14         19.53        29.36 o
 -28   7   1        229.74        178.56        37.58 o
 -27   7   1        162.19        162.56        32.73 o
 -26   7   1          8.68        -13.51        26.16 o
 -25   7   1         49.46         40.26        17.77 o
 -24   7   1        378.59        370.28        32.10 o
 -23   7   1        444.84        480.13        43.35 o
 -22   7   1         23.53         17.38        18.99 o
 -21   7   1        249.40        309.13        30.73 o
 -20   7   1        505.23        576.86        46.56 o
 -19   7   1         60.68         46.51        18.63 o
 -18   7   1        135.42        143.53        33.27 o
 -17   7   1        441.88        440.55        32.88 o
 -16   7   1        754.01        838.00        41.86 o
 -15   7   1         32.27         18.78        16.77 o
 -14   7   1         63.49         58.76        16.17 o
 -13   7   1        261.30        271.07        23.80 o
 -12   7   1         42.12         49.06        15.66 o
 -11   7   1          8.98        -12.36        12.36 o
 -10   7   1         21.77         38.29        17.67 o
  -9   7   1        299.02        314.39        36.19 o
  -8   7   1        303.16        282.12        26.82 o
  -7   7   1          7.11         29.14        15.32 o
  -6   7   1         50.07         32.05        19.81 o
  -5   7   1        143.79        174.36        26.06 o
  -4   7   1        177.65        204.86        27.40 o
  -3   7   1        134.13        115.70        22.10 o
  -2   7   1        730.24        774.86        36.51 o
  -1   7   1        293.40        284.50        26.20 o
   0   7   1        267.95        361.54        36.41 o
   1   7   1       1634.51       1591.35        50.84 o
   2   7   1        932.68       1015.07        41.23 o
   3   7   1         23.77          2.06        15.89 o
   4   7   1        140.00        109.64        19.80 o
   5   7   1        130.52        158.12        21.40 o
   6   7   1         27.33         18.03        14.79 o
   7   7   1          6.21          6.73        13.30 o
   8   7   1         63.99         65.18        18.57 o
   9   7   1        287.00        295.45        23.69 o
  10   7   1        127.46        120.28        19.95 o
  11   7   1          0.69          0.02        11.10 o
  12   7   1          0.42          5.72        16.62 o
  13   7   1         87.56         82.47        21.82 o
  14   7   1        318.29        307.89        31.07 o
  15   7   1        589.15        596.15        64.05 o
  16   7   1       2521.20       2586.72       152.91 o
  17   7   1        221.11        194.24        44.23 o
  18   7   1          8.12         29.81        26.80 o
  19   7   1        214.25        195.35        34.35 o
  20   7   1        357.87        372.93        43.35 o
  21   7   1         19.73         36.23        25.87 o
  22   7   1          1.47         -6.70        31.97 o
  23   7   1         35.56          5.16        28.10 o
  24   7   1          5.76         58.76        64.56 o
  25   7   1         21.30          2.96        41.62 o
  26   7   1         18.85         34.33        30.17 o
  27   7   1          8.84        -12.72        25.86 o
  28   7   1         14.66          6.57        64.62 o
  29   7   1          1.93        -31.82        31.82 o
  30   7   1         73.52        -38.91        38.91 o
  31   7   1         10.68          7.21        41.00 o
 -29   8   1          2.28        -11.78        11.78 o
 -28   8   1        100.97         32.02        28.62 o
 -27   8   1        121.19        139.25        32.57 o
 -26   8   1          1.74        -16.45        16.45 o
 -25   8   1         34.47         23.05        14.80 o
 -24   8   1          0.05        -21.71        21.71 o
 -23   8   1          2.06         43.86        58.03 o
 -22   8   1         10.66          1.17        17.99 o
 -21   8   1          2.58         12.39        20.58 o
 -20   8   1          2.43        -15.84        15.84 o
 -19   8   1         20.61          5.79        16.65 o
 -18   8   1        538.77        563.57        36.27 o
 -17   8   1        263.21        278.96        28.29 o
 -16   8   1       1828.96       2006.85        67.02 o
 -15   8   1          0.50          0.89        16.03 o
 -14   8   1        342.36        331.49        42.92 o
 -13   8   1        124.78        121.94        21.86 o
 -12   8   1          0.91         -0.72        14.01 o
 -11   8   1          8.60         36.54        20.74 o
 -10   8   1        104.24        155.07        21.58 o
  -9   8   1          0.01         -9.61        30.02 o
  -8   8   1        301.22        277.81        30.35 o
  -7   8   1         36.23         27.37        17.74 o
  -6   8   1         20.21         25.57        18.19 o
  -5   8   1         29.01         48.88        20.34 o
  -4   8   1        135.02        118.12        22.55 o
  -3   8   1         54.01         76.18        24.61 o
  -2   8   1          0.04          7.83        15.46 o
  -1   8   1        337.34        344.09        30.77 o
   0   8   1        303.25        372.74        33.63 o
   1   8   1        126.03        183.44        27.40 o
   2   8   1        216.62        285.49        30.05 o
   3   8   1        104.29        120.11        31.68 o
   4   8   1         69.21         29.08        18.62 o
   5   8   1         57.10         79.85        21.32 o
   6   8   1         16.24         16.45        21.00 o
   7   8   1        115.93        112.43        19.60 o
   8   8   1        335.69        342.58        27.81 o
   9   8   1          0.88        -12.98        12.98 o
  10   8   1        236.00        248.02        24.42 o
  11   8   1          0.51        -13.46        13.46 o
  12   8   1        532.82        578.62        32.36 o
  13   8   1        588.66        594.96        55.95 o
  14   8   1          2.93          2.12        24.04 o
  15   8   1        941.44        934.68        62.94 o
  16   8   1        850.45        823.89        66.97 o
  17   8   1          2.83        -24.87        24.87 o
  18   8   1         66.14        105.90        41.55 o
  19   8   1         67.97         69.35        30.40 o
  20   8   1        323.61        234.45        63.91 o
  21   8   1         14.25        -25.21        25.21 o
  22   8   1        272.65        353.19        45.45 o
  23   8   1        117.38         90.18        46.49 o
  24   8   1          1.37        -28.53        36.38 o
  25   8   1          0.16         23.79        35.85 o
  26   8   1         18.56         10.49        29.90 o
  27   8   1          5.47          7.35        43.41 o
  28   8   1         32.16         20.04        35.11 o
 -26   9   1          1.24         49.06        29.17 o
 -25   9   1         29.98         45.12        45.12 o
 -24   9   1          9.25          2.15        16.78 o
 -23   9   1          0.17          7.68        21.86 o
 -22   9   1          6.71          5.64        22.63 o
 -21   9   1         65.13         -4.20        33.45 o
 -20   9   1        171.18        175.61        34.05 o
 -19   9   1         48.44         -2.05        14.28 o
 -18   9   1         51.33         46.97        20.14 o
 -17   9   1        280.50        253.40        38.29 o
 -16   9   1          4.81         17.55        25.30 o
 -15   9   1          1.56         25.13        15.23 o
 -14   9   1        288.30        292.33        26.72 o
 -13   9   1        823.30        910.56        46.09 o
 -12   9   1        331.58        323.87        29.62 o
 -11   9   1        194.88        200.81        24.48 o
 -10   9   1        130.48        150.06        22.80 o
  -9   9   1          1.93        -16.67        16.67 o
  -8   9   1         19.94         44.66        21.52 o
  -7   9   1        222.18        285.62        28.31 o
  -6   9   1         72.41         75.69        21.75 o
  -5   9   1         29.99         23.93        17.20 o
  -4   9   1         31.10         17.98        18.12 o
  -3   9   1        188.05        186.34        27.52 o
  -2   9   1        510.54        562.78        51.00 o
  -1   9   1          0.00         12.91        26.02 o
   0   9   1        304.03        330.20        31.91 o
   1   9   1        141.14        161.32        25.10 o
   2   9   1         52.21         42.82        22.84 o
   3   9   1        137.43         98.12        23.02 o
   4   9   1        307.75        370.59        34.78 o
   5   9   1        169.03        162.69        27.32 o
   6   9   1        179.25        158.76        24.50 o
   7   9   1        226.08        281.41        30.94 o
   8   9   1          4.42        -12.56        19.87 o
   9   9   1         87.31         86.93        25.39 o
  10   9   1          0.37         26.33        20.34 o
  11   9   1         17.69        -15.77        15.77 o
  12   9   1          7.99         -7.94        20.84 o
  13   9   1         19.66         -2.84        26.45 o
  14   9   1        145.02        117.47        33.28 o
  15   9   1         65.93         30.53        32.07 o
  16   9   1        303.41        291.62        42.30 o
  17   9   1        176.69        173.07        42.48 o
  18   9   1        791.25        803.59        80.55 o
  19   9   1        218.92        226.57        40.48 o
  20   9   1        285.65        235.17        40.95 o
  21   9   1        167.83        126.90        40.21 o
  22   9   1          4.65         49.00        30.44 o
  23   9   1         28.91        -30.73        39.33 o
  24   9   1         25.41         18.35        54.30 o
  25   9   1          3.23         46.15        37.61 o
 -22  10   1          3.33        -12.13        36.71 o
 -21  10   1        109.48         37.10        20.20 o
 -20  10   1         83.79        120.61        36.55 o
 -19  10   1         47.92         -3.08        36.32 o
 -18  10   1        273.09        162.68        38.33 o
 -17  10   1          7.11          1.04        27.38 o
 -16  10   1         63.88         71.47        29.65 o
 -15  10   1         58.18         49.33        18.29 o
 -14  10   1         93.06        114.63        27.90 o
 -13  10   1          2.87          9.88        21.25 o
 -12  10   1         72.36         53.09        23.60 o
 -11  10   1          4.01         20.12        19.82 o
 -10  10   1        177.79        223.78        25.15 o
  -9  10   1         18.33          4.07        17.67 o
  -8  10   1         68.20         53.53        19.63 o
  -7  10   1          1.39          3.24        24.76 o
  -6  10   1        443.97        410.17        33.19 o
  -5  10   1        322.49        334.03        32.01 o
  -4  10   1         14.59         13.27        17.30 o
  -3  10   1          4.16         -2.52        17.12 o
  -2  10   1         15.14          6.94        19.79 o
  -1  10   1         20.12          7.55        19.20 o
   0  10   1         32.50         17.75        30.73 o
   1  10   1        550.93        628.37        48.19 o
   2  10   1          4.66         11.56        19.89 o
   3  10   1        314.51        297.69        36.20 o
   4  10   1        166.41        190.86        36.14 o
   5  10   1        212.92        234.29        37.62 o
   6  10   1        160.34        186.79        40.78 o
   7  10   1        134.85        113.25        32.73 o
   8  10   1        245.93        223.01        73.29 o
   9  10   1         33.99         44.84        25.91 o
  10  10   1        369.00        320.41        65.41 o
  11  10   1         17.59         14.22        20.52 o
  12  10   1        168.59         98.80        27.53 o
  13  10   1        198.34        132.99        53.40 o
  14  10   1         51.03         46.18        41.32 o
  15  10   1          9.13         16.74        58.12 o
  16  10   1         79.73         60.09        56.21 o
  17  10   1         40.95         77.10        45.27 o
  18  10   1        266.68        252.77        65.39 o
  19  10   1          4.41        -53.53        53.53 o
  20  10   1         33.25         43.41        48.28 o
  21  10   1          7.06          5.79        41.55 o
  22  10   1         45.84         18.95        43.36 o
 -18  11   1         26.74         10.71        81.06 o
 -17  11   1          0.00        -18.28        31.90 o
 -16  11   1          3.41         25.44        20.13 o
 -15  11   1          4.20        -13.19        14.89 o
 -14  11   1         44.76         14.47        26.56 o
 -13  11   1         64.13         22.84        23.83 o
 -12  11   1          0.21        -17.51        17.51 o
 -11  11   1         15.75         80.41        20.12 o
 -10  11   1          1.42        -16.40        17.63 o
  -9  11   1         52.14          9.07        25.91 o
  -8  11   1          0.02         -9.64        19.60 o
  -7  11   1        245.30        265.43        32.45 o
  -6  11   1         92.95         68.95        22.35 o
  -5  11   1         15.66         37.57        22.33 o
  -4  11   1         72.47         86.17        23.24 o
  -3  11   1         41.68          8.35        23.88 o
  -2  11   1         40.40         54.77        37.96 o
  -1  11   1         52.79         23.63        25.10 o
   0  11   1         34.30         90.81        26.25 o
   1  11   1          3.14         49.71        48.94 o
   2  11   1          0.92          9.63        27.62 o
   3  11   1        145.69        150.16        53.83 o
   4  11   1        182.67        112.87        41.38 o
   5  11   1         31.14         21.34        38.38 o
   6  11   1        245.01        242.67        40.75 o
   7  11   1        307.61        236.39        41.42 o
   8  11   1        123.75         68.07        34.53 o
   9  11   1          0.15          8.89        92.15 o
  10  11   1         10.34         26.38        26.36 o
  11  11   1         58.01        100.96        34.42 o
  12  11   1         50.91        107.46        28.27 o
  13  11   1          1.63         98.40        58.89 o
  14  11   1         39.02        -55.83        73.42 o
  15  11   1        125.84        124.65        78.77 o
  16  11   1          0.57        -74.02        79.15 o
  17  11   1         70.30         42.54        92.92 o
  -9  12   1         84.23         62.17        30.69 o
  -8  12   1         18.14         54.27        40.01 o
  -7  12   1         75.54         72.26        30.90 o
  -6  12   1         17.82         33.56        33.67 o
  -5  12   1         17.24         20.87        27.49 o
  -4  12   1         75.32         37.65        29.87 o
  -3  12   1         31.98         63.85        32.29 o
  -2  12   1         19.94         10.94        25.25 o
  -1  12   1         38.32         64.75        48.46 o
   0  12   1         18.02         18.97        27.96 o
   1  12   1         33.35         -0.46        42.94 o
   2  12   1        169.88        235.55        37.24 o
   3  12   1          1.46        -20.42        39.85 o
   4  12   1          3.21         -2.66        35.65 o
   5  12   1          0.02        -12.20        34.98 o
   6  12   1         64.97         84.30        32.97 o
   7  12   1         49.28         36.33        34.10 o
   8  12   1          7.20        -32.05        32.05 o
 -38   0   2        184.25        202.43        41.47 o
 -37   0   2         57.32          1.51        30.31 o
 -36   0   2          9.03         47.68        37.09 o
 -35   0   2         13.57        -24.80        24.80 o
 -34   0   2         21.47          1.50        24.44 o
 -33   0   2          6.03         28.33        24.93 o
 -32   0   2          6.90         14.57        32.50 o
 -31   0   2         57.23         83.92        28.64 o
 -30   0   2       1201.01       1307.33        70.36 o
 -29   0   2         36.02         45.07        24.02 o
 -28   0   2        458.25        458.00        64.24 o
 -27   0   2         67.00         85.65        38.24 o
 -26   0   2        821.58        823.55        71.89 o
 -25   0   2        235.49        240.89        49.71 o
 -24   0   2       2527.46       2482.89       123.12 o
 -23   0   2         74.87         37.47        29.82 o
 -22   0   2         53.13         35.94        26.77 o
 -21   0   2        954.52       1130.98        73.42 o
 -20   0   2        167.89        169.77        35.94 o
 -19   0   2       1307.82       1575.98        81.06 o
 -18   0   2         10.56          9.94        19.88 o
 -17   0   2       2141.55       2415.59       100.95 o
 -16   0   2          9.11         29.82        22.94 o
 -15   0   2        394.02        452.65        41.30 o
 -14   0   2        695.49        766.19        49.71 o
 -13   0   2          3.96          8.41        17.59 o
 -12   0   2        898.07        887.79        47.41 o
 -11   0   2         85.45         84.89        19.12 o
 -10   0   2       2640.85       2656.48        84.89 o
  -9   0   2         18.83         15.29        12.24 o
  -5   0   2       2851.67       2666.42       104.00 o
  -4   0   2        809.37        703.79        32.31 o
  -3   0   2        324.70        379.55        18.18 o
  -2   0   2       1150.16       1020.80        26.13 o
  -1   0   2      39029.04      35135.30       402.44 o
   0   0   2      47172.49      42429.84       686.70 o
   1   0   2         35.23         60.05        12.02 o
   2   0   2      10838.29      10046.45       129.31 o
   3   0   2        124.60        137.83        15.43 o
   4   0   2      86978.37      74845.91      1649.40 o
   5   0   2      51036.61      45473.33       881.25 o
   6   0   2      31219.07      28935.37       339.28 o
   7   0   2       1240.46       1123.13        29.90 o
   8   0   2       2917.48       2870.88        52.67 o
   9   0   2        800.17        706.99        24.85 o
  10   0   2         89.34        130.68        14.31 o
  11   0   2        421.35        370.07        25.49 o
  12   0   2       1558.05       1585.96        51.38 o
  13   0   2       1311.63       1520.96        40.42 o
  14   0   2       2641.59       2892.55        72.00 o
  15   0   2        740.43        854.54        40.82 o
  16   0   2        457.45        473.46        44.92 o
  17   0   2         20.47         20.26        15.52 o
  18   0   2        816.29        815.74        47.44 o
  19   0   2        191.17        222.75        47.03 o
  20   0   2        160.42        173.10        27.82 o
  21   0   2        526.69        499.46        45.82 o
  22   0   2       3201.84       3619.02        96.76 o
  23   0   2          0.73         12.92        19.95 o
  24   0   2       1399.97       1348.95        60.10 o
  25   0   2         79.54         92.04        30.55 o
  26   0   2       1575.34       1747.56       115.12 o
  27   0   2        230.13        251.71        36.68 o
  28   0   2       1755.13       1843.25        74.46 o
  29   0   2         31.01          7.75        25.57 o
  30   0   2        164.77        220.41        43.25 o
  31   0   2         26.68         72.65        53.53 o
  32   0   2          8.72          3.00        50.09 o
  33   0   2          0.24        -33.65        44.35 o
  34   0   2         82.56         -3.82        49.71 o
  35   0   2          2.36        -32.84        39.38 o
  36   0   2         16.92        -28.71        37.85 o
 -38   1   2          0.78         30.33        22.86 o
 -37   1   2         11.91         -3.21        32.45 o
 -36   1   2         44.63         14.78        25.50 o
 -35   1   2         52.80         96.67        24.06 o
 -34   1   2          0.17         23.00        22.94 o
 -33   1   2         77.37         97.95        21.16 o
 -32   1   2          1.33         -7.22        18.21 o
 -31   1   2         14.41         31.30        19.64 o
 -30   1   2        195.29        254.83        30.69 o
 -29   1   2       1961.99       2032.67        68.89 o
 -28   1   2        357.99        336.88        33.36 o
 -27   1   2          2.54         -0.98        23.23 o
 -26   1   2        206.35        224.75        52.00 o
 -25   1   2        246.65        258.55        30.66 o
 -24   1   2        595.55        587.70        35.11 o
 -23   1   2         79.06        133.11        20.20 o
 -22   1   2       1231.23       1400.18        49.77 o
 -21   1   2        861.47        910.10        37.71 o
 -20   1   2        306.85        290.34        23.73 o
 -19   1   2         93.74        129.69        18.67 o
 -18   1   2       1786.47       1928.57        49.01 o
 -17   1   2          2.11        -11.69        14.19 o
 -16   1   2       1856.98       1909.12        45.89 o
 -15   1   2         40.78         56.14        15.14 o
 -14   1   2        222.85        209.01        21.36 o
 -13   1   2         97.19         84.51        14.84 o
 -12   1   2       4250.08       4465.89        91.95 o
 -11   1   2       1241.58       1287.81        35.84 o
 -10   1   2        215.42        265.15        44.35 o
  -9   1   2         68.53         42.74        16.44 o
  -8   1   2       2994.64       2932.63        61.14 o
  -7   1   2       3288.28       2956.38        87.95 o
  -6   1   2        318.38        287.39        13.01 o
  -5   1   2       4060.57       3717.15        53.91 o
  -4   1   2       7192.66       6653.25       107.06 o
  -3   1   2         42.05         33.95         9.26 o
  -2   1   2        668.72        661.47        19.75 o
  -1   1   2         86.04        129.39        10.61 o
   0   1   2       5053.25       4890.76        55.54 o
   1   1   2       6561.33       5891.20        59.74 o
   2   1   2       3390.60       3021.92        40.03 o
   3   1   2         32.73         -1.29         7.35 o
   4   1   2      18272.09      16392.77       142.24 o
   5   1   2       1370.50       1355.64        25.98 o
   6   1   2        580.72        545.32        14.84 o
   7   1   2        215.12        208.22        11.62 o
   8   1   2         10.13          1.51         5.75 o
   9   1   2         17.75         16.18         6.43 o
  10   1   2        184.71        205.84        13.73 o
  11   1   2       1168.03       1176.61        23.71 o
  12   1   2        181.11        219.25        15.11 o
  13   1   2        498.19        560.05        21.05 o
  14   1   2         99.04        139.75        13.33 o
  15   1   2          5.15         -3.37         7.46 o
  16   1   2        328.30        301.69        21.78 o
  17   1   2         26.64         43.22        11.96 o
  18   1   2        386.61        396.85        23.12 o
  19   1   2        129.23        152.23        16.88 o
  20   1   2         43.15         53.55        13.82 o
  21   1   2         65.88         98.06        16.83 o
  22   1   2        891.37        951.91        35.59 o
  23   1   2         10.29        -13.63        13.63 o
  24   1   2          1.24        -17.46        19.78 o
  25   1   2        274.61        314.51        25.96 o
  26   1   2         31.12         38.69        18.13 o
  27   1   2        239.27        200.80        23.78 o
  28   1   2          0.02          1.81        17.19 o
  29   1   2          1.52        -17.12        17.12 o
  30   1   2         81.83        112.30        23.48 o
  31   1   2          0.05        -21.23        21.23 o
  32   1   2          0.18        -20.78        25.20 o
  33   1   2         50.13         47.97        24.41 o
  34   1   2          7.50        -28.56        28.56 o
  35   1   2        122.97         88.29        39.86 o
  36   1   2          0.28        -10.87        48.79 o
 -38   2   2          0.30          5.36        28.84 o
 -37   2   2          0.36        -16.58        16.58 o
 -36   2   2         33.81         44.85        21.38 o
 -35   2   2         55.88         72.59        27.38 o
 -34   2   2          3.71         15.99        18.14 o
 -33   2   2          5.91        -19.22        19.22 o
 -32   2   2          1.80        -11.56        18.21 o
 -31   2   2        101.42         92.21        22.72 o
 -30   2   2          7.14        -14.74        35.94 o
 -29   2   2        505.12        558.54        37.33 o
 -28   2   2         61.04         64.00        18.08 o
 -27   2   2         24.28         16.75        17.37 o
 -26   2   2        486.44        542.88        30.34 o
 -25   2   2         39.06         48.34        15.03 o
 -24   2   2        484.12        516.38        28.08 o
 -23   2   2         86.26         93.61        15.66 o
 -22   2   2       1612.95       1607.15        43.85 o
 -21   2   2         11.01          8.18        10.51 o
 -20   2   2       1076.18       1043.17        32.56 o
 -19   2   2        996.06       1014.44        40.93 o
 -18   2   2       1354.69       1344.17        37.91 o
 -17   2   2          2.08         -0.14         8.17 o
 -16   2   2       4392.14       4324.37        70.78 o
 -15   2   2        188.77        181.35        13.45 o
 -14   2   2       5223.59       5347.14        82.17 o
 -13   2   2       5519.52       5573.03        80.13 o
 -12   2   2       6495.88       7043.31       118.97 o
 -11   2   2        180.32        244.57        29.38 o
 -10   2   2          0.32          0.76        22.18 o
  -9   2   2          0.26         19.97        15.11 o
  -8   2   2       3965.51       3871.60       104.77 o
  -7   2   2        431.82        480.49        33.95 o
  -6   2   2       7470.55       6690.40       298.03 o
  -5   2   2      16241.83      15389.46       221.53 o
  -4   2   2      22686.95      20643.43       246.56 o
  -3   2   2        178.63        161.61        13.27 o
  -2   2   2      53323.70      48362.77      1124.09 o
  -1   2   2      21951.53      20188.82       245.45 o
   0   2   2      10958.71      10218.13       123.04 o
   1   2   2       1205.30       1171.89        29.81 o
   2   2   2      12414.64      11404.42       113.54 o
   3   2   2       2205.59       2058.40        32.64 o
   4   2   2       1156.10       1156.58        23.07 o
   5   2   2       1693.12       1586.77        27.30 o
   6   2   2        601.96        589.86        12.98 o
   7   2   2         36.23         36.69         5.31 o
   8   2   2       4297.92       4236.35        87.77 o
   9   2   2        507.93        470.21        22.00 o
  10   2   2       1320.23       1216.70        32.67 o
  11   2   2         52.69         61.20        10.34 o
  12   2   2          4.48         -6.73         8.63 o
  13   2   2        193.67        184.63        15.00 o
  14   2   2         83.08         76.17        11.71 o
  15   2   2         83.76         69.75        14.75 o
  16   2   2        220.05        214.18        16.00 o
  17   2   2          2.27         11.15         8.76 o
  18   2   2          7.13         10.79        10.88 o
  19   2   2       1639.44       1762.92        42.90 o
  20   2   2        805.26        837.17        32.02 o
  21   2   2        190.12        194.67        20.17 o
  22   2   2        424.39        490.08        29.05 o
  23   2   2          0.37          4.59        16.30 o
  24   2   2         44.86         48.92        16.30 o
  25   2   2        779.43        751.69        36.66 o
  26   2   2        778.53        811.01        36.64 o
  27   2   2        176.04        165.21        30.97 o
  28   2   2        260.92        171.95        27.78 o
  29   2   2         86.11        107.61        22.82 o
  30   2   2         94.46         55.57        20.69 o
  31   2   2          1.35         68.95        27.37 o
  32   2   2         13.52        -24.25        24.25 o
  33   2   2          2.74          0.16        31.08 o
  34   2   2         67.96         67.32        27.67 o
  35   2   2         41.93         71.43        29.45 o
  36   2   2         32.03         13.40        27.27 o
 -37   3   2         22.20        -18.84        18.84 o
 -36   3   2          2.56         -5.47        17.11 o
 -35   3   2          0.44        -16.31        16.31 o
 -34   3   2         17.41         12.89        18.24 o
 -33   3   2          0.29          8.22        26.61 o
 -32   3   2         18.69         13.85        20.82 o
 -31   3   2         53.26         57.28        20.12 o
 -30   3   2          3.13          7.72        15.86 o
 -29   3   2        689.42        615.91        32.62 o
 -28   3   2         61.51         51.29        25.84 o
 -27   3   2        211.09        162.26        19.40 o
 -26   3   2         11.93         27.07        18.22 o
 -25   3   2        119.60        144.41        17.60 o
 -24   3   2       1473.07       1479.56        47.48 o
 -23   3   2        342.08        286.92        23.42 o
 -22   3   2         62.08         75.83        13.84 o
 -21   3   2         92.86         94.71        16.91 o
 -20   3   2        276.48        248.60        17.03 o
 -19   3   2        369.99        402.80        25.66 o
 -18   3   2        146.38        146.08        13.84 o
 -17   3   2          2.17         11.66        18.16 o
 -16   3   2        348.51        353.73        22.95 o
 -15   3   2        478.58        471.53        33.11 o
 -14   3   2       1521.55       1667.20        42.34 o
 -13   3   2         65.16         49.49        22.04 o
 -12   3   2       3352.16       3399.51       100.60 o
 -11   3   2        837.79        851.24        26.78 o
 -10   3   2        589.43        557.96        43.85 o
  -9   3   2       1099.76       1123.07        40.27 o
  -8   3   2        129.45        136.09        14.51 o
  -7   3   2        375.12        405.11        21.22 o
  -6   3   2       3199.70       3139.16        65.41 o
  -5   3   2       2048.64       2034.02        50.28 o
  -4   3   2       1406.18       1360.70        40.72 o
  -3   3   2        223.76        233.92        20.69 o
  -2   3   2       1147.27       1104.93        44.13 o
  -1   3   2       2276.89       2312.27        48.41 o
   0   3   2       5357.66       5177.38        83.70 o
   1   3   2       2165.92       1940.30        40.83 o
   2   3   2       4681.72       4522.09        70.18 o
   3   3   2         19.83         25.53         6.71 o
   4   3   2        210.15        235.83        13.02 o
   5   3   2       1422.86       1300.24        29.73 o
   6   3   2         27.57         19.56        10.74 o
   7   3   2        252.44        255.78        18.34 o
   8   3   2        940.43        978.57        29.67 o
   9   3   2       3887.23       3954.05       103.74 o
  10   3   2        861.90        793.69        32.00 o
  11   3   2       1672.40       1780.32        40.95 o
  12   3   2        954.85       1013.99        31.15 o
  13   3   2        413.15        447.54        28.99 o
  14   3   2       1527.79       1548.08        32.63 o
  15   3   2        949.59        941.85        25.72 o
  16   3   2         51.77         46.49        10.39 o
  17   3   2         17.37         16.79         9.63 o
  18   3   2       1302.22       1264.38        32.34 o
  19   3   2        465.32        443.72        24.94 o
  20   3   2        215.49        232.59        20.36 o
  21   3   2        369.03        387.35        25.45 o
  22   3   2        232.39        253.20        25.48 o
  23   3   2        662.66        610.33        31.27 o
  24   3   2        311.63        297.49        25.04 o
  25   3   2        413.49        484.93        50.98 o
  26   3   2        969.14       1023.12        63.15 o
  27   3   2         53.86         55.69        21.97 o
  28   3   2         18.36         45.36        26.42 o
  29   3   2         18.12         25.61        18.96 o
  30   3   2         23.73         32.88        20.34 o
  31   3   2         19.46         11.29        39.52 o
  32   3   2         28.30         61.29        23.17 o
  33   3   2          8.17          0.33        31.83 o
  34   3   2         46.76         85.82        35.35 o
  35   3   2          3.16        -23.84        23.84 o
 -36   4   2         12.13         59.17        25.92 o
 -35   4   2         49.27         73.54        37.42 o
 -34   4   2         37.65         -3.23        22.62 o
 -32   4   2         79.42         62.71        30.06 o
 -31   4   2          0.01         32.98        17.62 o
 -30   4   2        135.75         97.70        22.50 o
 -29   4   2        202.55        179.81        24.33 o
 -28   4   2        184.01        174.67        51.33 o
 -27   4   2       1705.04       1778.58        68.52 o
 -26   4   2         57.07         77.70        18.70 o
 -25   4   2       1204.49       1164.70        48.08 o
 -24   4   2        333.31        341.03        26.70 o
 -23   4   2         10.64          5.54        13.86 o
 -22   4   2         46.63         25.37        14.66 o
 -21   4   2         41.47         10.97        12.90 o
 -20   4   2         24.07          7.31        12.90 o
 -19   4   2         58.25         50.83        24.61 o
 -18   4   2          2.51         -9.11        10.40 o
 -17   4   2          6.99          6.85        14.61 o
 -16   4   2        209.37        204.79        19.43 o
 -15   4   2         27.86         23.13        10.49 o
 -14   4   2         37.31         19.83        10.66 o
 -13   4   2       1201.64       1206.25        34.47 o
 -12   4   2        350.29        330.98        18.98 o
 -11   4   2         89.65         85.57        13.93 o
 -10   4   2       1104.05       1102.95        69.21 o
  -9   4   2          8.81         28.12        15.68 o
  -8   4   2       2253.69       2181.29        54.97 o
  -7   4   2          0.57          4.59        10.67 o
  -6   4   2        434.40        455.58        24.28 o
  -5   4   2       2954.64       2975.06        58.71 o
  -4   4   2       2755.86       2698.86        75.48 o
  -3   4   2        916.96        931.75        31.01 o
  -2   4   2        229.70        241.97        19.26 o
  -1   4   2       2800.37       2891.49        57.36 o
   0   4   2       2632.35       2608.81        53.55 o
   1   4   2        610.91        616.56        25.90 o
   2   4   2        465.53        541.74        47.86 o
   3   4   2       4378.92       4459.08        69.40 o
   4   4   2       1208.20       1164.30        43.19 o
   5   4   2        848.22        883.40        24.61 o
   6   4   2        203.90        202.26        13.07 o
   7   4   2        568.76        585.73        31.20 o
   8   4   2        444.93        497.27        26.64 o
   9   4   2        699.93        755.35        30.71 o
  10   4   2        579.78        606.03        28.62 o
  11   4   2       1055.04       1138.85        34.65 o
  12   4   2        203.49        231.72        22.02 o
  13   4   2       2993.08       2893.79        57.28 o
  14   4   2        828.74        803.79        30.92 o
  15   4   2        136.43        151.78        17.76 o
  16   4   2        483.82        489.29        27.10 o
  17   4   2          9.28         15.64        13.03 o
  18   4   2        440.26        474.74        32.26 o
  19   4   2        366.37        388.11        16.43 o
  20   4   2        127.51         93.75        12.69 o
  21   4   2        363.17        312.25        22.35 o
  22   4   2        122.69        120.33        20.99 o
  23   4   2        943.43        969.53        31.91 o
  24   4   2          9.18          1.08        12.47 o
  25   4   2         82.36         58.04        14.80 o
  26   4   2         24.05         24.03        16.77 o
  27   4   2         31.15         53.19        16.25 o
  28   4   2          7.50         19.05        15.05 o
  29   4   2          2.57         22.42        15.04 o
  30   4   2         64.37          2.13        16.10 o
  31   4   2         64.91         85.86        42.31 o
  32   4   2          7.18        -27.93        29.80 o
  33   4   2         10.64         36.33        28.41 o
  34   4   2         19.50         27.58        25.40 o
 -35   5   2          4.38          6.89        22.24 o
 -34   5   2          2.84         18.28        32.41 o
 -33   5   2          5.56         15.49        28.70 o
 -32   5   2          7.54         17.60        48.12 o
 -31   5   2         35.27         28.17        17.59 o
 -30   5   2        179.07        127.40        22.28 o
 -29   5   2         43.83         21.10        16.08 o
 -28   5   2          4.82         16.33        17.63 o
 -27   5   2         38.59         13.00        15.80 o
 -26   5   2        264.63        238.52        30.80 o
 -25   5   2        117.64        119.33        36.86 o
 -24   5   2        201.15        219.89        23.34 o
 -23   5   2        779.88        839.42        37.44 o
 -22   5   2        267.18        317.19        27.48 o
 -21   5   2         27.03          8.57        17.22 o
 -20   5   2        258.28        250.87        22.85 o
 -19   5   2        997.74       1036.36        37.52 o
 -18   5   2        835.62        881.43        34.22 o
 -17   5   2          3.24          4.80        11.76 o
 -16   5   2        384.98        373.05        26.33 o
 -15   5   2        102.89        102.34        16.52 o
 -14   5   2          3.90         -1.66         9.72 o
 -13   5   2        822.69        827.59        30.03 o
 -12   5   2         27.25         38.10        11.68 o
 -11   5   2        581.14        615.85        28.82 o
 -10   5   2        129.00        137.96        24.62 o
  -9   5   2        427.21        424.45        31.08 o
  -8   5   2          0.02         -2.07        10.67 o
  -7   5   2        221.44        244.59        25.61 o
  -6   5   2        167.66        189.80        19.76 o
  -5   5   2        298.15        343.93        25.34 o
  -4   5   2        341.29        330.45        26.53 o
  -3   5   2        208.68        244.69        22.01 o
  -2   5   2        322.85        350.45        24.32 o
  -1   5   2       1057.91       1051.42        36.30 o
   0   5   2       1202.96       1313.60        45.04 o
   1   5   2        170.90        161.17        18.52 o
   2   5   2         43.80         15.07        12.03 o
   3   5   2       1487.59       1411.38        42.01 o
   4   5   2       2447.50       2292.03        49.13 o
   5   5   2        134.35        192.84        16.79 o
   6   5   2         14.03         -1.18         9.03 o
   7   5   2         43.68         29.84        14.07 o
   8   5   2        392.18        387.37        27.38 o
   9   5   2          8.39         -1.07        11.26 o
  10   5   2          0.11         -9.46        11.35 o
  11   5   2         93.67        137.19        18.86 o
  12   5   2        134.16        136.37        24.06 o
  13   5   2        288.71        253.25        24.32 o
  14   5   2         61.28         65.11        17.21 o
  15   5   2         17.49         27.95        17.69 o
  16   5   2       1085.17       1112.43        42.11 o
  17   5   2       1609.77       1579.16        48.38 o
  18   5   2        185.03        200.10        21.64 o
  19   5   2          0.06        -10.04        14.11 o
  20   5   2          1.28         -1.24        17.93 o
  21   5   2         89.58         85.50        29.10 o
  22   5   2       1418.37       1409.58        97.89 o
  23   5   2         25.45         -4.57        22.12 o
  24   5   2        339.46        382.24        56.16 o
  25   5   2        202.92        225.45        33.67 o
  26   5   2          0.59        -14.77        23.31 o
  27   5   2        236.90        251.07        34.93 o
  28   5   2         83.88         80.35        32.56 o
  29   5   2         30.39         24.11        23.71 o
  30   5   2         46.32         28.30        26.75 o
  31   5   2          9.48         39.18        29.42 o
  32   5   2         21.11         21.50        34.71 o
  33   5   2         14.79          8.88        46.83 o
 -33   6   2        121.58         56.75        58.18 o
 -32   6   2         56.64         19.83        38.05 o
 -31   6   2         80.36         30.61        28.34 o
 -30   6   2          6.26         12.70        21.19 o
 -29   6   2        159.97        225.64        22.33 o
 -28   6   2        173.57        179.36        26.06 o
 -27   6   2         63.85         18.93        18.32 o
 -26   6   2         23.30         -6.30        16.67 o
 -25   6   2         64.23         74.34        18.82 o
 -24   6   2          0.66         -6.78        15.31 o
 -23   6   2          0.65        -13.68        13.68 o
 -22   6   2          2.24         24.61        25.99 o
 -21   6   2         92.56         73.38        24.34 o
 -20   6   2          1.07         19.87        24.28 o
 -19   6   2        723.54        785.01        35.61 o
 -18   6   2        467.85        482.15        46.38 o
 -17   6   2         61.86         62.63        17.03 o
 -16   6   2        681.31        763.04        35.57 o
 -15   6   2        125.09        133.26        17.77 o
 -14   6   2        991.95       1071.09        36.96 o
 -13   6   2       1353.89       1332.13        40.88 o
 -12   6   2       1726.38       1625.16        44.97 o
 -11   6   2       1764.63       1786.95        51.82 o
 -10   6   2         25.86          7.56        17.18 o
  -9   6   2        366.58        395.72        28.58 o
  -8   6   2         48.12         73.25        16.00 o
  -7   6   2        149.17        174.49        21.18 o
  -6   6   2        269.18        360.61        27.53 o
  -5   6   2          0.67          9.67        13.54 o
  -4   6   2        323.44        282.37        29.03 o
  -3   6   2        362.00        377.87        27.68 o
  -2   6   2          8.95          8.86        12.61 o
  -1   6   2          5.96         19.00        14.46 o
   0   6   2        640.58        691.58        32.36 o
   1   6   2       1328.68       1406.34        48.46 o
   2   6   2        168.53        208.33        23.42 o
   3   6   2         10.17         21.72        13.03 o
   4   6   2       1895.20       1896.82        47.76 o
   5   6   2        640.18        664.87        34.53 o
   6   6   2        460.66        519.94        40.30 o
   7   6   2        314.75        325.52        28.31 o
   8   6   2         27.70         23.35        10.59 o
   9   6   2        224.63        246.14        27.86 o
  10   6   2         15.96         34.42        17.50 o
  11   6   2         97.74        104.17        21.13 o
  12   6   2        341.86        350.39        39.94 o
  13   6   2         78.46         63.51        20.74 o
  14   6   2        178.89        186.29        26.82 o
  15   6   2        114.94        110.51        23.44 o
  16   6   2         71.40         76.08        22.29 o
  17   6   2        602.37        763.82        92.99 o
  18   6   2        353.40        356.94        42.30 o
  19   6   2         70.29         60.41        44.35 o
  20   6   2        100.54        139.91        42.53 o
  21   6   2        330.64        351.52        43.49 o
  22   6   2         10.54         15.82        27.53 o
  23   6   2         72.11         67.98        29.67 o
  24   6   2         48.84         48.05        38.93 o
  25   6   2         26.79         21.36        30.79 o
  26   6   2        153.35        147.62        36.80 o
  27   6   2         69.70        154.96        39.71 o
  28   6   2         13.28         35.41        39.98 o
  29   6   2        105.46        110.71        36.05 o
  30   6   2          1.49         27.23        34.93 o
  31   6   2          0.35        -41.68        47.42 o
  32   6   2         42.23         38.06       116.62 o
 -32   7   2         49.72         56.54        52.38 o
 -31   7   2          1.31         25.24        30.25 o
 -30   7   2         78.32        -18.51        62.40 o
 -29   7   2          8.22         10.92        18.38 o
 -28   7   2          0.03         21.62        25.01 o
 -27   7   2        114.48        109.73        20.56 o
 -26   7   2          0.01        -19.21        19.21 o
 -25   7   2         81.07         78.04        19.30 o
 -24   7   2        141.76        134.18        32.80 o
 -23   7   2        258.05        275.98        27.11 o
 -22   7   2         75.55         87.23        39.19 o
 -21   7   2        139.74        136.11        26.05 o
 -20   7   2        270.94        284.42        27.12 o
 -19   7   2        412.49        404.84        31.07 o
 -18   7   2          2.24         -2.86        17.61 o
 -17   7   2          7.59         16.87        19.22 o
 -16   7   2         10.79        -11.98        14.66 o
 -15   7   2          4.82          1.96        15.16 o
 -14   7   2          8.19          8.82        16.41 o
 -13   7   2        872.05        971.86        52.95 o
 -12   7   2       3279.35       3356.17        82.82 o
 -11   7   2        788.99        837.51        37.74 o
 -10   7   2          0.36         -4.67        14.58 o
  -9   7   2        502.41        549.60        35.91 o
  -8   7   2          0.18        -11.76        15.42 o
  -7   7   2        116.64        126.96        22.44 o
  -6   7   2         77.85        109.64        19.95 o
  -5   7   2        319.27        324.81        29.04 o
  -4   7   2          0.11          8.42        18.65 o
  -3   7   2        213.66        224.05        25.19 o
  -2   7   2        448.91        502.56        33.48 o
  -1   7   2        459.51        460.25        31.23 o
   0   7   2          0.33         21.89        14.95 o
   1   7   2         73.75         82.19        18.69 o
   2   7   2        209.14        194.09        23.73 o
   3   7   2         36.45         58.11        21.41 o
   4   7   2        381.02        468.35        30.28 o
   5   7   2        983.19        944.54        37.55 o
   6   7   2        395.03        405.62        28.29 o
   7   7   2         43.10         26.23        17.72 o
   8   7   2        314.37        293.35        26.03 o
   9   7   2         24.82         31.27        13.93 o
  10   7   2          0.05        -15.73        15.73 o
  11   7   2        143.06        210.18        28.19 o
  12   7   2         41.99         70.74        24.39 o
  13   7   2         44.39         34.93        21.44 o
  14   7   2         41.82          2.65        29.47 o
  15   7   2         51.09         16.86        25.24 o
  16   7   2        318.31        321.81        65.20 o
  17   7   2        229.90        184.20        36.40 o
  18   7   2          6.97          3.59        23.81 o
  19   7   2        148.68        211.50        41.02 o
  20   7   2         27.76        -16.78        74.61 o
  21   7   2        572.02        487.43        54.54 o
  22   7   2        242.18        175.46        37.94 o
  23   7   2        227.45        222.71        39.28 o
  24   7   2          0.02          0.69        28.64 o
  25   7   2          6.78         54.32        31.61 o
  26   7   2         21.73         25.34        46.53 o
  27   7   2         13.58         24.96        34.23 o
  28   7   2         78.39        202.54        44.61 o
  29   7   2         66.83        227.89       136.12 o
  30   7   2         12.06        -52.38        52.38 o
 -29   8   2         70.93         25.23        38.24 o
 -28   8   2         26.68         10.39        22.64 o
 -27   8   2        148.71         94.69        39.96 o
 -26   8   2         56.62         35.99        17.30 o
 -25   8   2         41.60         23.34        28.47 o
 -24   8   2         13.51          7.10        25.72 o
 -23   8   2          4.62          6.83        23.07 o
 -22   8   2         17.66         36.51        23.45 o
 -21   8   2        228.70        267.68        54.43 o
 -20   8   2         54.43         80.58        27.34 o
 -19   8   2        144.49        126.22        29.13 o
 -18   8   2         10.61         38.07        19.31 o
 -17   8   2        470.70        482.31        36.60 o
 -16   8   2          1.03         -2.69        14.85 o
 -15   8   2       1207.16       1321.64        53.34 o
 -14   8   2         61.50         61.52        18.37 o
 -13   8   2       1035.39       1195.62        49.91 o
 -12   8   2         12.00        -13.18        13.18 o
 -11   8   2          2.22         -6.63        14.55 o
 -10   8   2        914.58        944.37        40.55 o
  -9   8   2         72.96        102.39        21.26 o
  -8   8   2        346.01        397.01        34.05 o
  -7   8   2         53.14         67.42        20.26 o
  -6   8   2         42.38         40.46        21.63 o
  -5   8   2         54.34         21.88        18.62 o
  -4   8   2          0.09          0.86        16.44 o
  -3   8   2         75.32        113.96        22.53 o
  -2   8   2         75.08        101.38        21.75 o
  -1   8   2          8.76         29.11        18.36 o
   0   8   2        289.42        333.37        32.11 o
   1   8   2        696.79        764.88        49.93 o
   2   8   2        415.36        500.40        37.57 o
   3   8   2         65.84         66.84        21.71 o
   4   8   2          0.90        -15.14        23.72 o
   5   8   2         92.45         82.35        39.96 o
   6   8   2        714.56        771.00        42.28 o
   7   8   2        614.67        660.66        38.95 o
   8   8   2        591.08        650.68        37.62 o
   9   8   2        180.91        191.97        22.11 o
  10   8   2        232.64        255.70        20.71 o
  11   8   2         49.68         44.93        34.53 o
  12   8   2        118.50         44.10        42.09 o
  13   8   2         11.45        -19.42        25.89 o
  14   8   2         34.79         18.28        25.54 o
  15   8   2          3.20        -10.77        39.64 o
  16   8   2          7.95          6.13        27.21 o
  17   8   2         68.27        108.14        33.98 o
  18   8   2        119.79        109.38        34.12 o
  19   8   2        167.20        217.51        39.91 o
  20   8   2         76.96         66.01        53.84 o
  21   8   2         13.92         12.37        29.71 o
  22   8   2         19.12        -27.94        27.94 o
  23   8   2          1.11        -43.32        67.68 o
  24   8   2         20.53         39.20        29.57 o
  25   8   2          3.37         45.07        77.24 o
  27   8   2          2.61         97.45        48.51 o
 -26   9   2         23.82         28.37        25.21 o
 -25   9   2        118.42         42.50        55.44 o
 -24   9   2         62.69         19.09        21.19 o
 -23   9   2          0.46         24.67        28.09 o
 -22   9   2          0.55        -13.68        22.09 o
 -21   9   2         13.49        -27.37        27.37 o
 -20   9   2         39.01         27.35        18.45 o
 -19   9   2         21.80         20.54        16.81 o
 -18   9   2        179.59        190.45        22.95 o
 -17   9   2        113.79        119.53        21.28 o
 -16   9   2         97.72         92.58        21.60 o
 -15   9   2          2.39          2.07        17.78 o
 -14   9   2        310.15        344.56        26.96 o
 -13   9   2         10.16          4.32        17.78 o
 -12   9   2         14.50         -9.40        14.62 o
 -11   9   2         61.61         68.00        18.00 o
 -10   9   2        192.17        190.13        26.97 o
  -9   9   2         87.21         92.27        19.76 o
  -8   9   2          9.54         19.00        18.79 o
  -7   9   2         32.80         37.23        26.82 o
  -6   9   2         48.98         25.94        26.82 o
  -5   9   2         61.01          3.47        26.27 o
  -4   9   2          0.02          2.85        17.73 o
  -3   9   2          0.34        -10.76        21.40 o
  -2   9   2          0.01         14.82        21.00 o
  -1   9   2          0.92          3.98        30.14 o
   0   9   2        118.86        156.19        37.86 o
   1   9   2        248.64        254.20        29.89 o
   2   9   2          5.88          8.94        18.43 o
   3   9   2          0.13         14.47        18.22 o
   4   9   2        764.90        771.11        42.13 o
   5   9   2         71.45         90.46        20.95 o
   6   9   2        848.48        991.94        52.58 o
   7   9   2        117.69        146.65        30.41 o
   8   9   2         95.54        129.15        25.43 o
   9   9   2        260.68        294.45        29.66 o
  10   9   2          8.37         19.23        15.33 o
  11   9   2         59.64          8.62        27.56 o
  12   9   2         55.70         41.68        31.86 o
  13   9   2         92.05         50.20        29.13 o
  14   9   2         16.65          5.30        30.09 o
  15   9   2        207.32        111.26        42.09 o
  16   9   2        486.03        391.56        62.89 o
  17   9   2         25.09        -12.87        39.77 o
  18   9   2          8.85          2.47        36.87 o
  19   9   2         29.12         36.26        40.06 o
  20   9   2         85.44         34.94        81.44 o
  21   9   2          2.16        -35.26        52.00 o
  22   9   2         33.14          3.78        42.81 o
  24   9   2         51.91        173.25        64.24 o
 -22  10   2          9.10         -1.84        24.06 o
 -21  10   2          6.13         62.22        17.28 o
 -20  10   2          0.05        -15.79        19.81 o
 -19  10   2          7.68         35.93        17.05 o
 -18  10   2          4.02         18.73        16.72 o
 -17  10   2         57.03         52.70        16.40 o
 -16  10   2          0.93          5.35        15.50 o
 -15  10   2        183.50        147.22        31.29 o
 -14  10   2         29.70         24.93        16.61 o
 -13  10   2         34.98         39.70        29.94 o
 -12  10   2         28.93         -6.63        16.85 o
 -11  10   2        748.02        866.48        39.77 o
 -10  10   2          8.37         14.99        19.18 o
  -9  10   2         56.26         38.98        22.86 o
  -8  10   2          0.17         10.89        18.74 o
  -7  10   2         18.74         43.96        20.40 o
  -6  10   2         68.67         29.99        24.97 o
  -5  10   2          3.00         21.26        20.72 o
  -4  10   2         12.66         13.10        21.03 o
  -3  10   2          2.66         40.58        23.40 o
  -2  10   2          6.67        -17.56        23.17 o
  -1  10   2          1.01         -6.78        21.08 o
   0  10   2          3.50         -5.61        19.64 o
   1  10   2          6.75         41.12        29.86 o
   2  10   2          1.47          2.81        24.63 o
   3  10   2        227.34        160.72        39.69 o
   4  10   2         42.13         68.19        31.03 o
   5  10   2        254.17        290.81        42.86 o
   6  10   2          0.22        -12.75        50.77 o
   7  10   2         76.92         50.81        34.53 o
   8  10   2         51.58          2.16        24.94 o
   9  10   2         22.71         15.12        24.11 o
  10  10   2         84.32         76.95        52.20 o
  11  10   2         59.71          4.29        73.80 o
  12  10   2        354.29        288.26       102.09 o
  13  10   2        552.90        643.21        82.00 o
  14  10   2        121.39         32.37        76.09 o
  15  10   2        728.55        569.97        92.92 o
  16  10   2         37.75         36.56       108.98 o
  17  10   2         21.75        -35.75        35.75 o
  18  10   2          3.30         28.59        37.89 o
  20  10   2          0.04         49.71        48.66 o
  21  10   2         30.33        -16.28        41.84 o
 -17  11   2          1.22         13.62        21.82 o
 -16  11   2         40.39         -1.75        32.43 o
 -15  11   2         17.07          7.08        20.54 o
 -14  11   2         34.33         10.85        21.23 o
 -13  11   2        149.14        130.28        23.34 o
 -12  11   2        346.31        316.72        32.03 o
 -11  11   2         80.33         38.20        23.47 o
 -10  11   2          6.41        -16.62        18.06 o
  -9  11   2        180.17        189.33        27.48 o
  -8  11   2         95.07         63.42        23.27 o
  -7  11   2         15.11         36.75        23.09 o
  -6  11   2         75.99         51.63        28.90 o
  -5  11   2        196.81        163.61        27.96 o
  -4  11   2        157.44        122.38        34.54 o
  -3  11   2         25.37         56.16        31.53 o
  -2  11   2        114.80         78.79        39.08 o
  -1  11   2          9.46         20.80        48.63 o
   0  11   2          0.16         28.00        28.71 o
   1  11   2        134.94        103.60        33.04 o
   2  11   2         34.54         15.65        27.86 o
   3  11   2         68.37         67.89        28.75 o
   4  11   2         36.19         24.42        27.41 o
   5  11   2         31.77        -17.65        24.09 o
   6  11   2        213.32        192.53        44.75 o
   7  11   2        101.55         99.89        92.15 o
   8  11   2        552.09        609.74        78.48 o
   9  11   2        363.25        440.07        47.20 o
  10  11   2         99.90        118.02        37.25 o
  11  11   2         21.74        -44.82        44.82 o
  12  11   2        208.45        179.90       106.30 o
  13  11   2         39.28        -27.25        70.74 o
  14  11   2          2.99        113.88        66.56 o
  15  11   2         19.19        -47.54        48.24 o
  -9  12   2          2.29        -38.24        51.24 o
  -8  12   2         23.77        -14.76        45.15 o
  -7  12   2        236.88        289.77        98.65 o
  -6  12   2        292.95        269.26        42.75 o
  -5  12   2         49.00         39.55        29.86 o
  -4  12   2         60.99         36.06        41.03 o
  -3  12   2         14.73         15.31        28.25 o
  -2  12   2         48.94         46.19        27.71 o
  -1  12   2          0.85        -39.37        44.93 o
   0  12   2         53.15         71.48        33.30 o
   1  12   2          8.54         -1.97        31.96 o
   2  12   2        119.59        119.28        42.21 o
   3  12   2          0.04         -9.89        36.60 o
   4  12   2        107.61         61.89        69.20 o
   5  12   2        100.67         99.66        38.32 o
   6  12   2         16.08        -42.95        42.95 o
   7  12   2        357.53        311.06        55.62 o
 -38   1   3         55.68          2.42        22.52 o
 -37   1   3         44.89         98.73        39.68 o
 -36   1   3          4.29          6.14        18.95 o
 -35   1   3          0.64          4.02        29.07 o
 -34   1   3          4.44          8.05        19.28 o
 -33   1   3          3.70        -11.81        20.81 o
 -32   1   3         44.41         51.06        32.76 o
 -31   1   3         24.65         57.99        39.77 o
 -30   1   3         16.13         -5.35        32.12 o
 -29   1   3          8.96         26.62        39.77 o
 -28   1   3        927.55        878.21        78.39 o
 -27   1   3         51.46         32.97        31.74 o
 -26   1   3       1329.92       1445.84        61.55 o
 -25   1   3        141.08        129.02        25.30 o
 -24   1   3        111.36        160.95        26.81 o
 -23   1   3       2087.36       2132.42        72.03 o
 -22   1   3       1516.38       1591.26        59.71 o
 -21   1   3        349.61        370.25        33.61 o
 -20   1   3        266.03        287.11        27.85 o
 -19   1   3        643.81        600.57        33.25 o
 -18   1   3        153.61        190.47        22.34 o
 -17   1   3        375.99        401.45        26.57 o
 -16   1   3        302.37        469.40        78.73 o
 -15   1   3        750.17        863.08        31.63 o
 -14   1   3         79.26        115.70        14.88 o
 -13   1   3         45.11         80.74        14.07 o
 -12   1   3          0.28          4.04         9.94 o
 -11   1   3        523.33        571.92        25.26 o
 -10   1   3       1366.64       1280.63        56.97 o
  -9   1   3        256.57        245.73        26.77 o
  -8   1   3         26.68         17.14         8.38 o
  -7   1   3         57.72         67.68        14.87 o
  -6   1   3        925.78        918.34        24.37 o
  -5   1   3       1776.67       1702.67        32.73 o
  -4   1   3       1026.62        900.29        22.07 o
  -3   1   3        290.15        282.10        14.68 o
  -2   1   3       3300.70       3098.33        43.04 o
  -1   1   3        414.35        402.89        14.86 o
   0   1   3       7603.86       7261.22        75.08 o
   1   1   3       1172.27       1019.77        21.79 o
   2   1   3       9303.21       8692.73        86.95 o
   3   1   3       2067.78       1892.70        30.79 o
   4   1   3       3670.25       3381.43        44.29 o
   5   1   3       1611.12       1559.11        28.05 o
   6   1   3        122.23        159.99        11.45 o
   7   1   3       4726.76       4227.84        52.59 o
   8   1   3        516.57        512.84        18.65 o
   9   1   3         78.75         57.12         9.56 o
  10   1   3          5.36          9.13         8.25 o
  11   1   3         36.09         40.21         9.45 o
  12   1   3        447.34        457.40        18.44 o
  13   1   3        423.31        450.81        18.85 o
  14   1   3        108.38        137.09        12.05 o
  15   1   3         83.79         72.47        11.47 o
  16   1   3        419.19        455.59        22.48 o
  17   1   3        821.84        803.63        27.29 o
  18   1   3        539.56        539.33        24.93 o
  19   1   3        507.04        555.21        26.11 o
  20   1   3        343.12        370.85        30.82 o
  21   1   3        557.20        577.53        63.16 o
  22   1   3        202.89        220.11        23.08 o
  23   1   3        884.41        869.96        57.41 o
  24   1   3        793.53        797.42        39.92 o
  25   1   3          0.01         -6.28        15.79 o
  26   1   3        216.29        213.53        27.68 o
  27   1   3         82.12         60.29        24.25 o
  28   1   3         32.50         40.80        22.93 o
  29   1   3          3.35         88.79        75.54 o
  30   1   3         33.12         71.37        27.71 o
  31   1   3          1.88        -10.87        31.57 o
  32   1   3         11.49        -13.75        20.39 o
  33   1   3          9.07         26.25        30.69 o
  34   1   3         60.76        144.23        55.59 o
  35   1   3         23.22         -5.70        29.59 o
 -38   2   3         38.72         50.22        18.79 o
 -37   2   3         56.75        101.38        29.87 o
 -36   2   3         12.03         -2.73        21.69 o
 -35   2   3         13.83         69.22        34.88 o
 -34   2   3          0.44        -17.26        17.26 o
 -33   2   3         37.42         48.23        34.42 o
 -32   2   3         40.82         52.43        38.95 o
 -31   2   3         54.01          7.30        26.71 o
 -30   2   3         38.43         16.55        17.14 o
 -29   2   3         95.68         92.85        20.60 o
 -28   2   3        417.71        425.84        37.48 o
 -27   2   3       2500.57       2461.81        72.92 o
 -26   2   3          6.15         12.10        16.40 o
 -25   2   3       1834.24       1875.41       139.92 o
 -24   2   3       1653.29       1640.56        53.76 o
 -23   2   3         18.50         36.52        18.97 o
 -22   2   3         23.24         27.50        17.66 o
 -21   2   3        157.15        159.74        19.67 o
 -20   2   3          9.66         17.68        19.13 o
 -19   2   3        198.25        202.51        17.14 o
 -18   2   3        490.00        466.67        23.06 o
 -17   2   3         29.65         42.53        19.69 o
 -16   2   3         43.76         50.10        22.20 o
 -15   2   3       1416.58       1631.68        68.79 o
 -14   2   3          4.25        -15.78        15.78 o
 -13   2   3       4007.19       3929.62       193.48 o
 -12   2   3          0.07         10.71        34.41 o
 -11   2   3       2479.47       2450.00       126.95 o
 -10   2   3         16.66         29.87        26.00 o
  -9   2   3        336.22        407.97        41.37 o
  -8   2   3       3100.64       3000.05        87.64 o
  -7   2   3       1670.70       1614.03        31.55 o
  -6   2   3        936.43        936.81        34.22 o
  -5   2   3        206.39        190.92        15.09 o
  -4   2   3       1826.08       1901.08        40.09 o
  -3   2   3       3129.78       3209.00        52.73 o
  -2   2   3        202.43        199.02        15.30 o
  -1   2   3       6096.73       5778.48        74.01 o
   0   2   3       2171.91       2057.61        38.00 o
   1   2   3        361.86        334.34        17.51 o
   2   2   3        428.32        430.39        17.34 o
   3   2   3        669.86        617.45        20.36 o
   4   2   3       4642.62       4562.64        54.97 o
   5   2   3        814.50        774.93        20.05 o
   6   2   3       9608.58       9194.64        93.22 o
   7   2   3       7617.64       7039.07       115.08 o
   8   2   3       1643.20       1680.50        29.90 o
   9   2   3       1182.14       1148.99        24.80 o
  10   2   3        242.87        271.09        14.15 o
  11   2   3        805.64        840.11        23.17 o
  12   2   3        173.79        191.53        13.47 o
  13   2   3       3515.62       3694.85        57.53 o
  14   2   3        882.34        991.06        28.45 o
  15   2   3          1.47          1.32         9.14 o
  16   2   3          2.99         -1.71         9.89 o
  17   2   3         53.56         53.93        13.21 o
  18   2   3          3.45          7.86        12.30 o
  19   2   3         17.66         19.10        11.75 o
  20   2   3        159.96        154.27        18.14 o
  21   2   3          0.57          6.37        14.81 o
  22   2   3       1011.26       1075.16        40.54 o
  23   2   3        376.88        407.85        29.95 o
  24   2   3        799.21        840.02        39.39 o
  25   2   3        621.67        627.34        47.02 o
  26   2   3         16.34          4.39        20.16 o
  27   2   3          2.71        -16.60        16.60 o
  28   2   3         48.40         65.07        22.41 o
  29   2   3          3.77        -17.64        20.91 o
  30   2   3         33.89         87.43        27.03 o
  31   2   3         26.87         16.95        23.74 o
  32   2   3         64.33         56.94        25.51 o
  33   2   3          0.00        -10.49        23.51 o
  34   2   3          5.13        -24.50        24.50 o
  35   2   3         15.57          0.73        53.09 o
 -37   3   3          6.55         20.40        23.19 o
 -36   3   3          7.57          1.72        38.12 o
 -35   3   3         69.85         13.68        31.38 o
 -34   3   3         21.85         17.28        34.53 o
 -33   3   3        201.37         66.68        58.50 o
 -32   3   3          0.34          0.00        15.56 o
 -31   3   3         88.76        104.38        24.95 o
 -30   3   3          2.57         -2.67        17.11 o
 -29   3   3          3.65         13.63        22.14 o
 -28   3   3         76.13         75.21        24.28 o
 -27   3   3       1295.69       1366.76        46.25 o
 -26   3   3        100.28        102.81        18.00 o
 -25   3   3         91.97         75.69        17.00 o
 -24   3   3          7.95         20.12        27.98 o
 -23   3   3        182.24        142.66        35.64 o
 -22   3   3        262.12        237.15        52.77 o
 -21   3   3        571.01        652.24        56.36 o
 -20   3   3       1746.04       1939.08        85.02 o
 -19   3   3        461.48        570.68        46.84 o
 -18   3   3          7.17         42.10        23.30 o
 -17   3   3        224.53        316.06        40.46 o
 -16   3   3        100.47         90.64        28.11 o
 -15   3   3        286.00        257.69        61.18 o
 -14   3   3        293.42        258.48        52.77 o
 -13   3   3        185.03        195.01        46.65 o
 -12   3   3        752.93        792.06        56.01 o
 -11   3   3        113.59         84.12        43.97 o
 -10   3   3         18.58         24.54        44.35 o
  -9   3   3         70.66        110.00        11.82 o
  -8   3   3       2337.59       2294.12        53.68 o
  -7   3   3       1688.30       1734.37        46.96 o
  -6   3   3        137.58        193.02        40.66 o
  -5   3   3         31.82         37.73        14.87 o
  -4   3   3          1.21         -1.95         8.90 o
  -3   3   3          8.93         19.13        10.35 o
  -2   3   3        540.95        493.66        24.48 o
  -1   3   3        150.36        158.66        15.81 o
   0   3   3       8733.57       8296.88       112.88 o
   1   3   3       1683.16       1765.29        42.10 o
   2   3   3       2726.70       2676.89        51.71 o
   3   3   3       1179.98       1234.85        33.61 o
   4   3   3       3898.47       3974.50        57.10 o
   5   3   3       6693.51       6978.75       135.07 o
   6   3   3       2043.34       1890.59        35.47 o
   7   3   3          4.58         -1.32         7.27 o
   8   3   3        646.22        681.76        33.33 o
   9   3   3         78.86         59.19        14.68 o
  10   3   3        303.95        279.09        21.30 o
  11   3   3        168.49        158.73        17.29 o
  12   3   3        736.33        711.92        22.84 o
  13   3   3        236.64        259.44        15.45 o
  14   3   3        315.76        369.33        18.68 o
  15   3   3        264.81        321.14        18.73 o
  16   3   3        129.74        108.53        13.81 o
  17   3   3        177.96        185.59        16.51 o
  18   3   3         14.15         15.39        11.93 o
  19   3   3        551.59        544.14        26.48 o
  20   3   3          0.30         22.48        14.16 o
  21   3   3        413.97        457.48        25.42 o
  22   3   3         23.48         35.32        16.00 o
  23   3   3       1172.58       1213.71        46.39 o
  24   3   3         19.46         27.91        17.06 o
  25   3   3        831.19        914.43        42.20 o
  26   3   3         23.89         25.88        24.61 o
  27   3   3         90.31        113.40        27.25 o
  28   3   3        152.89        142.96        26.87 o
  29   3   3         52.46         37.06        40.29 o
  30   3   3        112.92        108.67        29.80 o
  31   3   3         13.11         -8.74        27.84 o
  32   3   3          0.37        -23.97        23.97 o
  33   3   3         69.87         55.48        36.98 o
  34   3   3          8.50        -13.53        21.39 o
 -36   4   3          7.79         -5.35        46.65 o
 -35   4   3          8.29         23.94        33.25 o
 -34   4   3         33.28         14.64        29.27 o
 -33   4   3          0.38         -5.82        35.62 o
 -32   4   3         55.95        -17.04        28.85 o
 -31   4   3         88.78         85.29        31.65 o
 -30   4   3        262.75        217.19        61.94 o
 -29   4   3          4.74         29.30        24.43 o
 -28   4   3         38.13         60.84        51.47 o
 -27   4   3         60.27         43.28        37.38 o
 -26   4   3         47.05         63.13        27.17 o
 -25   4   3       1576.70       1679.34        94.27 o
 -24   4   3        356.85        367.13        41.53 o
 -23   4   3        393.49        353.97        39.69 o
 -22   4   3       1469.82       1608.32        66.99 o
 -21   4   3        789.92        776.02        48.58 o
 -20   4   3        527.64        566.69        42.95 o
 -19   4   3       1558.44       1577.29        80.30 o
 -18   4   3         20.73         11.78        24.06 o
 -17   4   3         10.54          0.11        19.44 o
 -16   4   3        523.57        530.46        72.27 o
 -15   4   3          0.71         -5.72        20.65 o
 -14   4   3         11.30         42.30        25.62 o
 -13   4   3         21.80         -0.65        22.94 o
 -12   4   3       2366.85       2394.17        48.90 o
 -11   4   3        723.26        660.90        37.35 o
 -10   4   3       6819.53       6918.72       123.89 o
  -9   4   3      16143.56      16482.65       252.50 o
  -8   4   3       1737.59       2141.63        58.02 o
  -7   4   3       2008.33       2043.83        57.87 o
  -6   4   3       1366.66       1427.18        48.65 o
  -5   4   3       9872.46      10121.28       174.10 o
  -4   4   3        806.75        815.54        38.96 o
  -3   4   3        691.05        719.13        47.14 o
  -2   4   3        193.39        188.58        22.08 o
  -1   4   3        427.98        444.33        27.95 o
   0   4   3       1194.51       1205.66        36.73 o
   1   4   3       1415.74       1489.09        41.80 o
   2   4   3       3503.15       3425.30        85.91 o
   3   4   3       1999.69       2016.57        49.58 o
   4   4   3        350.10        373.79        19.62 o
   5   4   3        746.16        761.64        21.83 o
   6   4   3          2.49          9.53        10.51 o
   7   4   3          0.21          8.17        12.42 o
   8   4   3        324.83        303.89        24.55 o
   9   4   3        623.61        625.50        28.82 o
  10   4   3        662.46        635.29        28.73 o
  11   4   3         55.87         81.68        21.83 o
  12   4   3          0.00        -10.89        12.51 o
  13   4   3          8.66          4.25        11.73 o
  14   4   3        772.72        807.57        32.97 o
  15   4   3        481.84        532.82        30.60 o
  16   4   3          0.40         25.25        15.05 o
  17   4   3        325.05        379.73        31.55 o
  18   4   3        598.77        669.93        33.92 o
  19   4   3        152.65        128.56        19.74 o
  20   4   3        498.27        523.71        32.33 o
  21   4   3          1.60         16.29        21.47 o
  22   4   3        601.07        579.07        26.78 o
  23   4   3          0.56         -1.20        10.22 o
  24   4   3        827.15        842.01        49.76 o
  25   4   3        168.42        127.21        19.80 o
  26   4   3         17.79         -6.11        13.15 o
  27   4   3         27.58         16.95        12.90 o
  28   4   3         29.79         18.04        28.42 o
  29   4   3          9.42         -1.90        11.73 o
  30   4   3          5.19          6.50        12.25 o
  31   4   3          1.81        -17.59        17.59 o
  32   4   3          2.73          0.38        17.09 o
  33   4   3         13.68         17.70        19.21 o
 -35   5   3         91.08        152.13        43.18 o
 -34   5   3          0.24         -3.59        51.32 o
 -33   5   3          9.53        -35.97        52.28 o
 -32   5   3         12.42        -21.36        28.66 o
 -31   5   3         17.27          9.86        32.63 o
 -30   5   3         51.67         65.62        31.87 o
 -29   5   3        229.02        228.21        39.97 o
 -28   5   3          7.07        -21.24        54.84 o
 -27   5   3        128.91        133.58        32.30 o
 -26   5   3         20.58        -18.92        30.42 o
 -25   5   3        354.83        347.92        41.61 o
 -24   5   3        761.97        804.46       111.03 o
 -23   5   3        100.83         56.09        34.41 o
 -22   5   3        123.32        118.27        28.37 o
 -21   5   3          8.29         31.99        22.19 o
 -20   5   3        259.37        253.99        34.30 o
 -19   5   3        185.03        229.83        33.07 o
 -18   5   3         76.56         40.68        21.83 o
 -17   5   3         41.11         47.87        21.08 o
 -16   5   3         79.30        122.54        26.43 o
 -15   5   3          5.96          5.78        10.77 o
 -14   5   3         21.41         -5.85        14.35 o
 -13   5   3        289.14        304.48        16.87 o
 -12   5   3        594.36        640.92        24.60 o
 -11   5   3         21.67         19.12        12.81 o
 -10   5   3        570.69        603.51        29.24 o
  -9   5   3       2698.95       2770.27        62.88 o
  -8   5   3        508.86        566.08        29.81 o
  -7   5   3        293.61        297.46        26.06 o
  -6   5   3       1480.46       1519.01        49.59 o
  -5   5   3        254.60        289.70        23.89 o
  -4   5   3        142.71        157.68        25.98 o
  -3   5   3         22.78         17.79        19.15 o
  -2   5   3          1.87          0.07        11.14 o
  -1   5   3         54.78         67.07        14.80 o
   0   5   3        571.42        588.16        28.25 o
   1   5   3         22.86         25.75        11.35 o
   2   5   3        668.46        675.10        32.65 o
   3   5   3         79.67         91.26        13.57 o
   4   5   3       1661.81       1667.01        38.41 o
   5   5   3       1064.67       1116.67        30.11 o
   6   5   3         86.96         82.51         9.90 o
   7   5   3       1236.33       1118.13        40.28 o
   8   5   3        765.19        881.26        36.79 o
   9   5   3        726.06        674.04        33.91 o
  10   5   3         26.87         30.65        14.84 o
  11   5   3          5.24          5.42        14.65 o
  12   5   3         55.87         72.97        28.17 o
  13   5   3         27.75         45.75        18.65 o
  14   5   3       1291.22       1245.91        80.16 o
  15   5   3        132.56        121.10        19.53 o
  16   5   3       1289.65       1279.04        44.04 o
  17   5   3        185.67        198.17        23.51 o
  18   5   3       1212.60       1190.05        44.42 o
  19   5   3        643.37        639.18        47.21 o
  20   5   3         14.10         -2.90        23.87 o
  21   5   3         56.98         56.96        33.78 o
  22   5   3         47.22         78.55        26.51 o
  23   5   3        829.33        976.00        54.94 o
  24   5   3        202.73        188.39        33.92 o
  25   5   3         20.97        -18.52        23.43 o
  26   5   3         62.43         43.77        37.92 o
  27   5   3          4.44         21.45        38.94 o
  28   5   3          9.92         -7.14        29.94 o
  29   5   3         21.69          6.36        35.39 o
  30   5   3          4.83         48.73        32.06 o
  31   5   3         11.81         38.96        34.79 o
  32   5   3         38.36         91.83        47.26 o
 -33   6   3         20.16         13.22        55.57 o
 -32   6   3          3.03        -10.71        43.59 o
 -31   6   3          0.78         -1.75        28.12 o
 -30   6   3          9.62        108.43        41.78 o
 -29   6   3        125.71        102.50        41.46 o
 -28   6   3         54.49         59.29        46.24 o
 -27   6   3         40.77         46.02        36.26 o
 -26   6   3          3.05         31.32        27.35 o
 -25   6   3         60.01         42.18        26.53 o
 -24   6   3         84.61         32.33        27.23 o
 -23   6   3          2.18         20.18        25.16 o
 -22   6   3          1.05         30.07        30.05 o
 -21   6   3         16.89          4.80        36.72 o
 -20   6   3        270.36        274.15        37.01 o
 -19   6   3        330.65        343.21        39.64 o
 -18   6   3        385.53        363.30        26.37 o
 -17   6   3        685.41        681.39        35.48 o
 -16   6   3         18.77         20.20        14.19 o
 -15   6   3         37.12         28.07        10.80 o
 -14   6   3        130.44        134.46        15.25 o
 -13   6   3         11.67         -4.51        16.68 o
 -12   6   3         36.92         34.42        14.01 o
 -11   6   3        130.50        200.32        21.60 o
 -10   6   3       1164.91       1196.13        41.96 o
  -9   6   3         15.47         16.34        14.19 o
  -8   6   3          0.01         22.71        14.10 o
  -7   6   3          9.08          6.98        12.60 o
  -6   6   3         57.23         52.25        14.97 o
  -5   6   3        468.50        534.54        31.16 o
  -4   6   3       1031.16       1054.56        44.79 o
  -3   6   3        131.46        196.18        40.18 o
  -2   6   3        194.90        192.74        41.09 o
  -1   6   3         79.10         83.80        23.84 o
   0   6   3        248.43        324.30        26.05 o
   1   6   3       1066.51       1086.76        41.35 o
   2   6   3       1990.00       2197.93        52.93 o
   3   6   3         34.96        115.89        17.24 o
   4   6   3         82.71         98.18        16.24 o
   5   6   3         15.27          6.20        11.33 o
   6   6   3         28.71         94.83        17.82 o
   7   6   3        302.71        328.33        23.24 o
   8   6   3        481.91        485.41        36.68 o
   9   6   3         12.41         54.11        18.29 o
  10   6   3        119.82        127.77        25.04 o
  11   6   3         27.40         69.62        18.12 o
  12   6   3          5.74        -18.69        18.69 o
  13   6   3         80.62         81.51        20.00 o
  14   6   3        337.01        364.53        32.08 o
  15   6   3          7.78        -16.17        16.23 o
  16   6   3        182.16        224.63        38.17 o
  17   6   3         16.58         12.92        25.74 o
  18   6   3         58.73         93.65        41.05 o
  19   6   3        180.93        177.99        51.42 o
  20   6   3        160.03        199.61        36.60 o
  21   6   3        281.24        287.29        42.29 o
  22   6   3         81.02        135.56        35.59 o
  23   6   3         13.45        -26.91        26.91 o
  24   6   3        116.83         96.53        35.06 o
  25   6   3          1.19         17.30        77.58 o
  26   6   3          6.45        -44.35        44.35 o
  27   6   3          0.14        -11.36        65.77 o
  28   6   3          2.21        -17.36        69.59 o
  29   6   3         38.10         90.77        43.71 o
  30   6   3         64.19         49.71        81.83 o
  31   6   3        149.67         79.34        47.84 o
 -31   7   3         81.68         30.89        34.97 o
 -30   7   3          0.43        -35.64        35.64 o
 -29   7   3        149.20        204.88        47.30 o
 -28   7   3        120.99         53.46        33.23 o
 -27   7   3        111.97         98.42        34.01 o
 -26   7   3        104.19        106.59        46.26 o
 -25   7   3        188.61        110.50        36.34 o
 -24   7   3        248.00        310.04        44.42 o
 -23   7   3          6.26        -22.12        22.12 o
 -22   7   3        196.90        233.29        43.99 o
 -21   7   3         92.00        104.38        19.43 o
 -20   7   3         30.46         24.51        10.09 o
 -19   7   3        162.14        182.52        15.78 o
 -18   7   3         48.12         59.83        12.82 o
 -17   7   3          9.58          1.95        10.81 o
 -16   7   3          2.52        -12.47        12.47 o
 -15   7   3         22.73          6.51        11.61 o
 -14   7   3         22.22         -5.35        11.94 o
 -13   7   3         53.80         52.60        15.54 o
 -12   7   3         62.20         74.99        18.39 o
 -11   7   3          0.04        -14.16        14.16 o
 -10   7   3         26.90         48.92        17.25 o
  -9   7   3          0.92         11.79        15.77 o
  -8   7   3        565.43        579.96        36.57 o
  -7   7   3         29.45         23.02        16.32 o
  -6   7   3        122.58        137.07        22.60 o
  -5   7   3         66.03         66.86        18.88 o
  -4   7   3          0.28         -9.34        14.66 o
  -3   7   3         79.52         44.14        18.35 o
  -2   7   3        342.62        446.32        41.54 o
  -1   7   3       1191.64       1189.26        46.58 o
   0   7   3        134.89        154.22        33.00 o
   1   7   3         32.32         38.80        17.33 o
   2   7   3         37.31         29.22        19.18 o
   3   7   3         12.34         19.37        14.70 o
   4   7   3         10.15          9.49        13.76 o
   5   7   3        346.27        372.30        29.30 o
   6   7   3        356.39        376.58        27.27 o
   7   7   3         94.71        105.37        27.13 o
   8   7   3        158.18        140.70        29.47 o
   9   7   3        111.42        104.16        25.75 o
  10   7   3          0.55         32.91        20.74 o
  11   7   3         37.22         29.13        23.09 o
  12   7   3        128.76        175.87        46.84 o
  13   7   3        664.18        660.68        70.29 o
  14   7   3        200.36        146.07        51.24 o
  15   7   3        199.60        213.03        45.70 o
  16   7   3        478.39        491.56        51.36 o
  17   7   3          1.25        -15.10        25.54 o
  18   7   3         92.95         55.45        30.40 o
  19   7   3        270.39        264.25        44.42 o
  20   7   3        100.01         67.40        31.24 o
  21   7   3        275.19        340.46        47.21 o
  22   7   3         89.53         83.75        35.41 o
  23   7   3         20.87        -10.40        39.69 o
  24   7   3        202.80        142.32        56.21 o
  25   7   3         54.60         -6.63        47.03 o
  26   7   3          1.33         41.43        66.53 o
  27   7   3         50.25        160.42        52.62 o
  28   7   3          0.83         15.93       147.60 o
  29   7   3          3.73         52.67        60.41 o
 -29   8   3          5.36         39.97       107.83 o
 -28   8   3          0.18          6.96        30.79 o
 -27   8   3         70.64        -26.65        26.65 o
 -26   8   3         67.41         64.17        47.93 o
 -25   8   3          0.03        -12.15        27.16 o
 -24   8   3         75.75         78.99        34.18 o
 -23   8   3         80.01        112.25        34.75 o
 -22   8   3         49.12         57.74        10.95 o
 -21   8   3         10.64         -2.18        11.48 o
 -20   8   3         90.61         64.85        22.62 o
 -19   8   3         56.11         36.39        23.59 o
 -18   8   3        180.03        192.82        25.50 o
 -17   8   3         49.23         28.92        13.60 o
 -16   8   3        364.88        373.84        25.23 o
 -15   8   3        159.68        191.76        30.95 o
 -14   8   3        253.01        301.64        35.89 o
 -13   8   3         21.82         24.73        14.85 o
 -12   8   3        794.94        832.56        44.12 o
 -11   8   3        111.74        179.85        33.83 o
 -10   8   3       1063.10       1167.16        49.40 o
  -9   8   3        358.17        400.57        34.63 o
  -8   8   3        174.56        286.40        31.03 o
  -7   8   3         21.04         47.73        28.17 o
  -6   8   3         51.18         38.93        19.73 o
  -5   8   3        405.14        391.88        35.64 o
  -4   8   3         60.39         37.09        18.54 o
  -3   8   3         16.52        -10.15        17.19 o
  -2   8   3        224.10        243.48        29.03 o
  -1   8   3        378.35        408.48        33.88 o
   0   8   3          4.23         20.76        30.62 o
   1   8   3          1.62         18.89        18.64 o
   2   8   3        127.22        159.54        23.37 o
   3   8   3        198.23        226.20        25.76 o
   4   8   3         68.19         71.20        19.32 o
   5   8   3         23.85         15.07        15.68 o
   6   8   3        169.72        155.83        21.58 o
   7   8   3        624.86        623.80        33.51 o
   8   8   3        364.27        333.80        25.43 o
   9   8   3         55.13         55.39        28.86 o
  10   8   3        204.61        184.68        44.88 o
  11   8   3         39.82         29.55        31.55 o
  12   8   3        278.82        303.99        42.28 o
  13   8   3         34.86         10.03        28.93 o
  14   8   3         54.91         31.48        31.98 o
  15   8   3        283.63        232.60        41.61 o
  16   8   3        225.82        229.68        49.27 o
  17   8   3         74.54         28.19        39.83 o
  18   8   3          9.11         13.43        55.44 o
  19   8   3          0.40        -36.78        36.78 o
  20   8   3        129.36        107.95        44.79 o
  21   8   3        347.37        368.60       136.09 o
  22   8   3         93.75         72.55        42.08 o
  23   8   3         26.10         67.56        46.40 o
  24   8   3         55.86         88.14        51.62 o
  25   8   3          1.66         21.41        97.89 o
  26   8   3        217.91        116.64        55.41 o
 -26   9   3         81.13         75.87        36.01 o
 -25   9   3         50.52        -42.06        42.06 o
 -24   9   3         12.23        -36.49        36.49 o
 -23   9   3         24.86          8.83        21.76 o
 -22   9   3         59.80         39.80        15.44 o
 -21   9   3          6.72         10.94        17.15 o
 -20   9   3         43.62         60.41        31.74 o
 -19   9   3        131.39        126.74        33.83 o
 -18   9   3         81.74         84.78        21.47 o
 -17   9   3          0.01         12.22        13.54 o
 -16   9   3         60.44         24.47        18.62 o
 -15   9   3         15.47         14.21        18.98 o
 -14   9   3         17.75         -8.84        14.27 o
 -13   9   3        210.62        224.32        28.35 o
 -12   9   3        434.21        449.29        35.21 o
 -11   9   3        214.11        293.24        33.01 o
 -10   9   3         96.73         51.62        24.95 o
  -9   9   3          6.88         -8.27        26.93 o
  -8   9   3        808.67        788.82        56.05 o
  -7   9   3          0.01        -18.23        18.23 o
  -6   9   3        384.28        415.68        42.82 o
  -5   9   3         19.08         25.23        24.17 o
  -4   9   3         91.97        100.73        24.37 o
  -3   9   3        220.75        206.69        34.83 o
  -2   9   3         21.00         51.58        21.87 o
  -1   9   3        293.48        352.65        35.30 o
   0   9   3        113.01         98.16        24.56 o
   1   9   3        483.92        486.09        40.09 o
   2   9   3        928.83        939.06        52.24 o
   3   9   3        194.89        253.49        34.56 o
   4   9   3          0.02        -22.16        22.16 o
   5   9   3        136.72        138.55        33.27 o
   6   9   3        104.85         85.43        27.74 o
   7   9   3         17.47         33.37        23.75 o
   8   9   3        506.81        544.50        36.32 o
   9   9   3          6.86         -1.05        38.98 o
  10   9   3          0.34        -30.84        36.26 o
  11   9   3         15.93         27.84        56.21 o
  12   9   3         70.50         34.95        42.08 o
  13   9   3          8.16        -16.95        37.47 o
  14   9   3         36.69        -15.69        51.24 o
  15   9   3         11.79         20.21        38.43 o
  16   9   3         21.33         60.99        45.08 o
  17   9   3         61.82         65.84        47.95 o
  18   9   3          0.35        -20.65        48.18 o
  19   9   3          0.00        -34.37        34.37 o
  20   9   3        119.36         48.19        41.92 o
  21   9   3          0.10        -15.53        47.21 o
  22   9   3        215.30        140.58        65.39 o
  23   9   3          2.84          1.44        45.62 o
 -22  10   3          0.30          9.19        19.34 o
 -21  10   3         11.92         -5.48        27.37 o
 -20  10   3          1.25         10.84        25.79 o
 -19  10   3          0.88         38.65        37.20 o
 -18  10   3          8.87          7.97        17.38 o
 -17  10   3          5.87         31.05        16.28 o
 -16  10   3          2.48         -2.13        15.42 o
 -15  10   3          1.26         -3.72        16.09 o
 -14  10   3         35.74         44.73        18.79 o
 -13  10   3        158.81        145.37        24.48 o
 -12  10   3          0.77          4.73        16.50 o
 -11  10   3         85.44         55.55        20.98 o
 -10  10   3        126.44        127.66        24.66 o
  -9  10   3         11.46         42.14        21.77 o
  -8  10   3         65.11         94.85        26.16 o
  -7  10   3        120.80         93.78        27.42 o
  -6  10   3        887.14       1038.93        54.60 o
  -5  10   3        181.48        226.41        41.61 o
  -4  10   3        132.23        195.43        34.01 o
  -3  10   3        251.83        286.39        64.08 o
  -2  10   3         33.64         13.54        35.38 o
  -1  10   3          2.90          2.96        24.34 o
   0  10   3         36.47        -19.74        29.37 o
   1  10   3        231.51        203.39        40.43 o
   2  10   3        120.02        136.91        32.73 o
   3  10   3          1.17         18.62        25.89 o
   4  10   3          0.04         31.65        74.94 o
   5  10   3         12.35          8.49        39.67 o
   6  10   3        355.57        344.56        44.92 o
   7  10   3        271.89        283.86        83.23 o
   8  10   3        552.56        497.50        43.57 o
   9  10   3        576.48        546.57        76.99 o
  10  10   3        615.34        467.71       113.53 o
  11  10   3        190.03        172.88        57.62 o
  12  10   3         19.34        -11.63        40.42 o
  13  10   3          7.75         26.52        44.82 o
  14  10   3         31.47         94.60        54.32 o
  15  10   3         37.86         -5.55        40.40 o
  16  10   3          0.06        -58.89        58.89 o
  17  10   3          3.11        -10.32        41.42 o
  19  10   3         32.67         56.59        49.56 o
 -17  11   3        217.78        146.57        35.02 o
 -16  11   3        156.54         89.14        23.53 o
 -15  11   3          5.17         -9.57        21.76 o
 -14  11   3          7.80         50.04        22.24 o
 -13  11   3          2.40         -2.97        28.82 o
 -12  11   3         10.15        -18.63        18.63 o
 -11  11   3         85.46         67.17        26.85 o
 -10  11   3        157.79        137.78        34.04 o
  -9  11   3        186.90        143.64        58.17 o
  -8  11   3          7.21        -22.51        22.51 o
  -7  11   3         43.60         -6.08        27.35 o
  -6  11   3         40.90         33.10        47.80 o
  -5  11   3          0.05        -31.95        33.85 o
  -4  11   3          2.17          7.83        33.48 o
  -3  11   3          4.74         -3.74        29.35 o
  -2  11   3          0.02        -15.41        28.31 o
  -1  11   3          6.80        -21.13        30.40 o
   0  11   3         87.46         63.19        32.31 o
   1  11   3         29.15         27.21        32.88 o
   2  11   3        154.29        137.90        36.85 o
   3  11   3        190.73        258.23        39.48 o
   4  11   3         44.15         22.62        31.08 o
   5  11   3         26.53        -35.27        71.89 o
   6  11   3        122.49         63.80        31.82 o
   7  11   3          0.23         18.89        27.43 o
   8  11   3         70.20         94.46        24.23 o
   9  11   3         28.71        -51.06        62.71 o
  10  11   3          9.27         42.26        44.32 o
  11  11   3         19.03        -41.05        41.05 o
  12  11   3          0.17         89.28        45.93 o
  13  11   3          0.01         38.25        80.00 o
  14  11   3         53.83        -47.00        47.00 o
  -6  12   3          4.08        -24.29        26.00 o
  -5  12   3          6.95        -17.37        26.94 o
  -4  12   3         11.47         37.98        36.90 o
  -3  12   3          6.09         11.79        55.80 o
  -2  12   3         50.19         56.52        33.41 o
  -1  12   3         18.14         45.49        35.96 o
   0  12   3         49.80          5.15        36.46 o
   1  12   3          6.16         28.15        33.11 o
   2  12   3          4.72        -19.74        35.00 o
   3  12   3          1.51         40.26        44.82 o
 -38   0   4          0.20        -19.63        29.06 o
 -37   0   4         32.60         -7.48        24.85 o
 -36   0   4         45.45         55.06        29.06 o
 -35   0   4          5.70        -29.06        29.06 o
 -34   0   4         14.31         45.12        32.12 o
 -33   0   4         11.90         33.65        31.35 o
 -32   0   4         99.89         68.06        35.18 o
 -31   0   4         10.23         13.00        26.77 o
 -30   0   4         81.87         80.30        32.88 o
 -29   0   4          1.73        -25.24        25.24 o
 -27   0   4         12.50         39.77        27.53 o
 -26   0   4        639.82        818.20        67.30 o
 -25   0   4       6985.09       7430.99       232.48 o
 -24   0   4       1340.11       1385.56        84.12 o
 -23   0   4        561.55        579.60        55.83 o
 -22   0   4        437.48        411.35        45.88 o
 -21   0   4         12.52         11.47        22.18 o
 -20   0   4        867.17        966.56        60.41 o
 -19   0   4        889.39       1016.26        60.41 o
 -18   0   4       1832.24       2039.34        87.18 o
 -17   0   4       1280.12       1361.85        66.53 o
 -16   0   4       2259.68       2087.51        84.89 o
 -15   0   4       1846.61       1950.63        81.83 o
 -14   0   4        800.25        748.61        79.53 o
 -13   0   4        934.16        837.32        79.53 o
 -12   0   4       1328.81       1434.50        99.42 o
 -11   0   4       7478.32       7927.32       170.97 o
 -10   0   4       7552.86       7950.06       171.01 o
  -9   0   4       4149.19       4197.99       119.26 o
  -8   0   4       1174.81       1359.46        57.42 o
  -7   0   4         43.24         52.93        18.18 o
  -6   0   4       1996.41       1939.46        55.28 o
  -5   0   4       1989.27       2019.09        47.79 o
  -4   0   4       1446.72       1364.95        38.45 o
  -3   0   4       2527.02       2387.98        52.89 o
  -2   0   4       7418.63       7415.35       113.55 o
  -1   0   4       7259.69       6868.46       160.15 o
   0   0   4       2530.26       2467.35        54.50 o
   1   0   4        292.69        301.06        22.43 o
   2   0   4        741.02        684.23        28.89 o
   3   0   4       6333.55       6131.34       106.22 o
   4   0   4       7540.12       7340.70       115.71 o
   5   0   4         69.21         77.78        20.06 o
   6   0   4          0.49         11.80        13.40 o
   7   0   4        566.44        489.04        28.20 o
   8   0   4         22.71         20.65        15.19 o
   9   0   4       8092.83       8307.13       140.02 o
  10   0   4       6842.92       7069.28       116.23 o
  11   0   4         58.83         64.77        16.15 o
  12   0   4         95.47         90.46        17.34 o
  13   0   4        147.26        198.76        22.92 o
  14   0   4        259.76        238.59        23.46 o
  15   0   4        585.23        629.08        34.17 o
  16   0   4        629.28        696.58        38.87 o
  17   0   4       1609.83       1502.00        49.42 o
  18   0   4       3299.62       3400.55        77.12 o
  19   0   4         43.28         11.10        15.96 o
  20   0   4       1756.19       1732.03        64.02 o
  21   0   4         12.02         20.81        26.46 o
  22   0   4       1360.95       1345.23        67.21 o
  23   0   4       1172.92       1062.80        60.69 o
  24   0   4        331.01        396.52        53.16 o
  25   0   4          0.04         23.27        68.83 o
  26   0   4       1288.88       1248.87        89.07 o
  27   0   4        661.45        502.91        62.41 o
  28   0   4          0.80         10.50        33.65 o
  29   0   4          1.68        -16.82        59.65 o
  30   0   4          0.46         -7.10        31.09 o
  31   0   4         25.31         13.40        33.17 o
  32   0   4          3.65        -14.36        37.01 o
  33   0   4         55.81         19.94        43.83 o
  34   0   4        307.03        402.10        65.87 o
 -38   1   4          9.11         -6.68        17.74 o
 -37   1   4         79.51         13.02        49.02 o
 -36   1   4         36.30         30.81        29.61 o
 -35   1   4         17.73          1.00        34.80 o
 -34   1   4          7.94          3.82        36.71 o
 -33   1   4         19.43         56.15        22.02 o
 -32   1   4          0.01         35.71        20.09 o
 -31   1   4        169.07        135.87        27.29 o
 -30   1   4          4.19         -6.25        17.11 o
 -29   1   4         26.25         18.62        16.82 o
 -28   1   4        298.12        339.88        38.48 o
 -27   1   4         33.51         -3.39        15.98 o
 -26   1   4        644.91        695.56        58.16 o
 -25   1   4       3517.66       3703.50        99.40 o
 -24   1   4       1712.55       1686.30        60.79 o
 -23   1   4       1385.84       1372.59        58.02 o
 -22   1   4        937.96       1025.24        59.96 o
 -21   1   4          2.67         12.29        13.53 o
 -20   1   4        223.83        216.17        21.61 o
 -19   1   4         78.49         77.87        16.12 o
 -18   1   4        319.33        327.93        37.71 o
 -17   1   4         49.11         67.73        15.06 o
 -16   1   4       1247.98       1346.72        40.38 o
 -15   1   4          2.08          3.67         8.16 o
 -14   1   4        999.92        963.95        42.25 o
 -13   1   4          0.88         -4.20        10.86 o
 -12   1   4          6.25         -2.35        11.23 o
 -11   1   4       1178.21       1078.28        41.73 o
 -10   1   4         66.02         67.52        15.29 o
  -9   1   4        734.64        721.76        31.23 o
  -8   1   4       3351.87       3327.28        70.24 o
  -7   1   4        248.27        224.22        15.13 o
  -6   1   4        148.37        159.44        13.43 o
  -5   1   4       3571.81       3398.41        56.56 o
  -4   1   4        456.57        468.62        18.98 o
  -3   1   4        913.32        871.88        23.73 o
  -2   1   4       1305.91       1238.64        26.53 o
  -1   1   4       1608.41       1706.03        31.33 o
   0   1   4       1084.29        963.79        23.59 o
   1   1   4        671.95        660.78        20.33 o
   2   1   4         13.09         20.51         8.69 o
   3   1   4        709.42        721.08        21.56 o
   4   1   4       2629.50       2601.42        44.37 o
   5   1   4       2829.88       3033.20        46.72 o
   6   1   4        242.20        254.89        16.37 o
   7   1   4       3037.95       3245.81        48.70 o
   8   1   4        110.81        127.60        14.49 o
   9   1   4          1.02         10.05         9.10 o
  10   1   4       4127.90       4329.29        62.64 o
  11   1   4       1026.23       1117.20        27.92 o
  12   1   4          0.09          7.52         8.96 o
  13   1   4       1271.57       1215.10        30.30 o
  14   1   4         23.18         36.11        10.50 o
  15   1   4        278.87        290.82        17.50 o
  16   1   4          6.16          3.11        12.57 o
  17   1   4        227.69        226.66        18.61 o
  18   1   4       2077.50       2098.65        43.82 o
  19   1   4       1317.40       1302.98        39.03 o
  20   1   4          2.13         -1.00        18.33 o
  21   1   4        424.65        444.46        26.38 o
  22   1   4          3.76          1.95        20.69 o
  23   1   4        197.72        167.30        23.85 o
  24   1   4         54.14         65.64        20.31 o
  25   1   4          0.51         27.16        42.45 o
  26   1   4         30.82         27.98        23.70 o
  27   1   4         14.36         -8.97        19.39 o
  28   1   4         10.61         23.74        23.13 o
  29   1   4        204.07        198.10        33.03 o
  30   1   4          3.67        -22.72        22.72 o
  31   1   4          2.89        -16.18        24.12 o
  32   1   4         38.79         42.89        51.33 o
  33   1   4          6.14        -26.14        26.14 o
  34   1   4          7.67         71.89        31.03 o
 -37   2   4         66.79         14.63        27.42 o
 -36   2   4         21.28         -9.71        14.38 o
 -35   2   4         21.23          4.10        18.68 o
 -34   2   4          2.67          5.37        13.70 o
 -33   2   4         63.32         55.36        40.81 o
 -32   2   4         22.92         12.24        41.30 o
 -31   2   4         44.78         37.64        19.50 o
 -30   2   4          1.42         18.84        15.63 o
 -29   2   4        316.53        294.22        37.44 o
 -28   2   4        261.01        246.63        24.29 o
 -27   2   4          7.69          7.37        13.20 o
 -26   2   4         15.33         17.35        13.27 o
 -25   2   4        175.88        149.40        18.14 o
 -24   2   4        486.64        500.17        90.13 o
 -23   2   4        553.86        543.47        57.54 o
 -22   2   4        444.97        528.08        54.00 o
 -21   2   4        312.97        343.01        58.08 o
 -20   2   4         17.64         49.29        23.70 o
 -19   2   4        953.19       1044.73        60.94 o
 -18   2   4        104.67         47.11        24.80 o
 -17   2   4        406.58        396.30        53.11 o
 -16   2   4         77.38         84.12        41.30 o
 -15   2   4          6.24         44.35        35.18 o
 -14   2   4        553.45        542.13        78.77 o
 -13   2   4        393.03        380.84        64.24 o
 -12   2   4         68.08        146.07        44.35 o
 -11   2   4         46.74         71.37        26.97 o
 -10   2   4        103.33        104.08        12.96 o
  -9   2   4        389.12        429.51        27.02 o
  -8   2   4      25455.46      23857.00      1621.33 o
  -7   2   4       5132.55       5299.36        92.69 o
  -6   2   4          0.06         -3.28         8.60 o
  -5   2   4         10.07         14.79        10.28 o
  -4   2   4         65.50         72.32        12.34 o
  -3   2   4         75.31         86.06        17.48 o
  -2   2   4         71.89         60.38        11.61 o
  -1   2   4        143.30        107.91        17.28 o
   0   2   4       4562.13       4402.12        82.76 o
   1   2   4          0.35         11.65        11.32 o
   2   2   4       6668.03       6427.22        81.33 o
   3   2   4       1335.42       1293.47        29.11 o
   4   2   4        726.15        750.40        23.30 o
   5   2   4       5894.25       5895.42        71.04 o
   6   2   4        482.97        488.27        21.61 o
   7   2   4       1576.72       1664.58        33.60 o
   8   2   4        160.56        168.73        14.11 o
   9   2   4        295.01        363.36        18.27 o
  10   2   4        756.09        694.12        21.96 o
  11   2   4         78.93         63.56        10.38 o
  12   2   4        195.72        216.91        15.16 o
  13   2   4          1.25          0.57         8.56 o
  14   2   4        130.80        114.03        12.15 o
  15   2   4        113.96        133.33        15.81 o
  16   2   4        345.90        360.29        28.08 o
  17   2   4       1131.43       1178.91        36.01 o
  18   2   4       1194.37       1210.91        37.11 o
  19   2   4        607.11        597.41        29.37 o
  20   2   4         22.91         49.69        19.38 o
  21   2   4        521.29        532.60        29.00 o
  22   2   4         67.83         22.88        16.63 o
  23   2   4         49.95         87.51        21.95 o
  24   2   4         37.50         63.00        24.72 o
  25   2   4         23.57          4.26        20.65 o
  26   2   4        325.44        326.91        36.02 o
  27   2   4        109.87         77.22        25.54 o
  28   2   4          4.37         27.88        22.34 o
  29   2   4          4.48         -0.42        22.07 o
  30   2   4          5.68          5.06        23.86 o
  31   2   4          0.21        -24.28        24.28 o
  32   2   4          8.03         31.81        48.78 o
  33   2   4          0.09        -23.88        32.18 o
  34   2   4          2.87        -20.77        22.42 o
 -37   3   4         36.83         63.47        58.89 o
 -36   3   4         18.44        -38.62        38.62 o
 -35   3   4          8.96          7.77        32.77 o
 -34   3   4          7.61        -19.12        46.65 o
 -33   3   4         13.74         12.59        35.18 o
 -32   3   4          2.84         -6.48        30.97 o
 -31   3   4          5.32         62.74        31.24 o
 -30   3   4          0.25        -24.80        24.80 o
 -29   3   4          0.13         67.08        33.10 o
 -28   3   4         46.69          2.66        34.80 o
 -27   3   4          0.94        -19.65        27.30 o
 -26   3   4        320.06        283.72        62.71 o
 -25   3   4       1371.23       1455.89        82.47 o
 -24   3   4       2556.62       2849.91       115.31 o
 -23   3   4       2635.96       2729.52       165.91 o
 -22   3   4         34.04         17.52        24.05 o
 -21   3   4          1.27         86.97       101.71 o
 -20   3   4        107.25         72.71        50.09 o
 -19   3   4        483.01        524.37        49.60 o
 -18   3   4        147.83        126.29        41.30 o
 -17   3   4        226.17        276.07        59.65 o
 -16   3   4        249.83        193.48        56.59 o
 -15   3   4          3.88         19.88        31.35 o
 -14   3   4        384.30        401.41        70.36 o
 -13   3   4        284.70        268.32        40.17 o
 -12   3   4        337.82        386.53        47.67 o
 -11   3   4        491.39        455.81        83.32 o
 -10   3   4        279.38        249.70        16.78 o
  -9   3   4       3548.35       3657.23        78.94 o
  -8   3   4        276.83        302.09        17.52 o
  -7   3   4       2593.36       2601.56        52.31 o
  -6   3   4         12.78         26.27        12.80 o
  -5   3   4          0.02         11.46        10.91 o
  -4   3   4        668.89        666.45        26.59 o
  -3   3   4        157.45        179.23        17.51 o
  -2   3   4        630.30        665.67        27.79 o
  -1   3   4        359.39        352.69        21.03 o
   0   3   4       1152.51       1200.69        33.44 o
   1   3   4       2883.07       2733.99        55.04 o
   2   3   4       3161.49       3036.86        60.38 o
   3   3   4       1432.01       1354.05        33.61 o
   4   3   4        418.89        418.12        22.30 o
   5   3   4       2652.48       2653.20        51.58 o
   6   3   4          0.51         -9.87         9.87 o
   7   3   4       1607.90       1630.88        36.14 o
   8   3   4          8.26        -10.40        12.02 o
   9   3   4        916.39        966.07        26.94 o
  10   3   4          1.61          0.30         6.45 o
  11   3   4        129.09        141.60        10.93 o
  12   3   4        206.57        199.52        12.22 o
  13   3   4        289.52        293.81        18.86 o
  14   3   4        239.17        241.44        18.49 o
  15   3   4         41.84         38.17        11.73 o
  16   3   4        129.34        123.32        16.71 o
  17   3   4        185.64        161.95        17.93 o
  18   3   4        585.66        585.25        29.24 o
  19   3   4        910.52        972.25        34.88 o
  20   3   4        293.34        315.50        30.75 o
  21   3   4        141.03        133.38        18.86 o
  22   3   4         33.13         44.94        16.82 o
  23   3   4        796.54        827.72        38.68 o
  24   3   4        554.53        589.34        38.22 o
  25   3   4        679.11        667.46        47.32 o
  26   3   4          3.15         27.71        21.38 o
  27   3   4         42.63         53.49        24.30 o
  28   3   4        153.09        179.96        28.05 o
  29   3   4         38.11          0.01        17.69 o
  30   3   4         37.55         45.87        29.34 o
  31   3   4          5.25         23.95        30.20 o
  32   3   4          8.91        -30.63        30.63 o
  33   3   4         35.49        -19.73        27.00 o
 -36   4   4          4.44        -24.34        34.05 o
 -35   4   4         14.05         78.67        56.21 o
 -34   4   4          0.18        -12.16        55.44 o
 -33   4   4          1.54        -27.19        27.19 o
 -32   4   4         19.69         69.82        36.33 o
 -31   4   4          1.17        -27.12        34.33 o
 -30   4   4          0.01         -8.36        26.58 o
 -29   4   4         87.84         71.94        30.73 o
 -28   4   4          3.34        -26.31        48.56 o
 -27   4   4        224.75        240.99        39.02 o
 -26   4   4          6.92         12.45        24.63 o
 -25   4   4       2781.96       2762.66       118.57 o
 -24   4   4         62.83         39.31        29.72 o
 -23   4   4        193.39        214.36        45.50 o
 -22   4   4         74.69         -4.64        28.20 o
 -21   4   4        126.87        117.35        37.01 o
 -20   4   4        310.65        277.10        44.82 o
 -19   4   4        209.30        165.09        37.78 o
 -18   4   4         39.66         -6.74        41.30 o
 -17   4   4         59.80         -3.82        36.71 o
 -16   4   4          9.93         39.00        32.88 o
 -15   4   4         58.78         32.82        24.72 o
 -14   4   4         11.40         20.53        22.32 o
 -13   4   4        343.42        383.26        48.59 o
 -12   4   4         16.09         82.96        33.27 o
 -11   4   4        556.21        611.65        24.23 o
 -10   4   4        856.98        854.71        32.74 o
  -9   4   4       1627.59       1615.26        49.67 o
  -8   4   4        984.18       1023.02        52.24 o
  -7   4   4       1215.08       1138.44        45.18 o
  -6   4   4        820.41        829.49        31.26 o
  -5   4   4        839.97        878.89        39.77 o
  -4   4   4        694.85        758.90        31.72 o
  -3   4   4       2125.08       2110.78        49.33 o
  -2   4   4        981.77        994.29        34.32 o
  -1   4   4       3770.77       3739.22        71.21 o
   0   4   4        288.21        399.50        46.34 o
   1   4   4       3660.03       3526.54        67.71 o
   2   4   4        211.26        230.78        20.81 o
   3   4   4        975.77        977.51        34.43 o
   4   4   4       1592.54       1665.20        40.48 o
   5   4   4        483.64        518.39        24.06 o
   6   4   4        421.94        446.19        22.76 o
   7   4   4        779.75        724.65        24.04 o
   8   4   4        443.85        429.07        17.58 o
   9   4   4        139.28        107.28        17.49 o
  10   4   4       1085.20       1079.39        38.03 o
  11   4   4         58.51         71.36        15.60 o
  12   4   4          0.30         13.82        12.87 o
  13   4   4        185.59        212.50        22.52 o
  14   4   4          9.09         15.81        16.14 o
  15   4   4         33.93         19.31        18.18 o
  16   4   4          3.03        -13.39        13.39 o
  17   4   4        152.05        127.84        20.65 o
  18   4   4        224.37        274.76        39.02 o
  19   4   4         40.97         35.58        19.61 o
  20   4   4        481.75        461.41        54.77 o
  21   4   4        327.73        378.30        52.79 o
  22   4   4         66.98         82.80        29.61 o
  23   4   4          0.94         38.42        24.13 o
  24   4   4          0.85          3.53        28.55 o
  25   4   4         64.71         36.39        27.68 o
  26   4   4          0.85         21.27        10.09 o
  27   4   4         78.89        101.49        34.58 o
  28   4   4         96.06         14.16        16.01 o
  29   4   4          0.43         -4.00         9.78 o
  30   4   4         10.72         17.35        15.73 o
  31   4   4         20.01         18.69        21.98 o
  32   4   4          2.15          4.70        17.99 o
 -35   5   4         20.16          2.77        95.59 o
 -34   5   4          8.03         27.48       146.45 o
 -33   5   4         21.13         30.49        41.30 o
 -32   5   4          1.47        -14.66        27.36 o
 -31   5   4          0.01        -23.02        27.62 o
 -30   5   4          0.18         24.86        27.37 o
 -29   5   4          0.89        -25.00        25.00 o
 -28   5   4          3.64         48.64        28.99 o
 -27   5   4         54.06         38.18        31.71 o
 -26   5   4        386.90        348.70        69.17 o
 -25   5   4          0.24         34.69        25.58 o
 -24   5   4        729.92        579.35        51.12 o
 -23   5   4        218.56        252.63        36.47 o
 -22   5   4         29.15        -21.92        54.68 o
 -21   5   4        801.07        902.45        54.98 o
 -20   5   4         58.44         39.09        24.08 o
 -19   5   4         57.48         63.50        25.71 o
 -18   5   4         89.95         68.63        30.68 o
 -17   5   4          9.62         39.00        38.24 o
 -16   5   4        865.30        872.13        64.56 o
 -15   5   4         88.93        117.72        34.80 o
 -14   5   4        124.71        147.92        60.80 o
 -13   5   4         11.11         18.34        13.91 o
 -12   5   4         45.72         63.78        14.30 o
 -11   5   4        360.06        407.74        28.15 o
 -10   5   4        267.77        329.05        30.75 o
  -9   5   4         87.43        105.15        32.99 o
  -8   5   4       2024.45       2006.65       118.09 o
  -7   5   4       2738.95       2639.08       100.52 o
  -6   5   4        146.71        203.93        33.77 o
  -5   5   4         14.35         26.73        16.88 o
  -4   5   4          8.41         29.36        17.77 o
  -3   5   4       1921.87       1984.39       162.72 o
  -2   5   4       1852.58       1854.80        50.05 o
  -1   5   4        720.10        691.95        41.39 o
   0   5   4       2407.39       2502.61        61.79 o
   1   5   4         10.56         -8.67        16.85 o
   2   5   4        272.71        278.67        25.03 o
   3   5   4         50.81         49.03         9.86 o
   4   5   4        371.53        378.92        18.09 o
   5   5   4       2434.29       2494.18        42.93 o
   6   5   4        273.50        279.70        17.38 o
   7   5   4        100.29         99.75        11.57 o
   8   5   4       1640.33       1645.63        51.58 o
   9   5   4        684.65        803.80        38.19 o
  10   5   4        291.93        342.84        29.90 o
  11   5   4        702.37        688.24        46.74 o
  12   5   4        324.04        276.12        29.94 o
  13   5   4        478.85        526.43        33.77 o
  14   5   4        488.09        529.88        33.63 o
  15   5   4        276.61        288.77        27.26 o
  16   5   4        314.32        348.24        32.69 o
  17   5   4        141.70        194.82        31.94 o
  18   5   4        101.75        156.86        43.11 o
  19   5   4         97.97         62.61        28.34 o
  20   5   4         38.49         36.47        23.51 o
  21   5   4         40.36         31.45        26.12 o
  22   5   4        309.77        250.35        37.70 o
  23   5   4          0.37         24.71        27.07 o
  24   5   4         61.08         74.53        32.84 o
  25   5   4          3.82         65.01        33.98 o
  26   5   4        251.10        238.56        57.85 o
  27   5   4        188.77        218.53        42.04 o
  28   5   4         87.23         34.21        34.18 o
  29   5   4         49.06         93.30        51.01 o
  30   5   4         46.29         71.84        38.26 o
  31   5   4          0.51        -12.23        30.44 o
 -33   6   4          7.71         15.98        35.96 o
 -32   6   4         17.56        -24.84        37.03 o
 -31   6   4         23.81         20.61        42.37 o
 -30   6   4          0.34         -4.04        37.18 o
 -29   6   4         65.85         33.38        29.59 o
 -28   6   4          0.00          3.18        26.31 o
 -27   6   4        227.77        187.66        38.97 o
 -26   6   4         49.56         56.09        30.36 o
 -25   6   4        129.70         34.88        28.29 o
 -24   6   4        349.67        346.78        41.84 o
 -23   6   4        135.10        159.22        42.58 o
 -22   6   4          9.84        -14.44        23.78 o
 -21   6   4        101.07         63.64        28.41 o
 -20   6   4        178.15        206.54        44.33 o
 -19   6   4        267.16        293.38        40.98 o
 -18   6   4        326.64        278.88        38.12 o
 -17   6   4        382.30        377.48        35.22 o
 -16   6   4        432.66        373.90        40.42 o
 -15   6   4        252.78        252.12        14.81 o
 -14   6   4        844.57        842.88        33.47 o
 -13   6   4         36.16         23.11        15.89 o
 -12   6   4        895.95        911.95        37.25 o
 -11   6   4        584.26        576.10        31.97 o
 -10   6   4        163.86        194.06        27.71 o
  -9   6   4         18.86         29.80        37.52 o
  -8   6   4       4603.13       4731.40       152.57 o
  -7   6   4       1393.52       1364.46        47.68 o
  -6   6   4       1716.79       1662.95        52.18 o
  -5   6   4         57.66         71.31        17.67 o
  -4   6   4        413.24        395.10        31.66 o
  -3   6   4         43.63         59.93        17.60 o
  -2   6   4        766.39        710.93        35.29 o
  -1   6   4        503.04        567.04        30.07 o
   0   6   4         54.65         65.69        19.58 o
   1   6   4         82.38        124.57        17.88 o
   2   6   4        538.47        610.50        31.34 o
   3   6   4        948.63        922.98        32.16 o
   4   6   4        157.81        151.41        16.96 o
   5   6   4        106.72        104.26        12.52 o
   6   6   4        377.65        339.72        17.76 o
   7   6   4         23.61         13.01        17.26 o
   8   6   4        941.34        860.30        42.45 o
   9   6   4        300.45        299.05        34.02 o
  10   6   4         29.20         46.89        19.41 o
  11   6   4         25.37         43.70        22.78 o
  12   6   4         29.71          1.85        19.03 o
  13   6   4         21.99          9.73        18.77 o
  14   6   4        280.91        320.25        53.02 o
  15   6   4        513.68        561.22        54.78 o
  16   6   4        149.50        119.80        34.43 o
  17   6   4          2.00        -16.88        28.31 o
  18   6   4         19.51        -31.83        33.10 o
  19   6   4        110.85        103.65        37.04 o
  20   6   4        399.81        301.58        69.21 o
  21   6   4        158.38         49.71        44.05 o
  22   6   4        231.17        115.55        47.90 o
  23   6   4         86.57         65.68        43.97 o
  24   6   4        157.51        230.19        42.31 o
  25   6   4        136.28        118.14        36.90 o
  26   6   4         66.75         81.50        43.54 o
  27   6   4          1.76         23.57        31.51 o
  28   6   4         22.01         13.55       119.30 o
  29   6   4         33.13        101.61        46.59 o
 -31   7   4          9.31        -20.97        32.52 o
 -30   7   4         75.83         74.44        77.21 o
 -29   7   4        147.14        140.51        38.63 o
 -28   7   4         15.21         17.28        29.96 o
 -27   7   4         13.82         19.82        27.42 o
 -26   7   4          5.32         -9.39        33.64 o
 -25   7   4         85.95        131.93        55.79 o
 -24   7   4          0.04        -25.86        25.86 o
 -23   7   4         22.91         51.03        27.77 o
 -22   7   4         35.62         48.48        29.39 o
 -21   7   4         33.32          3.10        24.97 o
 -20   7   4        215.74        202.76        35.20 o
 -19   7   4          3.80        -15.46        20.78 o
 -18   7   4        224.69        256.82        31.48 o
 -17   7   4          0.87         -7.68        11.51 o
 -16   7   4        115.37        100.54        13.35 o
 -15   7   4          1.99        -10.00        13.69 o
 -14   7   4          9.45         17.41        12.15 o
 -13   7   4         62.36         48.52        18.00 o
 -12   7   4        291.01        239.90        36.65 o
 -11   7   4         48.18         99.66        21.10 o
 -10   7   4        146.53        141.64        23.59 o
  -9   7   4       1037.03       1111.55        46.01 o
  -8   7   4        142.93        186.52        27.71 o
  -7   7   4        104.33        121.03        22.40 o
  -6   7   4         83.80        101.91        22.06 o
  -5   7   4         51.61         67.58        19.85 o
  -4   7   4        321.73        298.79        29.98 o
  -3   7   4          0.39        -10.10        22.01 o
  -2   7   4          2.78         -0.99        16.25 o
  -1   7   4          1.30         34.71        16.29 o
   0   7   4        176.50        168.23        25.54 o
   1   7   4         52.06         62.40        25.17 o
   2   7   4        831.46        811.76        37.42 o
   3   7   4       1005.33       1027.14        55.27 o
   4   7   4         11.27         -5.89        13.38 o
   5   7   4         19.71         40.74        15.53 o
   6   7   4         60.50         68.96        12.79 o
   7   7   4         63.25         65.44         9.71 o
   8   7   4        272.20        290.14        35.29 o
   9   7   4         10.41         -2.32        38.94 o
  10   7   4        110.45         90.45        58.17 o
  11   7   4        144.70        170.27        48.60 o
  12   7   4         82.91         83.34        45.60 o
  13   7   4        328.31        277.11        47.17 o
  14   7   4         16.60         61.59        31.59 o
  15   7   4        425.11        400.79        79.49 o
  16   7   4        228.48        272.36        57.00 o
  17   7   4         69.46        -17.35        30.40 o
  18   7   4         51.58        124.52        47.55 o
  19   7   4         95.39         82.24        48.94 o
  20   7   4         69.73         37.72        42.70 o
  21   7   4         48.92         44.84        45.37 o
  22   7   4         87.12         49.48        43.48 o
  23   7   4          5.90         14.16        60.80 o
  24   7   4         11.25        -41.24        41.24 o
  25   7   4        123.42        136.16        48.49 o
  26   7   4         12.60        -13.00        77.24 o
  27   7   4         38.52         89.54        47.22 o
 -28   8   4         13.21        -39.95        39.95 o
 -27   8   4         36.95        116.42        67.30 o
 -26   8   4          3.08          7.05        49.35 o
 -25   8   4         30.09         42.09        30.97 o
 -24   8   4         46.52         32.17        37.44 o
 -23   8   4         14.67         73.91        48.94 o
 -22   8   4         25.86         -8.15        27.26 o
 -21   8   4         25.57        -10.88        28.44 o
 -20   8   4         12.27         -0.41        25.24 o
 -19   8   4         33.49         35.04        35.48 o
 -18   8   4         49.16         54.36        23.94 o
 -17   8   4         81.01         56.29        28.56 o
 -16   8   4        100.22        135.84        17.67 o
 -15   8   4          6.60         -3.59        13.53 o
 -14   8   4        282.01        281.22        23.95 o
 -13   8   4        750.88        706.00        76.94 o
 -12   8   4         13.21         41.81        27.45 o
 -11   8   4         17.61        -18.78        18.78 o
 -10   8   4         73.01         90.17        29.14 o
  -9   8   4         94.10         99.55        23.02 o
  -8   8   4        392.01        462.01        38.81 o
  -7   8   4        749.61        815.94        56.25 o
  -6   8   4        564.01        601.14        44.92 o
  -5   8   4          1.03        -16.89        16.89 o
  -4   8   4         23.49         29.34        19.32 o
  -3   8   4         39.22         52.03        20.16 o
  -2   8   4        172.74        194.14        27.46 o
  -1   8   4        125.66        107.72        24.17 o
   0   8   4         77.17         29.27        26.66 o
   1   8   4          6.45          7.45        18.32 o
   2   8   4        199.45        213.51        27.13 o
   3   8   4        576.09        626.19        40.94 o
   4   8   4        263.32        263.91        33.28 o
   5   8   4         26.14         21.32        33.32 o
   6   8   4         80.86         84.87        20.85 o
   7   8   4        693.65        662.41        33.58 o
   8   8   4         39.98         51.42        37.64 o
   9   8   4        332.57        345.66        94.06 o
  10   8   4        177.04        197.36        51.22 o
  11   8   4        153.77         87.54        54.68 o
  12   8   4        180.13        158.22        49.39 o
  13   8   4        610.38        568.12        74.05 o
  14   8   4         65.28         79.13        44.27 o
  15   8   4         51.67         41.43        55.06 o
  16   8   4        229.07        219.57        57.71 o
  17   8   4        198.41         72.12        47.41 o
  18   8   4        106.67         94.31        44.53 o
  19   8   4         11.81         97.54        42.69 o
  20   8   4         72.99         22.10        52.77 o
  21   8   4         98.10         25.78        80.68 o
  22   8   4          2.47         45.50        72.27 o
  24   8   4          0.07        -65.77        65.77 o
  25   8   4        169.13        106.31        49.19 o
 -25   9   4        226.94        129.31        44.72 o
 -24   9   4        133.31        298.81        73.42 o
 -23   9   4         30.02         36.15        30.25 o
 -22   9   4          0.08        -36.58        36.58 o
 -21   9   4         22.16          8.63        54.13 o
 -20   9   4         23.58         23.50         9.76 o
 -19   9   4         22.93         15.59        17.77 o
 -18   9   4         61.11         48.29        14.50 o
 -17   9   4         74.01         95.20        16.68 o
 -16   9   4         60.72         75.04        19.91 o
 -15   9   4          0.41         -3.81        14.34 o
 -14   9   4         11.44         56.29        20.78 o
 -13   9   4         77.81         43.36        22.19 o
 -12   9   4         49.24         71.43        22.27 o
 -11   9   4        448.29        499.75        39.83 o
 -10   9   4        523.58        473.36        40.02 o
  -9   9   4          3.07         67.56        22.66 o
  -8   9   4          4.32         -3.30        19.82 o
  -7   9   4          7.63         17.80        30.74 o
  -6   9   4          0.01          8.55        33.22 o
  -5   9   4         37.59          3.26        23.01 o
  -4   9   4          0.00         15.38        19.94 o
  -3   9   4         74.88         72.10        24.57 o
  -2   9   4         85.61         68.86        28.67 o
  -1   9   4         12.05         54.81        24.98 o
   0   9   4         88.45         28.13        25.98 o
   1   9   4        142.47        227.70        92.53 o
   2   9   4         22.28         -4.95        29.79 o
   3   9   4        351.15        321.34        36.66 o
   4   9   4        652.56        646.00        47.41 o
   5   9   4          0.51         -5.24        22.64 o
   6   9   4        296.93        326.11        38.39 o
   7   9   4         14.34         44.16        11.71 o
   8   9   4         45.80         34.97        58.50 o
   9   9   4        150.28        142.20        50.62 o
  10   9   4          0.51        -27.04        36.80 o
  11   9   4         11.67        -32.61        34.56 o
  12   9   4        246.00        143.37        53.53 o
  13   9   4         61.33         63.53        44.30 o
  14   9   4          0.77        -35.31        35.31 o
  15   9   4         12.93          7.89        37.59 o
  16   9   4         21.21         42.77        62.71 o
  17   9   4          1.82        -39.00        40.17 o
  18   9   4          0.96        -12.39        51.24 o
  19   9   4          0.77         41.22        40.76 o
  20   9   4         13.81        -67.30       120.06 o
  21   9   4         54.05         43.23        48.94 o
 -21  10   4         70.66          5.25        34.62 o
 -20  10   4          2.06        -13.08        13.08 o
 -19  10   4         26.25         88.77        25.58 o
 -18  10   4         29.49          1.02        19.27 o
 -17  10   4         26.47        -22.91        22.91 o
 -16  10   4         52.88         29.43        22.57 o
 -15  10   4          6.48        -11.27        15.78 o
 -14  10   4          0.76        -15.85        17.78 o
 -13  10   4         89.58         54.89        23.23 o
 -12  10   4        669.92        630.64        66.89 o
 -11  10   4        129.40        139.74        45.56 o
 -10  10   4        223.41        241.67        37.86 o
  -9  10   4         17.35         61.30        39.45 o
  -8  10   4          8.98         26.85        26.20 o
  -7  10   4        127.25        176.29        34.47 o
  -6  10   4         84.30         63.01        33.79 o
  -5  10   4          4.67        -15.59        26.65 o
  -4  10   4         65.25         40.99        27.66 o
  -3  10   4        166.45        136.40        34.07 o
  -2  10   4         29.83         33.83        27.33 o
  -1  10   4          0.10        -23.28        23.28 o
   0  10   4          2.02        -16.19        25.77 o
   1  10   4        130.48        139.02        66.55 o
   2  10   4        190.01        190.70        35.12 o
   3  10   4          1.81        -14.92        33.84 o
   4  10   4        382.98        396.19        46.17 o
   5  10   4        203.51        194.44        33.86 o
   6  10   4         64.04         64.39        29.31 o
   7  10   4        129.84        135.79        16.04 o
   8  10   4         16.36        -39.54        39.74 o
   9  10   4        115.65        235.06        61.18 o
  10  10   4         34.58         38.41        47.00 o
  11  10   4         10.26         44.81        50.88 o
  12  10   4         28.57          7.63        40.79 o
  13  10   4          0.22        -38.76        38.76 o
  14  10   4        121.46         99.90        82.59 o
  15  10   4         77.52         91.06        78.00 o
  16  10   4          0.33        -21.41        53.53 o
  17  10   4          2.78         39.22        47.41 o
 -15  11   4          6.57          9.45        21.71 o
 -14  11   4         48.62         16.79        25.07 o
 -13  11   4         10.25          9.83        21.57 o
 -12  11   4         18.84         16.77        28.73 o
 -11  11   4         11.08        -14.47        28.01 o
 -10  11   4         72.93        135.21        34.71 o
  -9  11   4         92.01         55.69        29.90 o
  -8  11   4         14.08        -37.48        37.48 o
  -7  11   4         20.41         70.40        32.88 o
  -6  11   4         63.20         47.87        34.36 o
  -5  11   4          0.83          4.70        33.01 o
  -4  11   4         37.85         11.35        47.07 o
  -3  11   4         98.69        123.76        40.23 o
  -2  11   4          1.99          2.25        27.97 o
  -1  11   4         59.48         63.93        33.42 o
   0  11   4          3.37         85.09        36.36 o
   1  11   4        119.20        111.70        86.17 o
   2  11   4          0.15        -26.52        26.52 o
   3  11   4         63.56         -4.08        27.47 o
   4  11   4          2.59        -26.00        42.06 o
   5  11   4         11.41        -34.16        34.16 o
   6  11   4         41.19         50.11        53.80 o
   7  11   4         53.36         61.26        51.77 o
   8  11   4        212.61        322.16        62.57 o
   9  11   4        263.84        381.44        94.79 o
  10  11   4          7.39         41.46        73.42 o
  11  11   4         22.86         42.83        60.41 o
 -37   1   5          7.32         14.53        18.35 o
 -36   1   5          0.61         14.56        20.27 o
 -35   1   5          3.10         46.34        25.24 o
 -34   1   5         19.45          5.38        13.75 o
 -33   1   5          2.38         24.25        14.12 o
 -32   1   5         16.71        -28.30        28.30 o
 -31   1   5          0.10         11.34        19.50 o
 -30   1   5          7.79         22.26        36.33 o
 -29   1   5          1.87          4.80        15.51 o
 -28   1   5        174.06        228.65        27.10 o
 -27   1   5        270.02        274.96        27.17 o
 -26   1   5         32.64         28.78        22.78 o
 -25   1   5       1650.60       1720.16        55.48 o
 -24   1   5       4247.88       4341.61        98.98 o
 -23   1   5        480.22        486.29        37.27 o
 -22   1   5       1969.26       2082.87        85.63 o
 -21   1   5        386.85        412.19        32.97 o
 -20   1   5        196.95        183.76        18.43 o
 -19   1   5         42.77         36.19        10.98 o
 -18   1   5         55.03         41.48        15.00 o
 -17   1   5         43.96         34.31        11.92 o
 -16   1   5        452.95        415.03        37.09 o
 -15   1   5         17.22         12.78        13.18 o
 -14   1   5        980.25       1048.77        55.77 o
 -13   1   5        236.51        279.56        23.80 o
 -12   1   5         97.08         85.49        14.80 o
 -11   1   5         13.14         30.43        12.43 o
 -10   1   5        135.79        128.61        16.94 o
  -9   1   5       1250.06       1321.56        37.48 o
  -8   1   5       1196.91       1255.71        32.84 o
  -7   1   5        906.68        923.09        34.05 o
  -6   1   5          1.66          5.10        10.58 o
  -5   1   5        249.34        246.11        18.05 o
  -4   1   5        447.63        520.37        23.30 o
  -3   1   5          0.63          5.20         9.41 o
  -2   1   5         12.74         10.59         9.96 o
  -1   1   5          8.50          3.04         9.34 o
   0   1   5         51.30         56.59        11.44 o
   1   1   5         52.97         92.15        13.67 o
   2   1   5       1991.30       1975.10        38.28 o
   3   1   5       1687.67       1651.19        37.44 o
   4   1   5       1174.52       1160.91        32.06 o
   5   1   5       5898.42       5857.02        74.90 o
   6   1   5         20.85         14.71         9.80 o
   7   1   5       2437.71       2529.87        47.65 o
   8   1   5         61.62         46.48        11.43 o
   9   1   5        150.17        152.32        14.97 o
  10   1   5       1377.22       1316.11        32.67 o
  11   1   5        620.84        681.43        24.94 o
  12   1   5         38.28         51.84        11.85 o
  13   1   5        931.35        919.55        29.10 o
  14   1   5         26.83         41.59        16.44 o
  15   1   5         12.75          6.43        15.86 o
  16   1   5          1.35          7.17        10.74 o
  17   1   5        842.10        848.22        29.65 o
  18   1   5       3297.03       3298.61        64.76 o
  19   1   5       3297.26       3171.25        56.85 o
  20   1   5        364.18        380.97        22.73 o
  21   1   5        177.63        134.37        21.16 o
  22   1   5        215.06        233.87        28.62 o
  23   1   5        235.43        210.50        34.77 o
  24   1   5        259.40        226.30        32.25 o
  25   1   5        194.29        156.28        30.80 o
  26   1   5        432.63        484.01        49.00 o
  27   1   5         94.40         98.25        28.77 o
  28   1   5         24.04        -21.61        21.61 o
  29   1   5          0.13         99.55        32.64 o
  30   1   5         22.59         -7.71        25.30 o
  31   1   5         70.08        110.30        31.70 o
  32   1   5        354.08        420.53        44.58 o
  33   1   5         95.76        114.83        34.00 o
 -37   2   5         46.33         37.16        40.02 o
 -36   2   5          3.97        -39.00        39.00 o
 -35   2   5          9.90         13.00        39.77 o
 -34   2   5          9.73         39.00        37.47 o
 -33   2   5          0.23         65.77        43.59 o
 -32   2   5         24.76          1.53        39.77 o
 -31   2   5         16.08        -32.88        32.88 o
 -30   2   5        196.41        268.42        56.59 o
 -29   2   5        197.94        204.19        52.77 o
 -28   2   5         43.99         80.30        39.00 o
 -27   2   5        227.71        254.67        43.88 o
 -26   2   5          8.16        -16.19        24.25 o
 -25   2   5       1352.04       1424.43        79.53 o
 -24   2   5       2793.72       2983.59       139.18 o
 -23   2   5       1052.95       1178.31        87.18 o
 -22   2   5        790.09        824.38        58.85 o
 -21   2   5       1235.07       1300.42        72.42 o
 -20   2   5         94.54        161.36        57.36 o
 -19   2   5         52.81         65.50        25.58 o
 -18   2   5         43.93         66.53        42.83 o
 -17   2   5         14.79         46.65        39.00 o
 -16   2   5        199.31        248.54        64.24 o
 -15   2   5          2.70        -23.71        23.71 o
 -14   2   5        680.62        565.07        85.65 o
 -13   2   5        270.79        308.90        79.92 o
 -12   2   5       1359.72       1418.91        47.70 o
 -11   2   5       4731.12       5124.55       103.22 o
 -10   2   5       2131.37       2403.84        56.21 o
  -9   2   5        932.45       1014.74        29.64 o
  -8   2   5        817.56        832.81        26.42 o
  -7   2   5        156.76        137.28        14.14 o
  -6   2   5       1657.34       1601.74        37.38 o
  -5   2   5        191.10        192.08        16.93 o
  -4   2   5         23.69         10.37        10.63 o
  -3   2   5        378.30        377.40        22.46 o
  -2   2   5        394.34        457.42        23.92 o
  -1   2   5        690.35        723.50        31.86 o
   0   2   5        174.90        231.66        18.28 o
   1   2   5       1399.24       1498.35        36.47 o
   2   2   5        211.95        203.16        15.85 o
   3   2   5       2404.37       2519.53        44.66 o
   4   2   5       3997.98       4147.06        60.19 o
   5   2   5         15.51         23.45        10.15 o
   6   2   5        809.87        829.17        26.29 o
   7   2   5        333.71        385.79        20.52 o
   8   2   5        335.01        366.47        20.12 o
   9   2   5        304.95        294.98        18.76 o
  10   2   5        123.41         93.07        12.62 o
  11   2   5       1424.44       1528.36        35.04 o
  12   2   5       1335.76       1409.37        37.86 o
  13   2   5         46.66         47.51        11.44 o
  14   2   5         40.23         29.79        11.31 o
  15   2   5       1006.56       1021.44        30.38 o
  16   2   5         15.52         16.29        16.01 o
  17   2   5        874.43        902.89        29.50 o
  18   2   5        811.71        847.59        30.60 o
  19   2   5         22.83         12.20        16.32 o
  20   2   5         75.45         66.47        18.97 o
  21   2   5        198.38        234.04        26.22 o
  22   2   5       1141.89       1082.49        45.93 o
  23   2   5        125.74        115.40        26.92 o
  24   2   5         77.81         62.73        19.18 o
  25   2   5          0.88         -2.57        23.73 o
  26   2   5          1.56         21.45        25.99 o
  27   2   5         10.91        -10.97        25.39 o
  28   2   5        245.98        232.20        35.30 o
  29   2   5         79.95         25.44        26.13 o
  30   2   5        117.20        167.54        32.50 o
  31   2   5         27.92         64.39        37.04 o
  32   2   5         37.03         43.40        25.72 o
 -36   3   5         35.01         22.94        49.71 o
 -35   3   5          0.02        -21.41        37.31 o
 -34   3   5         38.71         13.83        33.41 o
 -33   3   5         13.85         -7.65        40.53 o
 -32   3   5          0.11        -40.53        40.53 o
 -31   3   5          7.72         15.29        35.94 o
 -30   3   5          9.95         29.82        40.53 o
 -29   3   5        186.13        227.13        56.59 o
 -28   3   5         11.29         -4.58        30.98 o
 -27   3   5        402.23        495.32        70.74 o
 -26   3   5        397.11        365.07        66.88 o
 -25   3   5          5.24         30.45        37.47 o
 -24   3   5         65.75         71.18        44.35 o
 -23   3   5        335.27        263.07        57.36 o
 -22   3   5       1173.44       1197.20        73.85 o
 -21   3   5         70.98         38.47        28.97 o
 -20   3   5         21.49         24.85        39.38 o
 -19   3   5        156.35        241.66        59.65 o
 -18   3   5         59.77          6.88        36.71 o
 -17   3   5        273.28        285.25        66.53 o
 -16   3   5         61.22         23.71        45.12 o
 -15   3   5         30.02         65.77        47.41 o
 -14   3   5        248.26        218.68        40.00 o
 -13   3   5        509.93        477.25        54.04 o
 -12   3   5        225.73        190.56        50.09 o
 -11   3   5        113.80        114.67        11.49 o
 -10   3   5        367.17        315.27        18.04 o
  -9   3   5        744.36        794.85        31.13 o
  -8   3   5         69.27         79.56        12.63 o
  -7   3   5        385.73        341.98        24.78 o
  -6   3   5         69.65         80.56        13.77 o
  -5   3   5       2797.14       2708.26        56.78 o
  -4   3   5         12.05          5.77         9.80 o
  -3   3   5       1375.05       1500.62        39.48 o
  -2   3   5       2680.72       2894.94        55.70 o
  -1   3   5        355.57        327.33        22.59 o
   0   3   5       3093.23       3179.98        59.89 o
   1   3   5        239.35        243.35        20.47 o
   2   3   5       4307.39       4264.13        68.63 o
   3   3   5        813.58        875.73        29.65 o
   4   3   5         54.37         52.81        12.91 o
   5   3   5        398.84        384.61        23.05 o
   6   3   5         22.07         53.10        13.72 o
   7   3   5         22.89         20.71        11.17 o
   8   3   5       2339.06       2467.59        49.20 o
   9   3   5        178.72        212.98        15.94 o
  10   3   5       1982.96       2114.20        40.32 o
  11   3   5        396.89        472.28        20.56 o
  12   3   5        306.44        336.30        18.11 o
  13   3   5         49.65         47.19        10.76 o
  14   3   5         49.19         66.46        12.75 o
  15   3   5        293.29        288.90        21.26 o
  16   3   5          0.11         -2.25        17.32 o
  17   3   5        287.21        299.22        26.03 o
  18   3   5        236.99        274.45        24.24 o
  19   3   5         44.11         42.15        16.43 o
  20   3   5        143.30        149.42        21.78 o
  21   3   5         93.93         74.57        19.32 o
  22   3   5        275.18        294.35        31.89 o
  23   3   5        100.24        104.44        33.22 o
  24   3   5        277.92        331.30        34.71 o
  25   3   5          3.45        -21.41        21.41 o
  26   3   5        385.60        413.25        37.82 o
  27   3   5          1.24        -16.89        16.89 o
  28   3   5        112.57         73.04        23.73 o
  29   3   5        109.01         50.27        50.16 o
  30   3   5          7.63          0.53        30.85 o
  31   3   5          2.87        -25.73        25.73 o
  32   3   5         44.28         -4.53        38.95 o
 -35   4   5         15.63         25.29        44.74 o
 -34   4   5          6.56         89.77        41.00 o
 -33   4   5          4.60        -53.48        69.97 o
 -32   4   5          0.56         50.11        34.80 o
 -31   4   5         35.14        -18.66        29.47 o
 -30   4   5         14.21         60.07        40.91 o
 -29   4   5        145.63        209.54        59.65 o
 -28   4   5          8.18        -22.45        34.41 o
 -27   4   5        176.59        178.18        43.91 o
 -26   4   5          5.05         15.94        29.40 o
 -25   4   5        112.02        109.98        38.22 o
 -24   4   5          2.23        -24.98        25.13 o
 -23   4   5        333.66        266.53        51.24 o
 -22   4   5        720.45        863.76        99.42 o
 -21   4   5         61.12         -5.84        28.25 o
 -20   4   5         17.08          5.17        40.53 o
 -19   4   5        266.89        222.54        61.18 o
 -18   4   5          9.33         -9.18        37.47 o
 -17   4   5        115.36        126.95        53.53 o
 -16   4   5         13.15         78.77        44.35 o
 -15   4   5         15.21         37.96        25.14 o
 -14   4   5        103.84         68.64        29.68 o
 -13   4   5         93.65         68.22        40.53 o
 -12   4   5        245.75        230.77        32.58 o
 -11   4   5         99.81        113.81        25.74 o
 -10   4   5       1798.15       1871.93        55.66 o
  -9   4   5       2097.91       2320.80        65.43 o
  -8   4   5       1001.20       1081.91        35.31 o
  -7   4   5       2043.91       2023.98        51.07 o
  -6   4   5       3931.55       4182.60        92.28 o
  -5   4   5       1432.33       1363.65        40.63 o
  -4   4   5       1271.69       1192.49        43.30 o
  -3   4   5       2744.61       2688.65        59.87 o
  -2   4   5        175.06        198.06        22.56 o
  -1   4   5        302.10        312.87        22.86 o
   0   4   5         19.94         15.29        11.63 o
   1   4   5        170.55        191.32        22.69 o
   2   4   5        921.21        967.84        33.62 o
   3   4   5         44.54         88.32        16.24 o
   4   4   5        690.32        712.32        29.89 o
   5   4   5         33.30         21.92        12.35 o
   6   4   5       1281.62       1216.42        34.69 o
   7   4   5          2.42          7.36        10.46 o
   8   4   5         12.48          5.07        10.20 o
   9   4   5         69.43         89.31        16.29 o
  10   4   5        317.51        357.47        27.53 o
  11   4   5         53.06         54.62         9.90 o
  12   4   5        240.71        206.84        30.09 o
  13   4   5         21.30         29.77        18.98 o
  14   4   5        102.30        105.05        20.68 o
  15   4   5         57.69         40.16        17.85 o
  16   4   5          1.54         14.22        16.40 o
  17   4   5         10.47         23.47        18.74 o
  18   4   5         23.11         -9.64        27.33 o
  19   4   5        111.02         74.61        26.81 o
  20   4   5        469.67        415.97        60.62 o
  21   4   5        177.05        173.30        37.76 o
  22   4   5        148.40        102.88        96.74 o
  23   4   5         82.02         59.43        32.53 o
  24   4   5         59.85         40.27        32.94 o
  25   4   5          4.11        -28.05        50.41 o
  26   4   5          0.03         33.36        32.23 o
  27   4   5         69.79        120.24        44.48 o
  28   4   5         21.52        -41.13        41.13 o
  29   4   5          8.51        -14.37        57.64 o
  30   4   5         35.56         97.17        46.96 o
  31   4   5         10.74         25.32        33.31 o
 -34   5   5          8.13         23.57        70.36 o
 -33   5   5          4.17         89.47        50.47 o
 -32   5   5          6.36         -1.81        82.21 o
 -31   5   5          1.85        -12.45        34.31 o
 -30   5   5         28.70         47.29        34.60 o
 -29   5   5        280.33        305.58        73.03 o
 -28   5   5          6.80        -22.60        41.56 o
 -27   5   5        163.78        200.01        47.49 o
 -26   5   5         27.00        -18.97        35.09 o
 -25   5   5        289.44        325.03        42.06 o
 -24   5   5          0.01        -36.04        44.35 o
 -23   5   5          6.31        -19.34        24.31 o
 -22   5   5        269.78        210.17        46.80 o
 -21   5   5        336.24        393.77        79.53 o
 -20   5   5         58.08         59.88        31.09 o
 -19   5   5        207.45        234.78        62.71 o
 -18   5   5        391.95        355.60        77.24 o
 -17   5   5        117.91        156.91        38.90 o
 -16   5   5        687.49        732.18        67.31 o
 -15   5   5         56.37         64.85        43.21 o
 -14   5   5        281.31        328.19        51.29 o
 -13   5   5        289.73        323.90        17.93 o
 -12   5   5        197.24        246.06        31.86 o
 -11   5   5          0.05        -11.32        11.32 o
 -10   5   5         11.77          9.57        25.33 o
  -9   5   5       1584.03       1749.45        60.12 o
  -8   5   5       2046.79       1949.04        65.09 o
  -7   5   5        422.80        450.08        62.59 o
  -6   5   5         27.73         49.38        18.61 o
  -5   5   5        353.48        426.79        27.84 o
  -4   5   5        182.83        240.79        27.50 o
  -3   5   5        860.27        861.93        46.86 o
  -2   5   5        258.90        268.93        25.10 o
  -1   5   5       1996.23       2058.09        55.56 o
   0   5   5         88.98        108.11        15.95 o
   1   5   5        663.13        665.01        30.16 o
   2   5   5        709.82        746.49        31.06 o
   3   5   5        144.72        151.21        18.74 o
   4   5   5         93.73         61.69        14.72 o
   5   5   5         11.44         -0.72        11.62 o
   6   5   5        334.01        307.67        23.19 o
   7   5   5        106.66        103.94        26.68 o
   8   5   5        577.73        550.26        28.33 o
   9   5   5         69.88         66.67        21.60 o
  10   5   5        179.27        185.75        26.56 o
  11   5   5         26.87        -17.97        17.97 o
  12   5   5         65.14         51.16        18.30 o
  13   5   5         11.69        -19.67        19.67 o
  14   5   5          6.71          9.54        17.34 o
  15   5   5          1.39          3.20        27.64 o
  16   5   5          0.12        -26.22        26.22 o
  17   5   5        267.44        303.70        38.66 o
  18   5   5        325.30        203.37        40.30 o
  19   5   5         59.23         51.81        29.54 o
  20   5   5         37.36         36.55        35.50 o
  21   5   5        277.82        280.09        46.35 o
  22   5   5         55.32         47.68        28.60 o
  23   5   5         60.71         -0.22        30.12 o
  24   5   5         19.64          1.06        31.00 o
  25   5   5         81.79         79.32        44.75 o
  26   5   5         65.60         21.57        37.53 o
  27   5   5         94.49         56.98        35.25 o
  28   5   5        294.48        193.01        52.74 o
  29   5   5          0.02         43.11        41.45 o
 -32   6   5          2.66         -5.35        52.00 o
 -31   6   5         17.80         15.29        47.41 o
 -30   6   5         18.93         -4.84        64.24 o
 -29   6   5          7.12        -12.81        77.62 o
 -28   6   5         19.94          5.93        32.86 o
 -27   6   5        160.17        171.17        45.63 o
 -26   6   5        215.61        196.09        36.21 o
 -25   6   5         10.64        -26.51        32.87 o
 -24   6   5        220.63        308.46        48.95 o
 -23   6   5        462.16        361.03        43.46 o
 -22   6   5         14.04         -8.93        24.12 o
 -21   6   5        140.75        174.27        35.82 o
 -20   6   5         96.75        109.15        37.09 o
 -18   6   5        475.53        467.05        45.42 o
 -17   6   5        570.76        570.71        66.26 o
 -16   6   5         77.29         71.52        36.00 o
 -15   6   5        129.36        112.11        36.26 o
 -14   6   5         27.05         13.86        14.68 o
 -13   6   5          8.74          2.97        19.27 o
 -12   6   5         28.72         33.08        23.30 o
 -11   6   5         31.78         19.66        32.68 o
 -10   6   5       1066.52       1077.55        93.26 o
  -9   6   5        717.24        724.70        45.13 o
  -8   6   5        130.22        104.97        28.79 o
  -7   6   5        380.63        391.45        39.06 o
  -6   6   5         21.48        -12.75        19.16 o
  -5   6   5         19.17         30.30        17.59 o
  -4   6   5         10.58         -7.12        21.68 o
  -3   6   5         72.84         49.74        20.98 o
  -2   6   5         95.69         99.99        35.54 o
  -1   6   5         38.44         56.80        18.01 o
   0   6   5         43.31         50.60        14.00 o
   1   6   5         10.97         12.71        11.86 o
   2   6   5          0.16         -9.99         9.99 o
   3   6   5         35.92         19.25        11.23 o
   4   6   5         47.99         26.27        13.85 o
   5   6   5         33.92         30.02        11.65 o
   6   6   5         29.83         21.76        10.22 o
   7   6   5        308.52        271.22        24.83 o
   8   6   5        443.85        469.54        46.11 o
   9   6   5          1.28        -17.29        17.67 o
  10   6   5        112.16        137.20        25.91 o
  11   6   5        181.14        138.98        44.93 o
  12   6   5         20.16         48.33        28.35 o
  13   6   5         28.86         83.47        35.46 o
  14   6   5        173.33        164.82        40.62 o
  15   6   5          4.35        -12.51        63.47 o
  16   6   5        318.66        276.25        56.01 o
  17   6   5        450.28        552.51       124.27 o
  18   6   5         30.00         22.68        37.59 o
  19   6   5        154.07        200.10        58.12 o
  20   6   5        391.94        378.87       111.23 o
  21   6   5         23.19         -1.47        27.34 o
  22   6   5        208.30        260.56        45.57 o
  23   6   5         31.64        -10.57        29.89 o
  24   6   5         67.78         50.80        34.02 o
  25   6   5          0.60         -1.01        45.91 o
  26   6   5         28.25         87.62        38.06 o
  27   6   5          8.57         24.07        32.82 o
  28   6   5          9.37          1.26        35.95 o
 -30   7   5         28.55         33.64        41.88 o
 -29   7   5         33.82        -12.24        50.47 o
 -28   7   5          6.62        -29.03        29.03 o
 -27   7   5        121.09        106.57        84.89 o
 -26   7   5         42.52          7.99        32.11 o
 -25   7   5         10.12         20.25        29.81 o
 -24   7   5          3.49        -14.50        44.70 o
 -23   7   5         25.93        -22.23        61.27 o
 -22   7   5         83.65         65.33        30.22 o
 -21   7   5         75.82         41.53        27.67 o
 -20   7   5         59.92         83.54        30.49 o
 -19   7   5         30.91        -20.01        20.01 o
 -18   7   5         21.07         46.82        36.81 o
 -17   7   5          0.88        -10.19        21.93 o
 -16   7   5         41.51         58.74        26.77 o
 -15   7   5          5.66         -7.59         9.16 o
 -14   7   5        107.70        129.77        26.27 o
 -13   7   5        232.91        230.81        31.33 o
 -12   7   5        220.08        200.32        27.81 o
 -11   7   5        213.00        208.66        28.05 o
 -10   7   5       1442.32       1421.63        57.66 o
  -9   7   5         23.63         53.32        19.47 o
  -8   7   5        980.92        914.07        90.32 o
  -7   7   5        145.23        162.20        35.13 o
  -6   7   5         84.77        109.56        22.65 o
  -5   7   5          5.70        -15.69        22.30 o
  -4   7   5         18.00         15.13        16.53 o
  -3   7   5          3.80         -6.40        18.15 o
  -2   7   5        228.47        268.26        27.08 o
  -1   7   5          3.70         35.29        22.15 o
   0   7   5       2025.84       2100.98        59.13 o
   1   7   5       1313.61       1380.81        48.19 o
   2   7   5        147.18        207.22        37.09 o
   3   7   5       1161.24       1179.98        38.09 o
   4   7   5        282.52        320.97        31.96 o
   5   7   5        139.62        130.46        16.15 o
   6   7   5        391.83        384.34        31.62 o
   7   7   5          3.16        -20.60        20.60 o
   8   7   5          3.09          0.46        28.84 o
   9   7   5        205.19        136.37       139.95 o
  10   7   5         39.40          5.28        35.25 o
  11   7   5         15.34        -19.65        44.26 o
  12   7   5         81.15        113.27        42.83 o
  13   7   5        368.32        329.67        60.24 o
  14   7   5        191.47        163.25        47.14 o
  15   7   5         47.81          9.36        36.00 o
  16   7   5        127.47        162.34        51.77 o
  17   7   5         76.00         88.16        43.71 o
  18   7   5          0.08         -3.70        35.50 o
  19   7   5         77.22        104.52        96.74 o
  20   7   5         37.57          7.14        89.86 o
  21   7   5         48.77         40.88        43.10 o
  22   7   5          0.08          0.00        64.62 o
  23   7   5         99.60         22.99        48.18 o
  24   7   5         10.50        -74.18        74.18 o
  25   7   5         29.65        -16.85        97.50 o
 -27   8   5          0.10        -30.81        39.66 o
 -26   8   5          1.20        -14.12        30.22 o
 -25   8   5          0.02        -22.72        30.92 o
 -24   8   5         27.21          2.73        32.16 o
 -23   8   5          8.33         28.57        49.32 o
 -22   8   5        151.09        173.05        39.52 o
 -21   8   5         61.33         48.62        31.38 o
 -20   8   5         58.70          0.01        28.13 o
 -19   8   5         55.56         76.43        26.67 o
 -18   8   5          7.22         -9.62        21.85 o
 -17   8   5          0.24          2.34        24.53 o
 -16   8   5         52.22         77.27        17.66 o
 -15   8   5        583.89        553.69        28.43 o
 -14   8   5        313.60        269.94        43.24 o
 -13   8   5        365.58        319.29        30.83 o
 -12   8   5       1178.70       1089.01        60.91 o
 -11   8   5        182.15        175.54        31.34 o
 -10   8   5         10.12         43.11        27.11 o
  -9   8   5          1.71         20.92        21.60 o
  -8   8   5        121.48        159.27        26.03 o
  -7   8   5       1504.04       1670.38        61.44 o
  -6   8   5         96.21        101.31        23.62 o
  -5   8   5        600.24        646.59        44.04 o
  -4   8   5        379.19        392.14        36.19 o
  -3   8   5        369.25        345.90        33.36 o
  -2   8   5        116.91        105.33        25.09 o
  -1   8   5          1.29        -13.87        20.93 o
   0   8   5          1.21          1.06        34.50 o
   1   8   5        305.67        313.38        47.19 o
   2   8   5        911.37        962.94        54.10 o
   3   8   5        138.76        156.36        22.93 o
   4   8   5        186.48        232.53        33.34 o
   5   8   5        685.02        662.09        32.65 o
   6   8   5        389.72        425.64        24.73 o
   7   8   5         13.56         11.31        34.94 o
   8   8   5         67.20         42.76        45.75 o
   9   8   5          6.05        -19.50        79.92 o
  10   8   5          5.89         -6.55        35.93 o
  11   8   5        231.13        189.13        54.30 o
  12   8   5         74.50         35.95        37.12 o
  13   8   5         10.37        -30.52        34.18 o
  14   8   5        135.75        154.62        52.13 o
  15   8   5         92.79         97.83        48.18 o
  16   8   5         20.99        -21.17        47.80 o
  17   8   5          0.46          8.28        39.47 o
  18   8   5          0.03        -40.91        40.91 o
  19   8   5          3.08         10.24        41.81 o
  20   8   5          3.26         42.86        44.95 o
  21   8   5          3.50         22.18        62.71 o
  22   8   5          3.81          0.87        42.21 o
  23   8   5          6.10        -53.15        53.15 o
 -24   9   5         37.47         -3.06        65.77 o
 -23   9   5          5.51         73.42        69.59 o
 -22   9   5         80.91        110.98        49.07 o
 -21   9   5         10.11         76.42        40.38 o
 -20   9   5        152.38         12.30        91.39 o
 -19   9   5         43.43         50.16        29.61 o
 -18   9   5         11.60         33.62        24.50 o
 -17   9   5         26.45         68.51        27.60 o
 -16   9   5          4.51          4.18        14.66 o
 -15   9   5          5.88         39.13        22.41 o
 -14   9   5          2.09         21.52        33.27 o
 -13   9   5         18.45        -38.93        85.27 o
 -12   9   5         81.62         41.38        24.00 o
 -11   9   5         40.30         30.97        24.59 o
 -10   9   5         21.24         63.08        25.16 o
  -9   9   5          9.39         27.70        23.98 o
  -8   9   5          4.11          6.65        41.87 o
  -7   9   5         12.80        -15.37        20.80 o
  -6   9   5         86.57         60.70        31.31 o
  -5   9   5        163.82        239.69        41.10 o
  -4   9   5         86.58         68.67        46.18 o
  -3   9   5         92.42        120.35        29.81 o
  -2   9   5        108.42         72.51        55.12 o
  -1   9   5         29.24        116.74        39.97 o
   0   9   5          1.15          4.33        43.56 o
   1   9   5        212.20        195.56        33.82 o
   2   9   5        239.90        189.65        33.89 o
   3   9   5          0.00         20.61        21.88 o
   4   9   5         15.51         17.26        25.34 o
   5   9   5          2.64         18.70        14.58 o
   6   9   5         17.27         -2.18        13.30 o
   7   9   5          0.23        -17.03        35.42 o
   8   9   5         66.11         30.17        35.79 o
   9   9   5         54.13        -35.14        35.14 o
  10   9   5         28.82         -3.13        35.49 o
  11   9   5          6.83         50.47        43.80 o
  12   9   5         12.73          0.83        48.56 o
  13   9   5         98.03        178.78        54.75 o
  14   9   5         88.11         43.90        71.12 o
  15   9   5          0.02         43.71        44.01 o
  16   9   5          1.23         44.00        45.68 o
  17   9   5        120.26         34.96        78.00 o
  18   9   5        155.34        147.14        72.61 o
  19   9   5          9.16        -40.04        40.04 o
 -20  10   5         22.59        -12.14        40.53 o
 -19  10   5         38.43         48.44        32.18 o
 -18  10   5         24.39         18.37        28.75 o
 -17  10   5         29.30         14.91        23.62 o
 -16  10   5         53.01         50.81        25.49 o
 -15  10   5         63.06         75.40        27.86 o
 -14  10   5         68.03        100.01        23.51 o
 -13  10   5        143.34        125.51        37.47 o
 -12  10   5         45.54         23.71        25.42 o
 -11  10   5         88.70         25.84        29.74 o
 -10  10   5         25.93         92.81        29.40 o
  -9  10   5          6.84        -29.82        29.82 o
  -8  10   5          7.09         24.20        29.86 o
  -7  10   5         17.88         21.27        25.94 o
  -6  10   5        136.12         82.15        46.94 o
  -5  10   5          0.01        -10.66        25.37 o
  -4  10   5          0.56         -0.39        30.01 o
  -3  10   5          1.61         22.24        40.39 o
  -2  10   5          1.35        -24.63        24.63 o
  -1  10   5         10.25        -17.27        22.66 o
   0  10   5          5.47         47.44        27.92 o
   1  10   5          0.01        -21.96        23.44 o
   2  10   5          5.34         33.04        40.24 o
   3  10   5         14.27         40.86        25.29 o
   4  10   5          6.38        -15.41        23.15 o
   5  10   5          3.83        -36.76        36.76 o
   6  10   5         17.96          9.77        12.15 o
   7  10   5          6.93         15.21        48.56 o
   8  10   5          7.29        -40.54        40.54 o
   9  10   5         83.22         57.62        48.56 o
  10  10   5         47.64         28.01        47.98 o
  11  10   5         20.95        -36.89        36.89 o
  12  10   5          1.80         45.26        45.93 o
  13  10   5         76.54         62.71        60.41 o
  14  10   5         12.08         -6.30        39.65 o
  15  10   5          0.00        -66.53        68.06 o
 -13  11   5        118.08         74.37        32.51 o
 -12  11   5         62.74         43.71        37.34 o
 -11  11   5          3.88         20.62        30.01 o
 -10  11   5          3.69         29.79        29.56 o
  -9  11   5          1.22        -27.78        27.78 o
  -8  11   5         17.17         72.43        31.68 o
  -7  11   5         25.84         18.37        30.10 o
  -6  11   5          1.17         -7.71        29.71 o
  -5  11   5         18.38         63.57        37.54 o
  -4  11   5          7.59         48.60        44.60 o
  -3  11   5         53.36         11.85        31.31 o
  -2  11   5          9.00         30.81        31.46 o
  -1  11   5         19.83         55.25        86.20 o
   0  11   5         49.85        115.19        48.32 o
   1  11   5          7.51         -6.80        27.02 o
   2  11   5          4.17         59.51        32.14 o
   3  11   5          2.21         16.58        46.95 o
   4  11   5          0.01         58.00        28.39 o
   5  11   5         31.03         -7.13        18.47 o
   6  11   5         93.17         13.58        25.73 o
   7  11   5         31.05         46.13        42.01 o
   8  11   5         17.88        -48.18        49.71 o
 -37   0   6         90.67         25.24        23.71 o
 -36   0   6         15.96        109.36        38.24 o
 -32   0   6          9.15          6.88        40.53 o
 -31   0   6        480.43        526.07        57.36 o
 -29   0   6        274.95        325.78        48.18 o
 -28   0   6        387.55        367.08        51.24 o
 -27   0   6        391.08        392.24        51.24 o
 -26   0   6          1.53        -21.41        21.41 o
 -25   0   6        407.88        346.43        48.18 o
 -24   0   6        630.44        698.13        58.89 o
 -23   0   6        445.59        465.66        33.35 o
 -22   0   6       1190.67       1261.47        49.25 o
 -21   0   6       6192.89       6699.47       224.03 o
 -20   0   6       1337.48       1445.88       110.29 o
 -19   0   6       1199.71       1315.20        78.77 o
 -18   0   6        740.01        777.20        53.22 o
 -17   0   6         24.50         32.33        20.83 o
 -16   0   6        544.14        694.85       143.39 o
 -15   0   6        629.37        665.68        47.62 o
 -14   0   6        356.82        381.85        39.95 o
 -13   0   6        405.09        372.52        47.38 o
 -12   0   6         75.24         67.30        36.71 o
 -11   0   6       2245.10       2472.69       114.33 o
 -10   0   6       5703.09       6366.30       160.85 o
  -9   0   6       1348.60       1352.60        64.07 o
  -8   0   6         29.12         22.85        19.84 o
  -7   0   6        502.94        521.71        32.43 o
  -6   0   6        822.52        742.28        36.40 o
  -5   0   6         70.55        102.65        27.15 o
  -4   0   6         15.22         11.13        13.28 o
  -3   0   6          1.89         75.66        16.86 o
  -2   0   6          1.41         17.42        14.18 o
  -1   0   6        508.39        480.16        37.58 o
   0   0   6       1238.92       1380.94        50.66 o
   1   0   6        237.05        264.17        26.72 o
   2   0   6       1027.85       1167.35        46.18 o
   3   0   6       4925.88       5215.43       163.92 o
   4   0   6       1323.86       1420.42        52.14 o
   5   0   6        585.69        607.04        36.44 o
   6   0   6        124.60        165.12        23.43 o
   7   0   6        271.01        303.78        29.46 o
   8   0   6        316.58        371.45        32.16 o
   9   0   6        647.38        728.32        46.03 o
  10   0   6        910.04        959.76        43.67 o
  11   0   6        562.46        638.64        38.21 o
  12   0   6        341.86        428.87        34.05 o
  13   0   6         91.66        101.20        33.95 o
  14   0   6       2465.82       2641.31        73.60 o
  15   0   6          3.72         48.45        21.25 o
  16   0   6       1029.16       1017.04        48.48 o
  17   0   6       4441.83       4679.34       104.87 o
  18   0   6        374.96        412.99        53.13 o
  19   0   6        521.12        647.34        47.25 o
  20   0   6          1.91         14.64        20.25 o
  21   0   6        962.98        950.32        53.24 o
  22   0   6        155.22        129.14        28.38 o
  23   0   6        194.04        185.39        33.96 o
  24   0   6          1.11        -26.81        26.81 o
  25   0   6        409.88        528.85        62.70 o
  26   0   6          1.23         41.85        37.09 o
  27   0   6        157.48        158.26        48.44 o
  28   0   6         27.54         58.04        39.72 o
  29   0   6         91.21         80.94        63.09 o
  30   0   6         71.11         87.90        45.73 o
  31   0   6         80.17         30.23        53.30 o
 -36   1   6          1.33         20.35        15.21 o
 -35   1   6          0.01        -14.22        27.11 o
 -34   1   6         27.98        -11.47        22.71 o
 -33   1   6          4.35          4.57        13.15 o
 -32   1   6        259.35        289.07        52.77 o
 -31   1   6         20.18        -10.83        10.83 o
 -30   1   6          3.11         -8.79         8.79 o
 -29   1   6         29.97         16.46        10.71 o
 -28   1   6        238.10        267.81        20.40 o
 -27   1   6        405.68        402.35        23.83 o
 -26   1   6       1035.28       1166.59        37.10 o
 -25   1   6       1990.24       2046.26        79.53 o
 -24   1   6          5.32        -10.05        10.05 o
 -23   1   6         37.23         65.04        16.35 o
 -22   1   6        390.58        395.72        23.30 o
 -21   1   6         16.66         26.68        11.55 o
 -20   1   6        703.11        735.96        46.68 o
 -19   1   6       1704.76       1737.09        59.60 o
 -18   1   6       1055.09       1120.33        44.01 o
 -17   1   6        225.45        235.14        28.92 o
 -16   1   6        985.54       1058.88        49.82 o
 -15   1   6          4.67          0.74        19.98 o
 -14   1   6         49.86         50.10        18.32 o
 -13   1   6        482.87        486.60        28.37 o
 -12   1   6         73.86         57.05        21.19 o
 -11   1   6       2045.53       1917.83        53.42 o
 -10   1   6        357.21        349.10        23.79 o
  -9   1   6         14.05         20.34        10.72 o
  -8   1   6        736.23        678.58        27.33 o
  -7   1   6        438.00        461.48        24.34 o
  -6   1   6         21.04         12.27        11.04 o
  -5   1   6        267.84        238.14        18.29 o
  -4   1   6         31.09         10.88        11.57 o
  -3   1   6       4643.46       4804.25        79.45 o
  -2   1   6        324.57        380.59        23.32 o
  -1   1   6         51.04         33.62        10.75 o
   0   1   6        808.84        757.61        27.73 o
   1   1   6         90.28         90.15        13.13 o
   2   1   6       2660.30       2582.62        47.50 o
   3   1   6         32.09         22.80        10.65 o
   4   1   6       1378.34       1373.26        34.77 o
   5   1   6         95.83         80.16        13.45 o
   6   1   6        108.13         96.59        14.08 o
   7   1   6        115.05        113.40        14.58 o
   8   1   6         23.23         18.79        11.92 o
   9   1   6        214.21        252.71        19.30 o
  10   1   6         65.79         92.90        14.80 o
  11   1   6        402.30        466.23        25.23 o
  12   1   6         14.16         16.38        11.82 o
  13   1   6        611.84        649.79        30.54 o
  14   1   6        473.13        572.21        27.52 o
  15   1   6         55.24         57.00        14.91 o
  16   1   6        992.00       1006.16        33.78 o
  17   1   6        383.38        420.17        25.77 o
  18   1   6       2036.46       2091.11        64.21 o
  19   1   6        518.21        588.08        32.84 o
  20   1   6         10.11        -13.41        13.41 o
  21   1   6          1.24         20.86        13.32 o
  22   1   6         18.96         -6.96        12.86 o
  23   1   6         30.42         17.57        29.98 o
  24   1   6         17.92        -13.07        15.79 o
  25   1   6          0.13         37.00        17.49 o
  26   1   6         27.76          6.33        26.21 o
  27   1   6         25.23         53.69        27.24 o
  28   1   6          4.53         13.10        34.11 o
  29   1   6        113.34         66.22        44.70 o
  30   1   6          5.49          4.71        27.60 o
  31   1   6         31.91         60.61        41.32 o
 -36   2   6          4.34         61.18        48.18 o
 -35   2   6         12.24        -22.18        42.06 o
 -34   2   6          9.03        -32.88        37.47 o
 -33   2   6         24.05         66.53        44.35 o
 -32   2   6         13.14         28.30        40.53 o
 -31   2   6          6.46        -22.18        34.41 o
 -30   2   6         18.53         63.47        38.24 o
 -29   2   6          1.62        -24.47        30.59 o
 -28   2   6          0.16        -19.88        28.30 o
 -27   2   6         61.51         15.29        32.88 o
 -26   2   6          0.17         45.12        32.88 o
 -25   2   6        127.72         99.42        39.00 o
 -24   2   6          5.15         19.41        65.39 o
 -23   2   6          0.52         -8.31        23.50 o
 -22   2   6        201.85        151.87        36.36 o
 -21   2   6        111.20         52.04        35.18 o
 -20   2   6        158.25        225.60        68.83 o
 -18   2   6        273.13        278.37        74.94 o
 -17   2   6        375.54        301.31        73.42 o
 -16   2   6         82.92         84.87        14.66 o
 -15   2   6        359.62        401.72        23.42 o
 -14   2   6         20.65         30.84        15.53 o
 -13   2   6         12.23         16.79        11.70 o
 -12   2   6        111.83        108.07        22.19 o
 -11   2   6        277.55        296.55        31.18 o
 -10   2   6        373.02        388.58        29.55 o
  -9   2   6        831.52        978.26        39.19 o
  -8   2   6       1068.00       1105.72        33.20 o
  -7   2   6        474.22        469.17        24.17 o
  -6   2   6        205.53        190.92        18.25 o
  -5   2   6        452.46        471.95        28.75 o
  -4   2   6        563.37        592.77        39.16 o
  -3   2   6       6057.79       6168.22       104.50 o
  -2   2   6         23.48         20.37        18.23 o
  -1   2   6          4.38          0.73        10.47 o
   0   2   6        243.67        272.74        22.45 o
   1   2   6        143.72        145.32        14.92 o
   2   2   6         20.09         27.04        11.19 o
   3   2   6         34.50         22.24        11.46 o
   4   2   6         12.91         15.72        10.40 o
   5   2   6        297.13        314.30        20.62 o
   6   2   6         71.06         71.32        16.51 o
   7   2   6        787.64        784.72        27.88 o
   8   2   6         23.19         24.75        11.04 o
   9   2   6        624.44        657.12        26.38 o
  10   2   6         18.82         30.69        12.48 o
  11   2   6         88.94        114.76        15.23 o
  12   2   6        132.48        154.94        18.22 o
  13   2   6         10.60          3.56        12.57 o
  14   2   6          5.27         31.60        14.64 o
  15   2   6       1024.73       1056.35        37.75 o
  16   2   6        581.77        542.56        29.26 o
  17   2   6         21.84         42.07        16.06 o
  18   2   6        536.93        531.61        31.98 o
  19   2   6         49.90         65.91        15.79 o
  20   2   6        118.14         98.01        26.94 o
  21   2   6        160.09        154.20        24.35 o
  22   2   6         85.68         42.26        19.40 o
  23   2   6          2.47          3.52        20.84 o
  24   2   6         19.57         12.50        33.41 o
  25   2   6          1.71         33.26        22.22 o
  26   2   6         32.11         15.92        23.06 o
  27   2   6          5.70         -1.86        23.23 o
  28   2   6        126.93        122.12        42.50 o
  29   2   6         89.83         28.76        37.97 o
  30   2   6         26.76          8.62        26.71 o
 -34   3   6         11.96         97.89        45.88 o
 -33   3   6          1.95         63.47        48.18 o
 -32   3   6          7.37         82.59        46.65 o
 -31   3   6          8.14         69.59        42.06 o
 -30   3   6          0.13        -15.29        38.24 o
 -29   3   6          2.84        -19.12        33.65 o
 -28   3   6          4.56        -21.41        32.12 o
 -27   3   6          1.99        -31.35        31.35 o
 -26   3   6         59.12        104.00        42.06 o
 -25   3   6        633.37        721.84        81.83 o
 -24   3   6        815.66        838.75        67.58 o
 -23   3   6          2.51          2.59        28.64 o
 -22   3   6         12.68         33.30        34.80 o
 -21   3   6        774.69        617.83       102.48 o
 -20   3   6         74.87         90.24        54.30 o
 -19   3   6          1.13         38.24        58.12 o
 -18   3   6        464.16        331.90        88.71 o
 -17   3   6       1095.50       1257.85       125.42 o
 -16   3   6        137.01        186.60        63.47 o
 -15   3   6        249.47        243.19        70.36 o
 -14   3   6        142.62        140.06        34.18 o
 -13   3   6         22.16          9.74        10.99 o
 -12   3   6        230.48        227.41        20.67 o
 -11   3   6         89.18         79.13        12.56 o
 -10   3   6         20.58         15.60        13.79 o
  -9   3   6        424.94        471.68        23.78 o
  -8   3   6         72.55         66.35        12.57 o
  -7   3   6         57.28         37.61        12.32 o
  -6   3   6        331.42        349.07        22.85 o
  -5   3   6        834.80        886.42        31.60 o
  -4   3   6        230.11        231.45        20.45 o
  -3   3   6          4.65         -9.28         9.96 o
  -2   3   6         93.55        152.66        18.17 o
  -1   3   6          5.82          8.88        11.61 o
   0   3   6        840.10        826.44        32.30 o
   1   3   6        265.10        249.75        22.82 o
   2   3   6        409.17        441.55        26.58 o
   3   3   6        764.72        756.06        29.42 o
   4   3   6        287.63        294.68        22.04 o
   5   3   6        187.20        175.36        20.60 o
   6   3   6        119.70        139.14        17.11 o
   7   3   6        332.80        380.48        25.15 o
   8   3   6        556.78        559.76        25.68 o
   9   3   6        660.86        747.60        27.70 o
  10   3   6        340.51        357.01        23.19 o
  11   3   6         65.93         52.63        12.56 o
  12   3   6        181.44        226.09        18.69 o
  13   3   6        206.97        240.56        19.02 o
  14   3   6        274.99        291.75        19.98 o
  15   3   6          0.98          0.65        10.64 o
  16   3   6        109.97        108.49        14.93 o
  17   3   6        531.59        526.92        27.39 o
  18   3   6        374.62        340.27        29.80 o
  19   3   6        149.96        193.98        37.55 o
  20   3   6         29.50         38.68        21.63 o
  21   3   6         56.59         73.67        25.08 o
  22   3   6         61.95        120.42        33.75 o
  23   3   6         28.84        -18.75        18.75 o
  24   3   6         15.75         33.24        24.51 o
  25   3   6        170.85        194.30        48.50 o
  26   3   6         38.50         41.56        25.61 o
  27   3   6        250.25        211.53        40.81 o
  28   3   6          9.40         -1.19        18.49 o
  29   3   6        219.67        293.10        57.29 o
  30   3   6         32.92         53.21        34.90 o
 -34   4   6          5.58         -4.19        33.64 o
 -33   4   6          2.68        -42.06        42.06 o
 -32   4   6          9.68         -3.06        45.12 o
 -31   4   6          1.90        -42.06        42.06 o
 -29   4   6         28.47        -18.35        39.00 o
 -28   4   6         84.77        119.30        48.94 o
 -27   4   6          7.99        -32.88        32.88 o
 -26   4   6         24.95         53.53        42.06 o
 -25   4   6         94.23        126.18        48.94 o
 -24   4   6          4.67         -6.61        35.94 o
 -23   4   6         26.83        -16.79        30.09 o
 -22   4   6         18.12         12.07        27.53 o
 -20   4   6       1659.29       1649.39       141.48 o
 -19   4   6        764.86        572.71       100.95 o
 -18   4   6        865.89       1049.15       116.24 o
 -16   4   6        652.10        612.33        70.56 o
 -15   4   6          0.07        -22.63        22.63 o
 -14   4   6        318.47        301.47        50.47 o
 -13   4   6          8.73          3.64        29.44 o
 -12   4   6        586.94        561.26        31.94 o
 -11   4   6        482.02        487.10        23.74 o
 -10   4   6         10.43         -0.32        10.28 o
  -9   4   6        211.65        217.18        19.29 o
  -8   4   6         42.02         33.09        12.75 o
  -7   4   6          2.72        -10.05        10.05 o
  -6   4   6        770.36        775.28        30.62 o
  -5   4   6        209.16        174.85        19.03 o
  -4   4   6        238.89        248.84        21.34 o
  -3   4   6          1.11          3.92        11.74 o
  -2   4   6       1176.64       1198.78        43.71 o
  -1   4   6       1458.85       1518.23        44.01 o
   0   4   6          7.92         34.98        13.33 o
   1   4   6        167.49        183.62        21.21 o
   2   4   6         48.86         48.72        15.94 o
   3   4   6         30.35         25.40        13.81 o
   4   4   6         15.85         12.39        13.36 o
   5   4   6         10.19         16.00        12.45 o
   6   4   6         64.20         54.92        16.47 o
   7   4   6         61.02         94.23        19.03 o
   8   4   6          5.21        -10.79        12.17 o
   9   4   6         30.32         52.51        15.80 o
  10   4   6         37.88         47.25        20.73 o
  11   4   6         11.66         -7.82        11.25 o
  12   4   6         68.65         75.93        14.88 o
  13   4   6        522.28        506.33        25.31 o
  14   4   6         38.39         45.20        21.32 o
  15   4   6         86.59         91.51        30.91 o
  16   4   6        492.63        579.45        60.09 o
  17   4   6         35.20         28.90        30.04 o
  18   4   6        509.83        621.16        59.77 o
  19   4   6        254.99        194.00        39.41 o
  20   4   6          4.73         -8.40        23.94 o
  21   4   6         27.04         49.29        31.25 o
  22   4   6         67.20          2.55        30.01 o
  23   4   6         63.69         29.14        32.52 o
  24   4   6         20.94         22.52        30.65 o
  25   4   6         46.84         41.21        41.62 o
  26   4   6          0.85          6.94        32.68 o
  27   4   6         49.67         15.77        43.37 o
  28   4   6         37.73         -2.59        58.50 o
  29   4   6          0.81        -32.66        32.66 o
 -33   5   6         25.00        106.52        40.82 o
 -32   5   6          7.39        -24.47        52.00 o
 -31   5   6          0.28          9.34        66.53 o
 -30   5   6          1.75        -28.10        28.10 o
 -29   5   6         55.22         69.59        54.30 o
 -28   5   6        256.52        331.13        70.36 o
 -27   5   6         19.99         11.47        45.88 o
 -26   5   6         86.68         61.18        49.71 o
 -25   5   6          3.08         52.00        50.47 o
 -24   5   6         12.12         23.71        39.77 o
 -23   5   6         19.65         23.19        31.41 o
 -22   5   6         12.85         14.22        50.47 o
 -21   5   6         18.41        -47.41        47.41 o
 -20   5   6        978.25        709.60       111.65 o
 -19   5   6        697.83        907.67       110.12 o
 -18   5   6         21.57         -4.59        50.47 o
 -17   5   6        277.16        319.12        54.10 o
 -16   5   6         24.59        -12.24        42.83 o
 -15   5   6          1.52        -27.15        30.97 o
 -14   5   6         10.83         14.53        41.30 o
 -13   5   6        117.26        112.92        16.58 o
 -12   5   6         72.38         72.30        17.34 o
 -11   5   6         36.87          2.50        18.16 o
 -10   5   6        176.64        198.45        35.96 o
  -9   5   6        865.90        883.75        45.09 o
  -8   5   6        131.44        149.23        20.66 o
  -7   5   6         19.26         38.33        19.20 o
  -6   5   6        293.02        224.30        28.18 o
  -5   5   6        368.36        410.96        28.81 o
  -4   5   6          3.62          4.01        12.79 o
  -3   5   6        699.56        776.54        34.51 o
  -2   5   6        174.88        186.78        21.31 o
  -1   5   6        434.02        495.64        32.22 o
   0   5   6          0.05          9.64        14.93 o
   1   5   6       2480.17       2382.79        81.47 o
   2   5   6        734.56        769.85        36.02 o
   3   5   6        332.09        384.49        28.08 o
   4   5   6          2.01        -12.92        12.92 o
   5   5   6        651.99        599.44        36.08 o
   6   5   6          0.08        -12.48        13.35 o
   7   5   6         74.16         84.13        18.81 o
   8   5   6        254.68        240.45        21.97 o
   9   5   6         67.85         66.20        14.19 o
  10   5   6        340.30        327.91        28.72 o
  11   5   6          6.79         21.09        19.52 o
  12   5   6        342.17        334.06        46.35 o
  13   5   6          0.61          2.59        26.25 o
  14   5   6          0.01        -18.11        35.57 o
  15   5   6        759.28        797.74        89.47 o
  16   5   6         11.43         76.89        32.73 o
  17   5   6         24.68        -36.49        55.06 o
  18   5   6         43.40        -24.81        24.81 o
  19   5   6        167.96        117.16        37.71 o
  20   5   6        249.88        230.30        44.29 o
  21   5   6         48.23         69.78        34.00 o
  22   5   6          1.70        -32.12        34.41 o
  23   5   6        103.89        127.81        38.44 o
  24   5   6         42.25         68.84        37.41 o
  25   5   6        194.78         98.38        42.57 o
  26   5   6        228.30        194.24        93.30 o
  27   5   6          0.44         -8.04        31.95 o
 -31   6   6          0.12         19.43        37.84 o
 -30   6   6         10.42        -42.06        42.06 o
 -29   6   6         14.69        -24.51        32.64 o
 -28   6   6         73.88         37.09        33.53 o
 -27   6   6        280.75        212.19        46.12 o
 -26   6   6          0.23         -8.97        30.12 o
 -25   6   6        291.15        275.46        47.26 o
 -24   6   6          0.15         34.83        31.89 o
 -23   6   6        408.45        516.12        88.71 o
 -22   6   6        269.61        272.25        68.06 o
 -21   6   6         19.11         92.53        65.00 o
 -20   6   6         93.40         19.88        61.18 o
 -19   6   6         80.63        133.06        64.24 o
 -18   6   6         34.07        -22.07        35.94 o
 -17   6   6         71.20         18.53        34.85 o
 -16   6   6        250.37        300.29        54.75 o
 -15   6   6       1923.47       1977.89       110.56 o
 -14   6   6        442.24        469.04        23.93 o
 -13   6   6        350.32        350.31        27.87 o
 -12   6   6        628.21        635.35        38.14 o
 -11   6   6        222.17        235.62        45.62 o
 -10   6   6         13.06         -1.76        25.11 o
  -9   6   6       1097.17       1116.59        51.75 o
  -8   6   6       1872.21       1867.62        63.89 o
  -7   6   6        984.27       1063.34        61.13 o
  -6   6   6         63.42        118.30        26.49 o
  -5   6   6         31.92         68.23        29.47 o
  -4   6   6       1592.72       1532.17        51.55 o
  -3   6   6        383.37        440.43        36.76 o
  -2   6   6        288.51        297.43        26.60 o
  -1   6   6       3301.26       3330.84        71.08 o
   0   6   6          3.16         18.32        15.65 o
   1   6   6       1809.95       1792.72        51.71 o
   2   6   6       1036.55       1061.73        47.41 o
   3   6   6         36.85         75.63        18.39 o
   4   6   6        208.74        213.12        23.59 o
   5   6   6        643.98        685.45        36.78 o
   6   6   6        399.13        369.50        21.80 o
   7   6   6          0.06         -5.35        13.38 o
   8   6   6         20.66         15.62         8.72 o
   9   6   6         63.15         75.68        33.47 o
  10   6   6        172.79        179.13        48.66 o
  11   6   6        122.74         53.76        41.52 o
  12   6   6        316.36        292.15        60.80 o
  13   6   6        439.59        371.21        60.59 o
  14   6   6         14.22         26.97        35.79 o
  15   6   6        343.40        315.87        60.65 o
  16   6   6        145.01        150.01        49.53 o
  17   6   6         54.51        -20.06       108.98 o
  18   6   6         56.02         44.46        38.62 o
  19   6   6        125.28         57.11        45.08 o
  20   6   6          6.00         16.14        29.86 o
  21   6   6         92.59         94.39        36.11 o
  22   6   6         10.72         72.30        43.18 o
  23   6   6         11.39        -14.93        30.57 o
  24   6   6         61.91         66.99        41.93 o
  25   6   6         19.68         98.57        39.37 o
  26   6   6          0.01        -21.57        33.94 o
 -29   7   6         48.66        -12.03        41.30 o
 -28   7   6          2.05         22.94        44.35 o
 -27   7   6          4.19         23.64        31.24 o
 -26   7   6          0.16          2.11        63.86 o
 -25   7   6         31.94         39.77        36.26 o
 -24   7   6         59.00        125.99        42.22 o
 -23   7   6          9.26        -29.92        29.92 o
 -22   7   6         89.74         28.21        67.30 o
 -21   7   6          0.36         -3.12        29.72 o
 -20   7   6         51.29         94.83        52.00 o
 -19   7   6         94.16         59.64        56.97 o
 -18   7   6          8.58          2.67        47.80 o
 -17   7   6          0.65        -22.69        22.69 o
 -16   7   6         16.41        -23.96        23.96 o
 -15   7   6        138.97        147.18        14.70 o
 -14   7   6        208.76        187.27        21.15 o
 -13   7   6         98.24         88.92        35.26 o
 -12   7   6         28.14         21.68        24.14 o
 -11   7   6         39.95         49.92        18.47 o
 -10   7   6         11.79         56.64        19.16 o
  -9   7   6       1124.07       1127.94        48.63 o
  -8   7   6       1401.28       1484.14        68.30 o
  -7   7   6         11.29         54.36        19.61 o
  -6   7   6         93.39        136.23        23.62 o
  -5   7   6          2.15          4.57        18.51 o
  -4   7   6       1478.54       1436.32        55.96 o
  -3   7   6         22.58         -2.33        19.99 o
  -2   7   6        734.99        807.70        49.17 o
  -1   7   6       1105.14       1128.00        45.76 o
   0   7   6        113.64        139.40        41.69 o
   1   7   6        153.76        148.41        19.98 o
   2   7   6        434.47        409.98        48.61 o
   3   7   6          5.43         -1.84        14.32 o
   4   7   6         20.16          1.18        13.52 o
   5   7   6        281.65        243.16        25.01 o
   6   7   6        485.84        529.25        39.14 o
   7   7   6          9.80         14.04         9.64 o
   8   7   6        113.90         74.61        42.56 o
   9   7   6        101.85        105.81        49.74 o
  10   7   6         32.69         68.56        58.12 o
  11   7   6         31.34         20.87        37.67 o
  12   7   6          2.16        -34.63        34.63 o
  13   7   6         27.34        -26.17        33.25 o
  14   7   6          8.70         32.28        36.00 o
  15   7   6         43.94         71.05        40.04 o
  16   7   6        182.67        202.18        63.86 o
  17   7   6          0.08         26.47        39.30 o
  18   7   6         47.20          9.40        40.37 o
  19   7   6         31.60         23.30        39.17 o
  20   7   6          0.98         34.77        41.81 o
  21   7   6          1.46         -0.90        66.91 o
  22   7   6          7.29        -69.59        69.59 o
  23   7   6         26.37        161.57        52.34 o
 -26   8   6        122.21         90.02        51.62 o
 -25   8   6          7.96          7.15        37.51 o
 -24   8   6         91.35         37.37        38.98 o
 -23   8   6        108.72        123.63        42.56 o
 -22   8   6         20.26         10.83        37.64 o
 -21   8   6         15.02         28.93        35.26 o
 -20   8   6        343.18        459.66        60.93 o
 -19   8   6         16.54         18.84        35.18 o
 -18   8   6          0.29         47.41        48.94 o
 -17   8   6        193.78        180.48        52.77 o
 -16   8   6        333.53        377.78        68.83 o
 -15   8   6         55.63         58.21        13.75 o
 -14   8   6         17.54         30.53        21.46 o
 -13   8   6         16.45         17.74        45.12 o
 -12   8   6        308.63        329.35        34.17 o
 -11   8   6         36.34         23.04        20.62 o
 -10   8   6        399.72        335.87        53.42 o
  -9   8   6        312.41        268.17        34.64 o
  -8   8   6          0.04         40.64        23.48 o
  -7   8   6        212.70        151.36        32.55 o
  -6   8   6        316.01        293.50        40.22 o
  -5   8   6         92.95         90.75        27.30 o
  -4   8   6         97.77        100.82        24.83 o
  -3   8   6          0.31         -0.87        21.10 o
  -2   8   6         93.70        101.66        27.13 o
  -1   8   6         66.87          3.94        24.18 o
   0   8   6         95.36        123.74        29.40 o
   1   8   6          5.40         -4.46        22.03 o
   2   8   6        364.69        409.90        32.70 o
   3   8   6        180.13        195.49        29.93 o
   4   8   6        175.46        169.82        21.63 o
   5   8   6        110.41        126.12        24.73 o
   6   8   6        100.56         71.59        24.39 o
   7   8   6         77.77         74.18        42.45 o
   8   8   6          2.48        -37.51        37.51 o
   9   8   6         30.01         61.79        40.74 o
  10   8   6        124.34        121.21        60.03 o
  11   8   6          5.90         14.54        41.05 o
  12   8   6         27.56         46.13        41.54 o
  13   8   6          2.27        -32.25        69.59 o
  14   8   6          3.50        -28.84        35.75 o
  15   8   6          0.13        -56.35        68.06 o
  16   8   6         13.08        -36.77        36.77 o
  17   8   6        165.55        123.37        50.45 o
  18   8   6          6.12         -0.39        42.73 o
  20   8   6         59.74         19.93        45.81 o
  21   8   6         10.86        -16.75        43.89 o
 -22   9   6          3.71         54.41        53.38 o
 -21   9   6          2.86         20.37        99.03 o
 -20   9   6         16.94         11.10        37.22 o
 -19   9   6        277.25        295.95        45.22 o
 -18   9   6          2.32         16.71        36.66 o
 -17   9   6          2.99         42.06        37.31 o
 -16   9   6         59.52         58.17        17.34 o
 -15   9   6          1.06         35.44        15.32 o
 -14   9   6          7.41          6.13        20.14 o
 -13   9   6         94.09         55.48        29.82 o
 -12   9   6         96.47         87.84        42.45 o
 -11   9   6        166.25        192.05        38.62 o
 -10   9   6        276.23        219.31        59.44 o
  -9   9   6         66.63         28.04        25.70 o
  -8   9   6        147.48        134.71        29.83 o
  -7   9   6         12.78        -31.37        31.37 o
  -6   9   6         84.92         78.20        32.67 o
  -5   9   6        100.19        105.96        31.26 o
  -4   9   6         33.18         41.47        24.57 o
  -3   9   6          0.08         14.53        23.91 o
  -2   9   6        100.26        132.44        44.55 o
  -1   9   6        131.26        126.59        30.84 o
   0   9   6         25.59         -4.03        22.96 o
   1   9   6         13.66         29.33        19.50 o
   2   9   6         38.51         48.41        21.17 o
   3   9   6        129.63         93.22        45.80 o
   4   9   6         92.78        114.09        20.30 o
   5   9   6          8.02         27.10        29.03 o
   6   9   6         34.16         -1.30        37.47 o
   7   9   6          0.02         17.97        40.07 o
   8   9   6          2.66         53.24        65.39 o
   9   9   6          4.24          8.39        41.88 o
  10   9   6          1.24        -38.43        38.43 o
  11   9   6         31.98         -2.34        42.22 o
  12   9   6        116.14        215.95        54.17 o
  13   9   6         93.31        151.82        73.03 o
  14   9   6         47.78          6.45        48.44 o
  15   9   6         27.30         32.88        55.83 o
  16   9   6         25.87        -34.56        55.80 o
  17   9   6         17.82         89.10        50.62 o
 -17  10   6          0.46        -12.91        15.65 o
 -16  10   6          5.62         -5.44        22.96 o
 -15  10   6          0.41         18.47        22.99 o
 -14  10   6         12.22         -5.35        37.31 o
 -13  10   6          0.65          5.12        23.75 o
 -12  10   6         88.50         72.85        28.52 o
 -11  10   6          1.48        -16.91        27.38 o
 -10  10   6         43.61         43.02        27.94 o
  -9  10   6         15.78        -20.34        42.97 o
  -8  10   6         68.31         61.74        30.49 o
  -7  10   6         24.88        -20.35        27.15 o
  -6  10   6         20.93         31.20        38.00 o
  -5  10   6         11.45         28.37        66.50 o
  -4  10   6        274.44        215.65        47.58 o
  -3  10   6         12.10         16.78        26.60 o
  -2  10   6        268.33        195.09        60.76 o
  -1  10   6         10.45        -22.80        24.92 o
   0  10   6          4.13        -14.11        23.95 o
   1  10   6          5.88         18.38        21.86 o
   2  10   6         49.33         53.39        28.35 o
   3  10   6         10.37         -6.13        23.09 o
   4  10   6        105.37         88.92        22.61 o
   5  10   6         53.40         68.89        21.86 o
   6  10   6          1.54        -14.62        48.18 o
   7  10   6          0.39         12.22        39.10 o
   8  10   6         43.77         88.48        47.22 o
   9  10   6         17.29        -42.26        42.26 o
  10  10   6          2.19        -32.88        51.24 o
  11  10   6          0.00        -43.21        43.21 o
  12  10   6         36.84         35.43        60.80 o
  -8  11   6         23.89         73.06        86.03 o
  -7  11   6          0.44         -7.70        31.92 o
  -6  11   6         36.83        -28.67        28.67 o
  -5  11   6         10.02        -14.30        31.88 o
  -4  11   6          2.61         52.91        32.36 o
  -3  11   6          0.98        -30.83        30.83 o
  -2  11   6          3.79         52.93        31.26 o
  -1  11   6          0.17        -19.06        28.95 o
   0  11   6         17.13         35.92        38.39 o
   1  11   6          2.09         -9.52        38.67 o
   2  11   6          9.12        121.95        47.79 o
 -35   1   7         49.99        -22.94        22.94 o
 -34   1   7         95.67         -3.06        22.94 o
 -33   1   7        140.45         25.24        32.88 o
 -32   1   7        234.69        385.35        60.41 o
 -31   1   7        167.80        189.66        45.88 o
 -30   1   7          2.45          1.53        13.77 o
 -28   1   7        610.57        445.01        49.39 o
 -27   1   7         54.09         61.86        11.42 o
 -26   1   7        591.57        669.23        41.00 o
 -25   1   7       1108.35       1168.88        33.68 o
 -24   1   7        105.62        111.88        14.40 o
 -23   1   7          0.68         -5.67         9.93 o
 -22   1   7        300.85        354.62        23.49 o
 -21   1   7        217.05        222.85        34.55 o
 -20   1   7         37.15         42.38        16.44 o
 -19   1   7        134.67        129.22        29.47 o
 -18   1   7        489.18        458.61        31.34 o
 -17   1   7         52.25         38.90        26.60 o
 -16   1   7        171.63        185.18        22.42 o
 -15   1   7         35.88         28.07        17.54 o
 -14   1   7        186.22        217.97        24.38 o
 -13   1   7          3.94        -13.08        13.08 o
 -12   1   7        694.00        707.31        36.58 o
 -11   1   7        420.16        413.35        30.68 o
 -10   1   7        177.47        206.35        22.49 o
  -9   1   7        349.11        326.28        24.25 o
  -8   1   7          0.33         -0.81        11.64 o
  -7   1   7        714.86        737.16        30.67 o
  -6   1   7        191.23        215.61        29.86 o
  -5   1   7        379.78        397.05        25.09 o
  -4   1   7        503.82        519.08        25.14 o
  -3   1   7         50.59         50.01        12.45 o
  -2   1   7        645.35        601.39        26.70 o
  -1   1   7        191.50        236.85        19.05 o
   0   1   7       1196.09       1223.84        34.30 o
   1   1   7        914.00       1028.47        31.98 o
   2   1   7        193.68        203.90        18.24 o
   3   1   7        339.86        409.73        24.53 o
   4   1   7        104.41        123.48        15.86 o
   5   1   7        113.47        102.73        15.31 o
   6   1   7        794.02        827.13        30.47 o
   7   1   7        213.32        213.56        28.49 o
   8   1   7        103.96        120.19        18.84 o
   9   1   7         39.03         24.28        14.19 o
  10   1   7        173.71        200.02        19.97 o
  11   1   7         38.47         45.32        14.21 o
  12   1   7        178.27        208.58        20.38 o
  13   1   7          9.02        -12.97        12.97 o
  14   1   7         68.21         68.65        17.28 o
  15   1   7        853.46        883.21        37.90 o
  16   1   7        591.17        644.57        41.29 o
  17   1   7        231.33        249.35        28.70 o
  18   1   7        958.16        994.84        43.37 o
  19   1   7         31.05         32.10        15.76 o
  20   1   7          0.17         17.37        18.90 o
  21   1   7          0.71         -3.51        14.84 o
  22   1   7          0.89         -3.15        17.61 o
  23   1   7         25.02         16.52        28.80 o
  24   1   7         56.64         17.25        25.08 o
  25   1   7         81.24         45.30        29.82 o
  26   1   7          2.39          1.62        26.14 o
  27   1   7        105.83        161.00        36.87 o
  28   1   7         26.10         28.21        28.90 o
  29   1   7         75.11        143.55        40.55 o
 -35   2   7          0.49         55.83        45.12 o
 -34   2   7          0.03         37.47        42.06 o
 -33   2   7        102.99        126.95        57.36 o
 -32   2   7          4.91         42.06        42.83 o
 -31   2   7         33.79         65.00        41.30 o
 -30   2   7         41.44         68.83        39.00 o
 -29   2   7         23.47        -29.82        29.82 o
 -28   2   7         24.40         30.59        32.88 o
 -27   2   7        114.73        120.06        41.30 o
 -26   2   7          3.08          0.76        24.47 o
 -25   2   7         78.58         25.24        33.65 o
 -24   2   7         39.10         13.77        32.12 o
 -23   2   7         33.87         21.41        33.65 o
 -21   2   7         57.59         73.28        34.04 o
 -20   2   7        463.23        432.31        56.34 o
 -19   2   7        212.87        204.74        12.45 o
 -18   2   7       3674.15       3572.58        76.11 o
 -17   2   7       2008.31       2056.68        54.94 o
 -16   2   7          5.01        -11.57        11.57 o
 -15   2   7        284.93        298.26        27.14 o
 -14   2   7        302.97        327.25        31.68 o
 -13   2   7        119.17        124.87        24.73 o
 -12   2   7        897.54        954.50        38.21 o
 -11   2   7       1111.47       1209.66        42.52 o
 -10   2   7         98.29        103.84        17.21 o
  -9   2   7         98.92         97.45        15.32 o
  -8   2   7        146.56        146.27        18.62 o
  -7   2   7         82.09         98.32        18.53 o
  -6   2   7        355.29        386.02        26.07 o
  -5   2   7         94.91         76.95        15.27 o
  -4   2   7        694.61        663.80        51.69 o
  -3   2   7       1750.04       1748.49        50.33 o
  -2   2   7        177.02        217.57        20.72 o
  -1   2   7         14.96          1.54        12.07 o
   0   2   7        774.92        788.31        31.58 o
   1   2   7         48.49         48.96        12.79 o
   2   2   7          3.32        -10.20        10.20 o
   3   2   7         27.43         26.41        12.53 o
   4   2   7        422.53        474.56        26.32 o
   5   2   7        271.12        328.51        23.38 o
   6   2   7         44.41         37.23        14.27 o
   7   2   7         52.41         70.33        21.03 o
   8   2   7          0.58          3.54        16.82 o
   9   2   7         34.66         27.35        13.70 o
  10   2   7          0.84          7.50        14.02 o
  11   2   7         47.46         41.85        15.86 o
  12   2   7        782.46        785.57        46.99 o
  13   2   7          0.02          4.05        14.04 o
  14   2   7        777.12        810.99        40.09 o
  15   2   7         50.67         63.65        20.97 o
  16   2   7        684.03        705.40        35.16 o
  17   2   7        451.28        484.73        42.97 o
  18   2   7        736.56        837.56        70.94 o
  19   2   7         57.74         29.15        15.82 o
  20   2   7          0.65        -13.00        13.00 o
  21   2   7          0.06         19.40        21.11 o
  22   2   7          3.30         -5.42        20.83 o
  23   2   7         15.88          7.90        26.71 o
  24   2   7         28.09          6.40        34.77 o
  25   2   7         13.03         10.37        24.28 o
  26   2   7          7.85        -11.59        22.35 o
  27   2   7          2.85          0.32        23.37 o
  28   2   7        112.60          5.00        29.64 o
 -34   3   7        226.26        214.13        64.24 o
 -33   3   7         55.05        103.24        58.12 o
 -32   3   7          0.02        -13.00        42.06 o
 -31   3   7         44.81          4.59        45.12 o
 -30   3   7        262.99        217.19        59.65 o
 -29   3   7        140.45        241.66        60.41 o
 -28   3   7         44.11         48.18        40.53 o
 -27   3   7          5.39        -10.71        35.18 o
 -26   3   7          2.04        -20.65        30.59 o
 -25   3   7         13.52        -27.53        27.53 o
 -24   3   7          0.68         48.94        36.71 o
 -20   3   7       1350.40       1283.85       139.18 o
 -19   3   7        296.09        336.49        83.36 o
 -18   3   7        534.73        526.61        52.34 o
 -17   3   7          0.27        -24.17        35.08 o
 -16   3   7        234.53        190.81        34.84 o
 -15   3   7        125.84        111.92        16.72 o
 -14   3   7        438.21        422.55        49.87 o
 -13   3   7        164.13        175.87        20.37 o
 -12   3   7        321.08        299.23        26.06 o
 -11   3   7        405.57        410.18        32.07 o
 -10   3   7        249.31        268.15        23.61 o
  -9   3   7        105.68        125.50        17.17 o
  -8   3   7          1.84          8.70        11.98 o
  -7   3   7         45.79         43.55        15.07 o
  -6   3   7         51.99         29.86        13.72 o
  -5   3   7       1598.86       1595.64        45.00 o
  -4   3   7         95.24         90.17        19.95 o
  -3   3   7        598.05        582.93        31.18 o
  -2   3   7         24.41         26.27        14.01 o
  -1   3   7        142.31        119.30        19.29 o
   0   3   7       1283.25       1322.39        42.96 o
   1   3   7         42.73         71.82        15.58 o
   2   3   7         16.40         10.92        13.25 o
   3   3   7        574.28        626.77        31.87 o
   4   3   7          9.55         23.08        15.37 o
   5   3   7        783.19        774.76        35.53 o
   6   3   7         25.50         31.53        15.82 o
   7   3   7         11.22         13.11        14.30 o
   8   3   7        589.63        597.91        39.96 o
   9   3   7         13.26         20.44        15.05 o
  10   3   7        509.68        550.38        31.83 o
  11   3   7          6.33        -11.11        16.69 o
  12   3   7         10.51          4.25        12.78 o
  13   3   7        841.09        829.09        35.75 o
  14   3   7        460.59        485.24        33.92 o
  15   3   7        194.06        183.27        23.30 o
  16   3   7         77.94         79.07        17.36 o
  17   3   7        313.72        286.77        26.07 o
  18   3   7         27.86         39.89        15.83 o
  19   3   7         56.55         83.08        36.83 o
  20   3   7          0.67          5.91        26.93 o
  21   3   7          0.32         13.61        20.21 o
  22   3   7          0.02          7.65        21.24 o
  23   3   7         51.46         37.35        37.16 o
  24   3   7        221.46         79.83        50.33 o
  25   3   7          3.76          9.60        25.50 o
  26   3   7        253.02        340.37        53.78 o
  27   3   7          0.05        -22.87        23.93 o
  28   3   7         47.88        -10.19        46.08 o
 -33   4   7         60.99        122.36        58.12 o
 -32   4   7         28.45        -42.83        42.83 o
 -31   4   7          3.19         40.53        42.83 o
 -30   4   7          9.31        -32.88        41.30 o
 -28   4   7         15.32        -35.18        35.18 o
 -27   4   7        125.77        216.42        58.89 o
 -26   4   7        233.85        212.60        57.36 o
 -25   4   7         47.11         10.71        37.47 o
 -24   4   7          3.51        107.83        45.88 o
 -19   4   7          9.83         51.24        52.77 o
 -18   4   7         27.49         32.12        48.94 o
 -17   4   7        155.90         97.89        58.12 o
 -16   4   7         16.83        -24.43        26.88 o
 -15   4   7        119.11        145.83        44.59 o
 -14   4   7        151.74        156.83        40.21 o
 -13   4   7         36.92         14.98        10.83 o
 -12   4   7         43.57         58.91        13.58 o
 -11   4   7        238.48        235.48        19.56 o
 -10   4   7        187.77        203.69        19.72 o
  -9   4   7        176.91        159.15        18.64 o
  -8   4   7        598.42        602.47        33.97 o
  -7   4   7        767.72        860.36        40.77 o
  -6   4   7        539.53        570.92        31.51 o
  -5   4   7       1001.93       1025.79        40.13 o
  -4   4   7       1425.68       1488.52        57.29 o
  -3   4   7         12.39         17.79        14.17 o
  -2   4   7       2663.90       2676.45        67.70 o
  -1   4   7         99.96         98.57        20.35 o
   0   4   7       2055.76       2083.45        54.94 o
   1   4   7        793.82        815.36        37.59 o
   2   4   7        148.85        158.47        21.92 o
   3   4   7         32.11         54.65        17.41 o
   4   4   7         69.45         72.13        18.59 o
   5   4   7         12.96          6.85        15.61 o
   6   4   7         81.19        130.49        21.23 o
   7   4   7         41.78         58.16        16.01 o
   8   4   7        349.62        360.70        27.10 o
   9   4   7        276.91        264.88        26.56 o
  10   4   7        290.19        270.12        25.35 o
  11   4   7         22.14         27.99        16.82 o
  12   4   7       1251.22       1205.31        77.30 o
  13   4   7         80.09         97.23        21.13 o
  14   4   7        476.30        489.21        36.56 o
  15   4   7         18.54         -5.26        15.67 o
  16   4   7        272.06        237.58        32.56 o
  17   4   7        213.07        273.01        47.36 o
  18   4   7          5.54         -1.73        28.71 o
  19   4   7          2.51        -31.94        32.58 o
  20   4   7        101.11         78.41        41.37 o
  21   4   7         22.64         -6.24        28.93 o
  22   4   7         22.25          9.54        30.59 o
  23   4   7          2.35         25.13        32.92 o
  24   4   7         17.19          3.36        48.05 o
  25   4   7         37.90        -10.62        34.23 o
  26   4   7         44.71          3.22        32.95 o
  27   4   7         13.03        -10.69        47.76 o
 -32   5   7         19.35        -20.65        45.88 o
 -31   5   7          0.02         20.65        51.24 o
 -30   5   7          3.71         -1.53        42.06 o
 -29   5   7        142.11        130.77        55.83 o
 -28   5   7         11.49        -33.65        33.65 o
 -27   5   7        131.11        189.66        57.36 o
 -26   5   7          4.29        -34.41        34.41 o
 -25   5   7        139.57        166.71        62.71 o
 -24   5   7          9.16         74.94        51.24 o
 -17   5   7          0.02        -43.59        43.59 o
 -16   5   7        501.77        539.13        94.06 o
 -15   5   7         78.13         64.57        38.65 o
 -14   5   7         11.65         30.36        26.41 o
 -13   5   7        135.62        148.37        20.25 o
 -12   5   7          0.92         -8.80        18.10 o
 -11   5   7         77.45         79.45        19.50 o
 -10   5   7          0.00         -2.06        12.22 o
  -9   5   7        269.59        242.65        22.39 o
  -8   5   7       1258.09       1229.39        47.17 o
  -7   5   7         32.43         39.84        15.31 o
  -6   5   7         48.32         31.00        17.45 o
  -5   5   7         42.24         49.03        16.63 o
  -4   5   7       1202.13       1244.49        43.44 o
  -3   5   7        496.56        613.42        34.81 o
  -2   5   7       5770.94       5831.01        99.86 o
  -1   5   7       2842.79       2706.58        64.68 o
   0   5   7        222.15        225.68        24.73 o
   1   5   7       1440.51       1577.00        49.35 o
   2   5   7         57.35         76.83        18.87 o
   3   5   7        682.63        693.83        36.87 o
   4   5   7          0.39         -8.70        19.14 o
   5   5   7        728.07        693.01        39.37 o
   6   5   7        517.73        506.77        38.60 o
   7   5   7         43.22         47.64        20.44 o
   8   5   7        110.35         88.33        22.03 o
   9   5   7        338.42        340.06        33.89 o
  10   5   7         75.67        106.26        37.10 o
  11   5   7        626.11        571.20        43.80 o
  12   5   7         11.05         24.31        15.06 o
  13   5   7        574.48        481.41        89.10 o
  14   5   7          5.69         51.46        30.29 o
  15   5   7         45.82         83.79        62.45 o
  16   5   7         48.20         20.71        29.84 o
  17   5   7         60.79         26.09        37.11 o
  18   5   7         24.27         54.22        32.74 o
  19   5   7          1.67        -27.43        27.43 o
  20   5   7          2.64        -28.27        30.47 o
  21   5   7         51.08         84.66        36.11 o
  22   5   7         21.28        -20.75        48.15 o
  23   5   7          5.18        -31.09        31.09 o
  24   5   7        105.67        154.51        52.99 o
  25   5   7         29.10         -0.43        35.21 o
 -30   6   7         12.31        -33.21        35.34 o
 -29   6   7          4.72         32.03        32.87 o
 -28   6   7          6.62          1.69        33.77 o
 -27   6   7         43.22         55.06        51.24 o
 -26   6   7         22.38         29.06        48.18 o
 -25   6   7          1.96        -31.35        31.35 o
 -24   6   7         85.22        121.59        54.30 o
 -23   6   7         66.10         19.12        39.77 o
 -17   6   7         40.83        -25.24        39.00 o
 -16   6   7         46.34         -4.59        39.00 o
 -15   6   7         24.31         61.18        51.24 o
 -14   6   7         53.52        107.83        58.89 o
 -13   6   7         42.85         58.98        19.23 o
 -12   6   7         75.67         89.32        23.32 o
 -11   6   7          9.19        -15.55        30.97 o
 -10   6   7        120.75        140.25        32.12 o
  -9   6   7         58.03         33.75        23.39 o
  -8   6   7          3.77        -26.01        29.44 o
  -7   6   7         59.07         26.73        30.90 o
  -6   6   7        642.85        684.74        40.64 o
  -5   6   7         83.83         77.19        20.95 o
  -4   6   7         31.59         24.20        18.33 o
  -3   6   7          6.33          5.90        18.53 o
  -2   6   7         97.20         91.18        23.73 o
  -1   6   7        979.52       1018.59        87.08 o
   0   6   7        199.55        200.84        28.53 o
   1   6   7         77.90         62.74        28.14 o
   2   6   7         36.89         17.05        35.32 o
   3   6   7         55.56         21.13        27.83 o
   4   6   7        350.10        287.38        32.64 o
   5   6   7        190.20        198.99        29.00 o
   6   6   7         27.56         43.33        19.60 o
   7   6   7          0.97         11.62        20.73 o
   8   6   7         35.99         35.44        18.02 o
   9   6   7         31.28         38.73        23.86 o
  10   6   7          0.77         30.21        36.23 o
  11   6   7         23.09          0.56        90.62 o
  12   6   7          6.51         31.21        36.35 o
  13   6   7        270.99        174.84        65.77 o
  14   6   7        170.34        237.64        53.83 o
  15   6   7         63.49         53.89        38.10 o
  16   6   7         46.73        -21.13        34.23 o
  17   6   7          0.76        -25.19        36.77 o
  18   6   7         17.48         42.63        52.77 o
  19   6   7          8.25        -38.73        38.73 o
  20   6   7          8.62          3.18        41.61 o
  21   6   7          1.51         28.49        33.41 o
  22   6   7         10.56         32.47       110.12 o
  23   6   7        110.78         36.93        42.17 o
 -27   7   7         24.28         15.35        37.09 o
 -26   7   7          4.93        -40.53        41.30 o
 -25   7   7         63.42         86.50        41.05 o
 -24   7   7         32.80         50.16        38.59 o
 -23   7   7        209.53        164.21        74.18 o
 -22   7   7         81.77        151.42        58.12 o
 -21   7   7         43.52        -40.53        42.06 o
 -20   7   7        107.14         56.59        45.88 o
 -19   7   7         99.27         25.24        55.06 o
 -18   7   7         71.60        -24.47        45.12 o
 -17   7   7         72.53        108.59        58.89 o
 -16   7   7         99.32         95.59        52.77 o
 -15   7   7          8.09         58.89        46.65 o
 -14   7   7        281.68        263.21        30.30 o
 -13   7   7        260.59        211.08        32.41 o
 -12   7   7         65.63         44.17        23.63 o
 -11   7   7         50.14         26.83        22.60 o
 -10   7   7        163.01         94.30        29.27 o
  -9   7   7        166.28        267.66        97.89 o
  -8   7   7        286.44        230.55        83.36 o
  -7   7   7        351.20        336.41        48.39 o
  -6   7   7        505.14        528.83        47.17 o
  -5   7   7          0.34        -12.42        21.00 o
  -4   7   7         17.91         15.21        24.10 o
  -3   7   7        374.28        382.89        62.11 o
  -2   7   7         88.95         76.76        22.95 o
  -1   7   7         92.00         97.14        25.17 o
   0   7   7        294.54        322.60        39.32 o
   1   7   7        119.15        130.89        24.72 o
   2   7   7         18.92         -2.03        18.07 o
   3   7   7         92.22         83.27        18.67 o
   4   7   7          0.92          9.31        15.08 o
   5   7   7        106.63         63.30        16.80 o
   6   7   7        151.78        110.20        31.99 o
   7   7   7         11.41         -1.73        20.75 o
   8   7   7          0.29         -3.28        38.62 o
   9   7   7          5.46         22.99        40.53 o
  10   7   7         33.57         51.23        40.03 o
  11   7   7         97.44         40.36        71.89 o
  12   7   7         12.01        -46.30        54.30 o
  13   7   7         38.52         48.35        40.97 o
  14   7   7         62.67         86.53        46.82 o
  15   7   7         40.36          0.65        77.24 o
  16   7   7         91.73        106.39        46.93 o
  17   7   7          1.96        -11.86        40.58 o
  18   7   7         51.61         19.69        45.69 o
  19   7   7         80.00         73.76       113.56 o
  20   7   7         74.73         13.74        80.04 o
  21   7   7         28.76        -36.91        36.91 o
 -24   8   7         48.20         13.66        48.23 o
 -23   8   7        107.39        118.53       118.53 o
 -22   8   7         33.86         -9.43        33.54 o
 -21   8   7          1.46        -44.35        44.35 o
 -20   8   7          2.20         40.66        34.85 o
 -19   8   7        149.80        158.87        47.58 o
 -18   8   7        221.91        258.63        47.84 o
 -17   8   7         14.46        -28.90        28.90 o
 -16   8   7        315.67        303.01        52.67 o
 -15   8   7        321.14        326.75        27.45 o
 -14   8   7        100.95         80.97        22.34 o
 -13   8   7         44.21         49.73        21.44 o
 -12   8   7        155.24        139.40        33.66 o
 -11   8   7          0.04         -6.38        37.55 o
 -10   8   7        144.02        147.99        28.62 o
  -9   8   7        131.61        119.18        29.77 o
  -8   8   7        100.55         70.94        30.33 o
  -7   8   7         74.31         70.17        24.73 o
  -6   8   7          5.88         10.23        27.47 o
  -5   8   7          4.04         -0.82        17.49 o
  -4   8   7        180.43        168.32        26.17 o
  -3   8   7        124.65        118.66        24.17 o
  -2   8   7        256.00        199.82        27.78 o
  -1   8   7         82.79         70.68        21.61 o
   0   8   7        169.67        143.84        28.90 o
   1   8   7        642.70        569.62        39.23 o
   2   8   7         55.47         56.07        21.45 o
   3   8   7         13.19         -9.69        18.69 o
   4   8   7        125.68        142.77        22.38 o
   5   8   7        405.83        356.22        27.27 o
   6   8   7        113.83         56.45        31.15 o
   7   8   7          5.03        -11.90        38.62 o
   8   8   7         10.36         -5.16        48.56 o
   9   8   7         33.20         63.37        42.26 o
  10   8   7          0.03        -33.20        33.20 o
  11   8   7          1.06        -13.19        59.27 o
  12   8   7         69.53         68.53        47.58 o
  13   8   7        188.84        380.08       116.24 o
  14   8   7          1.04          9.76        42.95 o
  15   8   7        279.29        159.15        59.17 o
  16   8   7          5.10         26.00        58.12 o
  17   8   7         10.55         -4.59        75.71 o
  18   8   7         39.20         27.33        43.71 o
 -20   9   7          0.12          0.11        36.71 o
 -19   9   7         39.75         52.80        49.71 o
 -18   9   7         98.21         82.38        40.82 o
 -17   9   7         13.58         18.67        36.89 o
 -16   9   7        113.74        134.58        46.27 o
 -15   9   7        109.61         95.13        32.88 o
 -14   9   7         52.19          7.89        22.01 o
 -13   9   7         16.57         -8.34        20.33 o
 -12   9   7        355.58        379.89        89.44 o
 -11   9   7        201.57        170.24        30.22 o
 -10   9   7         45.21         59.93        26.59 o
  -9   9   7        284.03        295.92        37.88 o
  -8   9   7         82.84         18.27        24.13 o
  -7   9   7          0.01        -19.57        23.78 o
  -6   9   7          4.54         17.37        23.70 o
  -5   9   7        136.06        159.47        31.26 o
  -4   9   7          3.77         15.98        21.41 o
  -3   9   7        112.57         81.51        24.25 o
  -2   9   7          0.44        -17.89        17.89 o
  -1   9   7        202.19        208.71        28.09 o
   0   9   7         58.18         39.05        25.81 o
   1   9   7         29.12         -2.33        25.54 o
   2   9   7         60.84         24.11        30.73 o
   3   9   7          0.48         26.93        21.39 o
   4   9   7         71.89         91.64        21.49 o
   5   9   7        141.22        147.88        19.84 o
   6   9   7         32.89        -41.09        41.31 o
   7   9   7         67.92         12.27        83.36 o
   8   9   7        246.24        144.19        83.74 o
   9   9   7         89.12         44.86        48.34 o
  10   9   7          6.77        -21.24        45.67 o
  11   9   7         18.84         31.35        60.41 o
  12   9   7          6.42        -11.35        40.51 o
  13   9   7          4.86          6.74        45.20 o
  14   9   7          0.68        -57.36        59.65 o
 -14  10   7         10.73        -10.88        32.85 o
 -13  10   7          2.70         19.24        23.69 o
 -12  10   7         10.40         24.42        25.46 o
 -11  10   7         49.62         51.85        51.34 o
 -10  10   7          1.14         67.28        29.28 o
  -9  10   7        159.89        209.06        47.11 o
  -8  10   7         50.49          5.42        28.01 o
  -7  10   7          0.04        -24.98        24.98 o
  -6  10   7         73.90         89.25        32.51 o
  -5  10   7          1.61        -13.86        44.86 o
  -4  10   7        111.00         59.25        33.33 o
  -3  10   7         17.55         46.61        47.94 o
  -2  10   7          2.79          1.56        41.17 o
  -1  10   7         10.41        -23.92        30.80 o
   0  10   7         36.96         40.62        27.71 o
   1  10   7         57.69        105.85        26.61 o
   2  10   7         22.85         20.83        31.05 o
   3  10   7          0.11         26.02        28.84 o
   4  10   7          1.64        -16.65        18.44 o
   5  10   7          0.77         17.59        61.18 o
   6  10   7          2.68        118.60        57.36 o
   7  10   7          1.00        -67.30        67.30 o
 -34   0   8          0.02         -5.96        16.54 o
 -33   0   8          9.66         28.04        17.10 o
 -31   0   8        101.73         -3.82        17.59 o
 -30   0   8          3.22         26.77        17.59 o
 -29   0   8        115.45        -17.59        17.59 o
 -28   0   8        295.02        344.13        47.41 o
 -27   0   8        157.79        222.54        42.06 o
 -26   0   8          6.21        -22.94        22.94 o
 -25   0   8         43.75         71.89        29.06 o
 -24   0   8         11.27         30.03        23.34 o
 -23   0   8          5.50         14.73        24.85 o
 -22   0   8        119.08         88.71        33.65 o
 -21   0   8        194.85        107.06        35.18 o
 -20   0   8         36.41        -11.47        24.47 o
 -19   0   8        400.95        578.07        60.41 o
 -18   0   8          0.11         27.53        27.53 o
 -17   0   8       1640.11       1530.02        80.89 o
 -16   0   8       1974.54       2008.01       119.26 o
 -15   0   8       2698.01       3102.14       113.96 o
 -14   0   8        338.96        328.04        46.19 o
 -13   0   8       1624.59       1763.86        84.87 o
 -12   0   8        113.91         89.57        30.48 o
 -11   0   8       1394.76       1398.18        76.47 o
 -10   0   8        110.32        178.95        44.35 o
  -9   0   8         58.90         65.56        31.35 o
  -8   0   8        198.97        187.76        82.21 o
  -7   0   8       1697.02       1813.17        61.37 o
  -6   0   8        448.14        446.85        36.64 o
  -5   0   8        110.22        114.06        35.76 o
  -4   0   8        624.84        632.04        40.93 o
  -3   0   8       4821.68       4813.49       107.07 o
  -2   0   8        953.37        997.10        68.98 o
  -1   0   8        192.74        245.06        30.83 o
   0   0   8         49.48         73.63        21.29 o
   1   0   8        354.62        387.91        36.62 o
   2   0   8          0.17         30.33        22.75 o
   3   0   8         70.38         68.18        22.45 o
   4   0   8         17.84         31.48        20.12 o
   5   0   8          0.71          1.87        17.91 o
   6   0   8         47.77         43.51        21.17 o
   7   0   8         39.42         81.72        37.86 o
   8   0   8        425.25        506.52        43.40 o
   9   0   8          1.28         37.39        21.99 o
  10   0   8        387.40        375.65        46.06 o
  11   0   8        325.34        266.60        52.74 o
  12   0   8        570.50        506.35        52.77 o
  13   0   8        531.55        626.56        59.38 o
  14   0   8          0.65         16.55        22.95 o
  15   0   8          7.86         31.87        23.99 o
  16   0   8          0.18         19.57        24.08 o
  17   0   8         14.78        -12.53        32.74 o
  18   0   8        279.92        268.08        38.09 o
  19   0   8        223.48        174.36        34.12 o
  20   0   8         15.75         31.26        45.22 o
  21   0   8         21.39        -13.64        25.93 o
  22   0   8         11.86          9.28        31.70 o
  23   0   8          3.89        -24.60        24.60 o
  24   0   8          4.26          0.14        35.64 o
  25   0   8          3.63         61.94        58.12 o
  27   0   8        130.26        141.64        52.01 o
 -34   1   8          0.29         20.40        53.91 o
 -33   1   8          0.20        -21.92        24.85 o
 -31   1   8         30.76        -31.74        31.74 o
 -30   1   8         85.64         56.23        26.67 o
 -29   1   8         70.40         29.28        25.89 o
 -28   1   8        107.79        121.12        29.21 o
 -27   1   8        252.24        237.86        35.38 o
 -26   1   8        153.15        142.01        18.28 o
 -25   1   8        227.93        236.21        18.32 o
 -24   1   8        211.30        237.67        18.86 o
 -23   1   8         31.62         19.50        13.27 o
 -22   1   8        307.89        337.42        24.93 o
 -21   1   8        110.03         99.61        21.78 o
 -20   1   8        316.18        298.09        45.88 o
 -19   1   8        669.90        678.99        42.98 o
 -18   1   8        115.74         67.44        21.13 o
 -17   1   8        943.37       1045.87        62.96 o
 -16   1   8         37.47         50.28        17.33 o
 -15   1   8        231.12        257.09        42.54 o
 -14   1   8         38.73          7.13        23.85 o
 -13   1   8         49.59         34.30        21.23 o
 -12   1   8        131.22        179.30        27.04 o
 -11   1   8        606.02        643.49        39.75 o
 -10   1   8         63.47         51.76        18.75 o
  -9   1   8         61.80         77.22        16.72 o
  -8   1   8        173.60        154.16        21.73 o
  -7   1   8        380.02        379.38        27.90 o
  -6   1   8        971.93       1047.62        38.65 o
  -5   1   8        168.05        157.35        18.83 o
  -4   1   8        252.82        252.97        22.13 o
  -3   1   8        151.95        170.19        18.28 o
  -2   1   8         35.52         45.38        15.15 o
  -1   1   8        554.43        664.61        32.32 o
   0   1   8         13.58         11.12        12.61 o
   1   1   8        607.57        622.67        30.98 o
   2   1   8        511.88        598.22        30.70 o
   3   1   8         52.82         28.39        15.64 o
   4   1   8         27.60          8.49        13.60 o
   5   1   8          3.62          4.93        16.08 o
   6   1   8         38.68         15.14        13.63 o
   7   1   8          0.11        -12.51        12.51 o
   8   1   8        294.10        290.81        24.20 o
   9   1   8         64.01         60.07        16.82 o
  10   1   8         45.28         58.77        17.71 o
  11   1   8          3.39        -16.42        16.42 o
  12   1   8         33.31         33.70        21.15 o
  13   1   8          4.83          1.82        16.05 o
  14   1   8          6.83        -16.08        16.45 o
  15   1   8         42.14         29.68        16.74 o
  16   1   8         41.32         64.50        17.59 o
  17   1   8         52.33         22.72        22.97 o
  18   1   8         66.49         50.09        18.13 o
  19   1   8        108.87         91.52        30.27 o
  20   1   8         26.46         -2.45        19.21 o
  21   1   8         61.56         48.30        21.05 o
  22   1   8         43.63         15.67        22.30 o
  23   1   8          0.02         24.34        33.89 o
  24   1   8         91.95         75.62        22.55 o
  25   1   8          8.91        -19.89        27.94 o
  26   1   8          5.83         18.05        34.91 o
 -34   2   8         63.96        135.36        62.71 o
 -33   2   8        314.55        260.78        56.59 o
 -32   2   8         82.95         90.24        44.35 o
 -31   2   8        144.80        171.24        45.88 o
 -30   2   8         57.24        100.40        51.62 o
 -29   2   8        135.64        170.90        43.21 o
 -28   2   8          1.05        -25.86        25.86 o
 -27   2   8         77.34         65.79        44.74 o
 -26   2   8          0.74        -13.87        29.06 o
 -25   2   8        133.77        178.03        34.90 o
 -24   2   8          0.04        -31.35        31.35 o
 -23   2   8        457.99        578.07        81.83 o
 -22   2   8        463.43        588.01        82.59 o
 -21   2   8         23.66         91.77        47.41 o
 -20   2   8        374.78        373.47        28.24 o
 -19   2   8         10.39         -7.04        15.35 o
 -18   2   8         98.33        111.76        22.53 o
 -17   2   8         30.85        -13.25        52.77 o
 -16   2   8        117.05        101.49        21.17 o
 -15   2   8         25.93          6.48        36.98 o
 -14   2   8        291.04        331.63        30.81 o
 -13   2   8          6.55          5.64        15.25 o
 -12   2   8        119.46        155.48        22.62 o
 -11   2   8         35.91         32.74        17.14 o
 -10   2   8         90.46         82.39        20.13 o
  -9   2   8        427.37        444.26        29.31 o
  -8   2   8        343.91        389.56        32.35 o
  -7   2   8         60.22         78.42        17.06 o
  -6   2   8        438.48        508.97        40.12 o
  -5   2   8       1778.58       1779.21        51.38 o
  -4   2   8        484.84        463.98        33.61 o
  -3   2   8        606.62        649.78        34.74 o
  -2   2   8       1153.71       1123.47        41.35 o
  -1   2   8         62.93         70.25        18.00 o
   0   2   8         31.95         34.47        16.59 o
   1   2   8        186.89        206.05        23.28 o
   2   2   8         82.50         72.85        17.72 o
   3   2   8        147.61        153.96        21.00 o
   4   2   8         37.62         40.47        14.72 o
   5   2   8          0.01          6.25        13.73 o
   6   2   8          2.54         23.37        14.28 o
   7   2   8         30.98         18.29        14.23 o
   8   2   8         95.15         81.25        17.52 o
   9   2   8         68.30          9.29        15.39 o
  10   2   8         43.27         32.15        17.14 o
  11   2   8         43.17         56.73        19.33 o
  12   2   8        563.41        559.10        36.32 o
  13   2   8         64.70         48.83        17.88 o
  14   2   8        485.49        489.50        33.11 o
  15   2   8        172.35        165.82        24.65 o
  16   2   8         79.83         59.50        20.63 o
  17   2   8         67.99         70.43        21.93 o
  18   2   8         26.28         33.30        20.09 o
  19   2   8        445.79        423.38        50.97 o
  20   2   8          0.52        -16.18        16.18 o
  21   2   8          0.05        -14.93        14.93 o
  22   2   8          0.49         12.25        20.57 o
  23   2   8         94.80         34.27        36.32 o
  24   2   8         24.14        -15.94        22.87 o
  25   2   8         30.42        -23.39        30.21 o
  26   2   8         14.17         37.82        60.30 o
 -33   3   8        635.97        731.02        99.42 o
 -32   3   8          3.03        -39.77        39.77 o
 -31   3   8        296.42        337.25        69.59 o
 -30   3   8          5.18         29.06        37.47 o
 -29   3   8        156.95        187.36        58.12 o
 -28   3   8         22.18        -58.12        58.12 o
 -27   3   8          1.42        -32.51        75.33 o
 -26   3   8          1.22         91.49        32.65 o
 -25   3   8          0.57         26.00        43.59 o
 -24   3   8          0.14         12.24        42.06 o
 -23   3   8          0.27         92.53        46.65 o
 -20   3   8         23.07        -36.71        45.12 o
 -19   3   8        323.74        369.37        77.24 o
 -18   3   8         16.28         40.53        42.83 o
 -17   3   8        289.00        284.01        24.36 o
 -16   3   8        244.49        345.15        51.58 o
 -15   3   8         45.11         53.44        17.56 o
 -14   3   8         92.60        120.09        21.35 o
 -13   3   8         24.15         36.75        17.20 o
 -12   3   8          8.41        -10.76        12.84 o
 -11   3   8        113.28        135.30        19.00 o
 -10   3   8          4.33         31.07        18.02 o
  -9   3   8        515.92        528.56        31.22 o
  -8   3   8        218.01        237.70        23.37 o
  -7   3   8         62.61         82.64        17.98 o
  -6   3   8        110.62        116.43        19.72 o
  -5   3   8          8.66          5.71        16.23 o
  -4   3   8        509.09        430.61        33.66 o
  -3   3   8        294.20        250.95        29.01 o
  -2   3   8        341.36        335.10        39.03 o
  -1   3   8       1338.73       1261.13        45.05 o
   0   3   8        523.23        534.94        45.77 o
   1   3   8        140.52        162.25        21.08 o
   2   3   8          5.85         10.39        14.23 o
   3   3   8        181.15        241.05        24.11 o
   4   3   8         18.94         36.82        17.50 o
   5   3   8        756.65        727.87        37.56 o
   6   3   8          6.72         16.10        16.41 o
   7   3   8        120.43         93.67        21.14 o
   8   3   8        195.29        230.43        26.34 o
   9   3   8          4.06          9.89        20.72 o
  10   3   8       1317.78       1294.17        50.52 o
  11   3   8       1012.38       1108.03        51.57 o
  12   3   8        108.83         96.55        22.38 o
  13   3   8       1048.90        982.63        56.14 o
  14   3   8        391.92        362.23        37.31 o
  15   3   8        195.39        203.09        30.51 o
  16   3   8          0.28        -15.35        17.61 o
  17   3   8        409.22        351.23        33.64 o
  18   3   8         11.45          9.82        17.88 o
  19   3   8        192.61        180.63        31.35 o
  20   3   8          1.87         26.52        27.04 o
  21   3   8         40.10         10.71        54.62 o
  22   3   8        118.76        183.23        43.29 o
  23   3   8         34.61         34.37        36.60 o
  24   3   8          2.85        -42.43        42.43 o
  25   3   8          7.32         25.05        41.14 o
 -32   4   8         38.81        113.18        56.59 o
 -31   4   8         28.88         29.82        46.65 o
 -30   4   8          0.00        -15.29        37.47 o
 -29   4   8         52.06         92.53        52.00 o
 -28   4   8          8.14         16.82        42.83 o
 -26   4   8         15.26        -13.00        47.41 o
 -25   4   8         70.82         65.00        45.12 o
 -23   4   8        264.91        176.66        81.06 o
 -22   4   8         35.17         65.77        51.24 o
 -21   4   8        409.13        383.06        83.36 o
 -20   4   8       1010.18       1033.09       108.59 o
 -19   4   8        457.24        565.83        90.24 o
 -18   4   8         15.44         -6.88        37.47 o
 -17   4   8        252.17        179.71        62.71 o
 -16   4   8       2245.05       1877.29       140.71 o
 -15   4   8        593.97        414.77        70.90 o
 -14   4   8         24.81         10.07        18.21 o
 -13   4   8         17.24          4.11        14.20 o
 -12   4   8        187.50        197.76        21.46 o
 -11   4   8         10.33         14.09        28.87 o
 -10   4   8        107.51        137.24        23.27 o
  -9   4   8        182.68        188.92        23.15 o
  -8   4   8         28.67         12.86        15.19 o
  -7   4   8         72.60         57.64        19.89 o
  -6   4   8        129.16         61.53        17.69 o
  -5   4   8        170.27        141.90        23.88 o
  -4   4   8        350.89        411.59        31.09 o
  -3   4   8         64.45         35.66        16.98 o
  -2   4   8         10.69          6.70        15.93 o
  -1   4   8        133.02        117.88        21.35 o
   0   4   8        350.28        322.61        31.39 o
   1   4   8         48.10         56.12        19.01 o
   2   4   8         90.57         70.69        20.75 o
   3   4   8         62.05         59.34        25.93 o
   4   4   8          3.94         -9.01        24.61 o
   5   4   8         62.55         43.96        21.53 o
   6   4   8          7.51          6.75        22.12 o
   7   4   8        120.92        135.33        25.67 o
   8   4   8         24.96         23.04        22.43 o
   9   4   8         16.98         16.67        21.09 o
  10   4   8         55.28         68.14        27.66 o
  11   4   8        376.81        341.29        49.12 o
  12   4   8        274.61        189.96        31.24 o
  13   4   8          5.57        -16.54        16.54 o
  14   4   8        244.15        232.69        27.47 o
  15   4   8         56.07         22.94        19.25 o
  16   4   8        259.03        189.46        37.90 o
  17   4   8        530.20        534.85        35.17 o
  18   4   8         68.15         47.91        31.84 o
  19   4   8         57.56          0.16        32.73 o
  20   4   8        123.70         74.51        38.65 o
  21   4   8          5.36        -13.55        68.37 o
  22   4   8          0.52        -28.08        28.08 o
  23   4   8        168.13        214.58        49.06 o
  24   4   8        161.22        105.76        60.44 o
 -30   5   8        114.25        143.77        58.89 o
 -29   5   8         77.97        104.00        58.12 o
 -28   5   8          0.02         74.94        42.83 o
 -27   5   8          7.54         74.18        49.71 o
 -26   5   8          0.01        -25.24        45.88 o
 -25   5   8         41.11         10.71        44.35 o
 -17   5   8         87.18        115.48        65.00 o
 -16   5   8          0.07         36.71        50.47 o
 -15   5   8         17.55         47.41        48.18 o
 -14   5   8        127.88        198.07        73.42 o
 -13   5   8          5.12         15.57        18.11 o
 -12   5   8        293.59        271.11        26.57 o
 -11   5   8        131.99        168.71        53.96 o
 -10   5   8         31.43         36.41        22.78 o
  -9   5   8        129.90        141.17        22.29 o
  -8   5   8         13.91         56.43        29.40 o
  -7   5   8       1244.90       1250.53        50.26 o
  -6   5   8       1516.67       1461.81        55.47 o
  -5   5   8        202.52        183.66        57.64 o
  -4   5   8        157.66        159.75        26.00 o
  -3   5   8        314.02        346.51        34.69 o
  -2   5   8          0.08         -3.07        19.48 o
  -1   5   8          4.59        -18.82        18.82 o
   0   5   8          0.06         28.97        49.01 o
   1   5   8        979.53        934.51        67.31 o
   2   5   8         42.93         39.58        43.82 o
   3   5   8         41.77         50.12        22.37 o
   4   5   8          0.37         21.69        20.75 o
   5   5   8        221.22        249.48        38.63 o
   6   5   8         12.82         27.66        24.06 o
   7   5   8         41.37         17.84        35.45 o
   8   5   8        163.15        211.03        84.50 o
   9   5   8        119.27        114.46        28.22 o
  10   5   8         16.49         31.38        19.74 o
  11   5   8          1.74        -10.06        26.74 o
  12   5   8          0.01         12.05        15.12 o
  13   5   8        226.43        199.17        44.15 o
  14   5   8        262.35        191.60        34.22 o
  15   5   8         14.46        -39.72        39.72 o
  16   5   8          8.31         -1.62        29.58 o
  17   5   8         32.11         15.87        32.14 o
  18   5   8        111.17         35.17        33.60 o
  19   5   8         28.24         -4.00        36.99 o
  20   5   8        110.77         28.84        41.15 o
  21   5   8         22.50        -40.82        40.82 o
  22   5   8         10.31         76.89        79.21 o
  23   5   8         60.66        -59.81        69.59 o
 -28   6   8          1.51        -43.59        43.59 o
 -27   6   8         95.91        133.06        59.65 o
 -26   6   8         53.72         -8.41        45.12 o
 -25   6   8          0.93        -35.18        35.18 o
 -19   6   8         97.96         99.42        56.59 o
 -18   6   8         63.76         56.59        58.12 o
 -16   6   8         22.32         41.30        55.83 o
 -15   6   8         31.81         58.12        52.00 o
 -14   6   8          0.25          1.93        15.16 o
 -13   6   8         17.38          6.88        69.21 o
 -12   6   8         65.83         19.18        41.68 o
 -11   6   8        136.89         84.98        42.92 o
 -10   6   8        239.11        233.03        31.99 o
  -9   6   8        573.39        472.93        45.23 o
  -8   6   8        349.00        312.50        42.04 o
  -7   6   8          1.12        -15.53        17.51 o
  -6   6   8          2.95         14.47        18.08 o
  -5   6   8        335.73        372.09        34.74 o
  -4   6   8        465.11        417.77        36.97 o
  -3   6   8          2.31          8.88        19.57 o
  -2   6   8        303.88        293.89        40.29 o
  -1   6   8        262.66        215.63        30.91 o
   0   6   8        139.73        109.97        26.13 o
   1   6   8         43.38         37.76        23.52 o
   2   6   8        668.91        646.41        46.00 o
   3   6   8        980.40        980.79        54.73 o
   4   6   8         66.37         79.51        24.99 o
   5   6   8        193.36        101.57        30.53 o
   6   6   8         15.01        -34.66        38.75 o
   7   6   8         43.42         67.04        24.68 o
   8   6   8         14.28         13.56        39.16 o
   9   6   8        180.28        135.48        23.83 o
  10   6   8         66.50         41.12        26.54 o
  11   6   8          6.41         76.23        67.30 o
  12   6   8          2.76         -9.41        41.52 o
  13   6   8         11.55         61.91        67.30 o
  14   6   8          1.68        -29.05        36.57 o
  15   6   8          7.90        -34.18        34.18 o
  16   6   8         36.31         46.87        55.83 o
  17   6   8         30.87         33.66        40.38 o
  18   6   8        421.61        447.77       106.26 o
  19   6   8         13.09         57.96        61.19 o
  20   6   8          2.89        -14.53        48.18 o
  21   6   8        233.92        328.07       114.71 o
 -25   7   8         77.33        125.42        65.77 o
 -24   7   8         14.90         60.41        52.00 o
 -19   7   8          0.02         17.59        47.41 o
 -18   7   8         86.56         76.47        63.47 o
 -17   7   8         71.40        173.60        67.30 o
 -16   7   8         37.62        124.65        63.47 o
 -15   7   8          1.88        -28.30        48.94 o
 -14   7   8          0.56         -5.24        17.04 o
 -13   7   8         23.72         60.41        51.24 o
 -12   7   8          5.52          6.65        22.20 o
 -11   7   8          7.94        104.77        61.18 o
 -10   7   8         53.37         72.65        60.41 o
  -9   7   8         37.12          1.06        31.43 o
  -8   7   8         31.88         32.06        29.76 o
  -7   7   8         28.68          4.34        51.85 o
  -6   7   8          0.23         -1.84        25.70 o
  -5   7   8         14.92        -21.73        21.73 o
  -4   7   8          2.88          2.18        22.41 o
  -3   7   8        196.58        220.89        31.24 o
  -2   7   8       1014.08        922.37        55.37 o
  -1   7   8          0.75         19.60        23.84 o
   0   7   8       1123.88       1084.86        56.28 o
   1   7   8        118.11        112.60        28.23 o
   2   7   8         22.91          7.42        26.81 o
   3   7   8         42.06         42.03        39.83 o
   4   7   8        212.00        278.15        44.14 o
   5   7   8         91.17         58.42        84.89 o
   6   7   8         20.50         20.01        14.13 o
   7   7   8         86.71         91.23        16.25 o
   8   7   8        248.80        237.18        50.00 o
   9   7   8        110.59        133.77        48.49 o
  10   7   8          0.17        -18.18        37.43 o
  11   7   8          0.23        -37.67        37.67 o
  12   7   8         44.70        -14.91        97.50 o
  13   7   8          0.04        106.28        46.10 o
  14   7   8        290.44        235.76        57.67 o
  15   7   8         58.25         74.26        50.09 o
  16   7   8          5.75         68.06        65.00 o
  17   7   8         24.18         48.91        57.52 o
  18   7   8          0.32         34.38        43.51 o
 -22   8   8         12.64         29.06        49.71 o
 -21   8   8         30.63         -3.06        45.88 o
 -20   8   8          8.64        -21.28        36.71 o
 -19   8   8         11.75         26.96        34.94 o
 -18   8   8         49.20         -9.92        35.94 o
 -17   8   8        113.54        123.88        45.37 o
 -16   8   8        229.39        240.03        50.50 o
 -15   8   8        130.51        220.38        49.22 o
 -14   8   8         14.80         12.46        39.42 o
 -13   8   8        180.61        166.22        28.72 o
 -12   8   8         94.76        127.74        28.19 o
 -11   8   8         32.27         19.88        39.00 o
 -10   8   8        281.97        207.77        74.56 o
  -9   8   8        132.43        241.14        46.52 o
  -8   8   8         57.83          6.74        27.71 o
  -7   8   8        219.43        196.29        45.37 o
  -6   8   8        177.00        138.84        25.18 o
  -5   8   8         26.07         -4.15        18.45 o
  -4   8   8        248.29        254.84        58.76 o
  -3   8   8         10.84         31.77        19.60 o
  -2   8   8          0.91          7.20        19.09 o
  -1   8   8          1.28         -5.13        21.26 o
   0   8   8         63.31        142.53        23.76 o
   1   8   8          0.02         18.00        19.50 o
   2   8   8          7.93         13.68        19.37 o
   3   8   8          1.48         -0.99        19.70 o
   4   8   8         48.47         42.14        23.14 o
   5   8   8          1.53        -13.86        15.70 o
   6   8   8         62.83         79.63        17.00 o
   7   8   8          3.05         37.47        71.12 o
   8   8   8         70.86          9.62        37.34 o
   9   8   8          0.13        -27.16        43.21 o
  10   8   8          0.97         -9.20        82.59 o
  11   8   8         61.63        190.27        57.92 o
  12   8   8         46.42        -54.30        54.30 o
  13   8   8         57.21         23.63        52.00 o
  14   8   8        110.40         27.99        82.97 o
 -17   9   8         86.76         87.22        65.39 o
 -16   9   8          0.05        -34.50        34.50 o
 -15   9   8         24.99         -9.85        15.67 o
 -14   9   8         44.98          9.82        55.01 o
 -13   9   8        487.10        419.26        64.45 o
 -12   9   8         94.00         61.02        37.43 o
 -11   9   8         65.30         66.17        26.31 o
 -10   9   8         25.85         11.41        26.66 o
  -9   9   8          0.80         -6.54        25.32 o
  -8   9   8         24.97         29.88        32.61 o
  -7   9   8         87.63         69.92        27.80 o
  -6   9   8          0.20        -13.77        25.39 o
  -5   9   8          3.62         25.71        23.34 o
  -4   9   8        139.28        112.77        45.38 o
  -3   9   8         46.32         57.63        27.41 o
  -2   9   8         25.69         49.28        29.80 o
  -1   9   8          3.28          3.08        23.73 o
   0   9   8         31.70          3.93        21.14 o
   1   9   8        146.73        148.41        26.53 o
   2   9   8         13.06         -5.55        24.06 o
   3   9   8          7.01        -17.66        18.14 o
   4   9   8         19.52        -20.53        20.53 o
   5   9   8         32.67          3.43        25.82 o
   6   9   8         19.03         -8.41        52.77 o
   7   9   8         68.23         97.49        53.30 o
   8   9   8          6.06        -37.48        37.48 o
   9   9   8          0.88         41.60        47.09 o
  -5  10   8         37.24         58.72        29.16 o
  -4  10   8          1.12         38.88        41.21 o
  -3  10   8         27.31         16.30        28.90 o
  -2  10   8         12.30         77.24        47.41 o
 -32   1   9        121.14        356.37        65.77 o
 -31   1   9          0.92         -0.10        29.82 o
 -30   1   9          5.60          8.00        17.12 o
 -29   1   9        106.37         34.05        24.59 o
 -28   1   9         22.29         45.22        26.23 o
 -27   1   9          5.51        -11.08        11.08 o
 -26   1   9          9.66         17.62         8.10 o
 -25   1   9         13.94        -18.46        22.05 o
 -24   1   9        163.89        179.90        19.15 o
 -23   1   9         36.37         54.86        15.91 o
 -22   1   9        199.16        209.13        52.77 o
 -21   1   9        199.53        225.46        31.55 o
 -20   1   9         23.52         -1.09        19.94 o
 -19   1   9         13.29        103.24        40.53 o
 -18   1   9        448.23        472.05        42.77 o
 -17   1   9          2.77        -18.76        18.76 o
 -16   1   9        124.98        164.32        30.59 o
 -15   1   9          1.63         14.14        21.78 o
 -14   1   9          8.23         15.41        21.66 o
 -13   1   9        102.68        107.33        30.64 o
 -12   1   9         21.79         50.60        22.60 o
 -11   1   9          3.39         -4.35        31.31 o
 -10   1   9         70.93         49.19        21.69 o
  -9   1   9         92.01         93.49        21.40 o
  -8   1   9         28.59         45.68        18.16 o
  -7   1   9         47.91         80.48        19.63 o
  -6   1   9        219.16        265.45        28.00 o
  -5   1   9         11.37         36.53        15.51 o
  -4   1   9        186.90        196.43        22.47 o
  -3   1   9         16.90         25.20        16.76 o
  -2   1   9        702.33        702.79        35.20 o
  -1   1   9        905.83        980.12        37.55 o
   0   1   9         72.67         35.46        21.97 o
   1   1   9        705.74        748.37        36.07 o
   2   1   9          3.48         -7.35        13.89 o
   3   1   9        498.08        563.53        32.60 o
   4   1   9         35.20         31.34        16.13 o
   5   1   9         16.34        -15.27        15.27 o
   6   1   9         13.36        -11.81        18.47 o
   7   1   9        205.04        198.43        27.67 o
   8   1   9          0.39        -18.88        18.88 o
   9   1   9        108.60         88.94        26.56 o
  10   1   9        564.30        550.68        38.21 o
  11   1   9         45.24         35.65        18.95 o
  12   1   9        273.53        263.92        28.68 o
  13   1   9        246.17        253.42        27.48 o
  14   1   9         14.74         15.74        18.69 o
  15   1   9         12.21         -4.82        18.51 o
  16   1   9         60.07         -0.46        23.22 o
  17   1   9          2.04         23.28        22.88 o
  18   1   9          3.34        -20.83        20.83 o
  19   1   9         35.20         -6.46        20.31 o
  20   1   9         30.37         67.64        22.00 o
  21   1   9          0.29        -13.00        22.62 o
  22   1   9        439.80        411.33        40.58 o
  23   1   9        117.26         61.71        35.48 o
  24   1   9          0.32        -26.46        29.78 o
 -32   2   9         94.79         45.07        74.56 o
 -31   2   9         21.83         95.59        46.65 o
 -30   2   9          0.59         36.71        37.47 o
 -29   2   9         32.48         53.53        42.83 o
 -28   2   9          8.77         12.73        46.65 o
 -27   2   9          1.00        -26.01        26.01 o
 -26   2   9          0.46         61.56        30.28 o
 -25   2   9          8.93         81.83        42.83 o
 -24   2   9         23.48         21.41        42.83 o
 -23   2   9         17.72         59.65        39.00 o
 -22   2   9         16.43        -11.20        16.52 o
 -21   2   9        190.36        140.61        40.53 o
 -20   2   9        441.07        458.36        36.68 o
 -19   2   9        235.64        248.68        34.03 o
 -18   2   9         14.67        -35.87        41.30 o
 -17   2   9         20.48         41.35        44.35 o
 -16   2   9        464.70        445.53        43.10 o
 -15   2   9         61.46         29.06        44.35 o
 -14   2   9       2620.06       2721.31        95.49 o
 -13   2   9        821.84        754.05        55.44 o
 -12   2   9        267.26        300.99        32.85 o
 -11   2   9        166.81        178.14        25.55 o
 -10   2   9        799.82        817.18        50.98 o
  -9   2   9         85.26        105.36        21.49 o
  -8   2   9        837.85        785.91        65.25 o
  -7   2   9       1774.19       1778.57        59.69 o
  -6   2   9       1124.96       1197.50        46.32 o
  -5   2   9        445.09        464.53        47.91 o
  -4   2   9        612.22        578.15        42.42 o
  -3   2   9        593.48        612.97        38.28 o
  -2   2   9         28.04         23.03        17.80 o
  -1   2   9        237.66        294.66        26.37 o
   0   2   9        206.49        201.95        26.32 o
   1   2   9         64.39         42.74        18.52 o
   2   2   9        277.44        322.84        26.36 o
   3   2   9        151.23        149.77        26.35 o
   4   2   9         24.98          6.00        16.35 o
   5   2   9        150.97        157.08        22.87 o
   6   2   9        459.44        541.90        40.88 o
   7   2   9        179.41        133.98        24.44 o
   8   2   9          0.00         10.13        24.52 o
   9   2   9         12.43        -14.76        17.15 o
  10   2   9        248.65        250.75        30.52 o
  11   2   9        403.89        434.14        37.05 o
  12   2   9        379.09        402.30        41.84 o
  13   2   9        135.52        158.22        44.65 o
  14   2   9         23.90          8.64        23.68 o
  15   2   9         22.99         45.94        22.71 o
  16   2   9        122.17        153.87        27.32 o
  17   2   9        105.36         92.26        31.84 o
  18   2   9         43.77         36.68        21.79 o
  19   2   9          1.26         28.34        20.32 o
  20   2   9         65.40        108.10        40.76 o
  21   2   9         19.23         29.58        21.28 o
  22   2   9          6.88         28.36        25.28 o
  23   2   9         58.11         53.64        32.11 o
 -31   3   9        219.53        129.24        55.06 o
 -30   3   9         34.88        -11.47        45.12 o
 -29   3   9         44.26         85.65        48.94 o
 -28   3   9        324.14        260.16        47.00 o
 -27   3   9         11.59         12.47        31.56 o
 -26   3   9          9.40        -15.97        29.84 o
 -25   3   9          1.07         46.65        50.47 o
 -24   3   9          0.08        -43.59        43.59 o
 -23   3   9         13.22         57.36        52.77 o
 -22   3   9         23.36          4.59        46.65 o
 -21   3   9         66.17        106.30        52.00 o
 -20   3   9        807.78        916.08       100.95 o
 -19   3   9        103.00         32.88        46.65 o
 -18   3   9        213.98        142.20        23.05 o
 -17   3   9        233.88        278.12        38.24 o
 -16   3   9        581.61        488.69        42.69 o
 -15   3   9        397.91        415.78        42.27 o
 -14   3   9        332.28        290.05        34.11 o
 -13   3   9         39.30          9.78        32.69 o
 -12   3   9         32.44         44.26        24.06 o
 -11   3   9         17.90         28.90        18.18 o
 -10   3   9        148.43        155.02        25.36 o
  -9   3   9        450.51        501.05        35.72 o
  -8   3   9         28.25        -10.85        22.22 o
  -7   3   9       1873.73       1811.61        69.20 o
  -6   3   9       1970.03       1927.89        60.03 o
  -5   3   9         36.86         11.12        20.32 o
  -4   3   9        938.51        982.16        45.33 o
  -3   3   9        717.10        766.38        43.30 o
  -2   3   9         25.57         39.61        19.86 o
  -1   3   9         68.75         59.30        21.82 o
   0   3   9         92.86         77.67        28.76 o
   1   3   9          9.53        -17.99        17.99 o
   2   3   9          3.17         11.58        19.36 o
   3   3   9         82.67         99.91        26.37 o
   4   3   9       1185.05       1326.78        58.01 o
   5   3   9          0.98          6.11        21.61 o
   6   3   9         30.57         37.09        27.46 o
   7   3   9        420.16        351.99        42.35 o
   8   3   9         89.51        133.92        39.63 o
   9   3   9         72.91         90.81        49.45 o
  10   3   9         33.88         23.04        19.39 o
  11   3   9         16.81         23.56        19.59 o
  12   3   9         46.38         29.59        19.63 o
  13   3   9         53.63         62.91        20.45 o
  14   3   9         39.14         36.15        18.75 o
  15   3   9          2.24        -11.05        16.07 o
  16   3   9          4.52        -16.06        16.92 o
  17   3   9         15.57          9.58        29.87 o
  18   3   9         65.49         56.17        18.52 o
  19   3   9          5.85        -15.14        15.14 o
  20   3   9         63.35         45.07        20.04 o
  21   3   9         47.39         45.54        21.73 o
  22   3   9          0.11        -35.21        35.21 o
 -30   4   9         64.20        203.42        61.18 o
 -29   4   9        102.10         53.53        51.24 o
 -28   4   9        104.43        114.71        58.89 o
 -27   4   9          0.17        -35.18        39.00 o
 -16   4   9          4.86         -3.53        50.47 o
 -15   4   9          1.32        -10.95        18.35 o
 -14   4   9        139.84        149.26        53.91 o
 -13   4   9         38.00         50.64        19.27 o
 -12   4   9         30.63         18.17        36.09 o
 -11   4   9         12.56          0.00        31.90 o
 -10   4   9        168.29        118.31        37.60 o
  -9   4   9         82.85         91.84        22.74 o
  -8   4   9          2.04         -2.88        20.26 o
  -7   4   9         63.27         26.83        20.67 o
  -6   4   9        802.79        896.73        59.83 o
  -5   4   9       2059.36       1845.58        75.15 o
  -4   4   9        516.72        556.64        42.52 o
  -3   4   9        434.80        418.30        39.39 o
  -2   4   9        585.63        528.91        43.66 o
  -1   4   9         28.64         44.43        25.72 o
   0   4   9        113.45         67.99        23.80 o
   1   4   9          3.30          4.45        23.62 o
   2   4   9        355.18        375.51        39.22 o
   3   4   9        167.96        211.33        32.65 o
   4   4   9        998.09       1039.48        72.95 o
   5   4   9          1.17         11.36        21.55 o
   6   4   9          6.09         25.32        23.09 o
   7   4   9         11.52         29.23        22.00 o
   8   4   9        264.40        217.07        40.62 o
   9   4   9        450.85        422.83        41.80 o
  10   4   9         40.21         28.55        23.20 o
  11   4   9        203.83        216.25        31.55 o
  12   4   9        477.87        463.64        41.28 o
  13   4   9          0.20         -5.43        18.77 o
  14   4   9        304.79        267.93        35.05 o
  15   4   9         50.97         80.48        23.01 o
  16   4   9          5.92        -30.31        41.16 o
  17   4   9         40.25         56.54        34.72 o
  18   4   9         37.44        -52.08       115.48 o
  19   4   9         48.53         85.82        38.68 o
  20   4   9        181.70        223.27        63.94 o
  21   4   9         10.41          5.71        41.19 o
 -28   5   9         37.47        107.06        55.83 o
 -27   5   9         11.28        -32.12        32.12 o
 -17   5   9         13.95        -22.18        39.00 o
 -16   5   9          7.89         28.30        50.47 o
 -15   5   9          0.01        127.71        58.12 o
 -14   5   9         47.13         90.24        60.41 o
 -13   5   9         40.15         38.30        25.04 o
 -12   5   9          0.01        -15.66        20.49 o
 -11   5   9         61.58         60.84        20.97 o
 -10   5   9         96.18         88.09        44.85 o
  -9   5   9          0.35         -9.88        23.84 o
  -8   5   9        234.45        258.43        29.51 o
  -7   5   9          0.83          6.63        19.31 o
  -6   5   9         54.71         53.56        22.01 o
  -5   5   9         62.72         56.10        26.93 o
  -4   5   9         63.45         82.69        24.96 o
  -3   5   9          0.03         11.50        19.65 o
  -2   5   9        191.06        195.90        47.46 o
  -1   5   9         71.24         77.60        25.04 o
   0   5   9        318.50        313.03        40.57 o
   1   5   9         33.47         85.78        28.59 o
   2   5   9        634.95        612.84        48.33 o
   3   5   9        171.23        169.13        50.80 o
   4   5   9         13.47         -2.35        23.68 o
   5   5   9         15.14         -6.41        37.47 o
   6   5   9          0.62          3.42        23.41 o
   7   5   9         81.31         73.82        29.29 o
   8   5   9         82.15         83.13        56.65 o
   9   5   9         35.11         30.53        26.17 o
  10   5   9         38.48         36.71        23.82 o
  11   5   9        300.88        301.65        47.43 o
  12   5   9          2.76         11.82        19.15 o
  13   5   9        156.16         84.03        22.51 o
  14   5   9          0.53        -14.57        14.57 o
  15   5   9         17.79         27.32        25.11 o
  16   5   9         66.18         55.54        37.09 o
  17   5   9         36.12         30.13        62.29 o
  18   5   9         57.42         46.71        45.74 o
  19   5   9         38.34         42.24        45.51 o
 -26   6   9         80.66        -41.30        41.30 o
 -18   6   9         62.68         25.24        52.77 o
 -17   6   9          2.27         19.88        49.71 o
 -16   6   9         86.07         63.47        53.53 o
 -15   6   9         25.42        104.77        61.94 o
 -14   6   9          0.29         27.53        32.50 o
 -13   6   9        129.20         39.36        30.97 o
 -12   6   9         31.90         49.46        27.84 o
 -11   6   9         44.41          3.52        30.97 o
 -10   6   9          4.80        -17.87        17.87 o
  -9   6   9         89.32         88.85        23.89 o
  -8   6   9        138.70        121.28        25.29 o
  -7   6   9        122.92         83.90        24.13 o
  -6   6   9         87.16         91.72        23.89 o
  -5   6   9          5.71        -18.12        18.12 o
  -4   6   9        154.68        126.90        30.20 o
  -3   6   9         32.64         20.75        27.06 o
  -2   6   9         10.29          4.62        22.90 o
  -1   6   9         62.05         97.68        26.30 o
   0   6   9         13.60        -20.75        20.75 o
   1   6   9         45.69         18.92        34.00 o
   2   6   9         24.29          6.91        32.27 o
   3   6   9          0.34        -12.78        29.28 o
   4   6   9         54.92         -5.40        25.13 o
   5   6   9         89.13         64.78        29.11 o
   6   6   9        114.95        106.05        36.47 o
   7   6   9         80.39          6.15        22.82 o
   8   6   9         89.03         88.97        55.44 o
   9   6   9         13.63        -26.94        47.45 o
  10   6   9        504.34        516.39        44.53 o
  11   6   9        282.91        284.41        28.68 o
  12   6   9          1.04         46.99        41.26 o
  13   6   9          8.06         43.23        43.54 o
  14   6   9          4.54        -36.71        36.71 o
  15   6   9         50.98         66.04        70.74 o
  16   6   9          1.42        -27.55        71.89 o
  17   6   9         35.13        -16.36        53.15 o
 -19   7   9         12.14         -4.59        43.59 o
 -18   7   9          5.76         13.00        51.24 o
 -17   7   9          5.43         84.12        55.83 o
 -16   7   9          9.76        -16.06        53.53 o
 -15   7   9          0.14        -45.88        45.88 o
 -14   7   9          4.32         -4.23        20.99 o
 -13   7   9          2.95         -1.44        23.32 o
 -12   7   9        107.99        169.08       152.95 o
 -11   7   9          1.13        -21.41        46.65 o
 -10   7   9         30.78        -22.23        22.28 o
  -9   7   9         18.79         -8.96        48.56 o
  -8   7   9          1.46        -26.26        26.26 o
  -7   7   9         72.37         33.51        40.41 o
  -6   7   9         23.77         39.26        38.82 o
  -5   7   9          8.52         -8.96        24.73 o
  -4   7   9        190.64        218.65        48.79 o
  -3   7   9        235.43        209.88        36.72 o
  -2   7   9        247.49        271.89        37.41 o
  -1   7   9        308.52        353.66        39.88 o
   0   7   9         83.75        204.35        48.49 o
   1   7   9        434.59        363.48       100.53 o
   2   7   9        108.90         64.15        31.50 o
   3   7   9         29.15          3.08        59.67 o
   4   7   9        127.40         90.08        31.43 o
   5   7   9         27.02         -2.00        27.02 o
   6   7   9         47.16        -16.64        38.62 o
   7   7   9         62.78         27.61        22.64 o
   8   7   9         61.55         28.24        14.30 o
   9   7   9          0.36        -12.47        13.10 o
  10   7   9         13.17        -60.03        60.03 o
  11   7   9         10.60         82.53        47.53 o
  12   7   9         57.14        -51.24        51.24 o
  13   7   9          5.46        -42.83        42.83 o
  14   7   9         58.83         57.54        46.96 o
 -18   8   9          9.07          3.06        44.35 o
 -17   8   9         13.20         35.18        59.65 o
 -16   8   9         38.42         99.42        68.06 o
 -15   8   9         78.75        165.95        74.94 o
 -14   8   9          1.97        -16.04        26.00 o
 -13   8   9          3.14          4.10        42.06 o
 -12   8   9          4.03         88.71        65.77 o
 -11   8   9         81.69         59.35       114.71 o
 -10   8   9        248.39        318.41        45.25 o
  -9   8   9         32.05         26.00        29.51 o
  -8   8   9          1.92         36.86        31.02 o
  -7   8   9          0.23         24.52        31.68 o
  -6   8   9         18.13          0.44        26.18 o
  -5   8   9         44.85         49.37        30.07 o
  -4   8   9         21.21         16.89        34.95 o
  -3   8   9         40.97         -8.92        55.46 o
  -2   8   9         47.59        -16.49        30.10 o
  -1   8   9         16.97        -28.53        28.53 o
   0   8   9        147.52        200.33        35.87 o
   1   8   9        202.46        182.09        27.93 o
   2   8   9          1.52         11.83        34.44 o
   3   8   9          5.80          5.20        36.54 o
   4   8   9        173.63        111.99        52.73 o
   5   8   9        105.83         88.16        25.95 o
   6   8   9          5.24         16.19        17.82 o
   7   8   9         45.40         70.25        28.92 o
   8   8   9        222.69        160.13        84.12 o
   9   8   9         12.85        -53.15        53.15 o
  10   8   9         46.03          8.27        44.42 o
 -11   9   9         30.57         72.82        41.50 o
 -10   9   9        125.14        153.10        37.23 o
  -9   9   9         74.87         94.55        52.75 o
  -8   9   9          4.52         18.43        26.93 o
  -7   9   9          0.25        -18.84        23.48 o
  -6   9   9          2.91         16.50        26.18 o
  -5   9   9          4.58        -22.31        22.31 o
  -4   9   9          0.18         -3.56        22.56 o
  -3   9   9          0.13          7.90        32.93 o
  -2   9   9          0.43        -31.40        52.00 o
  -1   9   9          3.96         19.81        24.09 o
   0   9   9         36.52         43.24        23.92 o
   1   9   9          1.51        -18.06        30.35 o
   2   9   9         52.43         43.31        38.28 o
 -29   0  10         13.33         29.82        45.12 o
 -28   0  10          0.93        -24.47        24.47 o
 -27   0  10          1.31         39.00        24.47 o
 -26   0  10         19.53          1.91        37.85 o
 -24   0  10          4.26        -16.82        29.06 o
 -23   0  10        107.97        212.60        47.41 o
 -22   0  10        184.48        203.42        47.41 o
 -21   0  10          4.99          6.12        29.82 o
 -20   0  10        516.54        463.36        62.71 o
 -19   0  10        458.43        364.78        60.41 o
 -18   0  10         43.65        104.77        38.24 o
 -17   0  10        126.95        156.01        47.41 o
 -16   0  10         98.16         76.47        39.77 o
 -15   0  10        180.23        302.07        57.36 o
 -14   0  10         49.40         74.94        40.53 o
 -13   0  10         79.83         30.59        38.24 o
 -12   0  10        970.45        887.79        85.65 o
 -11   0  10       1786.23       1676.16       113.95 o
 -10   0  10         13.37        -20.65        34.41 o
  -9   0  10       1647.09       1563.74       114.71 o
  -8   0  10       1722.90       1450.56       117.77 o
  -7   0  10       3748.82       3610.73       193.48 o
  -6   0  10       1833.84       1863.70        82.21 o
  -5   0  10        756.78        712.58        72.80 o
  -4   0  10        542.96        515.50        76.74 o
  -3   0  10        369.86        392.88        46.64 o
  -2   0  10         24.18         35.60        30.91 o
  -1   0  10        106.63        142.77        30.28 o
   0   0  10         78.92         44.91        26.10 o
   1   0  10         34.13         13.79        27.29 o
   2   0  10         44.53         57.42        28.86 o
   3   0  10        296.22        329.32        58.61 o
   4   0  10        502.59        611.35        77.59 o
   5   0  10        222.56        376.18        57.10 o
   6   0  10         52.75         97.48        40.29 o
   7   0  10        880.63       1020.92        77.33 o
   8   0  10          0.03         68.38        38.92 o
   9   0  10        379.59        436.49        51.29 o
  10   0  10        539.45        643.52        68.75 o
  11   0  10        283.60        321.35       106.64 o
  12   0  10        245.75        317.73        60.03 o
  13   0  10        143.13        156.13        48.63 o
  14   0  10        124.06        129.69        45.50 o
  15   0  10        338.65        427.53        75.88 o
  16   0  10         94.23         20.65        56.59 o
  17   0  10        398.78        381.67        80.64 o
  18   0  10          0.30         59.61        41.70 o
  19   0  10         27.61         39.77        65.00 o
  20   0  10         19.75         29.30        46.77 o
  21   0  10        139.13        167.87        54.50 o
 -30   1  10         11.44         44.66        33.27 o
 -29   1  10          3.20        -29.44        45.88 o
 -28   1  10         11.29        -11.63        47.41 o
 -27   1  10        160.32        170.30        36.50 o
 -26   1  10          1.49         -7.38        10.34 o
 -25   1  10          9.25        -15.76        15.76 o
 -24   1  10          4.90         55.06        43.59 o
 -23   1  10        182.08        208.77        54.30 o
 -22   1  10        125.88         66.53        47.41 o
 -21   1  10        256.20        288.16        38.19 o
 -20   1  10        158.31        182.13        34.63 o
 -19   1  10        283.30        284.12        38.40 o
 -18   1  10         35.08        -17.89        21.63 o
 -17   1  10        843.89        943.00        60.39 o
 -16   1  10        133.65        330.37        61.94 o
 -15   1  10        670.13        743.90        84.50 o
 -14   1  10         86.64        157.96        39.00 o
 -13   1  10          5.94         -6.37        24.17 o
 -12   1  10        270.26        281.67        43.23 o
 -11   1  10         19.11          8.41        36.71 o
 -10   1  10          6.77        -21.72        29.44 o
  -9   1  10        221.49        238.74        32.34 o
  -8   1  10         67.13         63.11        26.78 o
  -7   1  10        225.11        215.33        32.07 o
  -6   1  10        490.35        513.94        48.14 o
  -5   1  10          1.47         -8.47        21.29 o
  -4   1  10         36.63         32.98        22.90 o
  -3   1  10          0.41         -4.96        16.99 o
  -2   1  10        313.81        318.92        28.63 o
  -1   1  10        512.28        534.60        61.06 o
   0   1  10          7.48        -11.41        16.01 o
   1   1  10         85.60         79.18        22.74 o
   2   1  10         47.23         71.17        27.45 o
   3   1  10          4.14         23.05        19.33 o
   4   1  10         61.44         67.24        26.74 o
   5   1  10          1.76         48.09        28.53 o
   6   1  10         73.55         61.81        24.36 o
   7   1  10         71.70        106.75        25.71 o
   8   1  10        658.92        700.41        53.68 o
   9   1  10        275.61        319.47        39.35 o
  10   1  10         53.97         65.62        25.75 o
  11   1  10        173.85        196.95        30.50 o
  12   1  10        369.33        452.37        40.61 o
  13   1  10         30.26        -25.48        32.76 o
  14   1  10         18.46         19.34        33.78 o
  15   1  10          1.23         -5.17        26.99 o
  16   1  10         20.78         46.31        23.64 o
  17   1  10          0.35          6.21        26.05 o
  18   1  10          6.17         21.81        23.29 o
  19   1  10         10.97         62.22        97.50 o
  20   1  10         18.74         -3.16        29.42 o
 -29   2  10         69.44        155.05        42.83 o
 -28   2  10         79.07        198.03        65.77 o
 -27   2  10         26.74         28.66        34.88 o
 -26   2  10        132.83        106.30        53.53 o
 -25   2  10         72.93         37.47        48.94 o
 -24   2  10        168.03        207.24        59.65 o
 -23   2  10         13.51         -7.46         7.46 o
 -22   2  10        338.94        433.53        72.65 o
 -21   2  10        190.43        238.60        61.18 o
 -20   2  10          8.08         15.72        20.83 o
 -19   2  10         12.81          4.87        67.68 o
 -18   2  10         17.52          3.06        42.83 o
 -17   2  10          0.45         16.82        23.77 o
 -16   2  10         21.63        -24.95        42.06 o
 -15   2  10          0.77         36.66        63.86 o
 -14   2  10         36.41         55.44        27.13 o
 -13   2  10          0.80         -1.89        25.45 o
 -12   2  10         73.35         65.82        30.48 o
 -11   2  10         35.40         59.45        26.82 o
 -10   2  10         11.76         73.52        21.28 o
  -9   2  10         43.71         12.32        22.04 o
  -8   2  10        373.00        396.26        36.89 o
  -7   2  10         18.94          3.53        20.58 o
  -6   2  10        524.81        514.74        53.39 o
  -5   2  10        901.39        910.70        48.67 o
  -4   2  10        415.68        434.97        50.04 o
  -3   2  10         35.21         25.38        21.38 o
  -2   2  10         23.88         24.52        21.04 o
  -1   2  10         46.08         32.25        24.18 o
   0   2  10         31.93        -20.71        25.77 o
   1   2  10          6.61        -17.64        18.17 o
   2   2  10          5.67         20.93        24.06 o
   3   2  10         69.89         47.59        22.21 o
   4   2  10        217.07        262.90        37.55 o
   5   2  10          2.33         -8.57        19.98 o
   6   2  10        379.18        380.56        40.56 o
   7   2  10          8.25         12.34        22.40 o
   8   2  10        181.52        159.31        34.55 o
   9   2  10         92.22         92.24        30.01 o
  10   2  10         12.83         16.04        24.73 o
  11   2  10         11.01         54.45        28.59 o
  12   2  10         57.42         48.28        27.61 o
  13   2  10          0.01          1.90        26.38 o
  14   2  10          5.10        -16.26        21.81 o
  15   2  10          4.81          4.22        25.72 o
  16   2  10          0.09          9.19        25.79 o
  17   2  10         25.56         17.51        21.44 o
  18   2  10          5.16          2.05        21.87 o
  19   2  10          6.99         13.39        32.46 o
  20   2  10          8.32        -25.76        25.76 o
 -20   3  10          8.27          8.41        10.71 o
 -18   3  10         11.98         32.88        22.94 o
 -17   3  10        127.59        140.85        48.94 o
 -16   3  10         85.45        -42.83        56.59 o
 -15   3  10         41.07         28.30        31.35 o
 -14   3  10         29.21         70.55        29.00 o
 -13   3  10          3.40          6.64        40.15 o
 -12   3  10         66.07         53.51        30.65 o
 -11   3  10         19.59         11.91        21.61 o
 -10   3  10         14.44         13.15        23.29 o
  -9   3  10          0.83        -20.16        20.16 o
  -8   3  10         47.75         54.40        44.55 o
  -7   3  10         50.14         73.61        27.15 o
  -6   3  10          0.00         -6.48        26.22 o
  -5   3  10         74.40         92.21        25.37 o
  -4   3  10          0.62         -6.96        28.46 o
  -3   3  10        299.90        342.96        38.32 o
  -2   3  10        230.08        254.30        38.95 o
  -1   3  10          6.92          6.10        31.57 o
   0   3  10         39.24         23.61        24.95 o
   1   3  10         16.30         26.70        21.85 o
   2   3  10         69.54         45.80        29.68 o
   3   3  10          0.02        -20.69        20.69 o
   4   3  10        109.97        114.20        30.35 o
   5   3  10         51.24         51.04        26.23 o
   6   3  10        141.82        207.45        36.25 o
   7   3  10        279.83        313.84        39.44 o
   8   3  10          1.97         -1.32        29.09 o
   9   3  10          7.96         18.41        24.06 o
  10   3  10        367.64        285.58        37.76 o
  11   3  10         31.79        171.71        51.44 o
  12   3  10        197.57        188.90        33.20 o
  13   3  10        172.77        137.74        32.26 o
  14   3  10          0.00        -14.39        19.87 o
  15   3  10         14.83          5.30        23.17 o
  16   3  10          0.15          6.65        20.21 o
  17   3  10          0.44        -14.67        25.90 o
  18   3  10          0.56         17.90        18.41 o
  19   3  10        102.99         58.77        28.51 o
 -17   4  10          9.26        -12.24        12.24 o
 -16   4  10          1.32        -15.29        16.87 o
 -15   4  10         33.72         73.28        38.24 o
 -14   4  10        101.25        149.19        37.09 o
 -13   4  10         19.68         22.83        32.50 o
 -12   4  10        433.24        413.81        38.95 o
 -11   4  10        165.56         73.90        23.93 o
 -10   4  10        244.42        237.25        38.26 o
  -9   4  10         31.43         15.17        34.64 o
  -8   4  10         53.91         21.09        32.70 o
  -7   4  10         17.96         31.02        23.58 o
  -6   4  10         59.62         -1.82        28.81 o
  -5   4  10        161.39        171.49        36.81 o
  -4   4  10        155.47        182.65        37.96 o
  -3   4  10          0.09        -20.04        25.72 o
  -2   4  10         83.98         69.75        31.52 o
  -1   4  10         39.20         89.45        25.68 o
   0   4  10        323.84        309.90        38.87 o
   1   4  10          0.10         10.26        31.18 o
   2   4  10        180.79        173.81        37.87 o
   3   4  10          1.71        -22.87        22.87 o
   4   4  10         91.15        104.83        35.16 o
   5   4  10          1.71        -26.86        26.86 o
   6   4  10         81.51         87.46        35.40 o
   7   4  10         54.67         43.16        25.01 o
   8   4  10          8.40        -20.99        20.99 o
   9   4  10         88.14         89.44        28.25 o
  10   4  10        479.01        423.66        72.95 o
  11   4  10        411.92        379.05        41.83 o
  12   4  10         12.72        -17.14        23.32 o
  13   4  10          4.87         40.53        40.02 o
  14   4  10          2.43         14.96        24.11 o
  15   4  10          1.69         35.52        25.46 o
  16   4  10          2.27        -34.55        34.55 o
  17   4  10          9.44         19.96        23.91 o
  18   4  10          2.07         63.47        58.89 o
 -17   5  10         21.77         87.95        60.41 o
 -16   5  10         94.99         26.77        58.12 o
 -15   5  10         16.07         10.28        24.85 o
 -14   5  10         39.89         22.18        55.83 o
 -13   5  10         33.42        -18.08        18.44 o
 -12   5  10         40.10        125.98        32.14 o
 -11   5  10          3.97         22.35        30.14 o
 -10   5  10        103.76        140.43        26.41 o
  -9   5  10         20.34         10.40        21.99 o
  -8   5  10        222.23        216.44        32.12 o
  -7   5  10        421.69        355.67        73.72 o
  -6   5  10          4.20          8.92        33.41 o
  -5   5  10        450.89        468.64        43.93 o
  -4   5  10        251.32        255.68        34.62 o
  -3   5  10          9.59        -16.80        21.66 o
  -2   5  10         31.27         65.68        30.86 o
  -1   5  10          1.85         19.39        33.10 o
   0   5  10         30.45          7.88        31.35 o
   1   5  10         91.54         94.49        32.40 o
   2   5  10         12.37         22.98        28.05 o
   3   5  10         31.14         68.75        30.46 o
   4   5  10          3.72        -31.22        31.22 o
   5   5  10         76.13        142.06        33.89 o
   6   5  10        420.10        394.23        77.22 o
   7   5  10          0.14        -22.76        22.76 o
   8   5  10         40.17         87.49        32.55 o
   9   5  10        680.70        599.93        57.42 o
  10   5  10         92.02        142.94        34.50 o
  11   5  10         17.34         60.90        31.13 o
  12   5  10         19.86         32.95        34.95 o
  13   5  10         11.82         -3.12        37.20 o
  14   5  10         63.03         33.27        42.72 o
  15   5  10          1.33         59.19        22.90 o
  16   5  10          2.05        -38.38        38.38 o
 -18   6  10        146.28        132.30        68.06 o
 -17   6  10          0.87        -49.71        52.77 o
 -16   6  10         60.38         46.65        51.24 o
 -15   6  10         46.72         17.59        53.53 o
 -14   6  10         40.42         63.30        35.18 o
 -13   6  10         22.47        -33.95        58.12 o
 -12   6  10         16.22        -38.24        52.77 o
 -11   6  10         23.28         57.68        39.58 o
 -10   6  10         34.84         -8.82        28.56 o
  -9   6  10          4.75         20.20        21.93 o
  -8   6  10         10.86         31.77        29.64 o
  -7   6  10          1.85         70.20        25.70 o
  -6   6  10         16.33          5.89        26.79 o
  -5   6  10        125.34         68.73        28.07 o
  -4   6  10        197.96        163.73        34.13 o
  -3   6  10         33.70          5.55        23.51 o
  -2   6  10         39.40         31.01        24.21 o
  -1   6  10         18.49        -17.79        43.93 o
   0   6  10         51.39         45.56        37.21 o
   1   6  10         80.42         67.62        31.02 o
   2   6  10          0.60         47.95        31.46 o
   3   6  10        133.73        116.17        36.56 o
   4   6  10          0.07         16.69        27.59 o
   5   6  10        159.72        149.56        47.76 o
   6   6  10        165.30         91.11        31.11 o
   7   6  10        173.49        188.16        65.24 o
   8   6  10         67.55        108.77        51.05 o
   9   6  10        320.46        238.00        52.65 o
  10   6  10         54.10         71.69        78.00 o
  11   6  10          5.99        -38.24        44.35 o
  12   6  10         61.25         17.54        24.85 o
  13   6  10         28.93        118.86        61.37 o
 -18   7  10          6.55         12.24        51.24 o
 -17   7  10         77.24         45.12        50.47 o
 -16   7  10        149.91        272.25        93.30 o
 -15   7  10          0.44         -4.59        52.00 o
 -14   7  10         49.67         32.74        63.86 o
 -13   7  10          0.79          8.89        31.58 o
 -12   7  10        109.91        232.48        84.12 o
 -11   7  10          0.12        -28.23        28.23 o
 -10   7  10         72.56         30.38        30.55 o
  -9   7  10         46.99         27.95        42.44 o
  -8   7  10          6.74        -20.24        20.24 o
  -7   7  10          0.18        -24.80        24.80 o
  -6   7  10         16.64         12.06        42.86 o
  -5   7  10         19.14         33.20        29.67 o
  -4   7  10          1.29          6.87        28.54 o
  -3   7  10         15.28         -5.55        57.37 o
  -2   7  10         37.21          5.21        27.83 o
  -1   7  10         63.70        121.08        35.29 o
   0   7  10         86.18         89.79        35.04 o
   1   7  10          6.11        -30.88        30.88 o
   2   7  10        220.43        143.25        38.76 o
   3   7  10          5.26         34.77        37.95 o
   4   7  10         56.10         33.74        39.32 o
   5   7  10          3.02         48.43        38.62 o
   6   7  10        269.73        246.08        90.33 o
   7   7  10         13.54         35.21        56.59 o
   8   7  10        166.97        233.52        59.09 o
   9   7  10          0.17         -0.42        41.45 o
 -12   8  10         11.49          5.35        36.71 o
 -11   8  10         55.85        -17.61        41.68 o
 -10   8  10         20.35        -35.18        35.18 o
  -9   8  10          6.94         15.29        40.53 o
  -8   8  10          3.51         80.30        42.83 o
  -7   8  10          7.36        -32.88        36.71 o
  -6   8  10         45.15        100.90        43.60 o
  -5   8  10         63.23         13.77        42.83 o
  -4   8  10          0.05         -9.94        36.36 o
  -3   8  10          0.02         66.12        36.12 o
  -2   8  10        131.13        124.41        64.41 o
  -1   8  10        194.59        228.27        53.63 o
   0   8  10          0.17        -28.77        29.71 o
   1   8  10        116.62         93.84        37.76 o
   2   8  10        155.79        107.43        37.53 o
   3   8  10          7.79         -4.59        61.18 o
 -27   1  11          1.31         34.29        29.33 o
 -26   1  11          2.30        -15.63        15.63 o
 -25   1  11        343.48        499.30        72.65 o
 -24   1  11         57.92         23.79        95.21 o
 -23   1  11          1.87         13.85        45.12 o
 -22   1  11         97.40        -22.18        22.18 o
 -20   1  11          3.92         35.14        28.30 o
 -19   1  11         37.78          4.09        26.57 o
 -18   1  11        127.61        110.55        40.53 o
 -17   1  11         37.93         45.41        28.41 o
 -16   1  11        378.93        379.78        71.85 o
 -15   1  11         15.37         60.99        28.90 o
 -14   1  11         18.72         16.78        28.06 o
 -13   1  11         10.75        -10.66        58.50 o
 -12   1  11        183.11        239.05        41.37 o
 -11   1  11        381.63        434.28        56.66 o
 -10   1  11         15.37         -0.53        33.86 o
  -9   1  11        204.11        268.46        49.97 o
  -8   1  11        829.94       1016.18       117.36 o
  -7   1  11         36.01         14.28        29.50 o
  -6   1  11         83.78       1013.97       157.54 o
  -5   1  11         97.20        104.12        34.15 o
  -4   1  11         73.10         42.88        27.01 o
  -3   1  11        217.10        321.25        47.43 o
  -2   1  11          0.50         -8.19        24.86 o
  -1   1  11         89.09         87.21        30.70 o
   0   1  11         20.22         34.21        28.40 o
   1   1  11         42.67         53.21        32.31 o
   2   1  11        212.48        253.52        53.27 o
   3   1  11         37.61          1.91        28.47 o
   4   1  11        188.40        148.61        34.24 o
   5   1  11         56.77         28.18        26.07 o
   6   1  11         49.34         26.48        26.10 o
   7   1  11         40.73         54.50        29.03 o
   8   1  11        146.20        171.45        36.43 o
   9   1  11        291.72        206.22        39.66 o
  10   1  11         46.50         32.54        34.37 o
  11   1  11          1.98         -1.82        30.19 o
  12   1  11         80.09         97.67        36.04 o
  13   1  11          4.36        -26.60        26.60 o
  14   1  11          0.02        -17.80        28.75 o
  15   1  11          0.00        124.62        47.41 o
  16   1  11          1.80         10.91        27.00 o
 -26   2  11         12.43         86.42        66.53 o
 -25   2  11         11.97         45.12        60.41 o
 -24   2  11         38.51         35.33        51.41 o
 -23   2  11         22.71        -17.16        17.77 o
 -22   2  11         20.36         35.80        21.13 o
 -21   2  11         92.94        233.25        66.53 o
 -20   2  11        186.89         63.27        48.94 o
 -19   2  11          0.09         25.24        50.47 o
 -18   2  11         21.60         -5.94        50.47 o
 -17   2  11          3.07         11.56        29.71 o
 -16   2  11         33.30         84.12        41.30 o
 -15   2  11         24.67         83.36        42.06 o
 -13   2  11        190.14        250.84        52.00 o
 -12   2  11        283.88        237.07        58.89 o
 -11   2  11         76.16         34.16        84.50 o
 -10   2  11        721.12        834.22        98.59 o
  -9   2  11        183.91        189.93        46.93 o
  -8   2  11          4.40        -22.30        22.30 o
  -7   2  11       2366.25       2325.53        95.39 o
  -6   2  11        268.63        292.75        40.86 o
  -5   2  11        101.17         26.78        32.27 o
  -4   2  11         31.98        -34.43        34.43 o
  -3   2  11         53.19         19.99        41.68 o
  -1   2  11          6.23          9.23        34.26 o
   0   2  11        109.13        134.78        37.77 o
   1   2  11         47.81         44.40        32.38 o
   2   2  11        117.23        134.47        36.93 o
   3   2  11          1.37         11.44        39.12 o
   4   2  11        206.32        245.99        73.10 o
   5   2  11         20.29         62.66        24.02 o
   6   2  11        241.40        268.76        45.24 o
   7   2  11         46.66         60.89        25.90 o
   8   2  11        402.54        345.46        38.26 o
   9   2  11          8.11        -15.25        21.90 o
  10   2  11        359.80        317.37        40.75 o
  11   2  11        106.24        124.24        28.18 o
  12   2  11        196.95        174.56        30.29 o
  13   2  11          4.56         -2.15        24.08 o
  14   2  11         32.33         34.80        57.95 o
  15   2  11          3.00         13.44        24.89 o
  16   2  11         24.00         12.08        37.64 o
 -21   3  11          2.15          3.82        14.53 o
 -20   3  11          5.50         32.88        20.65 o
 -19   3  11         48.56          9.94        21.41 o
 -17   3  11          3.74        -23.71        23.71 o
 -16   3  11          0.28         26.77        29.82 o
 -15   3  11        113.16        165.95        45.12 o
 -14   3  11         33.55          5.35        33.65 o
 -13   3  11         34.14         31.73        35.56 o
 -12   3  11        113.67         61.01        33.25 o
 -11   3  11         32.41         51.74        25.47 o
 -10   3  11        440.81        455.56        45.73 o
  -9   3  11         70.37         76.76        30.22 o
  -8   3  11         90.22        -15.20        49.33 o
  -7   3  11        142.84        190.58        35.23 o
  -6   3  11        245.71        230.85        38.90 o
  -5   3  11         56.12         65.98        30.85 o
  -4   3  11          0.01        -10.24        37.96 o
  -3   3  11          0.15         41.98        36.00 o
  -2   3  11         17.91         59.80        36.06 o
  -1   3  11         28.53        -25.24        44.35 o
   0   3  11          7.44         33.27        34.07 o
   1   3  11         99.27         24.67        29.03 o
   2   3  11          0.78         29.61        27.04 o
   3   3  11         77.72         82.62        33.89 o
   4   3  11          0.00          4.13        24.92 o
   5   3  11          0.01        -14.38        27.90 o
   6   3  11        108.37        128.46        33.38 o
   7   3  11          1.09         20.46        27.36 o
   8   3  11        277.69        321.29        41.07 o
   9   3  11          8.69        -23.97        23.97 o
  10   3  11        140.18        169.36        34.43 o
  11   3  11        148.82        109.80        33.23 o
  12   3  11        333.33        367.73        44.15 o
  13   3  11          5.68         11.53        31.55 o
  14   3  11         74.79         91.81        38.21 o
  15   3  11          5.04        -27.55        30.58 o
 -18   4  11        209.05         18.35        18.35 o
 -17   4  11         88.79         29.06        22.18 o
 -15   4  11          0.12         16.13        78.00 o
 -14   4  11          4.09          6.46        26.14 o
 -13   4  11        198.18        203.44        60.41 o
 -12   4  11        100.95         65.61        46.90 o
 -11   4  11         19.83         29.53        30.17 o
 -10   4  11          5.38         39.68        25.39 o
  -9   4  11          0.01         -2.58        32.38 o
  -8   4  11         13.20        -12.42        25.06 o
  -7   4  11          0.15          2.20        29.18 o
  -6   4  11         28.12         15.76        24.76 o
  -5   4  11        245.96        183.00        41.77 o
  -4   4  11        238.04        290.43        41.80 o
  -3   4  11          2.31         39.55        34.36 o
  -2   4  11          0.01        -41.41        92.15 o
  -1   4  11        165.52        117.77        66.53 o
   0   4  11        133.15         89.07        40.64 o
   1   4  11          5.34        -14.51        29.76 o
   2   4  11          0.80          7.44        29.90 o
   3   4  11         61.41         85.32        35.12 o
   4   4  11        203.45        200.57        51.42 o
   5   4  11         15.88        111.14        34.92 o
   6   4  11         62.52        -29.74        29.74 o
   7   4  11          4.48        -19.84        25.05 o
   8   4  11          5.31         21.58        32.52 o
   9   4  11          1.17         -0.27        32.12 o
  10   4  11        194.05        247.88        44.47 o
  11   4  11         35.16         81.84        34.25 o
  12   4  11          0.00         37.06        33.78 o
  13   4  11         29.86          7.84        30.11 o
 -17   5  11        124.95         79.53        58.89 o
 -16   5  11         56.16        134.59        69.59 o
 -15   5  11          6.30         59.65        53.53 o
 -14   5  11         91.80         33.51        22.36 o
 -13   5  11         18.23         -8.77        21.25 o
 -12   5  11        367.19        406.50        52.75 o
 -11   5  11         85.64         71.39        26.62 o
 -10   5  11        107.33        108.70        28.99 o
  -9   5  11         30.06         38.45        25.34 o
  -8   5  11         43.06         50.47        51.24 o
  -7   5  11         12.51         50.35        31.52 o
  -6   5  11          0.01         13.65        31.03 o
  -5   5  11        132.11        126.12        33.91 o
  -4   5  11          0.00          5.76        28.76 o
  -3   5  11        179.69        206.76        82.97 o
  -2   5  11         29.68         68.83        71.89 o
  -1   5  11          0.71        -18.40        40.93 o
   0   5  11         19.19         55.37        32.12 o
   1   5  11          1.53         13.27        46.39 o
   2   5  11         34.38          9.56        38.66 o
   3   5  11          5.90         79.69        32.74 o
   4   5  11         12.75        -38.38        43.47 o
   5   5  11        125.74        110.07        49.39 o
   6   5  11          1.16        -35.74        45.11 o
   7   5  11        176.54        168.56        44.24 o
   8   5  11         41.80         26.77        30.70 o
   9   5  11          1.69         -8.70        29.19 o
  10   5  11        110.98        136.42        48.38 o
  11   5  11         12.86         68.79        42.22 o
 -17   6  11          8.05        -26.00        60.41 o
 -16   6  11        122.46         81.83        80.30 o
 -13   6  11          0.00        -11.84        23.49 o
 -12   6  11         18.55         66.96        35.09 o
 -11   6  11        101.57         23.61        57.88 o
 -10   6  11         30.47         88.25        27.87 o
  -9   6  11         40.81         11.39        40.15 o
  -8   6  11          1.43        -20.88        30.09 o
  -7   6  11         16.33        -23.42        23.42 o
  -6   6  11         46.81         42.06        31.60 o
  -5   6  11          6.78         18.62        37.25 o
  -4   6  11          3.94        -29.82        29.82 o
  -3   6  11         84.33         35.94        58.89 o
  -2   6  11        104.88         86.52        43.97 o
  -1   6  11          0.03          5.61        45.12 o
   0   6  11          0.19         54.62        31.80 o
   1   6  11          4.34        -33.00        59.65 o
   2   6  11         86.37        122.15        41.34 o
   3   6  11        244.22        358.66        84.89 o
   4   6  11         23.31          7.56        34.27 o
   5   6  11          8.58        -32.13        37.31 o
   6   6  11          7.13         13.84        31.70 o
   7   6  11          3.98         41.30        59.65 o
 -10   7  11          3.72         36.75        35.36 o
  -9   7  11         21.92         19.93        35.37 o
  -8   7  11          3.70         -2.60        29.45 o
  -7   7  11         88.87         56.64        45.07 o
  -6   7  11          2.20         -7.53        30.91 o
  -5   7  11         13.02         70.63        37.18 o
  -4   7  11         39.65        -38.66        38.66 o
  -3   7  11         16.72          1.59        37.61 o
  -2   7  11         38.59        -15.16        47.41 o
  -1   7  11          2.22        -28.42        28.42 o
   0   7  11         58.31        -24.54        32.52 o
 -23   0  12        384.85         97.12        46.65 o
 -22   0  12         58.34        -40.53        40.53 o
 -21   0  12         39.76        -18.35        75.71 o
 -19   0  12          3.21        -45.88        45.88 o
 -18   0  12        241.00        200.36        61.18 o
 -17   0  12          1.70         40.53        45.88 o
 -16   0  12        269.94        191.19        58.12 o
 -15   0  12          0.00        -45.12        45.12 o
 -14   0  12        971.02       1264.73       114.71 o
 -13   0  12       1166.44       1419.97       124.65 o
  -6   0  12        990.66       1067.50       125.42 o
  -5   0  12         44.28        -41.30        41.30 o
  -4   0  12        455.23        462.77        82.94 o
  -3   0  12          0.92        -34.41        34.41 o
  -2   0  12         13.51         -4.59        35.15 o
  -1   0  12         11.37        -39.38        39.38 o
   0   0  12        104.80        128.59        47.04 o
   1   0  12          2.35        -33.29        37.47 o
   2   0  12        192.28        200.79        71.89 o
   3   0  12          1.60         -3.54        37.04 o
   4   0  12        396.70        408.40        70.24 o
   5   0  12          0.03         41.83        40.80 o
   6   0  12        847.16        682.62        83.80 o
   7   0  12        246.25        279.14        58.75 o
   8   0  12          0.09        -37.12        37.12 o
   9   0  12         57.41         90.11        43.10 o
  10   0  12         80.75         72.94        94.45 o
  11   0  12        509.43        315.63       136.85 o
  12   0  12        215.09        186.09        57.67 o
 -23   1  12         39.52        113.18        61.18 o
 -22   1  12          1.53         19.36        43.21 o
 -21   1  12         88.85         36.66       149.51 o
 -20   1  12         28.33         22.47        50.47 o
 -19   1  12        240.69        244.96        83.74 o
 -18   1  12        150.57        224.83        62.71 o
 -17   1  12         51.30         64.24        50.47 o
 -15   1  12          1.16         32.88        49.71 o
 -14   1  12          2.24         39.00        48.18 o
 -13   1  12         68.05        139.18        58.12 o
 -12   1  12          1.93         72.65        65.00 o
 -11   1  12         83.21        -35.18        47.41 o
 -10   1  12         27.22          3.06        54.30 o
  -8   1  12          6.83        133.83        56.59 o
  -7   1  12        136.93        151.84        86.80 o
  -6   1  12         74.94         37.03        40.22 o
  -5   1  12        213.27        136.98        47.26 o
  -4   1  12         23.64         32.76        37.09 o
  -3   1  12          2.20          5.89        37.55 o
  -2   1  12         22.24         26.02        45.97 o
  -1   1  12          7.50        -50.85        50.85 o
   0   1  12          6.92        -18.42        54.63 o
   1   1  12         16.88         25.20        27.38 o
   2   1  12          1.58         38.87        27.50 o
   3   1  12         14.08         33.49        28.01 o
   4   1  12         35.69          3.57        27.52 o
   5   1  12         13.19         28.09        26.88 o
   6   1  12          4.61         24.29        29.41 o
   7   1  12         90.78         71.91        32.82 o
   8   1  12          2.73         19.64        44.48 o
   9   1  12        108.28         92.46        32.61 o
  10   1  12         22.51         63.73        44.40 o
  11   1  12        234.66        110.92        41.57 o
 -21   2  12        166.25         30.59        38.24 o
 -20   2  12         21.89         -3.82        35.18 o
 -19   2  12         80.52         -5.35        36.71 o
 -18   2  12          6.36         -6.12        35.18 o
 -17   2  12          1.73        -37.47        37.47 o
 -16   2  12        197.95        122.36        52.77 o
 -15   2  12        231.72        277.60        68.06 o
 -14   2  12          5.14        -47.41        47.41 o
 -13   2  12         74.67        219.48        91.77 o
 -12   2  12        212.07        210.30        64.24 o
 -11   2  12        240.16        281.42        69.59 o
 -10   2  12         86.91        108.37        63.47 o
  -9   2  12          9.20          0.43        30.54 o
  -8   2  12         15.77        -31.41        36.71 o
  -7   2  12         28.35         36.92        35.45 o
  -6   2  12         97.67        190.42        74.18 o
  -5   2  12        274.69        212.51        57.92 o
  -4   2  12        190.74        286.56        56.27 o
  -3   2  12          4.00         -6.35        32.87 o
  -2   2  12        119.29         84.02        42.71 o
  -1   2  12          0.07         29.64        61.94 o
   0   2  12        211.09        223.03        58.28 o
   1   2  12        123.46        118.61        38.77 o
   2   2  12          3.59         51.77        32.45 o
   3   2  12          5.26        -15.59        29.94 o
   4   2  12         39.23         69.41        34.78 o
   5   2  12          4.67         24.54        34.98 o
   6   2  12         23.78          1.54        31.34 o
   7   2  12          8.63        -33.68        33.68 o
   8   2  12         88.17         88.13        39.85 o
   9   2  12         33.44         29.12        32.91 o
  10   2  12          4.04         35.49        32.74 o
  11   2  12          1.74        -27.62        27.76 o
 -19   3  12         35.80         55.83        35.94 o
 -18   3  12          4.30         68.83        35.94 o
 -17   3  12          3.65        -13.00        35.94 o
 -16   3  12         25.41         12.24        35.94 o
 -15   3  12          0.00        -10.71        38.24 o
 -14   3  12         13.82         41.30        44.35 o
 -13   3  12         56.62         -5.35        43.59 o
 -12   3  12        107.23         71.12        55.06 o
 -11   3  12          4.00        -21.88        21.88 o
 -10   3  12         20.87         22.96        34.43 o
  -9   3  12        129.81        199.88        65.50 o
  -8   3  12          4.85         59.15        42.83 o
  -7   3  12         19.25        -36.33        36.33 o
  -6   3  12         41.87         54.76        39.46 o
  -5   3  12          2.55        -39.00        53.53 o
  -4   3  12         83.87         16.05        78.00 o
  -3   3  12          6.67         -6.70       115.09 o
  -2   3  12         32.08        -31.85        31.85 o
  -1   3  12         45.69         38.99        69.59 o
   0   3  12          3.97         22.10        79.92 o
   1   3  12         12.66        -13.40        29.73 o
   2   3  12         43.45         98.85        62.33 o
   3   3  12          6.20         -9.07        36.47 o
   4   3  12         63.04         47.12        35.51 o
   5   3  12         37.34         -0.39        35.78 o
   6   3  12         65.46         88.13        37.38 o
   7   3  12         69.54         32.63        40.24 o
   8   3  12         15.35        -11.71        34.77 o
   9   3  12         22.02        -22.39        32.69 o
 -17   4  12         93.56         16.82        37.47 o
 -16   4  12         10.66         20.65        38.24 o
 -15   4  12         15.31         12.24        38.24 o
 -14   4  12          7.95        -22.18        85.65 o
 -13   4  12         19.88        -36.71        36.71 o
 -12   4  12         82.84         61.61        32.66 o
 -11   4  12         39.13         59.74        38.31 o
 -10   4  12          0.92        -26.70        26.70 o
  -9   4  12          2.20         -4.92        36.71 o
  -8   4  12         15.53        -17.30        55.58 o
  -7   4  12          0.52         27.13        36.58 o
  -6   4  12        214.90        181.52        49.37 o
  -5   4  12         71.47         60.41        71.89 o
  -4   4  12          1.90        -30.09        30.09 o
  -3   4  12          9.12        -12.83        36.89 o
  -2   4  12          3.20         -6.52        60.80 o
  -1   4  12          1.36        -45.88        45.88 o
   0   4  12          0.48        -11.72        76.09 o
   1   4  12          6.32        -59.01        81.44 o
   2   4  12          7.15         57.75        72.27 o
   3   4  12        181.87        142.91        54.20 o
   4   4  12         64.89         89.63       102.86 o
   5   4  12         46.50         37.01        48.97 o
   6   4  12         62.17         72.65        65.00 o
   7   4  12          9.72         72.70        73.42 o
 -14   5  12        107.43         22.94        50.47 o
 -13   5  12          4.44          6.38        81.06 o
 -12   5  12         41.21         47.89        35.62 o
 -11   5  12          5.38        -14.07        36.34 o
 -10   5  12          0.01        104.34        37.64 o
  -9   5  12          0.89        -16.48        28.78 o
  -8   5  12          4.99         49.50        32.87 o
  -7   5  12        119.54        151.97        42.89 o
  -6   5  12         24.52          7.62        34.23 o
  -5   5  12         13.54         26.34        41.30 o
  -4   5  12         49.97         50.28        92.92 o
  -3   5  12          0.45         38.44        66.15 o
  -2   5  12         23.63         -7.01        37.34 o
  -1   5  12          3.06         12.38        41.68 o
   0   5  12         15.06        -70.36        70.36 o
   1   5  12         29.27        -24.43        38.77 o
   2   5  12          1.21        -11.80        76.47 o
   3   5  12         32.24        197.64        54.98 o
 -16   1  13         24.94        -26.00        55.83 o
  -7   1  13         24.16         50.47        55.06 o
  -6   1  13          9.22         -8.25        52.00 o
  -5   1  13          0.13         25.17        42.83 o
  -4   1  13         47.96         94.21        63.86 o
  -3   1  13         73.88         54.30        42.62 o
  -2   1  13          0.17         -6.91        31.81 o
  -1   1  13         14.01        -22.85        31.20 o
   0   1  13         40.27         85.82        38.26 o
   1   1  13          0.33        -15.17        62.16 o
   2   1  13         14.30         57.26        35.30 o
   3   1  13         16.17         39.79        37.22 o
   4   1  13         72.23         75.53        51.23 o
 -14   2  13        340.54        361.72        81.06 o
  -8   2  13          2.88        -35.94        48.18 o
  -7   2  13         37.10        100.58        46.30 o
  -6   2  13          7.27         18.63        39.07 o
  -5   2  13          0.92         24.88        39.72 o
  -4   2  13         25.91         14.40        44.64 o
  -3   2  13        322.09        435.31        72.89 o
  -2   2  13          6.12         -8.34        76.86 o
  -1   2  13         14.21         15.50        45.03 o
   0   2  13          3.04         12.14        52.77 o
   1   2  13         34.40          8.77        61.38 o
   2   2  13        127.20         99.25        63.09 o
 -11   3  13        112.77        125.42        72.65 o
 -10   3  13         14.08        -36.18        36.18 o
  -9   3  13         32.41         20.43        33.95 o
  -8   3  13          8.57        -19.43        37.02 o
  -7   3  13         47.42         44.47        42.77 o
  -6   3  13         25.83         35.43        52.00 o
  -5   3  13         32.03        -14.51        37.98 o
  -4   3  13         78.84        152.38        48.83 o
  -3   3  13        124.30        200.69        55.41 o
  -2   3  13          7.01         -6.39        38.71 o
  -1   3  13         68.08        -33.89        59.27 o
                                                
