# Supplementary material for: The role of alkyl chain length in the melt and solution crystallization of paliperidone aliphatic prodrugs
Source: IUCrJ. 2024 Jan 1;11(Pt 1):23–33. doi: 10.1107/S2052252523009582 (PMC10833388; doi:10.1107/S2052252523009582)
Supplement: Supplementary file 5 [file m-11-00023-PC16sup5.hkl]

#
# h,k,l, Fc-squared, Fo-squared, sigma(Fo-squared), status flag
#
data_PC16
_shelx_title ' 1_a.res in P2(1)/c'
_shelx_refln_list_code          4
_shelx_F_calc_maximum      289.03
_exptl_crystal_F_000      1440.00
_reflns_d_resolution_high  0.7988

loop_
 _space_group_symop_operation_xyz
 'x, y, z'
 '-x, y+1/2, -z+1/2'
 '-x, -y, -z'
 'x, -y-1/2, z-1/2'

_cell_length_a    34.1881
_cell_length_b     9.8280
_cell_length_c    10.8068
_cell_angle_alpha  90.000
_cell_angle_beta   92.992
_cell_angle_gamma  90.000

_shelx_F_squared_multiplier     1.000

loop_
 _refln_index_h
 _refln_index_k
 _refln_index_l
 _refln_F_squared_calc
 _refln_F_squared_meas
 _refln_F_squared_sigma
 _refln_observed_status
   4   0   0        128.62        138.39         5.89 o
   5   0   0       2036.84       1727.99        39.62 o
   6   0   0       1767.60       1553.15        32.46 o
   7   0   0       2203.47       1880.65        39.29 o
   8   0   0        113.40        172.26        10.91 o
   9   0   0          1.07         65.94        10.11 o
  10   0   0        162.66        220.81        14.47 o
  11   0   0       3158.00       2954.90        83.64 o
  12   0   0        939.68       1041.47        31.08 o
  13   0   0         45.27         42.82         9.56 o
  14   0   0        359.42        340.27        18.58 o
  15   0   0      10143.87      10512.97       229.76 o
  16   0   0      27086.32      27252.09       577.90 o
  17   0   0       2422.98       2507.92        66.05 o
  18   0   0       4854.46       4861.52       120.29 o
  19   0   0       1171.37       1137.71        75.38 o
  20   0   0          0.01          3.26        15.12 o
  21   0   0        163.96        167.30        19.55 o
  22   0   0         67.22        103.36        15.94 o
  23   0   0       2879.44       2947.85        80.29 o
  24   0   0        217.19        233.48        43.97 o
  25   0   0        702.92        706.38        35.11 o
  26   0   0         67.77         82.61        17.92 o
  27   0   0        576.69        604.70        34.98 o
  28   0   0        418.76        398.40        30.59 o
  29   0   0       1314.56       1347.85        52.78 o
  30   0   0          0.79         35.64        18.00 o
  31   0   0        630.79        637.63        41.07 o
  32   0   0          8.02         15.84        19.28 o
  33   0   0        666.99        615.32        43.25 o
  34   0   0        216.54        163.60        27.01 o
  35   0   0        188.88        107.92        31.39 o
  36   0   0         32.13          3.20        22.25 o
  37   0   0          0.05         -2.05        21.65 o
  38   0   0        235.26        258.00        33.75 o
  39   0   0         94.51         93.36        28.97 o
  40   0   0        357.54        347.05        43.11 o
  41   0   0        243.06        365.42       116.76 o
  42   0   0         12.97          2.25        56.90 o
   1   1   0       1595.07       1337.47        21.90 o
   2   1   0        547.96        454.49        13.42 o
   3   1   0       1064.36        919.04        22.24 o
   4   1   0        135.74        127.10        12.78 o
   5   1   0        645.62        553.16        26.45 o
   6   1   0       4680.71       4209.81        66.55 o
   7   1   0       1641.32       1442.82        26.95 o
   8   1   0        258.45        233.14        13.23 o
   9   1   0          3.71          8.67         5.38 o
  10   1   0        735.46        645.73        15.84 o
  11   1   0         56.57         64.42         6.97 o
  12   1   0       1535.05       1506.30        29.14 o
  13   1   0        853.99        784.82        20.58 o
  14   1   0         73.17         74.46         7.69 o
  15   1   0         36.10         36.43         7.51 o
  16   1   0        522.28        514.48        16.28 o
  17   1   0       1883.19       1976.03        36.63 o
  18   1   0       1945.26       1987.22        50.34 o
  19   1   0       2568.75       2627.16        46.06 o
  20   1   0         52.72         62.90         8.96 o
  21   1   0        537.24        539.30        18.20 o
  22   1   0        111.52        101.72        10.79 o
  23   1   0        238.66        205.06        14.51 o
  24   1   0         15.80         11.16        10.61 o
  25   1   0        587.00        601.85        29.91 o
  26   1   0        113.39        131.36        14.41 o
  27   1   0        905.08        918.30        32.52 o
  28   1   0        854.84        887.48        29.66 o
  29   1   0        171.28        176.85        16.99 o
  30   1   0       1263.96       1306.14        37.75 o
  31   1   0        354.46        303.24        21.09 o
  32   1   0          6.97          7.68        13.28 o
  33   1   0         38.54         32.05        15.50 o
  34   1   0          4.81        -13.90        13.90 o
  35   1   0        212.86        186.15        27.22 o
  36   1   0          5.74        -14.33        14.33 o
  37   1   0        354.69        366.90        37.05 o
  38   1   0        446.08        343.66        29.21 o
  39   1   0        482.56        431.39        43.71 o
  40   1   0        167.87        118.07        24.36 o
  41   1   0         79.68        101.62        24.18 o
  42   1   0        121.38         75.26        30.43 o
   0   2   0        828.42        769.72        25.64 o
   1   2   0      10883.71       9546.45       128.33 o
   2   2   0      11697.82      10306.85       147.78 o
   3   2   0        352.44        365.86        16.01 o
   4   2   0       5678.08       4979.30       100.61 o
   5   2   0        874.89        789.88        28.75 o
   6   2   0       3452.43       2976.51        65.00 o
   7   2   0       1270.11       1165.88        32.70 o
   8   2   0       1823.62       1602.52        34.68 o
   9   2   0        842.76        845.17        22.46 o
  10   2   0         99.96        109.84        10.35 o
  11   2   0       1042.89        972.33        25.05 o
  12   2   0          4.23          6.01         6.16 o
  13   2   0        133.76        130.04         9.70 o
  14   2   0        493.41        398.32        16.32 o
  15   2   0         52.44         54.56         8.82 o
  16   2   0       1728.08       1646.20        34.72 o
  17   2   0         21.30         32.00         8.91 o
  18   2   0        525.97        535.61        18.59 o
  19   2   0        302.96        345.15        15.89 o
  20   2   0       4962.15       4904.87        84.66 o
  21   2   0        176.19        184.44        12.33 o
  22   2   0        511.65        548.20        18.94 o
  23   2   0          0.60         12.53         8.92 o
  24   2   0        245.36        223.94        15.29 o
  25   2   0        216.27        238.15        15.49 o
  26   2   0        925.64        946.31        27.35 o
  27   2   0        965.99       1062.53        36.08 o
  28   2   0        650.79        694.18        28.96 o
  29   2   0       1773.54       1842.15        42.02 o
  30   2   0          3.20        -15.45        15.45 o
  31   2   0        271.76        233.02        19.73 o
  32   2   0         55.35         66.55        16.87 o
  33   2   0        496.40        533.07        27.90 o
  34   2   0         67.84         80.92        16.90 o
  35   2   0         17.38         48.56        18.18 o
  36   2   0          3.73        -18.42        18.42 o
  37   2   0         12.99        -11.86        17.62 o
  38   2   0        489.73        569.89        43.67 o
  39   2   0         70.67         84.97        24.30 o
  40   2   0         85.85        101.73        23.72 o
  41   2   0          2.34          3.77        26.96 o
  42   2   0         57.72         74.76        22.57 o
   1   3   0          4.96          7.16         6.90 o
   2   3   0       2595.69       2422.11        43.61 o
   3   3   0       3999.83       3664.60        65.07 o
   4   3   0        401.84        416.43        16.73 o
   5   3   0         52.06         53.71         9.25 o
   6   3   0         29.34         27.38         8.60 o
   7   3   0        267.75        263.53        20.53 o
   8   3   0       2853.26       2625.58        62.98 o
   9   3   0        479.44        424.86        22.87 o
  10   3   0        816.32        750.11        25.95 o
  11   3   0        590.10        575.04        21.19 o
  12   3   0        117.74        102.16        12.42 o
  13   3   0         62.27         48.67         9.74 o
  14   3   0         25.44         22.48         8.95 o
  15   3   0        619.43        684.53        24.45 o
  16   3   0       5903.62       6016.10       124.95 o
  17   3   0        694.01        730.54        24.81 o
  18   3   0       3119.95       3171.06        73.66 o
  19   3   0         26.82         26.51        10.66 o
  20   3   0          9.44          4.35         9.21 o
  21   3   0        523.51        536.45        23.02 o
  22   3   0         68.26         73.25        25.37 o
  23   3   0         46.52         54.01        12.79 o
  24   3   0         71.80         53.95        13.43 o
  25   3   0         62.40         55.27        14.10 o
  26   3   0        251.03        236.49        17.54 o
  27   3   0          0.01          5.71        10.55 o
  28   3   0         84.87         59.36        15.10 o
  29   3   0         49.77         50.24        12.87 o
  30   3   0        268.80        272.75        24.52 o
  31   3   0        701.39        751.62        34.49 o
  32   3   0        262.00        169.88        29.72 o
  33   3   0         60.64         -1.77        20.97 o
  34   3   0         66.47         60.44        18.14 o
  35   3   0         27.45        -25.34        25.34 o
  36   3   0         15.02         34.22        29.01 o
  37   3   0         29.58         36.37        23.90 o
  38   3   0        494.50        524.64        59.10 o
  39   3   0        182.98        114.41        29.65 o
  40   3   0         10.90        -14.20        29.29 o
  41   3   0          3.89        -17.41        19.83 o
   0   4   0       1558.29       1744.43        48.64 o
   1   4   0       1960.83       2005.94        37.88 o
   2   4   0       4249.95       4000.92        68.84 o
   3   4   0       2082.39       1982.32        40.85 o
   4   4   0        118.07         98.45        13.14 o
   5   4   0         35.05         29.75        10.68 o
   6   4   0        169.05        164.56        16.45 o
   7   4   0        272.67        283.65        17.75 o
   8   4   0        976.85        953.23        28.74 o
   9   4   0       1731.50       1688.80        40.43 o
  10   4   0        335.90        358.26        20.97 o
  11   4   0       1429.06       1400.91        46.95 o
  12   4   0        127.58        123.88        13.75 o
  13   4   0        425.13        455.94        21.64 o
  14   4   0        438.07        383.29        19.30 o
  15   4   0        566.63        617.33        33.80 o
  16   4   0          6.95          4.72         8.61 o
  17   4   0         45.50         67.17        11.01 o
  18   4   0        224.28        262.66        16.96 o
  19   4   0       3561.81       3464.04        73.48 o
  20   4   0        415.80        460.02        25.87 o
  21   4   0        303.03        305.82        26.01 o
  22   4   0        130.31        143.73        16.77 o
  23   4   0         74.22         80.60        16.60 o
  24   4   0         64.90         64.50        20.80 o
  25   4   0         35.34         36.57        18.80 o
  26   4   0         88.51         52.37        26.21 o
  27   4   0         14.14         15.83        13.62 o
  28   4   0         14.04         14.33        15.03 o
  29   4   0        532.73        544.18        55.43 o
  30   4   0       1341.95       1370.17        63.67 o
  31   4   0         76.32         97.20        26.41 o
  32   4   0        664.54        649.17        51.01 o
  33   4   0         89.36         93.24        19.13 o
  34   4   0        314.23        306.58        31.99 o
  35   4   0          7.87         -5.24        17.63 o
  36   4   0         43.60          3.79        28.45 o
  37   4   0         27.53         51.44        33.15 o
  38   4   0        140.89        194.82        46.55 o
  39   4   0         66.23         30.87        46.36 o
  40   4   0         81.45         52.23        44.26 o
   1   5   0        309.78        288.07        20.32 o
   2   5   0        641.57        736.33        30.16 o
   3   5   0       1501.97       1566.48        37.88 o
   4   5   0         52.15         34.27        12.31 o
   5   5   0        260.06        317.25        26.33 o
   6   5   0        362.33        386.78        21.29 o
   7   5   0        349.82        345.06        20.45 o
   8   5   0        104.20        103.60        13.71 o
   9   5   0         49.26         43.00        14.85 o
  10   5   0         24.67         27.50        11.18 o
  11   5   0         98.05         87.57        14.56 o
  12   5   0        740.32        722.43        27.07 o
  13   5   0        494.55        524.66        23.79 o
  14   5   0          7.38          8.97         8.94 o
  15   5   0        180.24        192.21        16.96 o
  16   5   0         30.75         11.25         9.11 o
  17   5   0        237.59        281.39        32.02 o
  18   5   0        371.97        405.44        22.00 o
  19   5   0       3228.79       3312.31        83.08 o
  20   5   0       1230.60       1215.13        37.77 o
  21   5   0         70.14         55.60        12.33 o
  22   5   0        261.49        265.18        19.25 o
  23   5   0          0.05         10.28        10.54 o
  24   5   0        234.32        198.77        20.48 o
  25   5   0        147.49        139.55        16.51 o
  26   5   0         55.58         46.40        14.02 o
  27   5   0         64.53         46.33        44.15 o
  28   5   0         13.84         -7.65        33.99 o
  29   5   0         36.74         33.40        40.80 o
  30   5   0        559.89        539.95        66.68 o
  31   5   0        374.79        392.79        58.36 o
  32   5   0          6.18        -34.11        34.11 o
  33   5   0         75.63         19.25        32.88 o
  34   5   0        147.79        238.88        39.54 o
  35   5   0         56.47         16.61        37.62 o
  36   5   0          4.88        -41.17        41.17 o
  37   5   0          9.18         20.38        32.08 o
  38   5   0         27.58         20.39        34.74 o
  39   5   0         20.31         73.59        50.92 o
   0   6   0        225.52        228.12        27.11 o
   1   6   0          0.20         16.41        12.46 o
   2   6   0       1537.31       1562.04        39.83 o
   3   6   0       2525.01       2617.71        61.16 o
   4   6   0         72.06         90.20        18.69 o
   5   6   0        899.80        822.75        30.44 o
   6   6   0        209.04        255.43        21.39 o
   7   6   0        290.29        295.74        20.69 o
   8   6   0        297.07        375.84        30.40 o
   9   6   0         34.04         31.63        14.57 o
  10   6   0         14.06          3.19        14.09 o
  11   6   0         17.15         17.71        12.68 o
  12   6   0         20.03         20.03        15.88 o
  13   6   0         45.24         51.25        14.18 o
  14   6   0         59.55         48.50        14.29 o
  15   6   0          0.14         -6.36        14.23 o
  16   6   0        529.34        593.34        23.95 o
  17   6   0       1013.30       1057.87        30.75 o
  18   6   0          0.32          5.43        21.23 o
  19   6   0       1320.55       1369.90        37.24 o
  20   6   0       3248.43       3275.57        68.05 o
  21   6   0         27.37         33.14        13.38 o
  22   6   0          4.54          2.70         8.97 o
  23   6   0          0.00         25.02        13.66 o
  24   6   0         17.90        -38.81        45.30 o
  25   6   0        100.47         37.55        39.15 o
  26   6   0        290.21        135.52        59.90 o
  27   6   0        290.45        249.86        54.46 o
  28   6   0          5.90          5.07        37.52 o
  29   6   0         45.99         62.95        49.79 o
  30   6   0         10.89         -8.11        38.46 o
  31   6   0         38.86         -9.56        43.09 o
  32   6   0        174.68        174.85        52.97 o
  33   6   0          4.38         63.48        48.08 o
  34   6   0        184.89        142.48        55.03 o
  35   6   0        119.99        114.49        63.19 o
  36   6   0         84.29         19.95        37.78 o
  37   6   0        170.19        195.83        51.09 o
   1   7   0       1287.13       1340.26        42.91 o
   2   7   0         19.67         71.37        15.92 o
   3   7   0        914.33        856.19        33.79 o
   4   7   0        118.36        116.85        30.52 o
   5   7   0         15.10         29.91        14.39 o
   6   7   0        240.53        288.20        22.55 o
   7   7   0        210.31        261.10        21.56 o
   8   7   0         64.24         48.23        15.78 o
   9   7   0        189.09        214.59        23.97 o
  10   7   0         30.62         60.86        18.10 o
  11   7   0         13.19         10.86        18.53 o
  12   7   0        336.16        315.94        24.22 o
  13   7   0        803.68        780.93        34.01 o
  14   7   0        871.83        965.73        44.41 o
  15   7   0        351.44        323.25        23.64 o
  16   7   0         25.66         16.76        14.68 o
  17   7   0         27.15         29.55        13.97 o
  18   7   0        561.34        649.11        47.84 o
  19   7   0       4545.33       5039.58       160.03 o
  20   7   0        379.74        442.54        68.94 o
  21   7   0         69.51         80.12        13.72 o
  22   7   0         41.11         10.34        23.68 o
  23   7   0         56.96         80.39        45.20 o
  24   7   0          2.08         -8.04        39.57 o
  25   7   0          0.13        -37.84        37.84 o
  26   7   0        105.91         30.72        42.04 o
  27   7   0        115.39         93.54        47.81 o
  28   7   0         44.99         16.48        69.63 o
  29   7   0        232.61        261.10        56.38 o
  30   7   0        192.99        192.55        56.76 o
  31   7   0         30.77         76.71        55.40 o
  32   7   0        269.47        195.05        57.98 o
  33   7   0         33.00        -25.21        58.03 o
  34   7   0          9.62        -61.39        61.39 o
  35   7   0        165.42        236.87        74.12 o
   0   8   0       1279.50       1169.73        71.01 o
   1   8   0         25.65        254.06        51.35 o
   2   8   0        674.74        705.15        38.00 o
   3   8   0        225.12        203.27        24.42 o
   4   8   0         50.42         35.23        31.08 o
   5   8   0          6.04         20.60        16.23 o
   6   8   0         75.91         43.03        19.13 o
   7   8   0         89.66         70.36        18.38 o
   8   8   0          5.15         13.04        24.72 o
   9   8   0          3.90         12.80        16.88 o
  10   8   0          5.89         -0.10        16.71 o
  11   8   0          8.38          1.08        16.14 o
  12   8   0         51.91         64.23        21.07 o
  13   8   0         99.22         56.82        22.53 o
  14   8   0         37.10         -4.45        37.85 o
  15   8   0          4.74         -6.91        22.81 o
  16   8   0       1220.04       1272.10        65.14 o
  17   8   0        273.64        295.53        27.57 o
  18   8   0       1009.21       1075.10        86.45 o
  19   8   0       1290.67       1388.76        97.78 o
  20   8   0        312.71        354.70        50.32 o
  21   8   0        362.99        309.68        57.03 o
  22   8   0          0.63         -3.65        20.10 o
  23   8   0         78.63          3.65        42.00 o
  24   8   0          1.19        -37.23        37.23 o
  25   8   0         51.64         82.44        47.74 o
  26   8   0          1.10          5.17        45.14 o
  27   8   0         78.85         15.21        46.41 o
  28   8   0          2.78         11.65        59.90 o
  29   8   0         78.02        103.06        53.09 o
  30   8   0         39.10         38.79        52.41 o
  31   8   0          1.24         89.10        82.36 o
  32   8   0         15.21        -45.43        46.02 o
   1   9   0        416.55        373.92        40.44 o
   2   9   0          0.91         51.73        24.27 o
   3   9   0          8.07         17.35        22.85 o
   4   9   0        296.37        268.08        34.85 o
   5   9   0         22.07         41.38        24.65 o
   6   9   0        442.08        459.68        41.64 o
   7   9   0        204.12        200.18        38.16 o
   8   9   0         19.08        -28.96        41.55 o
   9   9   0         16.08        -25.86        25.86 o
  10   9   0        461.32        410.29        42.54 o
  11   9   0        196.76        151.81        29.18 o
  12   9   0          2.37        -18.03        21.09 o
  13   9   0          2.92         18.96        22.05 o
  14   9   0         58.35         44.08        31.43 o
  15   9   0        660.66        663.15        46.12 o
  16   9   0        307.52        347.72        43.47 o
  17   9   0         15.19          3.66        43.44 o
  18   9   0        127.38        113.86        32.66 o
  19   9   0        162.09        117.88        24.04 o
  20   9   0        195.91        200.94        59.34 o
  21   9   0          2.12          2.89        14.82 o
  22   9   0        185.46        211.28        57.92 o
  23   9   0          2.42         14.26       119.42 o
  24   9   0        409.84        362.63        70.48 o
  25   9   0        190.77        241.52        62.20 o
  26   9   0          4.16        -44.04        54.66 o
  27   9   0          2.55        -34.44        68.13 o
  28   9   0         11.98         70.41       108.94 o
  29   9   0          1.40        -40.31        44.25 o
   0  10   0        635.85        702.97        77.87 o
   1  10   0        693.73        701.18        78.99 o
   2  10   0        363.46        473.58        62.52 o
   3  10   0         77.75        129.33        38.77 o
   4  10   0         88.88         89.51        37.88 o
   5  10   0        410.96        373.07       113.39 o
   6  10   0        586.79        515.18       185.68 o
   7  10   0        141.27        115.67        36.75 o
   8  10   0         50.54         72.46        33.40 o
   9  10   0         49.82         18.57        30.62 o
  10  10   0         23.29         -4.13        28.08 o
  11  10   0         15.37        -11.26        27.51 o
  12  10   0        556.94        494.89        52.56 o
  13  10   0        171.35        227.32        39.04 o
  14  10   0        396.54        374.86        59.49 o
  15  10   0        564.23        458.70        43.94 o
  16  10   0         61.01        107.95        27.55 o
  17  10   0        439.72        356.50        51.19 o
  18  10   0         30.73         41.25        22.35 o
  19  10   0        204.92         54.38        51.22 o
  20  10   0        148.61        154.93        56.66 o
  21  10   0        151.03        107.59        67.76 o
  22  10   0          0.01         25.29       120.54 o
  23  10   0          0.01        -69.26        69.26 o
  24  10   0          3.73        124.18        63.41 o
   3  11   0         22.51        138.51       117.55 o
   4  11   0        412.18        488.84       142.26 o
   5  11   0        447.11        458.36        77.83 o
   6  11   0         19.96         91.63        36.97 o
   7  11   0          0.42        -30.29        30.29 o
   8  11   0         62.48         78.78        35.23 o
   9  11   0        135.18         15.37        67.38 o
  10  11   0        138.93       1045.13       175.20 o
  11  11   0        183.01        106.61        44.98 o
  12  11   0        110.62         83.74        50.91 o
  13  11   0          0.30          0.02       101.45 o
  14  11   0          0.44        119.05        86.85 o
  15  11   0         25.58        -24.62        24.62 o
  16  11   0         64.99         34.10        51.29 o
  17  11   0         68.67         97.33        96.58 o
  18  11   0        206.14        -17.22        23.21 o
   9  12   0          0.21         82.36       113.06 o
 -42   1   1         98.86         66.97        29.86 o
 -41   1   1        268.75        231.72        28.49 o
 -40   1   1        167.26        151.24        25.36 o
 -39   1   1         38.12         52.29        20.68 o
 -38   1   1        159.38        132.42        24.03 o
 -37   1   1         17.41         19.85        23.77 o
 -36   1   1         47.67         50.04        19.31 o
 -35   1   1          8.62         14.93        14.76 o
 -34   1   1         72.56         72.72        17.72 o
 -33   1   1        186.31        125.93        19.33 o
 -32   1   1        155.59         99.98        16.94 o
 -31   1   1        196.96        124.61        17.95 o
 -30   1   1         93.72         59.74        14.92 o
 -29   1   1         64.33         44.92        13.71 o
 -28   1   1        198.75        182.78        16.73 o
 -27   1   1         71.95        100.24        20.42 o
 -26   1   1        581.81        582.22        23.83 o
 -25   1   1          5.37         24.97        12.53 o
 -24   1   1        606.13        563.57        25.37 o
 -23   1   1        556.98        560.27        21.41 o
 -22   1   1          0.98         11.99         9.16 o
 -21   1   1        531.93        562.15        20.68 o
 -20   1   1         65.50         46.61         9.05 o
 -19   1   1       1313.80       1296.36        33.14 o
 -18   1   1        236.96        241.91        14.09 o
 -17   1   1       7851.58       7843.55       126.70 o
 -16   1   1      10180.75      10326.26       161.03 o
 -15   1   1       3065.17       3172.34        61.13 o
 -14   1   1         15.86         25.23         8.32 o
 -13   1   1        227.54        243.82        12.03 o
 -12   1   1         15.21         18.08         6.24 o
 -11   1   1         45.56         49.93         6.71 o
 -10   1   1       1841.73       1741.68        32.53 o
  -9   1   1       1375.92       1183.10        24.11 o
  -8   1   1       1041.71       1001.94        21.53 o
  -7   1   1       3022.02       2720.04        46.05 o
  -6   1   1        463.92        471.38        14.90 o
  -5   1   1         32.57         55.58         8.34 o
  -4   1   1        757.42        687.20        17.51 o
  -3   1   1       2205.10       1749.90        33.69 o
  -2   1   1       3410.15       2955.62        48.19 o
  -1   1   1          6.26         10.09         4.06 o
   0   1   1       2746.01       2349.67        47.54 o
   1   1   1        256.85        219.90         8.81 o
   2   1   1        144.10        123.57        13.40 o
   3   1   1        676.54        579.00        14.14 o
   4   1   1        395.10        292.34        13.29 o
   5   1   1       2238.12       1875.21        43.68 o
   6   1   1        446.18        447.68        15.43 o
   7   1   1        765.02        744.90        19.39 o
   8   1   1       1780.50       1730.58        31.21 o
   9   1   1          7.58          5.87         5.02 o
  10   1   1        705.23        667.85        16.74 o
  11   1   1        420.87        399.15        12.47 o
  12   1   1        877.68        868.93        18.69 o
  13   1   1        856.88        809.22        18.23 o
  14   1   1        875.36        871.56        21.41 o
  15   1   1       1496.30       1583.71        30.29 o
  16   1   1       9347.29       9520.67       256.30 o
  17   1   1       5013.93       4972.62       146.82 o
  18   1   1         87.35         86.05         9.81 o
  19   1   1       3014.24       3073.45        52.33 o
  20   1   1       2541.05       2647.46        47.08 o
  21   1   1          0.06         -1.45         7.49 o
  22   1   1        391.84        427.00        16.83 o
  23   1   1          2.88          8.00         8.47 o
  24   1   1        431.33        412.99        19.10 o
  25   1   1         87.69         80.57        12.36 o
  26   1   1        157.12        152.59        15.61 o
  27   1   1        295.01        302.11        19.03 o
  28   1   1        227.10        236.50        21.42 o
  29   1   1        396.38        414.11        23.79 o
  30   1   1        350.34        285.07        20.37 o
  31   1   1        209.51        211.75        19.03 o
  32   1   1        603.87        575.85        28.42 o
  33   1   1         57.47         56.15        19.59 o
  34   1   1       1129.02       1152.34        45.74 o
  35   1   1        819.34        886.03        34.93 o
  36   1   1        204.20        215.98        21.73 o
  37   1   1        135.29        112.38        24.38 o
  38   1   1          0.10         23.27        19.31 o
  39   1   1          8.94         38.71        20.76 o
  40   1   1          0.39         -6.25        20.21 o
  41   1   1          7.18        -21.33        21.33 o
  42   1   1         43.23         30.90        30.07 o
 -42   2   1         15.17         13.83        32.60 o
 -41   2   1         97.37         85.32        25.03 o
 -40   2   1        161.51        105.32        44.74 o
 -39   2   1          4.20          4.41        19.54 o
 -38   2   1        155.21        144.16        43.45 o
 -37   2   1        122.62         77.43        21.17 o
 -36   2   1         57.52         73.80        33.07 o
 -35   2   1        539.05        649.94        38.36 o
 -34   2   1        260.10        258.70        26.29 o
 -33   2   1        158.34        146.90        30.64 o
 -32   2   1         85.83         57.22        15.98 o
 -31   2   1        103.37        109.81        19.14 o
 -30   2   1        158.83        166.77        17.79 o
 -29   2   1          1.65          4.15        13.01 o
 -28   2   1         93.54        115.07        15.63 o
 -27   2   1          1.74         17.26        12.51 o
 -26   2   1         24.72         32.97        17.73 o
 -25   2   1          9.67         14.09         9.86 o
 -24   2   1        215.94        197.20        14.75 o
 -23   2   1       1410.30       1405.42        32.38 o
 -22   2   1       1535.84       1548.42        33.65 o
 -21   2   1        138.44        129.54        12.59 o
 -20   2   1        377.97        407.04        17.98 o
 -19   2   1        879.48        892.45        25.46 o
 -18   2   1       1169.28       1107.52        33.26 o
 -17   2   1       1162.85       1179.64        31.09 o
 -16   2   1       5404.53       5639.02       104.37 o
 -15   2   1       7633.76       7623.17       122.93 o
 -14   2   1         93.74        107.95        11.60 o
 -13   2   1       7588.36       7505.51       131.57 o
 -12   2   1        222.22        216.37        13.39 o
 -11   2   1       3081.41       2805.51        55.39 o
 -10   2   1          1.02         -0.11         6.71 o
  -9   2   1        979.46        934.86        24.62 o
  -8   2   1        335.23        327.86        14.98 o
  -7   2   1        256.33        278.51        14.20 o
  -6   2   1         14.02          2.50        15.67 o
  -5   2   1       2343.93       2089.44        53.16 o
  -4   2   1      68198.41      57094.82      1199.71 o
  -3   2   1      72506.55      61053.71      1110.14 o
  -2   2   1      37395.45      32016.49       588.78 o
  -1   2   1      42783.66      36140.68       663.00 o
   0   2   1      47216.77      39914.70       730.67 o
   1   2   1      20753.88      17899.80       334.34 o
   2   2   1       2314.25       2278.57        45.19 o
   3   2   1       7112.28       6549.01       125.11 o
   4   2   1       1743.46       1610.33        40.63 o
   5   2   1       4993.61       4709.75        76.25 o
   6   2   1        285.01        305.44        19.39 o
   7   2   1        660.18        584.10        23.36 o
   8   2   1       1212.86       1121.33        42.12 o
   9   2   1        418.78        432.69        21.27 o
  10   2   1       2056.51       1877.65        47.53 o
  11   2   1         39.44         29.14        11.17 o
  12   2   1        141.53        150.18         8.39 o
  13   2   1         50.05         73.26         7.32 o
  14   2   1        284.50        301.56        13.05 o
  15   2   1       1393.62       1432.60        43.42 o
  16   2   1       1560.94       1507.48        48.05 o
  17   2   1       1953.62       1936.79        39.37 o
  18   2   1        771.10        729.73        27.01 o
  19   2   1         28.41         30.81         7.68 o
  20   2   1          8.84         11.28         7.28 o
  21   2   1       1266.35       1203.43        27.71 o
  22   2   1        824.99        831.33        22.80 o
  23   2   1          1.93          5.97         8.61 o
  24   2   1         22.83         18.93         9.76 o
  25   2   1         18.45         34.62        10.55 o
  26   2   1          0.03         -9.71         9.71 o
  27   2   1        167.56        179.14        14.80 o
  28   2   1          1.73          2.68        10.55 o
  29   2   1        822.00        775.50        26.65 o
  30   2   1         71.73         69.68        26.18 o
  31   2   1        505.67        480.07        26.03 o
  32   2   1          8.50         29.07        13.41 o
  33   2   1        605.88        620.99        30.64 o
  34   2   1         49.93         91.29        19.34 o
  35   2   1        197.93        156.98        22.37 o
  36   2   1         15.04         41.79        19.10 o
  37   2   1          3.39        -18.81        18.81 o
  38   2   1        102.79         76.23        21.65 o
  39   2   1         43.16         48.69        20.96 o
  40   2   1        182.08        153.62        29.92 o
  41   2   1        138.28        145.62        32.29 o
 -41   3   1         67.77         45.57        23.98 o
 -40   3   1         35.82         49.95        28.85 o
 -39   3   1         28.32          2.91        25.22 o
 -38   3   1         39.58        106.74        26.59 o
 -37   3   1         38.31         15.22        23.23 o
 -36   3   1         77.63         56.16        23.06 o
 -35   3   1         40.21         19.72        21.25 o
 -34   3   1        281.88        275.98        36.66 o
 -33   3   1        204.91        143.38        20.91 o
 -32   3   1        206.44        221.51        23.20 o
 -31   3   1        177.97        158.51        19.30 o
 -30   3   1        229.49        252.07        20.91 o
 -29   3   1        199.20        216.47        21.15 o
 -28   3   1         63.55         51.85        12.72 o
 -27   3   1         40.27         38.64        13.60 o
 -26   3   1          1.12         -8.61        12.71 o
 -25   3   1         63.31         79.55        14.68 o
 -24   3   1       1666.43       1619.45        50.36 o
 -23   3   1        818.12        838.26        29.80 o
 -22   3   1        404.98        433.40        33.90 o
 -21   3   1       2738.21       2739.85        71.80 o
 -20   3   1        776.24        836.95        27.86 o
 -19   3   1        170.11        189.02        15.49 o
 -18   3   1         33.12         31.55        10.57 o
 -17   3   1       1004.99        995.72        46.25 o
 -16   3   1       2634.07       2657.87        57.15 o
 -15   3   1       1309.83       1369.12        35.79 o
 -14   3   1         13.39         13.02        11.20 o
 -13   3   1        430.95        449.94        22.85 o
 -12   3   1        541.69        548.23        22.38 o
 -11   3   1        344.59        323.85        17.93 o
 -10   3   1        223.11        246.24        16.27 o
  -9   3   1        205.26        236.52        17.99 o
  -8   3   1          5.58         15.09        10.02 o
  -7   3   1       1959.24       1890.60        49.82 o
  -6   3   1       2038.73       1880.04        43.44 o
  -5   3   1       1198.57       1184.73        31.51 o
  -4   3   1        309.99        287.36        14.71 o
  -3   3   1       4148.52       3753.42        67.46 o
  -2   3   1       1378.64       1213.78        29.14 o
  -1   3   1       4324.50       4088.33        66.48 o
   0   3   1      12720.57      11160.38       162.63 o
   1   3   1        815.87        720.44        20.55 o
   2   3   1       1650.89       1529.54        33.54 o
   3   3   1       5754.68       5178.56        86.83 o
   4   3   1       6040.91       5716.51        88.01 o
   5   3   1        231.91        234.16        15.32 o
   6   3   1       1137.34       1140.52        29.26 o
   7   3   1        125.15        102.42        11.81 o
   8   3   1         14.32         17.04         6.36 o
   9   3   1        795.04        890.27        33.86 o
  10   3   1        170.09        240.27        25.29 o
  11   3   1         88.22         72.04        23.62 o
  12   3   1          5.60         -3.46        12.63 o
  13   3   1         57.98        110.46        45.10 o
  14   3   1        458.54        406.69        25.98 o
  15   3   1       2711.95       2718.87        87.30 o
  16   3   1       1649.69       1654.82        49.48 o
  17   3   1       2698.01       2587.60        67.23 o
  18   3   1          0.00         -0.63         7.83 o
  19   3   1         67.95         70.46        10.53 o
  20   3   1        164.19        191.85        16.45 o
  21   3   1        459.72        457.91        20.99 o
  22   3   1          0.93          5.51        11.03 o
  23   3   1         36.49         41.15        12.26 o
  24   3   1        280.38        311.21        18.67 o
  25   3   1        422.38        466.96        22.42 o
  26   3   1        143.05        165.93        16.38 o
  27   3   1       1718.31       1701.62        43.77 o
  28   3   1       1145.18       1113.62        31.06 o
  29   3   1         15.96         10.47        17.97 o
  30   3   1        103.76         90.62        18.25 o
  31   3   1         67.72         62.42        14.64 o
  32   3   1        118.30        109.31        17.04 o
  33   3   1          0.32         -6.83        16.96 o
  34   3   1        722.32        706.24        44.31 o
  35   3   1        937.45       1048.15        48.83 o
  36   3   1        153.77        266.15        52.83 o
  37   3   1         87.79        112.70        47.21 o
  38   3   1         24.34          4.43        30.04 o
  39   3   1         12.45         72.52        33.43 o
  40   3   1          4.83         10.83        38.38 o
  41   3   1          0.65         73.83        50.01 o
 -40   4   1        364.28        345.67        59.16 o
 -39   4   1         36.86         47.48        35.01 o
 -38   4   1        196.11        191.11        38.21 o
 -37   4   1          3.86         43.59        21.38 o
 -36   4   1         12.19        -14.96        20.99 o
 -35   4   1        139.47        147.14        33.84 o
 -34   4   1         49.10         34.96        39.23 o
 -33   4   1        211.69        198.99        52.02 o
 -32   4   1        162.84        162.09        24.91 o
 -31   4   1         24.00         11.34        18.57 o
 -30   4   1        181.13        137.37        25.94 o
 -29   4   1        435.32        421.01        29.36 o
 -28   4   1        722.39        841.11        53.17 o
 -27   4   1        227.36        211.24        19.74 o
 -26   4   1         82.73         58.80        16.70 o
 -25   4   1        249.97        256.89        30.65 o
 -24   4   1        192.85        192.46        18.53 o
 -23   4   1        880.95        863.65        32.68 o
 -22   4   1         66.17         57.49        13.86 o
 -21   4   1        379.60        379.15        22.23 o
 -20   4   1        310.24        265.23        19.78 o
 -19   4   1         31.11         27.84        11.28 o
 -18   4   1        293.57        322.35        20.39 o
 -17   4   1       1300.82       1341.32        37.94 o
 -16   4   1          1.85          9.85        11.67 o
 -15   4   1       2597.95       2668.66        59.86 o
 -14   4   1        689.41        669.79        26.27 o
 -13   4   1        380.65        345.38        20.31 o
 -12   4   1        139.25        110.26        13.87 o
 -11   4   1       1197.47       1130.59        36.35 o
 -10   4   1        597.31        662.47        28.36 o
  -9   4   1       2363.13       2390.15        64.46 o
  -8   4   1         12.31          6.51        12.92 o
  -7   4   1        966.82        909.79        31.92 o
  -6   4   1       1177.93       1175.33        42.31 o
  -5   4   1       4453.92       4529.33        91.82 o
  -4   4   1       2687.17       2629.09        53.16 o
  -3   4   1        668.82        774.42        24.99 o
  -2   4   1        620.69        670.01        22.23 o
  -1   4   1       2461.13       2381.59        46.57 o
   0   4   1        750.72        732.77        22.98 o
   1   4   1        257.00        260.01        15.56 o
   2   4   1       1379.59       1366.85        35.48 o
   3   4   1        322.54        382.69        19.06 o
   4   4   1       1546.53       1554.28        36.26 o
   5   4   1       1171.63       1201.90        32.82 o
   6   4   1        278.14        279.14        20.39 o
   7   4   1        353.40        364.89        18.23 o
   8   4   1         90.75        100.89        12.35 o
   9   4   1          0.01         17.70         9.92 o
  10   4   1        100.94         90.94        13.81 o
  11   4   1        975.39        922.80        33.29 o
  12   4   1       2291.57       2302.96        51.57 o
  13   4   1        712.27        808.71        56.63 o
  14   4   1       3990.58       4110.44        98.30 o
  15   4   1       2271.04       2170.73        62.58 o
  16   4   1       3090.88       3023.86        78.83 o
  17   4   1       2683.87       2854.59        76.44 o
  18   4   1          7.04         -7.03        14.44 o
  19   4   1         50.07         49.12        17.03 o
  20   4   1        204.58        244.76        24.86 o
  21   4   1        476.42        498.63        32.42 o
  22   4   1         22.57         59.79        19.42 o
  23   4   1        393.73        407.86        35.64 o
  24   4   1          5.93         21.71        23.77 o
  25   4   1         73.97        110.11        42.69 o
  26   4   1          1.20          8.82        18.83 o
  27   4   1         98.33         96.07        22.51 o
  28   4   1         48.65         29.93        23.00 o
  29   4   1        685.30        689.71        70.75 o
  30   4   1        680.83        749.84        72.60 o
  31   4   1         18.75         36.58        27.73 o
  32   4   1          3.42        -26.63        26.63 o
  33   4   1        153.52        163.11        46.79 o
  34   4   1        275.43        306.29        44.81 o
  35   4   1        350.35        408.31        47.75 o
  36   4   1         95.26        119.78        36.60 o
  37   4   1         77.67         84.23        31.39 o
  38   4   1         55.29         25.53        55.92 o
  39   4   1          0.36         10.92        34.41 o
  40   4   1        317.55        320.92        48.50 o
 -39   5   1          0.12         81.34        37.35 o
 -38   5   1         54.20        -18.16        18.16 o
 -37   5   1         45.39         17.48        20.75 o
 -36   5   1         16.65          2.64        14.37 o
 -35   5   1        224.36        262.55        61.51 o
 -34   5   1        122.49        101.91        22.49 o
 -33   5   1        942.30       1114.64       121.95 o
 -32   5   1         94.49         95.74        24.13 o
 -31   5   1        346.91        369.90        49.40 o
 -30   5   1        522.93        481.38        39.16 o
 -29   5   1        342.28        359.12        38.57 o
 -28   5   1         35.63         59.42        17.92 o
 -27   5   1        225.10        220.27        23.04 o
 -26   5   1        128.22        161.33        57.71 o
 -25   5   1        273.68        253.06        31.34 o
 -24   5   1         72.40         55.41        20.81 o
 -23   5   1       1757.00       1791.87        51.60 o
 -22   5   1       2448.99       2587.55        68.36 o
 -21   5   1        717.68        718.91        31.10 o
 -20   5   1        138.25        161.40        23.99 o
 -19   5   1        475.82        472.34        33.39 o
 -18   5   1        171.67        192.16        24.46 o
 -17   5   1       1396.67       1379.74        41.08 o
 -16   5   1         82.01         78.80        14.11 o
 -15   5   1        160.09        182.14        20.73 o
 -14   5   1         83.30         85.14        13.78 o
 -13   5   1         68.30         54.00        21.33 o
 -12   5   1         42.64         39.38        14.61 o
 -11   5   1        174.09        250.78        31.37 o
 -10   5   1        987.86       1130.10        38.29 o
  -9   5   1        224.19        197.26        19.36 o
  -8   5   1        367.88        403.86        28.34 o
  -7   5   1        437.73        429.08        22.40 o
  -6   5   1         24.23         46.46        12.20 o
  -5   5   1        233.02        256.21        19.73 o
  -4   5   1        720.35        674.54        26.36 o
  -3   5   1        141.12        114.38        14.47 o
  -2   5   1        688.98        725.52        29.85 o
  -1   5   1         41.83         10.73        12.28 o
   0   5   1       1220.56       1273.59        35.19 o
   1   5   1       1505.39       1514.97        37.38 o
   2   5   1        104.25        120.47        14.41 o
   3   5   1       1152.19       1196.85        33.21 o
   4   5   1       1310.45       1360.87        36.15 o
   5   5   1        273.25        261.60        17.83 o
   6   5   1       1138.13       1137.07        33.12 o
   7   5   1        123.16        111.64        13.55 o
   8   5   1        569.92        571.09        23.48 o
   9   5   1        107.74        107.71        15.86 o
  10   5   1        313.18        369.45        19.18 o
  11   5   1          1.02          7.93        12.31 o
  12   5   1        300.67        305.11        19.05 o
  13   5   1       2395.32       2580.68        59.04 o
  14   5   1        559.64        641.12        35.59 o
  15   5   1       3134.23       3111.77        84.21 o
  16   5   1       2618.28       2605.07        75.31 o
  17   5   1        102.38         84.58        28.32 o
  18   5   1         90.68         82.07        21.76 o
  19   5   1       2649.82       2691.06        94.48 o
  20   5   1       1018.98        954.60        87.34 o
  21   5   1        364.53        360.03        31.40 o
  22   5   1        790.64        737.08        40.97 o
  23   5   1          2.38          0.60        18.93 o
  24   5   1        431.32        396.15        34.71 o
  25   5   1        332.85        299.50        43.39 o
  26   5   1         24.76        -22.80        55.78 o
  27   5   1         13.98        -23.21        83.86 o
  28   5   1         27.61         88.18        44.06 o
  29   5   1        672.68        472.90        62.18 o
  30   5   1        464.79        458.86        66.52 o
  31   5   1         16.64          6.27        38.55 o
  32   5   1          4.13        -27.04        27.04 o
  33   5   1         24.62         50.03        44.97 o
  34   5   1          3.06        -25.42        30.66 o
  35   5   1         62.41         10.32        31.14 o
  36   5   1          5.32         29.08        33.69 o
  37   5   1          0.33        -10.54        33.96 o
  38   5   1          8.60         12.15        83.11 o
 -37   6   1          5.98        -27.08        38.23 o
 -36   6   1         83.58         11.77        55.29 o
 -35   6   1         30.23         76.16        52.04 o
 -34   6   1          4.03          3.12        63.27 o
 -33   6   1         33.84         33.80        44.85 o
 -32   6   1        131.36         19.94        28.48 o
 -31   6   1          2.29          0.09        51.51 o
 -30   6   1       1148.36       1085.83        74.55 o
 -29   6   1       1295.29       1311.37        56.70 o
 -28   6   1          8.40         27.51        17.47 o
 -27   6   1        591.67        609.37        72.53 o
 -26   6   1         86.03        101.73        25.79 o
 -25   6   1          4.17         -5.67        14.05 o
 -24   6   1          0.99         13.28        16.79 o
 -23   6   1        352.64        405.75        78.34 o
 -22   6   1        547.26        599.09        60.63 o
 -21   6   1         15.76         -5.88        24.64 o
 -20   6   1        148.35        118.01        18.88 o
 -19   6   1         27.01         12.83        14.39 o
 -18   6   1        114.54         99.63        17.97 o
 -17   6   1         57.09         80.07        16.25 o
 -16   6   1        266.65        271.07        44.63 o
 -15   6   1         28.90         38.57        13.47 o
 -14   6   1        299.89        341.99        28.32 o
 -13   6   1        517.90        544.00        28.20 o
 -12   6   1        168.64        184.86        17.99 o
 -11   6   1       1050.43       1025.99        35.13 o
 -10   6   1        182.62        214.29        19.47 o
  -9   6   1        170.82        201.35        21.52 o
  -8   6   1        496.79        521.06        26.23 o
  -7   6   1         34.37         21.33        13.17 o
  -6   6   1        437.02        440.91        24.18 o
  -5   6   1        172.58        241.90        19.20 o
  -4   6   1        556.70        470.62        23.41 o
  -3   6   1       2895.45       3464.08        83.49 o
  -2   6   1        368.63        301.29        19.32 o
  -1   6   1        473.73        510.19        25.76 o
   0   6   1          5.18         -0.15        10.52 o
   1   6   1       1168.64       1112.62        32.91 o
   2   6   1        404.89        411.31        24.67 o
   3   6   1       4530.76       4432.09        97.87 o
   4   6   1        422.72        501.47        29.89 o
   5   6   1       1152.16       1161.65        39.44 o
   6   6   1        641.48        669.23        28.73 o
   7   6   1         19.74         17.47        11.55 o
   8   6   1          0.00          7.73        11.12 o
   9   6   1        126.59        146.60        16.08 o
  10   6   1        188.10        217.91        17.66 o
  11   6   1          4.44          0.36        11.37 o
  12   6   1         28.35         25.40        14.05 o
  13   6   1          7.21         22.25        10.49 o
  14   6   1        329.88        313.11        19.18 o
  15   6   1        745.15        787.05        24.56 o
  16   6   1       1254.66       1289.51        45.28 o
  17   6   1         17.14         62.37        22.85 o
  18   6   1       1257.08       1309.46        55.49 o
  19   6   1       1217.10       1216.33        65.31 o
  20   6   1        198.40        213.77        30.05 o
  21   6   1       1153.10       1237.86        67.95 o
  22   6   1         19.53        -20.83        35.79 o
  23   6   1         94.60        104.82        68.13 o
  24   6   1          0.01        -44.92        44.92 o
  25   6   1        175.07        213.01        53.37 o
  26   6   1        974.05       1004.22        86.52 o
  27   6   1         74.97          4.73        40.48 o
  28   6   1        699.85        800.23       230.23 o
  29   6   1       1139.83       1127.05       114.89 o
  30   6   1        366.90        354.91        58.59 o
  31   6   1          4.89        -17.25        56.90 o
  32   6   1         41.65         27.75        43.53 o
  33   6   1         29.50         62.65        46.76 o
  34   6   1        105.66         82.30        38.87 o
  35   6   1         61.12          8.72        33.99 o
  36   6   1          9.12        -44.54        44.54 o
 -35   7   1         20.08        -60.27        60.27 o
 -34   7   1         96.14         93.59        72.63 o
 -33   7   1          6.89         19.48        68.13 o
 -32   7   1          9.84         72.29        47.09 o
 -31   7   1          5.67         64.79       102.95 o
 -30   7   1         30.06        -23.14        41.55 o
 -29   7   1         85.01         26.81        22.87 o
 -28   7   1          0.81          1.29        17.01 o
 -27   7   1        117.53        140.24        24.96 o
 -26   7   1         21.40         42.62        39.90 o
 -25   7   1          1.12          4.45        14.84 o
 -24   7   1          9.93         13.56        16.43 o
 -23   7   1        502.69        561.68        40.42 o
 -22   7   1        164.25        177.53        23.17 o
 -21   7   1         77.88         68.82        18.89 o
 -20   7   1         16.79          8.17        27.57 o
 -19   7   1       1797.86       1956.45        72.05 o
 -18   7   1       2774.33       2874.12       115.23 o
 -17   7   1         29.92         48.18        18.27 o
 -16   7   1        518.41        501.74        34.87 o
 -15   7   1         62.56         87.79        26.93 o
 -14   7   1          0.02         -4.51        16.46 o
 -13   7   1          7.44         21.72        18.86 o
 -12   7   1        101.95         54.80        16.48 o
 -11   7   1        461.55        518.37        33.25 o
 -10   7   1        162.55        187.30        25.00 o
  -9   7   1          1.78         -3.02        13.90 o
  -8   7   1         17.51        -18.65        18.65 o
  -7   7   1        103.73         88.50        18.75 o
  -6   7   1        118.17        109.57        17.74 o
  -5   7   1         98.74         85.84        16.12 o
  -4   7   1         24.56         39.74        14.39 o
  -3   7   1        762.87        848.38        54.01 o
  -2   7   1       2095.70       2184.78        66.58 o
  -1   7   1        844.95        991.01        66.35 o
   0   7   1         84.65        100.54        15.97 o
   1   7   1        714.39        761.32        31.81 o
   2   7   1        459.70        543.45        31.18 o
   3   7   1         11.28         18.98        14.92 o
   4   7   1        261.76        273.46        24.16 o
   5   7   1        151.02        180.03        20.89 o
   6   7   1         57.54         22.00        18.90 o
   7   7   1         49.58         22.80        20.57 o
   8   7   1        246.47        215.73        29.29 o
   9   7   1        542.35        527.30        34.09 o
  10   7   1          8.30         26.84        14.89 o
  11   7   1        101.64        121.41        16.85 o
  12   7   1          6.65          7.05        21.33 o
  13   7   1          3.81         14.84        13.08 o
  14   7   1        326.57        361.53        36.70 o
  15   7   1        186.69        173.69        17.91 o
  16   7   1          6.55         12.25        11.06 o
  17   7   1        774.12        864.83        45.36 o
  18   7   1        546.21        538.69        73.31 o
  19   7   1        180.75         50.91        67.38 o
  20   7   1          8.94         46.48        47.94 o
  21   7   1        443.23        368.18        59.50 o
  22   7   1        748.73        722.78       141.51 o
  23   7   1        121.57        151.12        53.53 o
  24   7   1        125.10        132.57        48.89 o
  25   7   1        621.82        700.89        77.71 o
  26   7   1        572.48        447.11        64.02 o
  27   7   1        120.19         54.90        44.13 o
  28   7   1         16.66          4.50        40.40 o
  29   7   1        127.97        105.12        95.84 o
  30   7   1        367.72        418.94        69.26 o
  31   7   1        125.39        232.01        56.67 o
  32   7   1         76.22         48.47        46.55 o
  33   7   1        550.26        503.22        76.52 o
  34   7   1        367.63        307.72       104.82 o
 -32   8   1         68.57        260.77       151.95 o
 -31   8   1          1.47         -2.26        54.13 o
 -30   8   1         39.48         68.06        84.60 o
 -29   8   1          0.32        -37.50        37.50 o
 -28   8   1         39.15         91.92        51.37 o
 -27   8   1         13.11         58.69        48.69 o
 -26   8   1        345.60        285.30        48.15 o
 -25   8   1        268.37        314.77        39.10 o
 -24   8   1         98.11         98.98        24.22 o
 -23   8   1        725.95        670.37        44.63 o
 -22   8   1        170.47        138.28        27.70 o
 -21   8   1         21.58        -14.38        39.05 o
 -20   8   1         93.36         74.17        77.12 o
 -19   8   1        315.47        315.40        66.05 o
 -18   8   1       1519.80       1673.53       106.31 o
 -17   8   1        594.13        649.43        46.90 o
 -16   8   1         43.57         39.10        23.46 o
 -15   8   1        764.48        748.33        77.37 o
 -14   8   1        556.60        591.69        40.49 o
 -13   8   1          5.20         18.97        21.98 o
 -12   8   1        393.79        394.26        31.27 o
 -11   8   1         22.29          0.15        16.40 o
 -10   8   1        318.52        372.57        38.77 o
  -9   8   1        246.83        242.03        28.92 o
  -8   8   1         20.05         16.18        20.15 o
  -7   8   1         62.26         62.68        18.65 o
  -6   8   1        144.57        120.74        24.50 o
  -5   8   1          7.02        -12.05        15.75 o
  -4   8   1        360.41        319.54        27.69 o
  -3   8   1         24.06         84.33        18.08 o
  -2   8   1        400.99        463.11        28.50 o
  -1   8   1        173.39        254.02        35.99 o
   0   8   1        598.10        651.94        49.38 o
   1   8   1         83.28         93.09        20.94 o
   2   8   1         16.82         15.49        17.03 o
   3   8   1         76.60         72.99        25.04 o
   4   8   1        169.40        205.06        29.18 o
   5   8   1         33.68         45.73        17.58 o
   6   8   1         33.56          4.00        24.08 o
   7   8   1         32.64         27.62        17.15 o
   8   8   1        435.80        452.07        31.99 o
   9   8   1         30.97         96.00        27.54 o
  10   8   1        144.82        154.64        23.50 o
  11   8   1         59.56          7.77        34.57 o
  12   8   1         47.20         50.60        20.53 o
  13   8   1          0.56        -17.17        23.13 o
  14   8   1        191.66        162.47        28.45 o
  15   8   1       1157.47       1080.12        56.90 o
  16   8   1        274.06        282.86        28.05 o
  17   8   1       3380.81       3330.24       141.44 o
  18   8   1         82.42        176.06       140.38 o
  19   8   1        902.47        774.24        79.49 o
  20   8   1        175.13        182.34        61.77 o
  21   8   1          0.47         -4.92        46.79 o
  22   8   1          1.71         95.02        62.14 o
  23   8   1         11.04        -39.38        39.38 o
  24   8   1         18.16         68.01        46.36 o
  25   8   1          0.88         36.78        57.65 o
  26   8   1          7.16        -13.25        47.20 o
  27   8   1         26.68         13.08        46.75 o
  28   8   1         14.33         11.80        51.96 o
  29   8   1        110.87        191.52        62.44 o
  30   8   1        283.42        284.36        79.15 o
  31   8   1         81.00         65.87        57.93 o
  32   8   1          3.48         93.59        72.63 o
 -29   9   1         12.01         59.95        53.13 o
 -28   9   1          9.18        111.48        98.46 o
 -27   9   1         45.59         14.23        71.88 o
 -26   9   1         26.54         13.76        32.58 o
 -25   9   1          1.34          2.98        13.03 o
 -24   9   1        505.14        514.63        76.01 o
 -23   9   1        977.31        928.04        94.93 o
 -22   9   1         37.71          2.23        55.78 o
 -21   9   1       1663.31       1588.78        73.22 o
 -20   9   1          3.85        -29.47        54.24 o
 -19   9   1        673.17        678.77        49.02 o
 -18   9   1         51.14         15.76        25.28 o
 -17   9   1         98.59         87.22        51.27 o
 -16   9   1        310.40        321.01        37.71 o
 -15   9   1         12.17         40.32        29.32 o
 -14   9   1          6.43          9.01        23.48 o
 -13   9   1         34.74        -14.81        23.19 o
 -12   9   1          6.52          3.00        45.53 o
 -11   9   1         93.22         79.68        28.88 o
 -10   9   1         10.49         28.78        30.45 o
  -9   9   1        239.83        235.35        53.53 o
  -8   9   1        372.55        378.39        45.00 o
  -7   9   1         74.68         53.14        23.35 o
  -6   9   1        222.49        228.80        66.02 o
  -5   9   1        633.86        698.15        45.93 o
  -4   9   1        132.15        107.28        24.22 o
  -3   9   1         75.83        119.12        28.58 o
  -2   9   1         79.15        130.60        36.61 o
  -1   9   1        395.88        406.30        42.76 o
   0   9   1        200.96        165.19        33.95 o
   1   9   1        278.58        287.72        71.50 o
   2   9   1        656.60        622.46        44.48 o
   3   9   1         13.11         53.75        30.92 o
   4   9   1        115.97        108.99        42.43 o
   5   9   1         13.26         59.21        32.81 o
   6   9   1         48.49         55.13        37.81 o
   7   9   1        349.31        387.08        46.77 o
   8   9   1        119.81        191.18       103.70 o
   9   9   1         22.58         49.82        26.84 o
  10   9   1         44.04         22.85        31.45 o
  11   9   1        376.78        386.76        74.09 o
  12   9   1        118.22         90.05        27.81 o
  13   9   1        670.52        618.92        78.99 o
  14   9   1        901.39        875.17       152.74 o
  15   9   1        804.87        836.20        59.15 o
  16   9   1         53.22         39.16        26.58 o
  17   9   1         86.70         65.76        20.06 o
  18   9   1        533.46        462.55        34.38 o
  19   9   1        179.13         74.35        49.02 o
  20   9   1          9.10         43.97        90.97 o
  21   9   1        169.49        115.20        57.43 o
  22   9   1        233.80        152.12        55.37 o
  23   9   1        125.13         89.64        50.19 o
  24   9   1          0.79        -10.20        41.18 o
  25   9   1          5.89         26.11        58.40 o
  26   9   1          5.58          3.12        83.11 o
  27   9   1         56.25         59.07        72.25 o
  28   9   1         11.43        -36.06        47.78 o
 -24  10   1         22.61         50.54       104.45 o
 -23  10   1         29.43        160.08       132.90 o
 -22  10   1          2.52         11.31        21.69 o
 -21  10   1        460.66        485.80        78.96 o
 -20  10   1          5.54         14.78        23.04 o
 -19  10   1        282.82        315.60        64.83 o
 -18  10   1          0.72         15.00        25.99 o
 -17  10   1         49.94         27.45        26.51 o
 -16  10   1         73.37         25.10        42.79 o
 -15  10   1        319.32        348.85        40.12 o
 -14  10   1        272.44        252.59        56.94 o
 -13  10   1         16.74         46.31        27.04 o
 -12  10   1        433.40        334.10        42.09 o
 -11  10   1         95.24         88.65        30.46 o
 -10  10   1        130.86        175.44        35.25 o
  -9  10   1        279.05        282.18        49.90 o
  -8  10   1          0.81        -10.75        44.33 o
  -7  10   1        574.32        580.80       108.32 o
  -6  10   1        124.96        163.14        45.67 o
  -5  10   1        373.29        435.94        55.19 o
  -4  10   1        951.94        846.57        79.74 o
  -3  10   1         73.65        254.13        93.93 o
  -2  10   1       1109.65       1001.76        65.11 o
  -1  10   1         12.43         58.65        78.06 o
   0  10   1        146.98        149.63        38.91 o
   1  10   1         22.37         71.83        34.08 o
   2  10   1         27.65          4.29        48.29 o
   3  10   1          0.08        -25.00        30.70 o
   4  10   1         46.64         44.66        39.49 o
   5  10   1        440.25        389.64        51.16 o
   6  10   1        576.32        576.76        58.24 o
   7  10   1         25.88         59.64        30.72 o
   8  10   1        116.03        147.61        34.49 o
   9  10   1          3.52         46.96        29.15 o
  10  10   1        191.43        269.89        39.37 o
  11  10   1         55.82        235.10        96.58 o
  12  10   1        118.05        123.27        34.44 o
  13  10   1         23.61         31.82        26.35 o
  14  10   1         10.84        -29.20        58.03 o
  15  10   1         61.87         35.66        37.44 o
  16  10   1        238.48        343.66       143.00 o
  17  10   1        139.38         20.83        16.85 o
  18  10   1          0.59        -25.46        25.46 o
  19  10   1        270.97        271.78       115.30 o
  20  10   1        205.80        388.51       107.07 o
  21  10   1          7.91        -63.64        82.36 o
  22  10   1        206.46        278.52       111.56 o
  23  10   1        107.85         23.96        98.83 o
 -19  11   1         26.50         96.58        77.87 o
 -18  11   1        114.92        196.91       101.83 o
 -17  11   1        215.59        185.70        33.94 o
 -16  11   1          1.38          9.94        30.74 o
 -15  11   1          0.82        -27.63        27.63 o
 -14  11   1         87.93         83.76        54.19 o
 -13  11   1         86.80        145.21        38.37 o
 -12  11   1         17.53         29.00        40.80 o
 -11  11   1          6.20        -32.12        33.13 o
 -10  11   1         49.37         36.34        37.25 o
  -9  11   1        367.38        230.05        46.88 o
  -8  11   1        376.93        253.51        53.58 o
  -7  11   1        171.65        193.92       105.57 o
  -6  11   1          1.76         74.12        83.86 o
  -5  11   1        133.12        232.10       110.06 o
   1  11   1        164.69        111.56        97.33 o
   2  11   1          0.22        -75.62        99.58 o
   3  11   1         86.80        103.51        46.27 o
   4  11   1         95.18         76.87        36.75 o
   5  11   1         59.49         -9.70        56.15 o
   6  11   1         70.79         91.53        79.36 o
   7  11   1        410.88        319.91        53.00 o
   8  11   1         29.88         36.69        73.37 o
   9  11   1        130.98        134.78        51.29 o
  10  11   1         10.15         64.39       100.33 o
  11  11   1         65.56        250.07       118.30 o
  12  11   1          9.36         57.38        32.50 o
  13  11   1         51.68        106.71        94.34 o
  14  11   1         76.44         -2.26        25.83 o
  15  11   1        117.27         23.01        38.93 o
  16  11   1          0.07         13.48        22.46 o
  18  11   1          9.52         19.47        89.85 o
   3  12   1        133.31        -54.66        91.34 o
   4  12   1         61.25        210.39       139.26 o
   6  12   1         47.44        -68.13       121.29 o
   8  12   1        101.20         48.88        72.25 o
 -42   0   2         13.15        -49.04        49.04 o
 -41   0   2        140.29         92.50        42.87 o
 -40   0   2          0.00        -34.93        34.93 o
 -39   0   2        145.39         80.52        59.52 o
 -38   0   2          7.26        -13.10        32.29 o
 -37   0   2         11.25          3.40        30.70 o
 -36   0   2         40.50         29.60        31.15 o
 -35   0   2        269.42        290.88        53.01 o
 -34   0   2          9.11         -3.83        20.60 o
 -33   0   2       1580.05       1643.30        64.40 o
 -32   0   2       1786.63       1857.60        83.57 o
 -31   0   2        555.79        540.83        42.61 o
 -30   0   2       1988.14       2077.57        70.99 o
 -29   0   2        347.02        421.93        39.45 o
 -28   0   2       1435.93       1450.13        54.12 o
 -27   0   2         39.29         62.97        19.00 o
 -26   0   2       7360.98       7781.88       185.15 o
 -25   0   2        466.33        480.47        35.50 o
 -24   0   2        414.93        481.10        35.24 o
 -23   0   2        119.38        103.33        17.05 o
 -22   0   2        686.54        648.94        31.69 o
 -21   0   2        287.66        239.57        26.41 o
 -20   0   2        385.82        394.01        24.62 o
 -19   0   2        149.22        137.07        16.71 o
 -18   0   2       1263.66       1408.39        44.65 o
 -17   0   2       2495.15       2670.29        70.57 o
 -16   0   2       1204.44       1348.59        45.99 o
 -15   0   2       1388.28       1300.90        40.80 o
 -14   0   2        884.26        801.32        29.39 o
 -13   0   2          3.73          2.91         8.89 o
 -12   0   2         12.48          3.40         8.44 o
 -11   0   2       2736.29       2585.96        63.83 o
 -10   0   2       1712.89       1768.34        46.17 o
  -9   0   2       3436.72       3137.94        74.05 o
  -8   0   2      40339.05      36800.37       771.79 o
  -7   0   2      83536.73      73398.12      1530.05 o
  -5   0   2       4521.44       4024.54       115.41 o
  -4   0   2       7853.02       7117.21       155.07 o
  -3   0   2       6376.65       5768.16       158.56 o
  -2   0   2      11871.89      10441.40       192.78 o
   0   0   2      21046.06      17435.82       642.32 o
   1   0   2        477.29        460.80        19.50 o
   2   0   2        496.48        571.05        23.13 o
   3   0   2        596.23        507.32        22.99 o
   4   0   2       4027.86       3562.68        99.53 o
   5   0   2       2689.77       2535.84        74.90 o
   6   0   2      10302.23       9569.26       253.85 o
   7   0   2        641.69        658.47        31.45 o
   8   0   2       3971.85       3695.58        86.73 o
   9   0   2       1236.79       1169.59        34.56 o
  10   0   2       1566.20       1572.10        43.57 o
  11   0   2        117.23        116.32        12.65 o
  12   0   2       1473.61       1546.60        48.69 o
  13   0   2          1.32          2.19        10.09 o
  14   0   2        577.78        564.91        22.17 o
  15   0   2          1.63         11.33        13.43 o
  16   0   2        612.30        700.81        30.19 o
  17   0   2        678.21        670.63        29.08 o
  18   0   2       1720.39       1828.15        54.12 o
  19   0   2        220.64        251.84        20.78 o
  20   0   2        929.17       1003.67        38.28 o
  21   0   2        337.40        357.08        24.68 o
  22   0   2        913.02        959.04        52.05 o
  23   0   2         87.89         56.44        17.58 o
  24   0   2         12.62          7.60        35.62 o
  25   0   2       2690.04       2523.65       161.64 o
  26   0   2       2177.39       2272.93       116.11 o
  27   0   2        451.73        465.12        52.34 o
  28   0   2        894.22        895.09        60.46 o
  29   0   2        606.79        657.50        40.87 o
  30   0   2        352.43        393.29        32.96 o
  31   0   2        198.63        191.44        26.89 o
  32   0   2       2333.16       2360.04        91.51 o
  33   0   2        143.73        146.80        39.90 o
  34   0   2         15.39         -6.40        22.68 o
  35   0   2          0.00         11.87        21.25 o
  36   0   2         21.95         16.63        23.31 o
  37   0   2         71.06         64.15        26.00 o
  38   0   2         28.72         34.76        34.30 o
  39   0   2          6.86        -13.00        31.82 o
  40   0   2        107.44        131.73        36.84 o
  41   0   2        337.67        368.37        56.86 o
 -42   1   2         58.10         50.69        46.25 o
 -41   1   2         91.53        135.65        42.50 o
 -40   1   2        163.01        129.46        30.18 o
 -39   1   2          7.77         -5.72        24.96 o
 -38   1   2         89.15         99.40        25.29 o
 -37   1   2          0.13         31.27        20.05 o
 -36   1   2          0.08        -18.56        18.56 o
 -35   1   2         65.07         50.60        21.31 o
 -34   1   2          1.90        -15.98        15.98 o
 -33   1   2          0.34         30.18        17.16 o
 -32   1   2        284.98        248.03        20.27 o
 -31   1   2        217.95        206.53        19.93 o
 -30   1   2        195.44        194.88        18.79 o
 -29   1   2        301.36        321.88        21.54 o
 -28   1   2        126.78        101.99        16.72 o
 -27   1   2          0.32          1.00        11.73 o
 -26   1   2       1054.52       1065.74        31.56 o
 -25   1   2         17.11         25.13        11.27 o
 -24   1   2         47.72         28.60        11.05 o
 -23   1   2          2.12         -4.17         9.37 o
 -22   1   2        478.76        543.48        21.45 o
 -21   1   2        250.32        241.29        16.56 o
 -20   1   2        283.54        285.09        18.07 o
 -19   1   2        333.55        309.68        15.94 o
 -18   1   2          8.51          1.09         9.06 o
 -17   1   2         68.69         96.71        10.60 o
 -16   1   2        612.17        658.63        20.30 o
 -15   1   2         61.96         63.15         9.50 o
 -14   1   2       1324.77       1333.43        31.54 o
 -13   1   2        366.75        371.21        17.29 o
 -12   1   2         15.15         20.58         6.73 o
 -11   1   2         20.81         17.33         6.51 o
 -10   1   2          5.31          5.77         5.66 o
  -9   1   2        166.67        159.99         9.36 o
  -8   1   2       2116.28       1927.17        35.35 o
  -7   1   2       6129.29       5706.07        90.51 o
  -6   1   2      25379.07      22872.04       316.82 o
  -5   1   2        477.73        513.16        15.17 o
  -4   1   2       3229.77       2723.85        43.16 o
  -3   1   2       4767.47       4252.84        75.43 o
  -2   1   2       7434.40       6613.38       113.01 o
  -1   1   2       1786.47       1715.14        39.57 o
   0   1   2         29.91         69.43        11.02 o
   1   1   2       1054.28        974.39        27.20 o
   2   1   2          0.11         22.14         9.47 o
   3   1   2       6874.36       6239.52       139.69 o
   4   1   2       5066.43       4537.26       104.62 o
   5   1   2         11.11          1.03        14.18 o
   6   1   2       2351.20       2177.23        58.33 o
   7   1   2       4197.06       3845.42        93.06 o
   8   1   2        946.17        932.60        33.48 o
   9   1   2        618.50        548.47        16.97 o
  10   1   2          0.14         -4.29         7.92 o
  11   1   2       1359.17       1312.42        30.05 o
  12   1   2       7071.66       7097.37       114.34 o
  13   1   2         10.89          6.30         7.27 o
  14   1   2          6.05          2.25         7.54 o
  15   1   2        525.65        533.87        18.71 o
  16   1   2        886.24        863.95        23.49 o
  17   1   2       1071.68       1094.58        27.45 o
  18   1   2        787.27        778.03        21.14 o
  19   1   2       1487.99       1624.38        33.36 o
  20   1   2          3.12         11.52         8.23 o
  21   1   2        530.61        570.68        20.17 o
  22   1   2       1181.01       1222.07        42.29 o
  23   1   2       1400.25       1455.61        35.60 o
  24   1   2        356.31        367.48        17.92 o
  25   1   2        233.90        277.24        17.90 o
  26   1   2        756.40        778.60        27.99 o
  27   1   2          5.64         -8.91        14.23 o
  28   1   2        240.64        220.78        20.36 o
  29   1   2        111.04        134.87        16.60 o
  30   1   2        153.91        124.38        25.47 o
  31   1   2       3668.72       3597.78        97.77 o
  32   1   2        951.26       1071.14        36.17 o
  33   1   2        162.36        183.54        20.83 o
  34   1   2          3.16         10.05        16.57 o
  35   1   2         92.65        111.88        21.00 o
  36   1   2         57.20         56.92        18.02 o
  37   1   2         49.56         61.60        19.30 o
  38   1   2        119.76         84.51        21.39 o
  39   1   2         56.98         59.73        24.42 o
  40   1   2         30.83          3.60        24.96 o
  41   1   2          0.31        -29.20        36.69 o
 -41   2   2          0.65        -20.80        22.16 o
 -40   2   2        194.58        290.46        29.81 o
 -39   2   2         58.77         20.80        32.48 o
 -38   2   2         32.38          9.26        20.34 o
 -37   2   2         23.09         23.02        25.13 o
 -36   2   2          0.03        -18.43        18.43 o
 -35   2   2        110.96         74.93        20.71 o
 -34   2   2        251.13        240.17        30.15 o
 -33   2   2        104.03         70.88        18.43 o
 -32   2   2        709.04        644.69        32.33 o
 -31   2   2         73.94        111.10        16.58 o
 -30   2   2       1611.03       1644.16        44.23 o
 -29   2   2        400.28        356.93        32.58 o
 -28   2   2         36.10         64.00        14.45 o
 -27   2   2          3.28         14.54        16.44 o
 -26   2   2        393.86        426.60        22.23 o
 -25   2   2        622.62        648.52        23.10 o
 -24   2   2        333.88        365.65        22.05 o
 -23   2   2       2866.88       2999.12        56.26 o
 -22   2   2        285.83        292.89        17.47 o
 -21   2   2        156.38        162.28        13.62 o
 -20   2   2         72.55         48.20        10.84 o
 -19   2   2        137.81        136.60        15.23 o
 -18   2   2        203.56        227.28        16.51 o
 -17   2   2         89.94        102.80        11.03 o
 -16   2   2         90.85         73.80        10.35 o
 -15   2   2          5.15          3.83         8.32 o
 -14   2   2          0.47          8.50         8.25 o
 -13   2   2       1222.52       1169.11        28.12 o
 -12   2   2        261.39        239.37        14.80 o
 -11   2   2       3025.03       2903.76        57.79 o
 -10   2   2       2650.18       2399.96        49.25 o
  -9   2   2        431.96        416.66        16.87 o
  -8   2   2        501.41        521.33        17.69 o
  -7   2   2       2582.41       2309.15        43.42 o
  -6   2   2       1111.03       1103.29        27.78 o
  -5   2   2       1557.98       1505.26        31.60 o
  -4   2   2      11242.00      10054.26       156.58 o
  -3   2   2       2469.93       2204.97        41.51 o
  -2   2   2      12211.37      11061.76       171.18 o
  -1   2   2       1000.29        943.82        25.09 o
   0   2   2      44986.20      39478.02       835.63 o
   1   2   2      41995.34      37541.38       976.14 o
   2   2   2        906.08        794.97        23.54 o
   3   2   2      22808.18      20687.46       381.67 o
   4   2   2      18284.23      16998.57       315.54 o
   5   2   2      10753.60       9896.93       175.19 o
   6   2   2        300.95        239.00        13.35 o
   7   2   2       4533.33       4325.53        89.17 o
   8   2   2       1397.65       1299.60        44.63 o
   9   2   2         41.51         37.42        13.88 o
  10   2   2          0.23         -6.18        10.30 o
  11   2   2        302.57        404.46        24.53 o
  12   2   2      11558.51      11984.18       233.02 o
  13   2   2      11620.13      11412.75       259.38 o
  14   2   2       5696.61       5874.39       107.49 o
  15   2   2        395.03        370.42        15.76 o
  16   2   2       4914.77       4923.48        93.00 o
  17   2   2       1518.21       1492.50        48.21 o
  18   2   2        805.07        787.73        31.53 o
  19   2   2       1532.91       1567.55        35.77 o
  20   2   2       1143.01       1099.44        28.78 o
  21   2   2       1023.56        989.10        27.82 o
  22   2   2         14.95          7.85         9.23 o
  23   2   2       1921.40       1902.50        43.22 o
  24   2   2        521.95        604.22        48.38 o
  25   2   2        550.81        580.59        26.01 o
  26   2   2        238.05        273.37        18.88 o
  27   2   2        557.30        556.77        26.23 o
  28   2   2        281.45        309.80        20.44 o
  29   2   2        331.64        350.14        24.07 o
  30   2   2         43.03         69.42        19.21 o
  31   2   2        828.25       1000.21        39.68 o
  32   2   2         34.36         49.42        19.54 o
  33   2   2        147.44         88.94        23.46 o
  34   2   2          1.47         10.24        20.88 o
  35   2   2         55.84         47.06        22.02 o
  36   2   2          1.12        -20.33        23.53 o
  37   2   2         18.98          3.68        21.67 o
  38   2   2        136.48        104.91        33.20 o
  39   2   2         36.67         43.86        25.65 o
  40   2   2          0.02        -19.06        24.48 o
  41   2   2          0.75         43.71        64.02 o
 -41   3   2          1.54        -20.35        25.75 o
 -40   3   2         36.78         54.58        27.49 o
 -39   3   2         38.45         35.93        25.58 o
 -38   3   2          9.78         69.36        23.82 o
 -37   3   2         26.42         -0.22        31.94 o
 -36   3   2         36.16         23.69        29.10 o
 -35   3   2         57.43         52.27        23.43 o
 -34   3   2         40.02         69.75        21.57 o
 -33   3   2         48.97         42.82        20.81 o
 -32   3   2         15.52         49.81        20.08 o
 -31   3   2        441.47        368.85        26.18 o
 -30   3   2       1868.87       2049.24        54.72 o
 -29   3   2        242.86        249.31        21.84 o
 -28   3   2        999.64        972.85        38.95 o
 -27   3   2        189.10        208.71        20.05 o
 -26   3   2       1058.64       1121.40        43.70 o
 -25   3   2        835.46        804.55        36.31 o
 -24   3   2        132.10        108.36        25.36 o
 -23   3   2          3.22         10.62        12.07 o
 -22   3   2       1824.99       1828.03        46.15 o
 -21   3   2        566.37        604.04        25.32 o
 -20   3   2          0.01        -12.92        17.39 o
 -19   3   2        318.89        312.48        19.19 o
 -18   3   2       1372.31       1469.56        39.03 o
 -17   3   2       1685.17       1952.84        46.38 o
 -16   3   2        738.26        864.40        32.19 o
 -15   3   2        470.17        511.21        21.84 o
 -14   3   2       2886.66       2967.51        62.51 o
 -13   3   2          3.71         12.05        11.38 o
 -12   3   2       3683.37       3507.96        78.92 o
 -11   3   2       2475.17       2427.06        51.96 o
 -10   3   2        618.86        642.07        22.51 o
  -9   3   2        220.98        239.80        17.23 o
  -8   3   2         13.56         27.56        11.05 o
  -7   3   2       1983.61       1882.82        45.13 o
  -6   3   2        379.66        398.62        18.97 o
  -5   3   2         23.89         15.59         8.56 o
  -4   3   2       1821.15       1723.20        37.34 o
  -3   3   2       6396.56       5775.00        97.26 o
  -2   3   2        187.85        216.75        13.35 o
  -1   3   2       7819.91       7478.32       133.47 o
   0   3   2        379.90        410.45        17.40 o
   1   3   2       1331.10       1245.35        31.30 o
   2   3   2        496.37        516.85        19.65 o
   3   3   2       1689.38       1677.66        52.40 o
   4   3   2       1527.70       1497.52        34.35 o
   5   3   2       4573.84       4612.39        85.27 o
   6   3   2        741.78        785.44        23.97 o
   7   3   2        203.29        198.85        10.66 o
   8   3   2         51.22         59.90         9.19 o
   9   3   2       2064.51       2007.04        64.75 o
  10   3   2         26.27         27.32        15.00 o
  11   3   2        681.46        663.84        37.90 o
  12   3   2       4926.42       4809.78       124.10 o
  13   3   2         15.59         -3.06        14.59 o
  14   3   2        921.53        974.09        37.19 o
  15   3   2       1362.72       1425.35        46.46 o
  16   3   2         99.34         92.96        16.98 o
  17   3   2        233.78        267.96        23.46 o
  18   3   2        168.08        194.99        21.20 o
  19   3   2          4.78        -11.23        12.85 o
  20   3   2        744.59        811.87        36.99 o
  21   3   2        200.76        227.20        23.31 o
  22   3   2        160.43        181.37        25.50 o
  23   3   2        141.53        144.47        20.02 o
  24   3   2        271.49        257.23        25.11 o
  25   3   2       1502.78       1514.72        47.89 o
  26   3   2        921.43        941.85        41.49 o
  27   3   2          0.36         21.60        16.08 o
  28   3   2          5.40         -5.39        18.97 o
  29   3   2        105.88         87.53        24.32 o
  30   3   2        183.35        149.46        26.73 o
  31   3   2       1381.65       1339.99        68.95 o
  32   3   2         19.96         14.04        26.76 o
  33   3   2        120.88        102.48        36.55 o
  34   3   2          9.33         -4.81        31.34 o
  35   3   2         12.77         71.68        31.73 o
  36   3   2         14.45        -28.61        28.61 o
  37   3   2         21.53         44.49        33.17 o
  38   3   2          0.16        -29.72        29.72 o
  39   3   2          4.92          7.42        34.94 o
  40   3   2         61.78         63.13        43.56 o
 -40   4   2          5.80         29.81        22.72 o
 -39   4   2         24.43          8.74        28.75 o
 -38   4   2         58.13         44.46        24.75 o
 -37   4   2          6.16         -9.17        21.24 o
 -36   4   2        152.22        143.51        28.12 o
 -35   4   2        119.73        132.46        27.47 o
 -34   4   2          9.46         24.65        20.23 o
 -33   4   2          5.42         10.95        23.99 o
 -32   4   2         17.44         27.68        19.09 o
 -31   4   2         25.26         33.87        19.53 o
 -30   4   2         76.42        101.11        26.48 o
 -29   4   2        250.96        189.66        23.94 o
 -28   4   2         25.43         27.06        16.67 o
 -27   4   2       2643.54       2919.28       133.45 o
 -26   4   2          2.76         -4.06        17.18 o
 -25   4   2        824.79        805.11        33.13 o
 -24   4   2         64.68         31.70        14.28 o
 -23   4   2        404.66        439.80        25.20 o
 -22   4   2        835.91        901.15        33.32 o
 -21   4   2        213.36        244.91        19.80 o
 -20   4   2        365.17        418.94        24.06 o
 -19   4   2        498.28        505.03        24.74 o
 -18   4   2         61.07         58.40        14.30 o
 -17   4   2       1014.93       1054.56        34.13 o
 -16   4   2       3575.17       3579.16        76.63 o
 -15   4   2        677.16        668.91        26.80 o
 -14   4   2        590.20        566.79        23.16 o
 -13   4   2        780.64        845.03        27.81 o
 -12   4   2        671.40        759.17        26.60 o
 -11   4   2       1186.37       1238.04        38.68 o
 -10   4   2         41.35         29.57        13.06 o
  -9   4   2        807.98        803.19        31.01 o
  -8   4   2        779.76        811.22        30.07 o
  -7   4   2       2436.22       2585.92        59.40 o
  -6   4   2       2287.01       2407.39        52.02 o
  -5   4   2       3653.79       3683.60        71.90 o
  -4   4   2       1942.86       2003.73        45.62 o
  -3   4   2         75.46         58.67        12.75 o
  -2   4   2       1301.63       1250.55        33.59 o
  -1   4   2       3573.35       3645.12        70.07 o
   0   4   2       1423.96       1489.19        36.06 o
   1   4   2        932.82        884.23        28.76 o
   2   4   2        722.49        735.04        24.22 o
   3   4   2       3035.67       2853.45        56.97 o
   4   4   2       4130.56       3984.84        73.83 o
   5   4   2         97.25        102.32        10.91 o
   6   4   2        445.62        489.85        19.64 o
   7   4   2       1388.05       1253.39        32.50 o
   8   4   2       1241.85       1171.30        35.99 o
   9   4   2        641.42        583.54        40.63 o
  10   4   2        591.32        585.57        37.28 o
  11   4   2          4.41         16.52        14.82 o
  12   4   2       1268.39       1247.46        45.50 o
  13   4   2       2922.00       2963.79        78.27 o
  14   4   2         11.17         -2.74        13.01 o
  15   4   2         43.15         56.57        17.60 o
  16   4   2        144.43        162.52        20.53 o
  17   4   2        157.88        235.97        24.96 o
  18   4   2         15.19         44.08        15.55 o
  19   4   2          0.01         21.89        21.07 o
  20   4   2         20.12         20.87        16.31 o
  21   4   2         63.01         68.89        25.59 o
  22   4   2         34.26         34.50        20.01 o
  23   4   2         69.30         70.02        20.45 o
  24   4   2         27.39         29.48        25.69 o
  25   4   2         82.93         55.29        20.54 o
  26   4   2       1221.70       1112.36        60.17 o
  27   4   2        640.36        634.11        51.45 o
  28   4   2        796.24        748.31        52.20 o
  29   4   2       2053.36       2219.03       148.25 o
  30   4   2        203.65        208.88        43.99 o
  31   4   2        365.51        394.87        45.07 o
  32   4   2        333.57        399.08        45.27 o
  33   4   2          1.50        -34.96        34.96 o
  34   4   2         55.57         94.08        32.35 o
  35   4   2        155.79        148.90        37.04 o
  36   4   2         48.22         69.82        34.85 o
  37   4   2         92.97         95.73        35.58 o
  38   4   2         23.40        -12.89        35.10 o
  39   4   2        103.19         84.43        60.65 o
 -38   5   2         29.22        -20.17        20.17 o
 -37   5   2         45.35         19.24        25.50 o
 -36   5   2          9.54         43.35        22.96 o
 -35   5   2         42.26         59.52        30.12 o
 -34   5   2         85.61         63.65        23.65 o
 -33   5   2          8.13          3.81        24.37 o
 -32   5   2        290.57        265.09        33.55 o
 -31   5   2        157.37        118.17        41.44 o
 -30   5   2         11.31         28.95        35.53 o
 -29   5   2        299.97        331.92        36.83 o
 -28   5   2        390.34        407.11        41.05 o
 -27   5   2         73.03         96.24        49.14 o
 -26   5   2       2491.14       2664.64       126.06 o
 -25   5   2         28.12         18.68        20.97 o
 -24   5   2         14.42         16.62        17.94 o
 -23   5   2          0.06          2.64        15.31 o
 -22   5   2         21.34         50.87        15.71 o
 -21   5   2        856.22        986.95        44.35 o
 -20   5   2       2422.53       2528.86        70.72 o
 -19   5   2        839.72        774.76        32.27 o
 -18   5   2         24.69         30.64        14.18 o
 -17   5   2        122.30        111.71        16.15 o
 -16   5   2        321.11        314.99        20.89 o
 -15   5   2        110.17        126.01        15.71 o
 -14   5   2        117.80        123.35        15.11 o
 -13   5   2         19.74         16.51        13.16 o
 -12   5   2         14.13         26.49        14.19 o
 -11   5   2        194.87        182.21        23.63 o
 -10   5   2        348.16        349.96        24.04 o
  -9   5   2        145.03        174.88        20.88 o
  -8   5   2        174.81        185.42        19.92 o
  -7   5   2          6.63         10.45        16.55 o
  -6   5   2       4044.75       4114.95        81.02 o
  -5   5   2        966.48       1058.90        37.81 o
  -4   5   2        876.48        814.04        29.60 o
  -3   5   2        294.32        327.32        19.13 o
  -2   5   2         56.00         73.22        12.52 o
  -1   5   2       2153.61       2270.06        48.34 o
   0   5   2        485.38        450.31        23.72 o
   1   5   2        513.55        597.74        23.93 o
   2   5   2        172.33        207.75        20.25 o
   3   5   2        416.13        435.57        20.99 o
   4   5   2        397.94        423.90        20.02 o
   5   5   2         81.78         79.81        14.55 o
   6   5   2        259.16        283.99        16.33 o
   7   5   2        133.80        156.60        14.68 o
   8   5   2        206.39        219.19        17.07 o
   9   5   2        549.22        631.37        60.11 o
  10   5   2          0.28         10.82         9.13 o
  11   5   2        618.82        607.76        24.57 o
  12   5   2         50.53         43.89        20.18 o
  13   5   2       1095.71       1121.55        71.30 o
  14   5   2          0.61          6.54        16.18 o
  15   5   2          7.63        -13.27        15.01 o
  16   5   2        375.03        415.43        33.28 o
  17   5   2        193.40        176.81        25.40 o
  18   5   2        175.49        191.34        61.77 o
  19   5   2       1605.90       1570.39        65.31 o
  20   5   2       1067.41       1060.34        46.85 o
  21   5   2        185.95        221.56        29.08 o
  22   5   2         16.57         24.69        22.37 o
  23   5   2        246.15        218.37        29.86 o
  24   5   2       1192.65       1245.88        90.16 o
  25   5   2        444.88        382.36        68.10 o
  26   5   2         40.15         40.77        52.52 o
  27   5   2        272.28        248.89        51.98 o
  28   5   2        368.60        402.69        61.85 o
  29   5   2         60.32         29.04        39.65 o
  30   5   2         12.55        -26.96        26.96 o
  31   5   2         79.89         69.68        30.35 o
  32   5   2        609.73        553.75        52.87 o
  33   5   2         63.01        130.05        33.19 o
  34   5   2          5.14         11.93        33.35 o
  35   5   2         22.56         14.04        35.62 o
  36   5   2         10.23         49.30        36.06 o
  37   5   2          6.69         45.23        47.08 o
  38   5   2         51.29        -22.43        82.73 o
 -37   6   2         55.53         61.37        48.57 o
 -36   6   2          0.24        -78.61        78.61 o
 -35   6   2          6.19         72.53        58.40 o
 -34   6   2        109.86        163.85        52.21 o
 -33   6   2         67.93         -5.43        56.53 o
 -32   6   2         11.21        -37.66        37.66 o
 -31   6   2        191.07        286.96        86.85 o
 -30   6   2        158.98         75.92        60.27 o
 -29   6   2          6.81         42.68        50.16 o
 -28   6   2        104.50        123.15        44.55 o
 -27   6   2         54.19         37.22        28.34 o
 -26   6   2          2.41        -10.40        17.22 o
 -25   6   2        448.04        421.82        40.66 o
 -24   6   2        107.68        115.93        32.78 o
 -23   6   2         55.30          9.08        26.58 o
 -22   6   2        232.62        254.80        28.64 o
 -21   6   2        768.74        894.22        51.16 o
 -20   6   2        437.78        485.07        42.34 o
 -19   6   2         59.77         58.57        16.42 o
 -18   6   2        156.65        169.08        23.12 o
 -17   6   2        142.59        158.59        22.30 o
 -16   6   2         57.23         59.77        19.20 o
 -15   6   2        343.86        360.02        32.07 o
 -14   6   2        192.41        262.96        36.14 o
 -13   6   2         10.77         -6.66        14.65 o
 -12   6   2        187.33        231.06        22.95 o
 -11   6   2        244.26        238.26        22.65 o
 -10   6   2         37.64         55.62        16.76 o
  -9   6   2        447.45        498.44        29.55 o
  -8   6   2        599.67        582.66        30.14 o
  -7   6   2        330.51        473.55        25.85 o
  -6   6   2       2891.93       2764.45        61.81 o
  -5   6   2        104.58        160.45        16.62 o
  -4   6   2          0.60          3.77        11.28 o
  -3   6   2        980.25       1091.98        32.89 o
  -2   6   2       1415.75       1532.01        39.55 o
  -1   6   2        148.33        183.42        18.01 o
   0   6   2         41.41         42.14        12.96 o
   1   6   2          9.61         31.44        17.97 o
   2   6   2        377.87        434.72        25.55 o
   3   6   2        396.97        376.00        22.01 o
   4   6   2         15.36        -12.05        12.05 o
   5   6   2        222.53        290.73        19.19 o
   6   6   2        258.93        288.17        18.96 o
   7   6   2          8.64         -7.96        10.46 o
   8   6   2        119.73        150.45        16.65 o
   9   6   2        425.24        456.14        24.73 o
  10   6   2         30.05         35.82        11.46 o
  11   6   2       2684.02       2607.22        64.75 o
  12   6   2       4144.28       3988.79       135.13 o
  13   6   2       3906.61       3984.93       195.40 o
  14   6   2       1594.89       1781.62        88.82 o
  15   6   2          0.06         23.82        22.48 o
  16   6   2        904.06        867.66        46.58 o
  17   6   2        417.42        456.85        36.40 o
  18   6   2         30.84         40.47        21.60 o
  19   6   2        854.66        881.58        70.57 o
  20   6   2        630.44        643.44        56.33 o
  21   6   2         16.26          6.62        38.47 o
  22   6   2        156.39        244.08       107.81 o
  23   6   2          4.75        -23.91        38.59 o
  24   6   2         25.56         54.18        46.42 o
  25   6   2          0.02         30.78        45.68 o
  26   6   2         64.18          8.93        41.91 o
  27   6   2         38.42        102.16        49.45 o
  28   6   2         94.03         80.52       146.75 o
  29   6   2          5.34        -40.99        40.99 o
  30   6   2        300.25        432.69        78.58 o
  31   6   2        569.28        699.09       143.38 o
  32   6   2         51.85        -17.10        96.96 o
  33   6   2        335.18        392.51        64.62 o
  34   6   2         35.17         96.16        66.08 o
  35   6   2        158.95        376.43       136.98 o
  36   6   2        104.55        111.18        49.77 o
 -34   7   2         82.88         38.56        50.29 o
 -33   7   2        206.69        264.19        64.77 o
 -32   7   2          5.78        -15.19        44.92 o
 -31   7   2         61.82        207.69       156.11 o
 -30   7   2          7.48         16.14        39.76 o
 -29   7   2         18.39         -3.44        38.99 o
 -28   7   2         19.19         95.67        88.35 o
 -27   7   2       1184.67       1107.11        85.62 o
 -26   7   2       1120.23        918.40        93.87 o
 -25   7   2       1240.33       1154.42        92.43 o
 -24   7   2        106.55        131.84        65.89 o
 -23   7   2         77.08         33.36        30.72 o
 -22   7   2        165.25        246.00        39.54 o
 -21   7   2         72.38         89.97        32.08 o
 -20   7   2        460.31        509.92        40.97 o
 -19   7   2        300.27        282.62        43.76 o
 -18   7   2         43.56         34.35        20.05 o
 -17   7   2         45.73         27.62        19.12 o
 -16   7   2         56.95         49.04        18.68 o
 -15   7   2         13.61         24.96        18.19 o
 -14   7   2        143.83        154.72        21.42 o
 -13   7   2         72.84         63.37        18.29 o
 -12   7   2         65.84         63.95        18.42 o
 -11   7   2         15.10         -9.13        16.50 o
 -10   7   2        419.67        402.50        26.64 o
  -9   7   2         19.96         25.93        15.72 o
  -8   7   2        343.24        360.79        26.52 o
  -7   7   2       1966.27       1968.07        56.93 o
  -6   7   2        707.16        827.30        54.86 o
  -5   7   2          5.13         56.43        14.68 o
  -4   7   2        347.93        395.53        23.86 o
  -3   7   2          8.36         -1.31        14.12 o
  -2   7   2        119.14        120.48        16.65 o
  -1   7   2         52.17         74.64        15.79 o
   0   7   2        504.58        522.37        27.86 o
   1   7   2        422.37        444.04        26.36 o
   2   7   2        215.91        212.43        19.71 o
   3   7   2          3.31         -3.62        13.54 o
   4   7   2        341.74        361.21        26.27 o
   5   7   2        274.77        244.37        35.12 o
   6   7   2         48.66         11.99        21.24 o
   7   7   2        164.87        178.71        23.26 o
   8   7   2        181.93        201.63        42.10 o
   9   7   2        756.63        758.16        34.95 o
  10   7   2        236.86        272.32        38.80 o
  11   7   2        816.57        834.95        40.41 o
  12   7   2       5514.95       5510.25       200.66 o
  13   7   2        623.98        749.56        60.44 o
  14   7   2        195.88        159.21        45.65 o
  15   7   2         32.55         20.33        24.96 o
  16   7   2         10.47        -54.66        54.66 o
  17   7   2          6.20        -55.40        55.40 o
  18   7   2          4.13         33.69       104.82 o
  19   7   2         40.44         11.65        57.65 o
  20   7   2        625.99        709.64        78.45 o
  21   7   2        348.83        322.93        60.88 o
  22   7   2        217.19        266.60        58.95 o
  23   7   2        232.94        165.94        54.24 o
  24   7   2        279.12        203.58        53.58 o
  25   7   2        462.17        452.22        67.72 o
  26   7   2         44.14         -7.08        39.65 o
  27   7   2        144.99        107.80        50.15 o
  28   7   2         79.47         46.74        48.13 o
  29   7   2         51.20         34.05        44.04 o
  30   7   2          5.93        -38.84        38.84 o
  31   7   2         12.24        -26.08        44.87 o
  32   7   2        206.89        176.06        59.23 o
  33   7   2         14.42        -46.39        46.39 o
  34   7   2         71.78        130.28       110.06 o
 -32   8   2         10.55        -39.69        39.69 o
 -31   8   2          6.51         48.74        46.23 o
 -30   8   2          2.90        -55.40        55.40 o
 -29   8   2         28.34          8.83        68.88 o
 -28   8   2         30.56          8.69        37.48 o
 -27   8   2         26.18         18.73        25.57 o
 -26   8   2         14.43         49.68        25.96 o
 -25   8   2         60.76         27.24        26.22 o
 -24   8   2         55.23         68.30        40.20 o
 -23   8   2         10.79         23.81        30.85 o
 -22   8   2        502.74        444.17        43.72 o
 -21   8   2          9.87          1.31        20.51 o
 -20   8   2         80.06        108.96        29.69 o
 -19   8   2          0.00        -22.67        22.67 o
 -18   8   2          0.62         -9.38        18.57 o
 -17   8   2         74.11         47.95        21.34 o
 -16   8   2         21.85         34.47        22.92 o
 -15   8   2         90.43         94.85        39.77 o
 -14   8   2        166.98        131.16        27.22 o
 -13   8   2         42.67         19.37        21.10 o
 -12   8   2        605.31        665.05        71.30 o
 -11   8   2          2.57         21.32        18.57 o
 -10   8   2       1557.93       1543.60        54.01 o
  -9   8   2        339.98        373.23        32.64 o
  -8   8   2       1513.74       1476.44        49.31 o
  -7   8   2        126.24        215.13        26.38 o
  -6   8   2          4.03          2.81        16.94 o
  -5   8   2        196.86        178.24        23.26 o
  -4   8   2        204.45        254.16        30.91 o
  -3   8   2       1022.56       1131.75        40.21 o
  -2   8   2        536.85        654.19        34.16 o
  -1   8   2        165.47        220.09        23.20 o
   0   8   2          0.65         -0.93        15.62 o
   1   8   2        150.86        151.94        21.45 o
   2   8   2         78.34        109.01        20.33 o
   3   8   2          0.04        -13.43        20.82 o
   4   8   2         44.40         24.70        17.16 o
   5   8   2         82.64         66.36        18.93 o
   6   8   2          4.01         26.01        16.28 o
   7   8   2        405.40        404.67        30.94 o
   8   8   2        127.10        100.20        20.99 o
   9   8   2        663.20        628.58        60.74 o
  10   8   2        549.59        550.11        44.41 o
  11   8   2         37.68         21.43        56.90 o
  12   8   2         83.51         95.84        24.71 o
  13   8   2       2515.95       2420.86        99.04 o
  14   8   2         57.21         50.91        77.12 o
  15   8   2       1441.94       1408.58       114.18 o
  16   8   2        300.09        358.63       100.33 o
  17   8   2        432.92        624.35       124.29 o
  18   8   2        298.34        406.48       110.06 o
  19   8   2        103.79        120.54        85.35 o
  20   8   2        116.72          1.50        78.61 o
  21   8   2        145.85        134.77        87.60 o
  22   8   2        339.42        565.95       121.29 o
  23   8   2         30.90        -53.91        53.91 o
  24   8   2          4.71        137.01        82.36 o
  25   8   2         14.67        -56.15        56.15 o
  26   8   2         18.16        -63.64        65.89 o
  28   8   2        122.80        142.26        86.10 o
  29   8   2        189.43        122.79        85.35 o
  30   8   2          7.85         68.88        86.85 o
  31   8   2        249.70        -61.39       121.29 o
 -28   9   2         68.66        -82.51       102.57 o
 -27   9   2          2.10        -13.72        32.94 o
 -26   9   2         19.71         92.10        58.75 o
 -25   9   2          2.45         56.38        48.90 o
 -24   9   2         95.80         77.19        46.22 o
 -23   9   2          3.43        -30.90        46.54 o
 -22   9   2         75.13        115.06        30.19 o
 -21   9   2          2.14        -23.40        25.69 o
 -20   9   2        118.46         82.03        30.35 o
 -19   9   2        636.36        567.20        49.55 o
 -18   9   2        219.58        223.91        49.49 o
 -17   9   2         30.92          4.42        69.26 o
 -16   9   2        116.55        145.25        31.46 o
 -15   9   2         57.73         37.94        26.32 o
 -14   9   2         75.61         31.03        47.39 o
 -13   9   2         16.29         -5.08        26.40 o
 -12   9   2        127.76        133.15        37.21 o
 -11   9   2        213.84        270.97        43.08 o
 -10   9   2         50.24         -0.75        36.69 o
  -9   9   2        391.77        398.53        46.18 o
  -8   9   2        750.46        623.65        51.63 o
  -7   9   2        256.62        245.88        30.76 o
  -6   9   2       1336.67       1316.05       139.56 o
  -5   9   2         48.93         86.24        24.48 o
  -4   9   2         79.40         92.94        23.55 o
  -3   9   2        167.98        148.51        26.04 o
  -2   9   2        390.43        366.82        43.63 o
  -1   9   2         41.47         43.88        21.94 o
   0   9   2          0.79         -1.04        18.99 o
   1   9   2          1.72          0.34        30.63 o
   2   9   2          0.39         39.19        24.82 o
   3   9   2          0.91         -4.75        27.24 o
   4   9   2         42.24         19.38        61.77 o
   5   9   2         81.32         95.18        30.00 o
   6   9   2          3.73         21.34        23.60 o
   7   9   2         16.10          2.99        23.34 o
   8   9   2         72.25        103.50        59.52 o
   9   9   2          6.32         33.74        23.53 o
  10   9   2        314.67        361.27        46.01 o
  11   9   2        112.55         86.64        57.28 o
  12   9   2         57.35         59.90        83.11 o
  13   9   2         61.10         37.83        22.57 o
  14   9   2        433.88        364.46       115.26 o
  15   9   2         81.71         55.20        34.82 o
  16   9   2        122.77        149.94        38.93 o
  17   9   2         92.68         -6.74        82.36 o
  18   9   2        166.39        146.75        97.33 o
  19   9   2        227.37        173.70       106.32 o
  20   9   2          3.10          8.24        78.61 o
  21   9   2         89.13         88.35        84.60 o
  22   9   2         16.23         90.59        74.12 o
  23   9   2          0.15         69.63        77.87 o
  24   9   2          0.83        -62.89        62.89 o
  25   9   2         42.04         53.16        87.60 o
  26   9   2        187.27         29.95        92.09 o
  28   9   2         40.17        108.56        98.08 o
 -24  10   2          0.33          1.03        33.77 o
 -23  10   2          6.64          2.94        27.01 o
 -22  10   2         17.59        -26.41        26.41 o
 -21  10   2          3.65         -9.86        26.30 o
 -20  10   2         37.40          1.06        27.93 o
 -19  10   2        155.07        125.31        61.88 o
 -18  10   2       1039.33        965.68       166.55 o
 -17  10   2        168.39        207.20        36.79 o
 -16  10   2        570.33        472.21        51.49 o
 -15  10   2        662.12        614.96        52.55 o
 -14  10   2          8.13         68.20        34.87 o
 -13  10   2        239.92        204.34        68.13 o
 -12  10   2          3.04        -22.67        39.83 o
 -11  10   2         71.66         49.05        29.99 o
 -10  10   2         32.09          4.13        36.09 o
  -9  10   2         13.17         14.39        45.31 o
  -8  10   2        107.02        109.15        33.84 o
  -7  10   2        861.28        924.65        79.96 o
  -6  10   2        206.97        194.63        65.29 o
  -5  10   2        115.59         65.89        46.42 o
  -4  10   2         69.25         60.84        39.42 o
  -3  10   2         15.10         45.67        53.16 o
  -2  10   2          1.13         -3.81        52.78 o
  -1  10   2          0.92         -9.95        50.54 o
   0  10   2          1.89        -26.87        27.60 o
   1  10   2          2.94        -23.92        23.92 o
   2  10   2          6.96         48.87        30.19 o
   3  10   2         16.25        -31.47        31.47 o
   4  10   2          2.46        -16.76        26.34 o
   5  10   2         84.44         55.22        81.61 o
   6  10   2         66.82         53.24        28.93 o
   7  10   2          0.88        -24.05        24.05 o
   8  10   2          0.02        -26.06        58.40 o
   9  10   2        134.71        115.28        35.56 o
  10  10   2          8.48         27.25        25.20 o
  11  10   2       1495.31       1495.39        81.80 o
  12  10   2          2.09        198.41        99.58 o
  13  10   2        242.74        180.90        70.00 o
  14  10   2        144.04        270.29       118.30 o
  15  10   2        192.17        226.11       107.07 o
  16  10   2         39.37        -18.04        34.44 o
  17  10   2        100.01          2.25        77.87 o
  18  10   2         10.28        100.33        82.36 o
  19  10   2         57.03         20.96        80.86 o
  20  10   2         12.77        -37.44        87.60 o
  21  10   2          2.89        -84.60        84.60 o
  23  10   2         21.43        -25.46        86.10 o
 -18  11   2         31.38        -19.80        41.83 o
 -17  11   2          9.99        -25.56        59.80 o
 -16  11   2         17.34         -4.45        37.77 o
 -15  11   2        187.63         58.25        35.01 o
 -14  11   2        118.41        116.93        49.27 o
 -13  11   2         21.97          6.93        31.75 o
 -12  11   2        320.20        264.31        46.25 o
 -11  11   2        527.99        475.30        80.77 o
 -10  11   2        725.22        818.54        95.24 o
  -9  11   2         51.79         62.06        51.62 o
  -8  11   2        370.92        364.35        90.93 o
  -7  11   2         33.93        -55.40        55.40 o
   0  11   2          0.43        -23.96        83.86 o
   1  11   2        162.40        138.51        99.58 o
   2  11   2          6.32         15.87        49.02 o
   3  11   2        234.88        233.01        48.66 o
   4  11   2        280.04        162.54        42.79 o
   5  11   2         72.09        108.51        37.50 o
   6  11   2         44.36         60.47        34.80 o
   7  11   2          1.72        186.43       108.56 o
   8  11   2        231.86        208.47        63.64 o
   9  11   2         81.14        119.10        35.81 o
  10  11   2         20.45         86.24        32.08 o
  11  11   2         72.89        161.72       113.06 o
  12  11   2        469.69        293.76       129.12 o
  13  11   2        123.43        191.67       127.28 o
  14  11   2         95.04        -21.71        21.71 o
  16  11   2         73.24         93.59        73.37 o
  17  11   2         38.26        128.03       120.54 o
   2  12   2         13.84         62.89       136.27 o
   3  12   2         75.86         11.98       113.06 o
   4  12   2          3.66         71.88        89.10 o
   5  12   2        261.19        293.50       130.28 o
   6  12   2        379.74        708.96       199.16 o
 -41   1   3         27.84         10.24        27.47 o
 -40   1   3        112.85        120.20        29.21 o
 -39   1   3         27.92         20.95        25.29 o
 -38   1   3         11.29         17.09        30.91 o
 -37   1   3          6.01         21.97        25.42 o
 -36   1   3         12.91         35.39        19.71 o
 -35   1   3         22.80          6.28        17.58 o
 -34   1   3          4.73         -5.71        23.99 o
 -33   1   3          6.75         28.19        16.93 o
 -32   1   3        188.71        196.35        20.24 o
 -31   1   3        391.60        415.72        25.11 o
 -30   1   3         60.87        111.72        16.73 o
 -29   1   3        473.12        444.84        25.00 o
 -28   1   3       1572.48       1578.84        42.33 o
 -27   1   3          0.55          0.64        12.26 o
 -26   1   3        761.60        849.78        43.36 o
 -25   1   3        401.86        368.15        20.59 o
 -24   1   3        556.64        539.52        22.96 o
 -23   1   3        922.35        987.38        29.98 o
 -22   1   3        787.49        871.06        27.09 o
 -21   1   3        970.39       1000.28        28.49 o
 -20   1   3        554.45        624.22        21.60 o
 -19   1   3         41.35         54.96         9.85 o
 -18   1   3        313.09        312.36        20.45 o
 -17   1   3        153.59        165.58        17.51 o
 -16   1   3        774.64        835.63        26.91 o
 -15   1   3         98.29         97.21        12.49 o
 -14   1   3         54.91         40.06        11.73 o
 -13   1   3         14.16         35.28         9.77 o
 -12   1   3        204.19        176.34        13.67 o
 -11   1   3       1775.48       1846.72        39.22 o
 -10   1   3       8523.43       8085.10       127.57 o
  -9   1   3          7.32         12.31         5.63 o
  -8   1   3       2070.86       1979.91        34.14 o
  -7   1   3        176.76        170.28        15.30 o
  -6   1   3       7322.33       6730.12       116.85 o
  -5   1   3        456.11        437.46        18.82 o
  -4   1   3      11632.65      10236.80       157.88 o
  -3   1   3          0.32          9.10         6.81 o
  -2   1   3       8533.93       7899.64       151.80 o
  -1   1   3        395.88        343.45        17.00 o
   0   1   3       3280.22       3032.31        64.65 o
   1   1   3        977.07        860.00        25.79 o
   2   1   3        420.48        382.80        19.65 o
   3   1   3       1733.49       1566.69        44.58 o
   4   1   3       1688.80       1570.44        37.86 o
   5   1   3        504.79        502.38        18.59 o
   6   1   3         26.46         24.07         9.95 o
   7   1   3         83.12         98.27        12.77 o
   8   1   3        227.53        257.41        18.23 o
   9   1   3       1386.19       1311.42        36.82 o
  10   1   3        705.80        744.61        26.83 o
  11   1   3         16.33         25.45         9.11 o
  12   1   3         63.52         69.64        10.93 o
  13   1   3         16.31         38.95        12.51 o
  14   1   3        434.50        420.39        20.63 o
  15   1   3       1242.18       1241.90        32.01 o
  16   1   3         65.33         84.26        11.92 o
  17   1   3        763.74        797.60        39.56 o
  18   1   3        129.74        117.04        12.23 o
  19   1   3        790.46        826.87        26.26 o
  20   1   3        554.43        628.55        23.76 o
  21   1   3        114.39        140.93        13.66 o
  22   1   3       1403.38       1463.11        39.56 o
  23   1   3       2927.02       3030.37        68.33 o
  24   1   3       1650.08       1695.59        44.77 o
  25   1   3         21.17          8.36        12.72 o
  26   1   3          0.23          7.48        13.83 o
  27   1   3       2053.32       2156.70        75.20 o
  28   1   3        284.19        223.19        23.46 o
  29   1   3       2079.74       1958.57        81.47 o
  30   1   3         28.67         51.86        17.29 o
  31   1   3         38.05         13.60        33.28 o
  32   1   3          5.03        -14.86        14.86 o
  33   1   3        147.56        164.77        21.86 o
  34   1   3         13.90         62.55        40.67 o
  35   1   3         15.96          8.97        17.94 o
  36   1   3          0.73        -19.27        19.27 o
  37   1   3          0.44         -2.23        17.70 o
  38   1   3          0.47        -14.25        17.52 o
  39   1   3         64.35         60.11        50.35 o
  40   1   3        105.41         74.87        40.43 o
 -41   2   3         46.49         12.87        27.92 o
 -40   2   3         11.04         18.75        26.06 o
 -39   2   3          1.93         54.87        26.94 o
 -38   2   3         74.54         31.79        20.47 o
 -37   2   3        119.74        153.18        25.61 o
 -36   2   3          5.00         12.79        20.15 o
 -35   2   3         86.00         42.27        23.34 o
 -34   2   3         24.56         18.04        17.91 o
 -33   2   3         93.77         74.65        19.14 o
 -32   2   3         25.00         35.90        18.44 o
 -31   2   3          5.14         17.22        16.19 o
 -30   2   3       2312.01       2524.60        58.79 o
 -29   2   3       1899.17       1940.25        48.90 o
 -28   2   3        282.51        288.49        21.11 o
 -27   2   3       1412.19       1406.03        39.60 o
 -26   2   3        254.63        239.56        18.69 o
 -25   2   3        231.49        251.63        19.35 o
 -24   2   3         60.93         66.50        14.07 o
 -23   2   3          6.95          2.61        10.61 o
 -22   2   3         57.65         45.90        11.74 o
 -21   2   3         92.17         94.09        12.72 o
 -20   2   3         14.90         10.78        10.34 o
 -19   2   3         12.60          4.40         9.65 o
 -18   2   3        426.11        440.54        18.48 o
 -17   2   3       3476.93       3599.48        66.06 o
 -16   2   3       1727.80       1755.73        38.38 o
 -15   2   3        152.35        161.41        13.44 o
 -14   2   3        654.05        721.49        23.79 o
 -13   2   3        235.46        287.85        16.42 o
 -12   2   3       1572.98       1570.85        37.45 o
 -11   2   3       3256.03       3300.60        59.72 o
 -10   2   3      12823.57      11845.99       184.79 o
  -9   2   3       9455.99       8826.42       153.46 o
  -8   2   3        181.45        178.50        13.14 o
  -7   2   3       4629.32       4439.41        75.24 o
  -6   2   3       2817.12       2648.67        48.55 o
  -5   2   3          0.92         -5.58         6.70 o
  -4   2   3       1084.69        995.74        26.43 o
  -3   2   3         89.35         76.79         9.90 o
  -2   2   3       3058.91       2847.33        56.56 o
  -1   2   3       6238.79       5825.78       104.49 o
   0   2   3        519.44        540.96        20.85 o
   1   2   3       2289.78       2266.12        52.59 o
   2   2   3       3178.74       3212.92        69.53 o
   3   2   3         43.13         43.64         8.92 o
   4   2   3        798.06        773.31        28.85 o
   5   2   3        978.51        979.69        33.99 o
   6   2   3       2424.75       2296.81        62.53 o
   7   2   3       2582.88       2542.33        67.56 o
   8   2   3        513.05        526.11        28.81 o
   9   2   3         83.36        115.63        13.18 o
  10   2   3       3386.84       3489.59        80.54 o
  11   2   3        240.82        253.42        35.98 o
  12   2   3       3557.82       3510.92        68.60 o
  13   2   3       1307.60       1289.45        36.38 o
  14   2   3       1329.36       1350.39        33.69 o
  15   2   3        580.27        625.54        21.23 o
  16   2   3        241.31        273.85        14.51 o
  17   2   3          2.37          7.18         7.95 o
  18   2   3        666.31        611.64        21.58 o
  19   2   3        266.44        299.63        16.45 o
  20   2   3          3.21         16.03         8.67 o
  21   2   3        143.44        157.72        13.52 o
  22   2   3         58.35         36.57        12.19 o
  23   2   3          8.05         17.91        11.62 o
  24   2   3        287.94        276.02        18.53 o
  25   2   3       2685.99       2745.75        63.19 o
  26   2   3       1556.46       1561.59        45.96 o
  27   2   3          5.76          3.66        23.84 o
  28   2   3       4486.61       4503.54       126.12 o
  29   2   3        768.55        730.72        34.78 o
  30   2   3        110.30         88.08        23.53 o
  31   2   3          1.38         38.79        27.45 o
  32   2   3        141.08        112.78        18.90 o
  33   2   3          1.14        -15.53        15.53 o
  34   2   3         83.04         64.47        18.81 o
  35   2   3          7.24        -23.29        27.55 o
  36   2   3          0.44         35.52        37.25 o
  37   2   3         40.26         20.28        80.11 o
  38   2   3         37.01         58.54        40.99 o
  39   2   3         43.98         85.35        68.88 o
  40   2   3         67.14         63.87        45.86 o
 -40   3   3         24.31        -24.34        24.34 o
 -39   3   3        110.67         74.29        37.18 o
 -38   3   3         35.86         50.38        25.87 o
 -37   3   3         22.84         29.82        22.08 o
 -36   3   3         30.73         39.36        24.36 o
 -35   3   3        202.40        216.91        28.71 o
 -34   3   3          3.85         12.54        22.00 o
 -33   3   3        283.25        288.19        28.93 o
 -32   3   3         77.49         59.05        21.30 o
 -31   3   3         31.17         11.08        18.42 o
 -30   3   3       1212.22       1384.68        57.61 o
 -29   3   3          1.21         -3.34        13.79 o
 -28   3   3       1348.38       1412.65        43.56 o
 -27   3   3        588.14        616.40        31.01 o
 -26   3   3        116.15         98.69        23.42 o
 -25   3   3        367.83        404.90        25.90 o
 -24   3   3        139.99        152.03        17.54 o
 -23   3   3        494.19        490.34        45.07 o
 -22   3   3         27.71         34.24        12.85 o
 -21   3   3        289.89        305.17        24.81 o
 -20   3   3        107.21         96.01        13.79 o
 -19   3   3        323.49        347.35        23.00 o
 -18   3   3        583.98        627.78        30.16 o
 -17   3   3        106.11        116.36        13.65 o
 -16   3   3        319.57        295.57        18.46 o
 -15   3   3       1054.00       1053.00        31.58 o
 -14   3   3          0.21          5.78         9.21 o
 -13   3   3        359.58        347.58        19.32 o
 -12   3   3        394.77        389.78        18.90 o
 -11   3   3       1895.93       1970.70        42.80 o
 -10   3   3        535.44        558.80        23.74 o
  -9   3   3       4758.68       4512.81        79.97 o
  -8   3   3       3085.10       3158.42        65.69 o
  -7   3   3       8299.39       8132.56       146.21 o
  -6   3   3       1035.02       1060.97        29.12 o
  -5   3   3       2337.69       2330.22        47.39 o
  -4   3   3       1247.17       1243.46        30.86 o
  -3   3   3       4494.83       4456.12        86.07 o
  -2   3   3       8321.38       8015.95       143.33 o
  -1   3   3         85.15        104.56        11.88 o
   0   3   3        757.09        755.82        24.48 o
   1   3   3          0.48         14.86         8.52 o
   2   3   3         47.01         38.64         9.92 o
   3   3   3         50.43         45.94        11.10 o
   4   3   3          0.22          0.76         8.28 o
   5   3   3        773.58        802.08        28.71 o
   6   3   3       2340.06       2214.92        54.40 o
   7   3   3       1403.18       1325.51        32.99 o
   8   3   3         86.66        118.02        12.16 o
   9   3   3         19.79         35.25         8.84 o
  10   3   3        186.77        189.71        15.13 o
  11   3   3        557.98        577.74        34.97 o
  12   3   3        619.49        615.06        36.85 o
  13   3   3         79.80         93.15        24.07 o
  14   3   3        627.75        558.56        54.68 o
  15   3   3         75.14         54.93        17.86 o
  16   3   3        285.32        278.75        28.05 o
  17   3   3        209.15        261.08        26.85 o
  18   3   3          6.98        -15.81        15.81 o
  19   3   3        510.12        651.70        41.56 o
  20   3   3       2308.30       2307.94       112.61 o
  21   3   3       1518.23       1500.55        59.58 o
  22   3   3        110.78         76.21        18.91 o
  23   3   3        763.62        726.17        41.28 o
  24   3   3         12.64         13.30        17.52 o
  25   3   3          1.29         29.60        17.43 o
  26   3   3         14.55          4.33        22.61 o
  27   3   3        107.18         98.27        58.03 o
  28   3   3       3530.18       3315.76       121.22 o
  29   3   3        300.09        313.43        35.63 o
  30   3   3         29.33         22.71        23.59 o
  31   3   3         17.25         29.75        35.56 o
  32   3   3         77.73         82.57        36.10 o
  33   3   3        151.48        143.12        38.55 o
  34   3   3        127.55         65.10        61.02 o
  35   3   3        389.76        309.71        48.04 o
  36   3   3          0.05         19.42        39.30 o
  37   3   3        106.88         93.48        45.15 o
  38   3   3         10.73         68.34        91.34 o
  39   3   3          0.27        -24.03        45.58 o
 -39   4   3         42.72        -27.45        28.29 o
 -38   4   3          0.02        -23.82        23.82 o
 -37   4   3          6.40        -22.63        23.88 o
 -36   4   3         15.40         26.20        23.34 o
 -35   4   3         11.11        -18.88        24.59 o
 -34   4   3         34.83         11.71        25.04 o
 -33   4   3         48.41         27.67        18.34 o
 -32   4   3         33.62         22.48        16.68 o
 -31   4   3          0.07          3.17        17.80 o
 -30   4   3        481.26        554.89        47.81 o
 -29   4   3        746.93        764.65        50.04 o
 -28   4   3        267.13        250.65        25.76 o
 -27   4   3        435.25        429.21        31.20 o
 -26   4   3        291.47        316.86        47.26 o
 -25   4   3        458.10        437.63        35.30 o
 -24   4   3        525.67        556.53        34.04 o
 -23   4   3        161.86        161.92        18.63 o
 -22   4   3        616.20        690.26        29.47 o
 -21   4   3        274.22        290.35        21.78 o
 -20   4   3          2.81         11.08        14.01 o
 -19   4   3        321.12        334.25        21.86 o
 -18   4   3       1044.95       1160.25        48.34 o
 -17   4   3         29.86         15.11        12.63 o
 -16   4   3         36.23         16.86        12.50 o
 -15   4   3         97.12        108.29        13.47 o
 -14   4   3          1.83          6.81        11.77 o
 -13   4   3       1031.41        981.21        30.31 o
 -12   4   3        622.41        593.31        24.78 o
 -11   4   3        526.41        521.55        24.96 o
 -10   4   3         46.08         24.88        11.80 o
  -9   4   3          4.45        -10.63        10.63 o
  -8   4   3        576.32        596.36        29.47 o
  -7   4   3        553.14        591.95        27.12 o
  -6   4   3        689.90        694.44        26.12 o
  -5   4   3       3253.46       3135.41        62.60 o
  -4   4   3       3015.20       2946.07        61.34 o
  -3   4   3       1314.26       1370.57        54.97 o
  -2   4   3       1199.32       1269.56        36.52 o
  -1   4   3        488.71        505.77        23.18 o
   0   4   3        122.28         96.57        13.78 o
   1   4   3        724.76        725.91        34.54 o
   2   4   3          0.50         22.41        10.51 o
   3   4   3       7153.08       7031.79       143.76 o
   4   4   3       7712.63       7702.99       139.43 o
   5   4   3        121.87        129.53        20.66 o
   6   4   3       2138.10       2222.16        49.73 o
   7   4   3       2208.82       2542.06        55.21 o
   8   4   3      23074.39      23101.17       387.93 o
   9   4   3      15045.45      15258.62       261.86 o
  10   4   3       2512.78       2376.78        60.24 o
  11   4   3       3094.45       3169.62        95.68 o
  12   4   3        201.56        221.77        32.86 o
  13   4   3        228.91        224.31        27.84 o
  14   4   3         69.32         92.04        20.36 o
  15   4   3        152.96        151.03        24.13 o
  16   4   3        673.87        747.97        85.57 o
  17   4   3        109.24         57.74        20.75 o
  18   4   3         27.43         15.57        21.04 o
  19   4   3       1745.70       1991.12        92.82 o
  20   4   3       1025.89        965.40        50.03 o
  21   4   3        493.00        541.35        64.44 o
  22   4   3       1869.86       1894.19       103.77 o
  23   4   3       1047.33       1131.69        55.39 o
  24   4   3         11.13         53.10        30.86 o
  25   4   3       1844.62       1906.19        78.32 o
  26   4   3       1651.15       1589.08        70.41 o
  27   4   3        152.73        137.98        39.53 o
  28   4   3         13.37         50.65        33.43 o
  29   4   3        163.71        206.44        43.99 o
  30   4   3          9.49         45.21        36.15 o
  31   4   3        288.13        303.24        50.54 o
  32   4   3        356.66        390.69        56.09 o
  33   4   3         10.86         -8.81        51.66 o
  34   4   3         94.31         74.31        48.67 o
  35   4   3         27.28          4.05        72.25 o
  36   4   3         51.86         79.02        44.01 o
  37   4   3         58.86        101.83        68.13 o
  38   4   3         31.28         84.64        51.77 o
 -38   5   3        134.93        147.20        68.88 o
 -37   5   3          1.13        -24.27        24.27 o
 -36   5   3         18.69         54.49        39.15 o
 -35   5   3         12.14        -22.63        25.16 o
 -34   5   3         37.87         71.49        55.40 o
 -33   5   3          5.95         59.90        48.67 o
 -32   5   3          0.27         -3.23        23.13 o
 -31   5   3        336.28        263.30        30.00 o
 -30   5   3        484.66        448.13        38.43 o
 -29   5   3       1337.59       1598.02       115.09 o
 -28   5   3       1154.50       1263.50        70.18 o
 -27   5   3        105.28        173.96        31.46 o
 -26   5   3        380.01        402.80        32.13 o
 -25   5   3          0.11        -15.24        15.24 o
 -24   5   3          6.20        -10.00        15.64 o
 -23   5   3       1400.17       1426.76        69.02 o
 -22   5   3       1196.76       1277.53        55.96 o
 -21   5   3        343.48        371.84        24.64 o
 -20   5   3       1762.43       1828.10        75.93 o
 -19   5   3         14.00         34.37        18.30 o
 -18   5   3       1825.08       1817.12        53.14 o
 -17   5   3        363.89        386.54        26.43 o
 -16   5   3         99.99         98.08        15.49 o
 -15   5   3          1.46          3.61        16.04 o
 -14   5   3         28.29         25.78        12.57 o
 -13   5   3         12.13        -10.31        10.40 o
 -12   5   3       1194.37       1140.98        42.39 o
 -11   5   3        464.44        596.54        37.30 o
 -10   5   3       2323.39       2227.18        57.10 o
  -9   5   3        171.00        135.78        17.51 o
  -8   5   3        592.51        645.16        29.06 o
  -7   5   3       2104.60       2038.66        49.26 o
  -6   5   3       1182.37       1145.98        35.10 o
  -5   5   3        109.46        140.57        15.97 o
  -4   5   3        871.48        903.71        34.98 o
  -3   5   3         13.81          4.77        12.23 o
  -2   5   3        674.46        623.54        27.91 o
  -1   5   3         85.27         78.32        14.24 o
   0   5   3          8.04         -2.48        13.17 o
   1   5   3         18.67          6.10         9.86 o
   2   5   3        123.91        114.10        13.39 o
   3   5   3          1.53          3.96         9.36 o
   4   5   3       1006.70        971.66        31.08 o
   5   5   3       1372.37       1339.87        35.03 o
   6   5   3         71.16         79.39        12.17 o
   7   5   3       1438.24       1416.65        35.98 o
   8   5   3       2943.63       2946.23        64.37 o
   9   5   3        887.28        878.31        32.21 o
  10   5   3         55.68         68.15        12.75 o
  11   5   3        350.34        375.93        29.12 o
  12   5   3        685.85        735.81        44.33 o
  13   5   3         79.42         76.66        23.58 o
  14   5   3         12.09          0.88        20.79 o
  15   5   3         38.63         89.05        23.53 o
  16   5   3         67.98         57.55        29.02 o
  17   5   3         80.24         70.76        32.91 o
  18   5   3        119.81        122.50        25.29 o
  19   5   3        203.29        245.00        70.81 o
  20   5   3        479.05        446.02        40.65 o
  21   5   3          2.48        -20.85        20.85 o
  22   5   3        163.68        169.29        54.66 o
  23   5   3          0.35         -4.49        58.40 o
  24   5   3        499.34        491.08       107.07 o
  25   5   3        813.35        945.55       131.02 o
  26   5   3        449.37        545.74       102.57 o
  27   5   3          0.59        -51.66        51.66 o
  28   5   3        126.67        106.07        46.05 o
  29   5   3         10.97         15.27        31.15 o
  30   5   3        351.41        385.74       122.00 o
  31   5   3        131.31         75.75        90.59 o
  32   5   3         31.97         -8.97        36.38 o
  33   5   3         68.60        107.59        38.01 o
  34   5   3          1.60          5.45        53.16 o
  35   5   3         17.57         59.85        44.22 o
  36   5   3         16.93        -83.86        88.35 o
  37   5   3        176.18        231.13        60.44 o
 -36   6   3        175.84        249.69        61.02 o
 -35   6   3         93.51        120.11        55.94 o
 -34   6   3         34.77        108.32        46.71 o
 -33   6   3          2.75        -13.83        27.28 o
 -32   6   3          3.08          4.73        65.14 o
 -31   6   3          2.03        -12.02        38.49 o
 -30   6   3          1.50          3.33        38.59 o
 -29   6   3        217.32        188.31        58.77 o
 -28   6   3          2.41         14.97        25.88 o
 -27   6   3        213.79        210.49        29.53 o
 -26   6   3          2.92        -16.88        16.88 o
 -25   6   3        619.95        629.07        37.21 o
 -24   6   3          4.11         24.78        19.29 o
 -23   6   3        419.11        489.44        34.20 o
 -22   6   3         69.29         69.00        18.78 o
 -21   6   3         13.23         -3.93        19.71 o
 -20   6   3        134.08        147.52        22.45 o
 -19   6   3          0.58          2.20        15.27 o
 -18   6   3        317.94        348.94        24.10 o
 -17   6   3        209.29        199.37        25.59 o
 -16   6   3         42.18         39.94        15.87 o
 -15   6   3          0.08         20.95        14.95 o
 -14   6   3        173.87        178.02        22.88 o
 -13   6   3         70.54         80.62        19.24 o
 -12   6   3         67.96         88.04        18.43 o
 -11   6   3        914.06        932.44        62.84 o
 -10   6   3        795.52        869.60        43.53 o
  -9   6   3          7.25         52.35        16.49 o
  -8   6   3          1.59         -0.40        13.42 o
  -7   6   3         27.11         22.69        13.81 o
  -6   6   3         42.13         71.04        15.42 o
  -5   6   3        574.16        667.76        35.83 o
  -4   6   3       2628.05       2836.55        58.99 o
  -3   6   3        531.14        688.07        28.37 o
  -2   6   3        323.30        378.84        23.33 o
  -1   6   3         71.99         91.86        14.59 o
   0   6   3        237.93        272.98        20.00 o
   1   6   3         13.44         26.24        12.17 o
   2   6   3       1041.35       1057.04        33.74 o
   3   6   3        878.65        979.43        33.54 o
   4   6   3        246.82        297.28        19.48 o
   5   6   3          8.90         13.57        10.77 o
   6   6   3         16.36         28.81        11.70 o
   7   6   3         53.06         66.24        12.73 o
   8   6   3        153.95        156.45        15.29 o
   9   6   3       3151.01       3091.18       100.39 o
  10   6   3          2.52         -7.31        15.56 o
  11   6   3         14.69         21.92        18.47 o
  12   6   3          5.40         11.47        12.79 o
  13   6   3        127.81        121.78        28.25 o
  14   6   3         57.42         44.35        23.91 o
  15   6   3        115.87        165.83        36.09 o
  16   6   3          4.84         12.39        24.25 o
  17   6   3       1112.30       1146.66        61.36 o
  18   6   3        425.06        456.32        48.48 o
  19   6   3        381.87        430.44        98.83 o
  20   6   3        513.53        804.79       184.18 o
  21   6   3          0.60         32.94        59.15 o
  22   6   3          5.78         40.43        62.14 o
  23   6   3          4.25        108.56        71.88 o
  24   6   3         54.42        143.75        69.63 o
  25   6   3        166.12        217.88        86.10 o
  26   6   3         20.31        -14.23        57.65 o
  27   6   3         42.73         63.64        68.88 o
  28   6   3        110.15         90.59        77.12 o
  29   6   3         10.03        -44.92        52.41 o
  30   6   3        384.51        440.17       104.82 o
  31   6   3         61.22         46.45        40.83 o
  32   6   3          0.34        -40.26        40.26 o
  33   6   3          0.42        -75.25        75.25 o
  34   6   3          5.32         26.95        84.60 o
  35   6   3         44.75         37.15        38.24 o
 -34   7   3         12.81        -37.74        37.74 o
 -33   7   3          7.24         23.87        56.65 o
 -32   7   3         61.95         40.88        65.89 o
 -31   7   3          4.34        -46.79        46.79 o
 -30   7   3         88.01         39.41        40.44 o
 -29   7   3        227.51         88.67        46.15 o
 -28   7   3          4.45         22.12        39.34 o
 -27   7   3         63.11         77.69        43.99 o
 -26   7   3        321.65        300.89        56.50 o
 -25   7   3         68.40         19.65        55.40 o
 -24   7   3        483.85        648.61        61.66 o
 -23   7   3        153.88        186.11        32.42 o
 -22   7   3        168.43        159.96        28.29 o
 -21   7   3          6.79         -7.53        20.21 o
 -20   7   3        736.91        836.18        78.02 o
 -19   7   3        353.16        317.54        32.35 o
 -18   7   3        140.78        173.42        39.85 o
 -17   7   3        655.80        673.89        37.57 o
 -16   7   3        611.89        626.75        37.06 o
 -15   7   3          0.04        -19.23        19.23 o
 -14   7   3         52.84         51.71        20.52 o
 -13   7   3         46.03         47.32        19.52 o
 -12   7   3         72.06        121.53        21.81 o
 -11   7   3        271.48        310.42        28.52 o
 -10   7   3         49.58         75.73        24.57 o
  -9   7   3        465.17        447.34        36.70 o
  -8   7   3        595.67        562.40        29.89 o
  -7   7   3         14.52         69.95        16.49 o
  -6   7   3          0.53        -14.01        14.01 o
  -5   7   3         32.75         33.00        14.86 o
  -4   7   3         25.75          5.30        16.00 o
  -3   7   3         12.99        -13.84        13.95 o
  -2   7   3        192.08        229.17        22.61 o
  -1   7   3       1446.97       1469.55        47.17 o
   0   7   3        717.54        802.23        35.04 o
   1   7   3         36.47         34.75        14.77 o
   2   7   3         51.88         73.07        16.31 o
   3   7   3         83.84         65.15        17.95 o
   4   7   3          0.90        -12.07        12.07 o
   5   7   3        250.26        278.61        25.99 o
   6   7   3          4.86         13.51        17.25 o
   7   7   3        578.60        628.18        40.95 o
   8   7   3          0.02        -12.41        12.41 o
   9   7   3        103.59        118.78        17.94 o
  10   7   3         16.36          5.89        12.78 o
  11   7   3         92.54        127.34        17.91 o
  12   7   3         13.74         -6.44        12.61 o
  13   7   3        234.35        225.74        20.49 o
  14   7   3          2.63         -7.50        70.00 o
  15   7   3         22.09         14.97        64.39 o
  17   7   3         13.11        131.02        74.87 o
  18   7   3         86.26        132.52        77.87 o
  19   7   3        244.57        172.20        87.60 o
  20   7   3        124.18        148.25        80.86 o
  21   7   3         40.14         30.70        60.65 o
  22   7   3        348.11        423.70       106.32 o
  23   7   3         88.93         91.34        71.88 o
  24   7   3        107.62        160.22        76.37 o
  25   7   3        438.76        369.86       113.80 o
  26   7   3        319.20        281.52        96.58 o
  27   7   3        164.28        181.94        90.59 o
  28   7   3        111.64         42.68        74.12 o
  29   7   3        293.90        250.82        98.08 o
  30   7   3        293.21        229.86        98.08 o
  31   7   3         50.21        -15.72        67.38 o
  33   7   3        233.55        376.53       117.55 o
 -31   8   3        347.26        360.48        93.93 o
 -30   8   3         23.92         56.91        55.47 o
 -29   8   3         84.76         43.43        75.62 o
 -28   8   3        122.80        105.88        75.62 o
 -27   8   3         45.39        130.32        50.73 o
 -26   8   3        343.21        322.96        61.52 o
 -25   8   3        465.31        369.87        59.34 o
 -24   8   3         50.43         30.55        41.36 o
 -23   8   3          3.22        -34.49        34.49 o
 -22   8   3         33.27        -41.18        41.18 o
 -21   8   3        178.27        153.02        45.23 o
 -20   8   3        256.60        295.98        41.61 o
 -19   8   3        274.46        232.40        71.85 o
 -18   8   3        137.69        142.85        34.28 o
 -17   8   3          0.07         -3.75        18.48 o
 -16   8   3        244.42        320.71        32.74 o
 -15   8   3        298.30        288.21        34.03 o
 -14   8   3         28.88         96.00        34.37 o
 -13   8   3        330.76        327.15        34.57 o
 -12   8   3         20.13        -19.68        22.86 o
 -11   8   3        114.51         63.72        20.82 o
 -10   8   3       1358.91       1352.61        49.50 o
  -9   8   3        207.06        294.26        29.85 o
  -8   8   3         46.08         50.39        18.89 o
  -7   8   3         16.36         52.88        18.33 o
  -6   8   3        112.84        118.64        25.27 o
  -5   8   3        238.53        303.36        26.26 o
  -4   8   3         55.21         89.74        23.22 o
  -3   8   3         31.47         -2.68        18.73 o
  -2   8   3          8.49         56.42        19.59 o
  -1   8   3        534.11        592.04        53.41 o
   0   8   3        322.77        397.19        30.07 o
   1   8   3          7.32         30.79        16.97 o
   2   8   3         18.39          4.64        15.90 o
   3   8   3        400.13        386.38        28.33 o
   4   8   3        201.41        172.70        22.15 o
   5   8   3         16.63         19.00        20.86 o
   6   8   3         82.92        105.58        21.47 o
   7   8   3        339.26        357.45        41.69 o
   8   8   3        982.06        970.88        63.51 o
   9   8   3       2841.85       2590.33       133.27 o
  10   8   3        609.20        812.30        52.79 o
  11   8   3       1190.13       1100.14        60.57 o
  12   8   3        123.92        164.44        55.40 o
  13   8   3        447.27        384.90        78.58 o
  14   8   3          8.25         -4.40        34.44 o
  15   8   3        558.80        515.04       106.32 o
  16   8   3        172.41        160.97        81.61 o
  17   8   3        153.85        349.65        96.58 o
  18   8   3        147.17         82.36        70.38 o
  19   8   3         73.57         23.21        68.13 o
  20   8   3        147.48         68.13        77.12 o
  21   8   3          1.90        -70.38        70.38 o
  22   8   3         68.68         49.42        77.12 o
  23   8   3         81.08         53.91        71.88 o
  24   8   3        130.09        326.44       107.07 o
  25   8   3         69.97        113.80        83.11 o
  26   8   3          4.98         -6.74        80.11 o
  27   8   3        132.64         62.89        80.11 o
  28   8   3        332.85        395.25       113.80 o
  30   8   3         71.23        -21.71        81.61 o
 -28   9   3         70.59        -43.30        43.30 o
 -27   9   3        278.62        226.74        57.55 o
 -26   9   3        211.79        205.73        82.20 o
 -25   9   3        120.08         86.22        35.32 o
 -24   9   3         90.73         76.98        31.41 o
 -23   9   3          6.20          2.75        28.49 o
 -22   9   3         10.51         46.43        29.77 o
 -21   9   3         97.73        114.23        42.45 o
 -20   9   3         20.36         25.27        27.44 o
 -19   9   3          4.52         45.99        28.37 o
 -18   9   3         40.59         36.36        30.49 o
 -17   9   3         15.88         13.41        34.17 o
 -16   9   3         37.03         85.33        47.12 o
 -15   9   3         80.00         80.55        32.95 o
 -14   9   3          0.86        -17.22        41.93 o
 -13   9   3          4.66        -32.73        33.97 o
 -12   9   3          1.38         27.28        28.97 o
 -11   9   3       1127.11       1081.74        64.91 o
 -10   9   3         10.68         14.48        29.96 o
  -9   9   3         94.04         72.94        35.57 o
  -8   9   3        297.42        261.13        69.20 o
  -7   9   3          3.03        -17.43        28.96 o
  -6   9   3         47.03         73.68        24.22 o
  -5   9   3        438.73        380.26        36.31 o
  -4   9   3       1197.46       1194.48        70.32 o
  -3   9   3        347.88        473.69        51.43 o
  -2   9   3        260.83        303.09        34.33 o
  -1   9   3        422.24        456.34        37.79 o
   0   9   3          7.10         32.38        34.55 o
   1   9   3        237.16        175.67        33.95 o
   2   9   3        123.54        116.14        29.45 o
   3   9   3          9.38        -18.00        19.69 o
   4   9   3        208.65        207.74        49.42 o
   5   9   3        481.95        500.26        50.06 o
   6   9   3        164.47        225.54        39.68 o
   7   9   3        983.62        953.64        93.21 o
   8   9   3         23.77         74.44        25.03 o
   9   9   3        112.49        108.15        28.23 o
  10   9   3        333.18        347.40        41.63 o
  11   9   3        236.96        293.50       107.81 o
  12   9   3        317.95        325.66        38.90 o
  13   9   3         97.86        129.39        53.91 o
  14   9   3          3.21         30.20        18.18 o
  15   9   3         55.52        116.05        81.61 o
  16   9   3         54.39        -62.89        73.37 o
  17   9   3          0.45        -65.14        65.14 o
  18   9   3         99.67         47.92        66.64 o
  19   9   3        178.40        282.27       104.82 o
  20   9   3         93.45        169.96        97.33 o
  21   9   3          1.00        -59.90        59.90 o
  22   9   3         88.42         50.16        80.86 o
  23   9   3         64.24        132.52        95.84 o
  24   9   3          1.27        -63.64        75.62 o
  26   9   3         91.11         97.33        89.10 o
  27   9   3        156.95        155.73        96.58 o
 -23  10   3        176.56        236.64        57.45 o
 -22  10   3         42.29         -8.24        70.38 o
 -21  10   3         21.29        128.22        53.30 o
 -20  10   3          0.79        -25.94        30.71 o
 -19  10   3         56.57         40.18        33.13 o
 -18  10   3         46.30         68.69        33.61 o
 -17  10   3         14.18          6.65        44.85 o
 -16  10   3          0.29         -5.46        28.13 o
 -15  10   3         92.78        103.50        34.44 o
 -14  10   3        401.40        288.21        56.64 o
 -13  10   3        957.12        776.21        60.89 o
 -12  10   3        526.47        530.40        53.36 o
 -11  10   3        869.38        907.13        64.49 o
 -10  10   3        108.17         84.53        37.81 o
  -9  10   3        654.67        612.02        77.50 o
  -8  10   3          0.63          7.49        48.67 o
  -7  10   3         16.62         24.71        50.91 o
  -6  10   3         16.20        -36.69        47.17 o
  -4  10   3        222.15        326.44        74.12 o
  -3  10   3        207.77        268.00        60.01 o
  -2  10   3         22.27         98.13        30.29 o
  -1  10   3          3.04        -23.53        23.53 o
   0  10   3         13.66          5.77        33.48 o
   1  10   3        166.25        189.08        62.02 o
   2  10   3        398.55        373.78        55.37 o
   3  10   3          0.18         94.32        33.50 o
   4  10   3        876.37       1104.21       110.02 o
   5  10   3        720.48        872.67        70.95 o
   6  10   3          4.83        117.70        33.00 o
   7  10   3         31.12         20.09        25.47 o
   8  10   3          3.91         17.93        40.06 o
   9  10   3        489.95        509.97        53.27 o
  10  10   3        333.01        452.39        49.60 o
  11  10   3          8.13         20.96        26.88 o
  12  10   3         95.16        118.03        43.43 o
  13  10   3        124.28        186.43       116.05 o
  14  10   3         10.85         25.46        90.59 o
  15  10   3          0.06         41.93        89.10 o
  16  10   3          3.90          8.24        88.35 o
  17  10   3         33.23        187.93       112.31 o
  18  10   3         21.36        122.04        97.33 o
  19  10   3          0.20         17.22        88.35 o
  21  10   3          8.65         -2.25        81.61 o
  22  10   3         13.62        -80.11        88.35 o
 -17  11   3          0.27         83.86        94.34 o
 -16  11   3          3.72         29.45        48.73 o
 -15  11   3         21.96        -28.10        47.42 o
 -14  11   3         40.64          9.41        51.88 o
 -13  11   3          1.08         36.76        52.15 o
 -12  11   3          0.43         60.61        53.95 o
 -11  11   3        361.70        245.15        76.37 o
 -10  11   3        171.61        241.09        77.87 o
  -9  11   3        246.57        267.29        78.61 o
  -8  11   3         12.85          4.49        59.90 o
  -7  11   3         48.73         74.87        62.89 o
  -6  11   3         44.20        126.53        66.64 o
  -5  11   3        429.44        484.34       102.57 o
  -4  11   3        125.85        137.76        74.87 o
  -3  11   3         92.45         73.37        66.64 o
  -1  11   3          3.48         93.59        96.58 o
   1  11   3          3.32         10.48        95.84 o
   2  11   3         19.37          3.27        32.07 o
   3  11   3          0.55         58.45        39.68 o
   4  11   3          0.11         -0.42        31.91 o
   5  11   3         87.37        143.58        38.15 o
   6  11   3         36.14        109.31        89.10 o
   7  11   3         57.77         29.78        31.51 o
   8  11   3        294.06        300.33        48.25 o
   9  11   3        212.87        194.87        46.24 o
  10  11   3        119.11         78.61        35.94 o
  11  11   3         58.24        -17.22        24.71 o
  12  11   3          8.14         46.42        26.95 o
  13  11   3         12.33        -44.17        95.09 o
  14  11   3         10.80        164.72       135.52 o
  15  11   3         28.59         45.67       126.53 o
  16  11   3        323.16        203.65       141.51 o
 -41   0   4        614.52        949.59        75.43 o
 -40   0   4        327.65        407.77        74.83 o
 -39   0   4         29.62        -33.90        33.90 o
 -38   0   4         63.89        107.07        53.16 o
 -37   0   4         15.46        -31.95        31.95 o
 -36   0   4         19.81          6.40        31.71 o
 -35   0   4        135.36        106.98        35.20 o
 -34   0   4        198.13        309.22        56.90 o
 -33   0   4       2108.84       2100.15       105.57 o
 -32   0   4       2514.44       2781.11        98.28 o
 -31   0   4         45.47          0.49        45.59 o
 -30   0   4        297.74        315.25        50.81 o
 -29   0   4        927.97        924.00        47.00 o
 -28   0   4       2078.43       2005.16        69.56 o
 -27   0   4       1154.77       1181.45        61.60 o
 -26   0   4        272.92        274.59        27.83 o
 -25   0   4       2785.63       2769.11        82.88 o
 -24   0   4        261.42        291.34        38.18 o
 -23   0   4       2746.67       2794.82        81.34 o
 -22   0   4       3030.16       3106.26        86.78 o
 -21   0   4         65.63        105.73        17.53 o
 -20   0   4       1494.81       1573.97        52.07 o
 -19   0   4         11.12         16.45        12.26 o
 -18   0   4        537.75        574.46        28.49 o
 -17   0   4        102.41        100.88        14.67 o
 -16   0   4        188.84        186.05        17.28 o
 -15   0   4         37.74         43.28        11.85 o
 -14   0   4      10371.15      10375.62       231.77 o
 -13   0   4       9079.20       8961.83       237.47 o
 -12   0   4        698.81        655.27        27.91 o
 -11   0   4        481.16        434.24        19.98 o
 -10   0   4        347.27        318.66        18.91 o
  -9   0   4        790.29        796.18        21.97 o
  -8   0   4        224.27        205.90        32.94 o
  -7   0   4      11689.37      11394.19       313.86 o
  -6   0   4       4257.79       3917.07       177.07 o
  -5   0   4        827.39        791.63        42.03 o
  -4   0   4        195.60        201.85        17.83 o
  -3   0   4       3434.11       3227.13        75.35 o
  -2   0   4       2626.45       2478.68        64.61 o
  -1   0   4      13599.01      12806.97       275.72 o
   0   0   4         84.05        119.79        11.33 o
   1   0   4       4657.59       4337.76       100.83 o
   2   0   4         38.84         50.28        10.43 o
   3   0   4       3114.29       2942.51        86.25 o
   4   0   4       1669.60       1605.44        53.40 o
   5   0   4         21.21         63.56        18.34 o
   6   0   4       1339.73       1482.45        52.52 o
   7   0   4       3497.68       3613.23       107.94 o
   8   0   4       7698.72       7764.16       223.83 o
   9   0   4       9334.65       9985.90       272.58 o
  10   0   4       4841.16       5267.12       153.49 o
  11   0   4         28.47          8.92        32.57 o
  12   0   4       1712.12       1735.19        64.31 o
  13   0   4        310.49        304.85        30.91 o
  14   0   4       2493.66       2655.07        73.39 o
  15   0   4       2865.25       2740.22        93.78 o
  16   0   4        898.44        962.62        47.22 o
  17   0   4       3618.01       3626.85       116.79 o
  18   0   4        117.60        151.28        23.02 o
  19   0   4       2208.86       2287.10       127.28 o
  20   0   4        189.80        228.92        27.56 o
  21   0   4        248.25        233.69        29.95 o
  22   0   4        540.61        606.70        56.53 o
  23   0   4       1158.50       1262.92        60.16 o
  24   0   4        902.06        931.92        54.28 o
  25   0   4      12648.09      12923.90       362.62 o
  26   0   4       1701.42       1655.63        74.27 o
  27   0   4          2.07         -7.19        21.18 o
  28   0   4        201.46        210.60        31.39 o
  29   0   4          1.89        -19.45        20.62 o
  30   0   4          8.22         -6.26        29.20 o
  31   0   4         84.48         48.72        31.45 o
  32   0   4         65.86         37.78        37.44 o
  33   0   4        128.00        114.64        27.78 o
  34   0   4         39.27         -1.45        23.58 o
  35   0   4         64.14         84.66        26.96 o
  36   0   4          7.44        -17.22        51.66 o
  37   0   4         62.37          5.90        26.35 o
  38   0   4        148.68        186.43        74.12 o
  39   0   4         52.16         -5.99        79.36 o
  40   0   4          2.72         -8.24        50.91 o
 -41   1   4          4.52         34.76        29.76 o
 -40   1   4          0.62         -5.24        24.78 o
 -39   1   4         85.78         49.56        28.60 o
 -38   1   4         13.02         26.26        23.54 o
 -37   1   4         52.08         51.03        23.23 o
 -36   1   4         16.06         12.07        23.16 o
 -35   1   4        313.76        245.97        33.07 o
 -34   1   4         12.98         14.46        20.82 o
 -33   1   4        144.36        121.07        20.21 o
 -32   1   4          3.29        -17.67        17.67 o
 -31   1   4          1.69         -4.67        15.50 o
 -30   1   4        115.59        133.43        17.64 o
 -29   1   4        215.28        236.24        20.71 o
 -28   1   4        134.33        158.16        18.51 o
 -27   1   4         60.19         43.13        14.50 o
 -26   1   4        419.59        389.40        30.12 o
 -25   1   4          0.00         -5.59        17.26 o
 -24   1   4       1496.83       1528.61        40.01 o
 -23   1   4       2878.26       2929.44        67.37 o
 -22   1   4        580.37        591.45        26.67 o
 -21   1   4          2.51         18.44         9.86 o
 -20   1   4        118.52        106.69        12.52 o
 -19   1   4        231.60        235.48        15.08 o
 -18   1   4        428.10        464.87        18.99 o
 -17   1   4       1318.02       1233.95        34.93 o
 -16   1   4         72.91        110.58        13.42 o
 -15   1   4       2296.36       2437.06        54.22 o
 -14   1   4       9517.71       9999.59       176.02 o
 -13   1   4        214.79        225.01        18.91 o
 -12   1   4        365.93        361.94        16.82 o
 -11   1   4       1311.19       1383.25        34.58 o
 -10   1   4       2114.78       2200.46        43.22 o
  -9   1   4        485.76        516.16        22.11 o
  -8   1   4       3335.24       3426.73        76.12 o
  -7   1   4       2553.83       2510.19        86.28 o
  -6   1   4        572.09        587.06        30.91 o
  -5   1   4          3.40         -7.45         7.45 o
  -4   1   4        556.95        540.92        19.62 o
  -3   1   4       2000.31       1740.99        34.17 o
  -2   1   4        517.14        577.12        17.41 o
  -1   1   4       3541.04       3315.52        71.69 o
   0   1   4        107.79        143.79        10.60 o
   1   1   4        577.52        539.14        19.35 o
   2   1   4       2492.45       2357.32        63.03 o
   3   1   4       2533.16       2493.51        66.05 o
   4   1   4        169.86        237.88        15.50 o
   5   1   4          7.10         -1.56         9.94 o
   6   1   4       5773.50       5916.93       118.86 o
   7   1   4        507.54        527.53        22.17 o
   8   1   4        490.37        465.26        25.70 o
   9   1   4       1000.85       1073.69        40.01 o
  10   1   4        735.84        639.60        30.37 o
  11   1   4         89.63        120.12        16.21 o
  12   1   4        101.30        111.05        17.29 o
  13   1   4       1106.49       1054.86        31.40 o
  14   1   4          6.35         14.73         9.36 o
  15   1   4       1490.14       1511.33        38.73 o
  16   1   4        236.88        325.29        22.55 o
  17   1   4        375.37        370.04        19.66 o
  18   1   4          9.07         24.11        10.49 o
  19   1   4        385.97        357.28        19.69 o
  20   1   4          3.33         13.64        18.18 o
  21   1   4         14.52         27.94        12.98 o
  22   1   4       2344.15       2412.39        57.26 o
  23   1   4        863.37        845.76        38.06 o
  24   1   4       2696.86       2655.93        65.67 o
  25   1   4       6964.14       6954.89       156.68 o
  26   1   4        916.44        932.90        48.38 o
  27   1   4         35.44         41.80        24.55 o
  28   1   4        631.99        655.29        36.53 o
  29   1   4         45.93         60.57        16.79 o
  30   1   4         75.82         94.02        19.13 o
  31   1   4        112.46        119.93        20.67 o
  32   1   4        209.70        198.49        23.39 o
  33   1   4          9.07         27.08        20.70 o
  34   1   4         28.49         30.84        24.53 o
  35   1   4         16.95        -16.05        21.64 o
  36   1   4         53.35         14.68        22.02 o
  37   1   4         12.22        -16.21        19.06 o
  38   1   4        218.55        278.57        42.69 o
  39   1   4          4.53         50.00        34.55 o
 -40   2   4          3.12         19.10        28.41 o
 -39   2   4         27.32         53.57        29.01 o
 -38   2   4          0.67         15.92        29.17 o
 -37   2   4          3.33         17.56        32.90 o
 -36   2   4          9.45         15.19        22.67 o
 -35   2   4         42.54         38.25        19.72 o
 -34   2   4          8.63          8.10        18.67 o
 -33   2   4         65.33         80.07        18.91 o
 -32   2   4        737.73        823.98        59.42 o
 -31   2   4         15.81         33.56        16.08 o
 -30   2   4        177.42        184.55        22.31 o
 -29   2   4        126.73         99.45        19.18 o
 -28   2   4        104.96        118.09        17.51 o
 -27   2   4        359.99        339.19        22.48 o
 -26   2   4        728.49        773.32        29.98 o
 -25   2   4         11.99         18.45        12.54 o
 -24   2   4        561.73        582.28        34.31 o
 -23   2   4       1397.70       1475.96        54.90 o
 -22   2   4       1554.80       1591.01        58.04 o
 -21   2   4        720.10        756.52        43.01 o
 -20   2   4          0.93         -8.64        11.08 o
 -19   2   4        276.75        229.15        19.10 o
 -18   2   4         24.93         14.71        12.89 o
 -17   2   4          4.24          8.44         8.32 o
 -16   2   4        298.91        306.49        16.86 o
 -15   2   4         23.58         10.62         8.29 o
 -14   2   4        804.56        834.23        24.59 o
 -13   2   4        223.57        256.64        14.22 o
 -12   2   4         78.51        119.25        10.87 o
 -11   2   4       1533.53       1574.01        34.12 o
 -10   2   4        285.71        293.09        14.48 o
  -9   2   4       4109.70       4064.14        71.25 o
  -8   2   4       4162.98       4192.34        72.25 o
  -7   2   4        316.83        390.72        22.22 o
  -6   2   4       2606.60       2481.13        49.73 o
  -5   2   4       6952.77       6539.39       117.36 o
  -4   2   4          9.67         20.33         9.65 o
  -3   2   4       4664.94       4236.34        80.40 o
  -2   2   4        843.14        732.88        33.55 o
  -1   2   4         87.63         87.13        12.85 o
   0   2   4         26.45         31.74        11.14 o
   1   2   4          1.02          5.34        11.67 o
   2   2   4         64.34         55.20        12.05 o
   3   2   4         32.97         23.12        10.67 o
   4   2   4         54.82        146.04        22.23 o
   5   2   4      10330.33      10586.75       237.95 o
   6   2   4      37562.41      37717.80       800.99 o
   7   2   4        123.79        218.89        22.19 o
   8   2   4        307.01        297.54        24.99 o
   9   2   4         14.91         17.94        12.41 o
  10   2   4        168.76        181.52        15.22 o
  11   2   4         27.14         36.78        11.04 o
  12   2   4        826.12        912.55        28.69 o
  13   2   4        431.61        443.89        20.57 o
  14   2   4          7.23         -0.53         7.64 o
  15   2   4         69.09        105.57        14.90 o
  16   2   4        459.06        454.69        22.22 o
  17   2   4          0.89          9.31        14.04 o
  18   2   4       1223.70       1226.95        34.60 o
  19   2   4        347.19        365.66        19.38 o
  20   2   4        461.08        485.88        21.62 o
  21   2   4         67.52         81.73        12.62 o
  22   2   4       1129.36       1228.73        36.05 o
  23   2   4        147.60        186.07        20.47 o
  24   2   4       1049.02       1250.65        38.36 o
  25   2   4        316.52        276.67        21.26 o
  26   2   4          0.00         -4.26        14.26 o
  27   2   4          8.00         14.38        13.78 o
  28   2   4         56.73         96.64        16.18 o
  29   2   4        611.99        615.03        31.72 o
  30   2   4        154.79        149.88        30.91 o
  31   2   4         57.57         60.61        17.17 o
  32   2   4         79.54         69.60        18.01 o
  33   2   4         58.00         40.58        20.97 o
  34   2   4         95.26        110.72        20.90 o
  35   2   4          4.43        -13.03        39.60 o
  36   2   4         31.10         58.32        19.99 o
  37   2   4         46.28         26.65        21.49 o
  38   2   4         82.56         89.85        35.19 o
  39   2   4        191.77        158.10        64.39 o
 -40   3   4         89.24        105.57        33.29 o
 -39   3   4          9.80         50.21        32.99 o
 -38   3   4          3.64        -24.48        24.48 o
 -37   3   4          4.05         -9.11        23.34 o
 -36   3   4         86.52         40.69        24.57 o
 -35   3   4         96.72         67.18        23.88 o
 -34   3   4        729.26        960.77        51.66 o
 -33   3   4         10.88          5.85        19.50 o
 -32   3   4        102.78         71.30        20.72 o
 -31   3   4       1025.81       1173.63        49.59 o
 -30   3   4         12.50         62.25        22.62 o
 -29   3   4       1789.13       1909.80        79.96 o
 -28   3   4        114.62        112.15        24.92 o
 -27   3   4        247.72        261.68        30.83 o
 -26   3   4        136.51        145.16        18.47 o
 -25   3   4        450.59        457.33        25.82 o
 -24   3   4       1266.57       1356.10        45.79 o
 -23   3   4        779.43        809.65        35.38 o
 -22   3   4        278.58        249.48        19.20 o
 -21   3   4        234.48        201.06        19.19 o
 -20   3   4         42.74         46.39        15.63 o
 -19   3   4         48.31         62.83        13.63 o
 -18   3   4        652.18        673.33        33.47 o
 -17   3   4        144.71        135.82        19.08 o
 -16   3   4        369.50        387.33        19.38 o
 -15   3   4         60.77         35.82         9.92 o
 -14   3   4         49.39         61.57        13.14 o
 -13   3   4       1244.05       1382.08        34.81 o
 -12   3   4         49.42         31.99         9.84 o
 -11   3   4        629.13        650.46        22.77 o
 -10   3   4       1373.32       1293.92        33.04 o
  -9   3   4       1424.56       1458.14        37.59 o
  -8   3   4       1541.26       1474.22        38.14 o
  -7   3   4       1759.87       1624.45        42.21 o
  -6   3   4        789.28        726.89        26.24 o
  -5   3   4       4338.68       4137.18        82.27 o
  -4   3   4       3545.76       3263.35        76.88 o
  -3   3   4        728.14        760.14        27.02 o
  -2   3   4        995.28       1006.22        31.14 o
  -1   3   4        484.75        503.83        22.42 o
   0   3   4         99.23        108.78        15.67 o
   1   3   4        813.25        790.84        30.26 o
   2   3   4        302.14        317.58        20.47 o
   3   3   4          0.14         -4.67        12.14 o
   4   3   4         62.18         82.45        15.89 o
   5   3   4       2157.12       2145.65        54.14 o
   6   3   4         55.83         66.13        11.89 o
   7   3   4       3866.11       3968.68       120.12 o
   8   3   4       1671.13       1661.23        46.83 o
   9   3   4        485.41        516.02        23.61 o
  10   3   4         13.58         12.07         9.14 o
  11   3   4        906.24        946.76        31.92 o
  12   3   4         14.35          3.56        12.32 o
  13   3   4        472.74        483.60        21.27 o
  14   3   4          7.59          3.96         5.40 o
  15   3   4        258.53        218.37        26.52 o
  16   3   4        138.26        115.72        22.26 o
  17   3   4        316.64        330.93        25.88 o
  18   3   4        210.75        194.37        22.28 o
  19   3   4        506.34        577.29        46.07 o
  20   3   4          6.16         40.38        17.27 o
  21   3   4          3.91         13.58        21.21 o
  22   3   4        423.87        465.24        31.85 o
  23   3   4       3800.00       3829.00        98.24 o
  24   3   4       3719.89       4149.30       155.00 o
  25   3   4       2226.57       2004.28        76.80 o
  26   3   4        321.31        273.36        42.90 o
  27   3   4        127.73        202.48        31.16 o
  28   3   4         74.28         66.79        31.98 o
  29   3   4         29.03         36.83        27.14 o
  30   3   4          0.37         10.66        32.66 o
  31   3   4          4.52        -15.40        42.68 o
  32   3   4         12.05          0.19        30.49 o
  33   3   4         15.21         -5.17        30.04 o
  34   3   4         18.05         -3.10        35.77 o
  35   3   4          9.33         62.74        48.67 o
  36   3   4         21.42        -16.26        40.80 o
  37   3   4         34.63        120.54       103.32 o
  38   3   4         10.79        -39.71        39.71 o
 -39   4   4         18.74         -3.71        41.18 o
 -38   4   4          5.03         71.71        30.00 o
 -37   4   4         49.38         67.09        27.59 o
 -36   4   4          8.43        -16.52        21.95 o
 -35   4   4          5.16         -6.12        31.12 o
 -34   4   4        407.22        334.26        33.58 o
 -33   4   4        414.21        397.61        35.80 o
 -32   4   4         40.13         42.66        20.92 o
 -31   4   4         46.46         50.01        52.98 o
 -30   4   4          1.75         12.77        28.41 o
 -29   4   4          8.62         -2.16        23.45 o
 -28   4   4          0.89         -5.17        28.31 o
 -27   4   4         22.63          3.10        17.51 o
 -26   4   4        542.93        471.73        45.09 o
 -25   4   4        831.68        951.26        40.12 o
 -24   4   4         20.74         18.63        14.80 o
 -23   4   4        410.68        425.60        24.15 o
 -22   4   4        263.49        239.23        22.55 o
 -21   4   4         12.43         -6.88        11.89 o
 -20   4   4         29.85         37.80        13.92 o
 -19   4   4          7.88          2.50        11.65 o
 -18   4   4         97.24         97.84        16.02 o
 -17   4   4        112.87         98.75        14.62 o
 -16   4   4          2.77          0.63        10.47 o
 -15   4   4        185.89        217.09        17.04 o
 -14   4   4       1858.19       1951.94        45.73 o
 -13   4   4        255.49        276.51        18.55 o
 -12   4   4        458.91        496.12        22.59 o
 -11   4   4        247.58        247.76        23.66 o
 -10   4   4        950.67        907.67        31.61 o
  -9   4   4          7.33         11.13        10.81 o
  -8   4   4        854.23        809.04        29.22 o
  -7   4   4       1368.34       1400.02        36.43 o
  -6   4   4        810.43        843.44        30.76 o
  -5   4   4        326.97        317.41        24.00 o
  -4   4   4       4318.04       4200.44        86.31 o
  -3   4   4        903.76        927.78        32.19 o
  -2   4   4       2766.54       2641.58        60.76 o
  -1   4   4       3145.44       3120.08        68.58 o
   0   4   4        366.33        363.66        21.02 o
   1   4   4       2380.66       2327.20        59.33 o
   2   4   4          7.85         14.82        11.07 o
   3   4   4        836.93        851.39        31.18 o
   4   4   4       1600.52       1563.58        44.54 o
   5   4   4        302.05        296.08        19.53 o
   6   4   4       2837.41       2808.01        61.46 o
   7   4   4       2159.69       2101.34        49.29 o
   8   4   4       1818.58       1752.25        42.82 o
   9   4   4        120.49        127.11        23.13 o
  10   4   4        434.98        437.04        21.56 o
  11   4   4        173.95        195.71        23.45 o
  12   4   4        177.33        139.22        24.12 o
  13   4   4         64.10         56.08        20.51 o
  14   4   4         41.40         68.06        28.43 o
  15   4   4         22.20        -15.75        17.48 o
  16   4   4         98.11        118.74        45.11 o
  17   4   4         77.54         60.71        26.86 o
  18   4   4         71.03        101.02        24.63 o
  19   4   4        559.61        523.33        46.83 o
  20   4   4         23.82         80.15        29.29 o
  21   4   4        287.09        297.67        32.63 o
  22   4   4          2.05        -17.95        17.95 o
  23   4   4        301.28        336.14        55.23 o
  24   4   4        255.01        271.89        47.27 o
  25   4   4       4835.83       4722.68       148.34 o
  26   4   4         44.91         82.68        36.15 o
  27   4   4        133.51         39.83        36.13 o
  28   4   4        138.43        115.30        38.60 o
  29   4   4         53.71         77.19        35.71 o
  30   4   4         46.23         61.39        52.41 o
  31   4   4          2.32        -29.67        29.67 o
  32   4   4          1.49         16.21        35.80 o
  33   4   4         17.39         36.16        38.64 o
  34   4   4          0.09          1.07        40.11 o
  35   4   4          1.22          0.31        55.78 o
  37   4   4          2.27        -30.84       131.40 o
 -37   5   4          0.00          0.17        32.68 o
 -36   5   4         82.36        106.13        36.68 o
 -35   5   4         87.62        101.64        37.98 o
 -34   5   4        142.29         75.11        35.65 o
 -33   5   4        269.93        278.06        45.27 o
 -32   5   4        226.48        210.63        29.90 o
 -31   5   4         88.54         53.32        24.69 o
 -30   5   4         58.35         30.48        19.85 o
 -29   5   4        119.34         37.23        81.61 o
 -28   5   4        100.43         91.63        26.69 o
 -27   5   4        458.11        392.61        39.47 o
 -26   5   4          2.71         31.71        17.80 o
 -25   5   4         41.83         37.78        18.76 o
 -24   5   4        104.89        145.06        26.00 o
 -23   5   4        120.55        120.59        23.79 o
 -22   5   4        107.22         86.09        22.38 o
 -21   5   4        350.39        424.14        29.28 o
 -20   5   4        359.90        332.97        23.19 o
 -19   5   4        519.86        524.82        30.02 o
 -18   5   4        603.20        555.20        27.74 o
 -17   5   4        632.22        649.01        28.78 o
 -16   5   4        226.22        231.13        19.65 o
 -15   5   4       1373.70       1437.21        47.15 o
 -14   5   4         70.00         47.06        25.52 o
 -13   5   4       1581.06       1771.84        45.75 o
 -12   5   4       1375.40       1506.90        59.96 o
 -11   5   4        481.99        520.99        28.75 o
 -10   5   4          3.65          1.99        13.73 o
  -9   5   4       1633.19       1638.60        46.55 o
  -8   5   4       2307.46       2317.56        58.01 o
  -7   5   4         42.87         88.28        15.32 o
  -6   5   4         66.29         56.02        14.17 o
  -5   5   4        249.80        299.45        22.30 o
  -4   5   4         35.76         28.86        15.99 o
  -3   5   4       1877.46       2013.28        52.87 o
  -2   5   4       1949.57       1893.18        58.73 o
  -1   5   4        553.39        553.94        37.51 o
   0   5   4       3191.90       3059.14        69.84 o
   1   5   4        451.51        445.63        28.28 o
   2   5   4          1.22         -9.94         9.94 o
   3   5   4          0.00          4.22         9.60 o
   4   5   4        437.61        474.77        22.33 o
   5   5   4       2567.17       2474.11        53.84 o
   6   5   4       2907.70       2914.13        61.01 o
   7   5   4        124.87        149.15        14.42 o
   8   5   4        209.88        252.77        16.99 o
   9   5   4        550.02        541.87        22.90 o
  10   5   4        189.41        192.20        14.94 o
  11   5   4         21.89         27.13        16.53 o
  12   5   4         63.36         54.21        23.31 o
  13   5   4        139.09        156.37        37.61 o
  14   5   4        180.03        174.05        58.40 o
  15   5   4       1076.15       1153.83        59.20 o
  16   5   4         75.23         97.24        32.32 o
  17   5   4        191.43        127.02        30.39 o
  18   5   4         16.20         24.22        24.13 o
  19   5   4         30.70          4.67        23.52 o
  20   5   4        688.53        774.70        68.70 o
  21   5   4        728.19        539.37        63.57 o
  22   5   4         25.47        -48.67        50.16 o
  23   5   4        579.15        551.73       101.08 o
  24   5   4       1205.35       1155.86       135.52 o
  25   5   4         80.80         78.61        68.13 o
  26   5   4        684.37        601.28       101.08 o
  27   5   4        231.37        335.96        79.33 o
  28   5   4         36.19         69.64        73.00 o
  29   5   4          2.30        -15.59        56.15 o
  30   5   4          5.32        -19.55        33.65 o
  31   5   4          0.61         41.69        33.10 o
  32   5   4          2.52        -34.09        37.06 o
  33   5   4          3.04         10.57        44.17 o
  34   5   4         19.06         45.67        63.27 o
  35   5   4         19.04        -22.91        93.21 o
  36   5   4         11.25        -39.30        39.30 o
 -35   6   4        101.29        120.41        53.44 o
 -34   6   4          0.07         47.92        65.89 o
 -33   6   4         23.99         34.02        34.22 o
 -32   6   4        154.22        206.96        77.49 o
 -31   6   4        216.52        237.19        39.01 o
 -30   6   4        246.42        254.78        40.99 o
 -29   6   4          5.15         19.62        23.47 o
 -28   6   4        440.25        384.02        45.95 o
 -27   6   4         55.57         63.26        24.03 o
 -26   6   4        417.56        340.79        70.25 o
 -25   6   4        433.14        448.81        35.44 o
 -24   6   4        140.48        167.04        25.96 o
 -23   6   4         32.74         -9.86        21.30 o
 -22   6   4          6.94        -16.48        16.65 o
 -21   6   4         52.24         28.62        18.73 o
 -20   6   4        729.19        699.18        46.42 o
 -19   6   4        609.72        701.46        37.62 o
 -18   6   4        125.61        156.15        23.62 o
 -17   6   4          0.62        -13.72        13.72 o
 -16   6   4        128.75        151.63        20.54 o
 -15   6   4         11.02          8.44        15.78 o
 -14   6   4        428.12        447.18        36.47 o
 -13   6   4       1087.74       1017.82        40.45 o
 -12   6   4        985.83       1051.48        46.95 o
 -11   6   4        575.97        580.21        33.61 o
 -10   6   4        365.08        373.43        27.07 o
  -9   6   4        505.98        528.38        30.13 o
  -8   6   4          0.65        -12.80        12.80 o
  -7   6   4        467.81        469.02        26.63 o
  -6   6   4        932.58        920.54        37.34 o
  -5   6   4        499.53        556.65        30.39 o
  -4   6   4        103.00        138.15        18.60 o
  -3   6   4         49.20         75.85        16.64 o
  -2   6   4        329.17        372.46        25.47 o
  -1   6   4        859.85        866.82        36.55 o
   0   6   4        481.15        518.95        29.44 o
   1   6   4         67.81         91.53        21.60 o
   2   6   4        834.04        837.78        30.86 o
   3   6   4         53.33         68.60        17.97 o
   4   6   4       2893.77       2688.83        85.13 o
   5   6   4       4115.76       4122.61        93.74 o
   6   6   4       8405.23       8118.64       184.05 o
   7   6   4        120.23        169.94        17.63 o
   8   6   4        229.09        260.58        20.87 o
   9   6   4         63.77         72.67        16.63 o
  10   6   4       1635.61       1562.20        57.57 o
  11   6   4        335.27        375.64        30.02 o
  12   6   4        294.16        367.75        39.48 o
  13   6   4        981.34       1027.72        58.65 o
  14   6   4        228.22        269.92        36.62 o
  15   6   4        497.32        483.10        85.69 o
  16   6   4        694.70        626.16       115.68 o
  17   6   4        171.42        158.73        74.12 o
  18   6   4        708.34        678.26       166.21 o
  19   6   4         22.87         -4.49        50.91 o
  20   6   4        313.39        264.30        85.35 o
  21   6   4          4.04         28.45        62.14 o
  22   6   4         59.76         -9.73        51.66 o
  23   6   4        117.32        125.78        71.88 o
  24   6   4        689.19        729.17       130.28 o
  25   6   4         99.84         16.47        70.38 o
  26   6   4          0.30         23.21        65.89 o
  27   6   4        390.45        358.63        98.83 o
  28   6   4         45.15         95.09        69.63 o
  29   6   4        107.40        142.19        49.38 o
  30   6   4         59.36         19.39        83.48 o
  31   6   4         10.55         43.61        45.47 o
  32   6   4         45.32         63.01        53.91 o
  33   6   4         15.52         51.66        64.39 o
  34   6   4         14.81          7.60        36.58 o
 -33   7   4        273.19        108.40        99.58 o
 -32   7   4        113.49         41.87        49.50 o
 -31   7   4        224.43        177.34        52.11 o
 -30   7   4         23.92        -56.53        56.53 o
 -29   7   4         97.08         64.39        50.16 o
 -28   7   4          1.59        -14.79        70.00 o
 -27   7   4        166.05        168.88        47.74 o
 -26   7   4         42.97         54.05        25.04 o
 -25   7   4         82.08         78.65        37.72 o
 -24   7   4        139.54        202.18        37.93 o
 -23   7   4         22.19         62.88        26.50 o
 -22   7   4        145.11        119.35        31.39 o
 -21   7   4         79.73        118.77        24.69 o
 -20   7   4        637.80        744.72        46.49 o
 -19   7   4        107.31         81.94        22.89 o
 -18   7   4        160.63        176.30        39.65 o
 -17   7   4        399.38        428.66        33.17 o
 -16   7   4         45.70         31.41        20.16 o
 -15   7   4        450.04        545.38        49.21 o
 -14   7   4        408.72        354.42        30.35 o
 -13   7   4         40.41         42.87        22.82 o
 -12   7   4        317.20        355.47        30.14 o
 -11   7   4         69.93         77.33        27.95 o
 -10   7   4         19.81        -11.60        16.88 o
  -9   7   4         18.47         28.26        20.08 o
  -8   7   4         92.21         88.45        19.99 o
  -7   7   4         32.23         31.25        22.11 o
  -6   7   4       1489.03       1440.52        91.43 o
  -5   7   4        983.50        932.51        36.80 o
  -4   7   4         69.73        120.42        18.71 o
  -3   7   4        350.17        369.20        26.05 o
  -2   7   4          0.86         28.30        29.10 o
  -1   7   4          9.04        -15.00        15.00 o
   0   7   4         36.88         37.65        17.10 o
   1   7   4         73.83         84.00        16.31 o
   2   7   4        435.75        397.49        25.61 o
   3   7   4          0.75          6.97        20.76 o
   4   7   4         27.63         30.16        14.83 o
   5   7   4         43.19         45.21        15.35 o
   6   7   4         23.31         55.29        20.67 o
   7   7   4       1499.18       1540.24        49.26 o
   8   7   4          3.11          2.82        12.87 o
   9   7   4        424.86        449.15        26.33 o
  10   7   4        117.60         57.64        23.36 o
  11   7   4        273.11        356.89        33.83 o
  12   7   4         11.35         17.76        42.30 o
  13   7   4         16.39          4.49        56.15 o
  15   7   4        175.16        144.50        80.86 o
  16   7   4         22.83         83.86        70.38 o
  17   7   4        246.73        206.65        92.09 o
  18   7   4        104.43        130.28        77.12 o
  19   7   4        174.52        106.32        70.38 o
  20   7   4        241.27        199.16        77.12 o
  21   7   4          2.94         97.33        70.38 o
  22   7   4         76.83         34.44        68.13 o
  23   7   4         52.60          5.99        61.39 o
  24   7   4          2.31        -18.72        70.38 o
  25   7   4        308.06        429.69       106.32 o
  26   7   4         36.57         85.35        80.86 o
  27   7   4         17.08        -30.70        58.40 o
  28   7   4          0.81         66.64        82.36 o
  29   7   4        137.12        211.14        98.83 o
  30   7   4        169.10        669.28       198.41 o
  31   7   4         58.48        146.51        43.52 o
  32   7   4          4.61         17.84        45.01 o
 -30   8   4         66.16          9.87        43.73 o
 -29   8   4         14.19         64.30        49.64 o
 -28   8   4         21.34        -47.64        47.64 o
 -27   8   4          1.59        -20.52        36.98 o
 -26   8   4        169.88        179.71        51.98 o
 -25   8   4         46.88         66.10        46.59 o
 -24   8   4         12.67        -35.94        35.94 o
 -23   8   4         89.57         56.37        43.13 o
 -22   8   4        241.37        224.76        40.09 o
 -21   8   4        279.75        288.31        36.05 o
 -20   8   4        109.52         28.06        29.10 o
 -19   8   4          3.86         10.95        21.36 o
 -18   8   4        233.51        194.41        31.88 o
 -17   8   4        907.83        988.20        81.80 o
 -16   8   4         85.91         80.36        29.52 o
 -15   8   4        125.23        125.09        33.09 o
 -14   8   4        130.65        118.73        31.33 o
 -13   8   4        818.52        831.53        90.97 o
 -12   8   4          1.24         11.58        40.67 o
 -11   8   4        820.26        919.59        78.95 o
 -10   8   4        389.83        409.20        34.80 o
  -9   8   4          7.67          5.37        37.87 o
  -8   8   4         80.13        101.12        23.30 o
  -7   8   4        285.38        281.94        30.38 o
  -6   8   4        614.84        714.81        40.49 o
  -5   8   4        200.16        293.92        36.30 o
  -4   8   4          5.78         26.15        18.30 o
  -3   8   4         65.33         51.79        18.84 o
  -2   8   4        117.04        132.13        21.53 o
  -1   8   4        197.88        193.72        23.94 o
   0   8   4        117.15         94.79        31.33 o
   1   8   4         19.53         39.59        19.91 o
   2   8   4         28.98         66.65        22.46 o
   3   8   4         21.96         17.92        17.85 o
   4   8   4        301.75        371.33        33.24 o
   5   8   4       2075.75       2074.48       103.31 o
   6   8   4       1271.88       1353.02        75.44 o
   7   8   4         56.23         63.09        20.15 o
   8   8   4          7.01         16.69        18.55 o
   9   8   4          3.03         32.35        31.82 o
  10   8   4         26.52         15.02        32.57 o
  11   8   4        270.06        267.51        82.36 o
  12   8   4       1025.29       1001.59        62.61 o
  13   8   4        239.50        251.57        94.34 o
  14   8   4          5.91         38.18        63.64 o
  15   8   4        174.92        180.44        76.37 o
  16   8   4        159.72        193.92        80.86 o
  17   8   4         48.17         45.67        68.13 o
  18   8   4         74.52        178.19        90.59 o
  19   8   4         22.62        -54.66        54.66 o
  20   8   4          1.69        -51.66        58.40 o
  21   8   4         77.77         49.42        72.63 o
  22   8   4          9.38        -17.97        61.39 o
  23   8   4         66.23         13.48        79.36 o
  24   8   4        116.86        233.60        99.58 o
  25   8   4         37.47         98.83        89.10 o
  26   8   4          8.92         53.91        80.86 o
  28   8   4         50.16        -34.44        75.62 o
  29   8   4          4.48         97.33        91.34 o
 -26   9   4         82.12         54.66        45.53 o
 -25   9   4         16.15          7.41        44.55 o
 -24   9   4          0.51        -14.13        29.69 o
 -23   9   4          0.56          9.06        34.96 o
 -22   9   4          0.08         12.64        28.79 o
 -21   9   4         25.52         37.33        31.15 o
 -20   9   4         35.99         19.35        24.44 o
 -19   9   4          3.10         27.71        25.14 o
 -18   9   4         18.19         47.10        27.67 o
 -17   9   4        182.16        131.82        42.15 o
 -16   9   4        222.68        138.14        39.18 o
 -15   9   4        129.65         95.52        41.18 o
 -14   9   4        145.57        193.16        48.53 o
 -13   9   4        352.24        292.83        39.60 o
 -12   9   4         89.82         86.29        30.79 o
 -11   9   4         27.22         25.72        28.61 o
 -10   9   4        290.41        321.98        40.65 o
  -9   9   4        148.67         59.15        50.16 o
  -8   9   4        206.44        243.30       129.53 o
  -7   9   4        865.55        825.01        91.34 o
  -6   9   4        293.22        296.01        49.79 o
  -5   9   4         25.95         41.43        47.88 o
  -4   9   4        133.00        202.27        39.03 o
  -3   9   4         71.23         69.26        44.56 o
  -2   9   4         20.41          5.65        35.73 o
  -1   9   4         26.12         52.45        37.22 o
   0   9   4        156.53        202.97        33.51 o
   1   9   4         21.67         33.55        24.39 o
   2   9   4          4.41          6.56        24.22 o
   3   9   4         49.86         39.52        38.69 o
   4   9   4          0.58         21.80        20.53 o
   5   9   4         12.86          5.38        20.29 o
   6   9   4         49.54         25.75        21.29 o
   7   9   4         40.25         56.23        26.45 o
   8   9   4        295.42        276.86        95.80 o
   9   9   4       1086.44       1118.66       115.64 o
  10   9   4         58.61         26.95        83.11 o
  11   9   4        114.15         83.60        28.14 o
  12   9   4          3.45         10.21        21.99 o
  13   9   4         45.01        140.76        83.86 o
  14   9   4          0.20         84.60        86.10 o
  15   9   4         64.24        133.27        92.09 o
  16   9   4        119.23        155.73        87.60 o
  17   9   4        107.14        -26.20        64.39 o
  18   9   4         57.36         14.23        62.89 o
  19   9   4         29.94         85.35        87.60 o
  20   9   4         47.35        139.26        92.84 o
  21   9   4         26.88        -60.65        60.65 o
  22   9   4          0.32         17.22        70.38 o
  24   9   4        441.03        864.69       177.45 o
  25   9   4        771.02        774.84       169.96 o
 -22  10   4         22.25        -27.32        40.24 o
 -21  10   4          0.26         65.89        73.37 o
 -20  10   4         17.39          6.16        39.79 o
 -19  10   4        166.54        109.73        83.48 o
 -18  10   4        113.26          0.16        38.69 o
 -17  10   4         14.17        -26.35        37.75 o
 -16  10   4         66.98         53.61        44.59 o
 -15  10   4         33.03         34.88        47.31 o
 -14  10   4        300.14        346.52        61.10 o
 -13  10   4        358.15        334.48        68.10 o
 -12  10   4         27.71         98.72        46.43 o
 -11  10   4         12.39        -29.95        49.42 o
 -10  10   4        261.65        289.75        68.88 o
  -9  10   4          0.00          0.75        47.92 o
  -8  10   4        450.61        343.66        73.37 o
  -7  10   4        385.02        578.68        90.59 o
  -6  10   4          0.89        -16.47        43.43 o
  -5  10   4        273.97        261.30        87.60 o
  -4  10   4        187.06        239.84        62.50 o
  -3  10   4          3.45         29.37        39.98 o
  -2  10   4          3.29         -6.58        25.46 o
  -1  10   4          5.18         -5.22        24.00 o
   0  10   4        156.15        171.34        33.38 o
   1  10   4        301.11        341.21        39.47 o
   2  10   4         18.60         79.54        30.93 o
   3  10   4          3.39         20.69        35.23 o
   4  10   4        201.59        205.98        55.78 o
   5  10   4        455.75        553.31        63.61 o
   6  10   4         90.09        148.96        54.28 o
   7  10   4        177.62        202.85        89.85 o
   8  10   4        280.09        268.81       103.66 o
   9  10   4          5.52         63.38        62.52 o
  10  10   4        828.97        949.81       134.77 o
  11  10   4        604.93        661.75        62.79 o
  12  10   4         25.10         44.92        90.59 o
  13  10   4          0.47          0.00        80.11 o
  14  10   4         10.74        -65.14        65.14 o
  15  10   4        108.37         73.37       101.08 o
  16  10   4         58.90        105.57       101.08 o
  18  10   4        105.95         67.38       121.29 o
  19  10   4         12.53         76.37        79.36 o
  20  10   4         28.68        -26.20        95.09 o
 -15  11   4          4.55        -50.11        64.76 o
 -14  11   4         19.15        -23.21        59.90 o
 -13  11   4        256.73        178.94        81.61 o
 -12  11   4        275.35        240.34        82.36 o
 -11  11   4        137.12        154.98        74.12 o
 -10  11   4         15.82         81.61        61.39 o
  -9  11   4         41.72         62.89        65.89 o
  -8  11   4          0.11         24.71        59.15 o
  -7  11   4         26.76        -47.17        53.91 o
  -6  11   4        119.41         46.42        62.14 o
  -5  11   4          1.22         65.14        59.15 o
  -4  11   4        149.63        212.63        75.62 o
  -3  11   4          9.81         21.71        56.90 o
  -2  11   4         89.56        152.94        53.81 o
  -1  11   4         10.73         -3.74        55.40 o
   0  11   4         92.98        185.68       122.79 o
   1  11   4         98.23        184.93        87.60 o
   2  11   4         10.00         34.34        37.33 o
   3  11   4         18.62        -29.04        32.87 o
   4  11   4         41.86          8.35        32.41 o
   5  11   4         22.41         88.19        36.53 o
   7  11   4         76.29         58.40        36.69 o
   8  11   4        161.87        229.11        47.17 o
   9  11   4         13.98        -10.48        29.95 o
  11  11   4          1.27        -86.10        86.10 o
  12  11   4         16.06         43.43       118.30 o
  13  11   4         57.31        -58.40       104.07 o
 -40   1   5        190.37        255.88        46.55 o
 -39   1   5        435.72        467.48        44.95 o
 -38   1   5        231.16        191.59        30.35 o
 -37   1   5        166.19        119.14        28.70 o
 -36   1   5         91.27         59.81        24.06 o
 -35   1   5          0.74        -11.55        26.80 o
 -34   1   5        199.56        196.19        26.76 o
 -33   1   5         55.51         75.81        22.66 o
 -32   1   5       1090.03       1219.59        64.17 o
 -31   1   5          3.68         -3.23        17.35 o
 -30   1   5        596.07        603.54        34.34 o
 -29   1   5        201.58        187.89        28.07 o
 -28   1   5        144.50        105.45        17.56 o
 -27   1   5        243.15        256.72        20.53 o
 -26   1   5        111.46         82.65        15.18 o
 -25   1   5       2857.63       2967.15        64.88 o
 -24   1   5       4693.08       4642.68        88.17 o
 -23   1   5       2723.00       2809.84        59.50 o
 -22   1   5        531.79        578.23        25.66 o
 -21   1   5         19.89         28.81        10.99 o
 -20   1   5         17.33         10.55         9.75 o
 -19   1   5         88.94        108.93        12.23 o
 -18   1   5       2238.01       2246.42        47.48 o
 -17   1   5        596.99        710.05        22.44 o
 -16   1   5       1871.01       2026.58        44.82 o
 -15   1   5        839.47        856.43        25.85 o
 -14   1   5        275.70        322.56        16.66 o
 -13   1   5        765.99        773.31        33.39 o
 -12   1   5        441.65        492.53        22.95 o
 -11   1   5       2567.75       2636.34        64.46 o
 -10   1   5        510.38        527.80        24.36 o
  -9   1   5       6709.10       6733.26       138.35 o
  -8   1   5       1439.75       1357.68        40.26 o
  -7   1   5       1264.76       1282.31        40.42 o
  -6   1   5       2601.68       2503.15        56.34 o
  -5   1   5        368.89        404.33        24.51 o
  -4   1   5         15.32          6.91         6.49 o
  -3   1   5         28.90         31.66         7.98 o
  -2   1   5         15.75          8.52         7.54 o
  -1   1   5          5.44          9.75         8.22 o
   0   1   5          4.37          6.61         8.58 o
   1   1   5        641.75        645.81        23.28 o
   2   1   5        273.16        331.26        23.24 o
   3   1   5         11.30         29.41        10.29 o
   4   1   5        862.26        852.17        28.64 o
   5   1   5       1125.98       1127.06        34.09 o
   6   1   5       1798.54       1814.29        47.18 o
   7   1   5        891.65        865.65        34.80 o
   8   1   5         39.25         65.86        12.75 o
   9   1   5         88.07        102.82        20.71 o
  10   1   5        138.64        166.46        23.96 o
  11   1   5        389.90        421.49        26.68 o
  12   1   5       1314.52       1440.02        49.84 o
  13   1   5          5.52          5.67        12.13 o
  14   1   5        592.50        559.26        27.77 o
  15   1   5        223.70        206.24        17.26 o
  16   1   5         63.50         63.48        13.05 o
  17   1   5         11.16         14.20        11.42 o
  18   1   5        282.24        282.29        20.00 o
  19   1   5         50.42         52.20        13.19 o
  20   1   5        407.37        464.97        28.54 o
  21   1   5       2882.28       2918.56        68.84 o
  22   1   5        393.65        411.95        26.10 o
  23   1   5       5886.63       6027.72       136.09 o
  24   1   5       3846.94       4042.16       116.99 o
  25   1   5        479.36        526.67        44.84 o
  26   1   5        136.42        154.29        21.69 o
  27   1   5        548.35        564.42        32.47 o
  28   1   5         65.29         98.43        18.98 o
  29   1   5         56.32         48.54        32.96 o
  30   1   5         22.39         10.47        17.13 o
  31   1   5          2.23         18.64        23.23 o
  32   1   5         22.01         35.89        28.60 o
  33   1   5          3.17         25.37        22.15 o
  34   1   5         28.67         21.69        20.14 o
  35   1   5         26.55         16.81        29.83 o
  36   1   5          2.34          8.47        20.08 o
  37   1   5          2.61         23.53        26.26 o
  38   1   5          0.53          8.46        28.45 o
 -39   2   5        142.07        126.16        32.97 o
 -38   2   5        187.39        171.49        30.95 o
 -37   2   5        567.68        595.85        62.24 o
 -36   2   5        572.03        561.61        48.46 o
 -35   2   5        584.13        665.78        73.70 o
 -34   2   5         16.47         25.10        21.42 o
 -33   2   5         11.57         20.51        20.59 o
 -32   2   5          0.11          8.16        30.15 o
 -31   2   5         17.84         32.55        17.25 o
 -30   2   5         10.65          0.88        21.58 o
 -29   2   5        298.93        264.88        26.45 o
 -28   2   5       1191.15       1326.07        59.44 o
 -27   2   5        321.68        356.20        24.75 o
 -26   2   5         62.24         38.66        15.89 o
 -25   2   5         25.92         33.73        14.67 o
 -24   2   5        401.94        430.90        35.48 o
 -23   2   5       1187.20       1225.97        35.89 o
 -22   2   5        263.32        285.66        22.53 o
 -21   2   5        286.06        321.73        23.41 o
 -20   2   5       1041.06       1093.62        43.54 o
 -19   2   5         21.70         37.84        13.55 o
 -18   2   5        132.05        134.98        16.33 o
 -17   2   5       1912.70       2046.57        60.54 o
 -16   2   5       1087.04       1109.72        34.94 o
 -15   2   5         42.48         52.80        13.89 o
 -14   2   5        460.56        454.87        21.74 o
 -13   2   5         60.31         70.61        11.66 o
 -12   2   5        772.36        815.84        26.31 o
 -11   2   5         62.58         74.09        14.65 o
 -10   2   5       1155.34       1138.99        38.51 o
  -9   2   5          0.02         -4.60        10.91 o
  -8   2   5       4171.69       4543.39       100.82 o
  -7   2   5       3157.21       3277.65        60.43 o
  -6   2   5         24.30         10.64         8.49 o
  -5   2   5       1548.54       1530.63        35.76 o
  -4   2   5        788.56        896.10        27.70 o
  -3   2   5         96.26        107.45        12.86 o
  -2   2   5       1021.61       1093.52        35.89 o
  -1   2   5         55.91        106.14        17.33 o
   0   2   5        204.12        201.28        18.16 o
   1   2   5          7.95         11.50        11.31 o
   2   2   5        937.15        949.01        32.97 o
   3   2   5       2593.57       2502.37        71.39 o
   4   2   5        532.75        514.24        23.34 o
   5   2   5        335.16        400.99        21.98 o
   6   2   5        990.55       1017.38        33.37 o
   7   2   5       1165.34       1291.85        38.42 o
   8   2   5       3619.23       3997.25        90.01 o
   9   2   5       4807.86       5077.50       110.27 o
  10   2   5        932.78        924.45        58.50 o
  11   2   5        341.51        417.03        22.95 o
  12   2   5        917.06        955.21        30.86 o
  13   2   5         10.27          2.23        10.45 o
  14   2   5        252.81        260.11        18.48 o
  15   2   5          4.57          1.60         9.17 o
  16   2   5         77.44         88.82        11.94 o
  17   2   5          8.27        -10.21        10.34 o
  18   2   5         39.99         30.31        18.68 o
  19   2   5        247.73        264.48        20.20 o
  20   2   5       2275.25       2238.65        54.87 o
  21   2   5       2473.57       2496.73        70.29 o
  22   2   5       3655.20       3402.55        75.36 o
  23   2   5       3149.44       3300.20        74.98 o
  24   2   5       2176.03       2248.18        62.80 o
  25   2   5        197.96        188.21        39.35 o
  26   2   5        102.95         90.72        17.71 o
  27   2   5        332.26        253.73        39.69 o
  28   2   5          0.82         29.61        20.10 o
  29   2   5        415.67        417.95        53.43 o
  30   2   5        275.17        284.71        25.10 o
  31   2   5         27.03         26.29        15.29 o
  32   2   5         49.71         47.39        17.25 o
  33   2   5          5.09         49.46        32.64 o
  34   2   5         33.78         42.01        20.17 o
  35   2   5          0.64        -17.94        17.94 o
  36   2   5         45.43         48.61        38.63 o
  37   2   5         12.99        -11.06        20.77 o
  38   2   5         49.61         37.14        47.96 o
 -39   3   5         27.38         66.14        56.53 o
 -38   3   5          0.02         16.01        25.51 o
 -37   3   5         51.66         67.94        28.20 o
 -36   3   5         71.76         67.87        34.15 o
 -35   3   5         10.73        -20.75        22.41 o
 -34   3   5         98.60         63.68        31.99 o
 -33   3   5        191.43        196.57        51.33 o
 -32   3   5        488.92        543.65        39.38 o
 -31   3   5        165.95        203.30        26.25 o
 -30   3   5        353.25        394.64        31.23 o
 -29   3   5        345.59        389.26        31.23 o
 -28   3   5        459.90        494.45        33.65 o
 -27   3   5        133.23        154.04        29.65 o
 -26   3   5        287.21        321.70        80.45 o
 -25   3   5         28.28         49.19        26.79 o
 -24   3   5        193.90        185.36        24.43 o
 -23   3   5        297.71        237.40        22.96 o
 -22   3   5        187.77        182.57        16.84 o
 -21   3   5        136.73        159.10        15.92 o
 -20   3   5        334.91        311.91        20.57 o
 -19   3   5        290.19        329.13        20.64 o
 -18   3   5        388.00        443.24        21.71 o
 -17   3   5       1499.97       1639.11        39.73 o
 -16   3   5       1421.67       1581.46        38.79 o
 -15   3   5       1501.20       1568.36        38.04 o
 -14   3   5        662.14        675.54        24.92 o
 -13   3   5       2751.04       2780.14        55.72 o
 -12   3   5       1250.10       1223.43        31.62 o
 -11   3   5        238.74        288.18        19.04 o
 -10   3   5          0.12         -0.83         9.08 o
  -9   3   5        461.27        467.52        22.20 o
  -8   3   5         55.82         77.38        15.57 o
  -7   3   5        499.61        534.33        22.86 o
  -6   3   5       4214.05       4157.68        83.32 o
  -5   3   5       2018.47       1954.53        47.66 o
  -4   3   5       1519.57       1457.32        44.60 o
  -3   3   5       3327.96       3205.20        68.03 o
  -2   3   5        437.79        445.19        22.37 o
  -1   3   5       3671.28       3711.85        76.56 o
   0   3   5        587.32        665.56        94.34 o
   1   3   5        274.03        290.95        21.24 o
   2   3   5       5441.98       5435.22       116.60 o
   3   3   5         11.25         20.14        13.86 o
   4   3   5        706.96        654.74        52.20 o
   5   3   5         21.40         31.54        11.97 o
   6   3   5        221.57        242.95        22.32 o
   7   3   5       1221.47       1168.60        44.28 o
   8   3   5         31.70          3.91        15.04 o
   9   3   5        127.05        164.83        19.07 o
  10   3   5        598.69        568.78        29.61 o
  11   3   5        526.00        522.67        25.48 o
  12   3   5        353.11        344.91        21.95 o
  13   3   5        147.12        203.06        15.78 o
  14   3   5        153.15        140.23        15.82 o
  15   3   5         90.39        101.82        12.40 o
  16   3   5        472.16        522.87        19.68 o
  17   3   5         33.92         37.17         8.81 o
  18   3   5        194.54        221.02        17.17 o
  19   3   5         61.05         42.72        17.29 o
  20   3   5        108.96        142.50        21.45 o
  21   3   5       1975.66       1952.66        78.55 o
  22   3   5        776.31        667.99        59.27 o
  23   3   5         49.85         45.48        22.98 o
  24   3   5         68.45         67.55        32.07 o
  25   3   5        207.39        175.47        31.70 o
  26   3   5        975.99       1059.20        58.30 o
  27   3   5        162.03        184.69        31.18 o
  28   3   5        176.85        121.98        30.55 o
  29   3   5        224.56        170.89        43.89 o
  30   3   5          5.32        -25.74        34.46 o
  31   3   5         15.35        -20.17        83.11 o
  32   3   5          0.15         24.57        64.39 o
  33   3   5          8.99        -31.02        31.02 o
  34   3   5         99.55        113.21        53.53 o
  35   3   5         40.48        -13.28        40.62 o
  36   3   5         23.55         -5.99        95.84 o
  37   3   5         86.14          7.05        45.14 o
 -37   4   5          0.63         22.06        31.46 o
 -36   4   5        162.54        135.76        35.37 o
 -35   4   5        126.57        103.51        31.94 o
 -34   4   5         32.58         45.16        28.42 o
 -33   4   5        159.88        160.15        33.23 o
 -32   4   5         11.36          0.58        20.92 o
 -31   4   5          0.32        -22.89        22.89 o
 -30   4   5         19.33         38.65        24.32 o
 -29   4   5        190.91        152.47        28.42 o
 -28   4   5        171.53        167.42        25.41 o
 -27   4   5        178.87        175.79        24.12 o
 -26   4   5        580.61        600.23        30.86 o
 -25   4   5        235.76        232.68        30.38 o
 -24   4   5         36.18          7.82        14.71 o
 -23   4   5          6.36         29.76        15.44 o
 -22   4   5         11.73         -3.43        13.51 o
 -21   4   5          9.02         -0.07        11.93 o
 -20   4   5         46.34         62.36        17.88 o
 -19   4   5        204.67        229.48        19.38 o
 -18   4   5        264.15        229.07        19.93 o
 -17   4   5        651.90        594.93        27.13 o
 -16   4   5          5.52         -0.15        13.54 o
 -15   4   5        583.81        603.37        24.97 o
 -14   4   5         29.92         29.58        11.58 o
 -13   4   5         81.09         80.39        13.62 o
 -12   4   5         64.63         60.53        12.48 o
 -11   4   5        200.87        194.95        16.16 o
 -10   4   5       1476.06       1422.74        44.36 o
  -9   4   5          1.13         12.60        11.74 o
  -8   4   5        903.33        854.15        32.04 o
  -7   4   5          2.96         15.91        11.64 o
  -6   4   5       1081.28       1146.59        37.30 o
  -5   4   5        456.79        565.96        36.09 o
  -4   4   5          0.85          2.51        11.14 o
  -3   4   5        286.78        270.38        24.21 o
  -2   4   5        259.74        292.25        24.64 o
  -1   4   5       1233.18       1106.57        35.04 o
   0   4   5       2549.89       2519.70        59.03 o
   1   4   5       2882.94       2647.54        68.59 o
   2   4   5       4210.11       3928.37        84.16 o
   3   4   5       6770.69       6926.27       146.45 o
   4   4   5       1198.99       1177.59        40.00 o
   5   4   5       1519.46       1558.08        46.93 o
   6   4   5       1157.03       1359.27        70.93 o
   7   4   5       3419.23       3354.01        79.95 o
   8   4   5        729.21        707.50        30.91 o
   9   4   5        372.77        421.26        25.18 o
  10   4   5        142.69        169.70        16.87 o
  11   4   5        116.13        127.18        18.91 o
  12   4   5        142.46        148.82        15.43 o
  13   4   5         37.72         27.94        10.85 o
  14   4   5          0.78          3.28         8.74 o
  15   4   5        107.94         99.30        30.82 o
  16   4   5         32.88         20.39        23.80 o
  17   4   5        148.90        132.58        29.97 o
  18   4   5        252.59        219.90        31.39 o
  19   4   5         37.83          8.65        21.56 o
  20   4   5        139.54        166.44        27.16 o
  21   4   5        796.29        900.92        52.90 o
  22   4   5        597.84        495.02        48.97 o
  23   4   5          3.89        -15.89        29.69 o
  24   4   5        199.62        188.03        42.96 o
  25   4   5        133.98        346.65        83.86 o
  26   4   5         81.91        134.75        68.51 o
  27   4   5        327.55        373.50        52.53 o
  28   4   5         18.04        -21.11        32.18 o
  29   4   5        369.29        441.53       133.23 o
  30   4   5          7.58         -0.75        36.16 o
  31   4   5         94.64        204.68        50.63 o
  32   4   5          3.92         17.95        36.45 o
  33   4   5          6.45         19.89        34.45 o
  34   4   5         28.75        -16.47        39.86 o
  35   4   5          6.34         35.97        63.64 o
  36   4   5          8.27         29.49        42.53 o
 -36   5   5         98.92         74.57        36.35 o
 -35   5   5        628.03        749.44       120.72 o
 -34   5   5          0.87        -24.96        39.42 o
 -33   5   5        372.95        423.96        47.20 o
 -32   5   5          0.33         28.26        23.14 o
 -31   5   5        248.62        285.00        41.72 o
 -30   5   5         12.85         30.17        20.53 o
 -29   5   5        104.24        138.13        24.88 o
 -28   5   5         36.82         12.27        16.86 o
 -27   5   5        412.73        427.65        31.16 o
 -26   5   5          0.15          0.09        17.04 o
 -25   5   5        160.17        162.06        28.31 o
 -24   5   5        137.72        132.89        21.34 o
 -23   5   5        597.48        635.03        42.04 o
 -22   5   5         31.77          7.72        17.05 o
 -21   5   5          6.05        -10.03        20.45 o
 -20   5   5         33.75         58.91        16.94 o
 -19   5   5         18.56         11.18        15.96 o
 -18   5   5         25.31         18.81        15.01 o
 -17   5   5         44.15         59.51        15.47 o
 -16   5   5        153.94        178.32        19.50 o
 -15   5   5        190.74        175.37        25.25 o
 -14   5   5        304.59        359.30        23.42 o
 -13   5   5         96.24         99.44        18.33 o
 -12   5   5        828.92        792.66        32.08 o
 -11   5   5         14.46         31.39        18.17 o
 -10   5   5        450.39        446.48        38.00 o
  -9   5   5         40.77         46.49        17.84 o
  -8   5   5        185.64        212.01        23.45 o
  -7   5   5        155.94        160.27        18.30 o
  -6   5   5        858.52        820.10        33.41 o
  -5   5   5        858.01        862.02        33.50 o
  -4   5   5        113.30        128.30        22.04 o
  -3   5   5        971.48       1048.15        36.71 o
  -2   5   5       2267.20       2245.87        57.52 o
  -1   5   5          0.01         -0.61        11.92 o
   0   5   5       1675.40       1595.51        56.56 o
   1   5   5          2.23        -13.34        13.34 o
   2   5   5        100.86         88.70        15.28 o
   3   5   5         96.02         96.74        16.16 o
   4   5   5        961.26        994.02        34.54 o
   5   5   5        645.38        606.23        25.79 o
   6   5   5       4127.27       3994.32        85.96 o
   7   5   5        186.33        228.63        18.50 o
   8   5   5         45.03         35.43        13.83 o
   9   5   5          6.87         -2.22        12.30 o
  10   5   5        384.28        499.60        29.98 o
  11   5   5        406.73        403.82        24.94 o
  12   5   5        409.04        404.67        24.34 o
  13   5   5        326.41        312.03        20.07 o
  14   5   5        617.71        658.44        47.78 o
  15   5   5        726.27        817.18        54.77 o
  16   5   5         84.20         74.06        26.19 o
  17   5   5        580.78        590.82        50.68 o
  18   5   5         92.74         89.91        38.20 o
  19   5   5        117.12        168.46        76.37 o
  20   5   5        775.58        811.53       125.78 o
  21   5   5        301.97        101.83        71.13 o
  22   5   5          0.92         -8.24        58.40 o
  23   5   5        134.84        253.81        87.60 o
  24   5   5        230.04        276.36        47.37 o
  25   5   5        389.45        344.83        82.32 o
  26   5   5         39.11          5.04        41.55 o
  27   5   5        126.09        104.07        53.16 o
  28   5   5        115.66        116.37        44.78 o
  29   5   5        358.16        256.52        56.31 o
  30   5   5         14.93         14.91        37.92 o
  31   5   5          3.21         -4.83        34.00 o
  32   5   5         24.64        -55.53        90.22 o
  34   5   5         63.75         68.79        50.86 o
 -34   6   5          0.53        -40.65        40.65 o
 -33   6   5          0.45         66.64        65.89 o
 -32   6   5         89.14         92.78        31.31 o
 -31   6   5          6.41        -26.11        26.11 o
 -30   6   5         80.68         74.89        34.77 o
 -29   6   5         98.45         87.88        27.56 o
 -28   6   5        305.89        217.73        50.63 o
 -27   6   5          5.02         49.73        24.48 o
 -26   6   5        483.73        487.76        51.54 o
 -25   6   5        445.41        482.65        36.36 o
 -24   6   5          6.20         46.71        17.94 o
 -23   6   5        398.94        366.13        31.81 o
 -22   6   5        679.08        734.26        80.28 o
 -21   6   5         99.98        100.98        24.85 o
 -20   6   5         40.22         44.33        18.97 o
 -19   6   5        260.13        330.45        48.09 o
 -18   6   5          0.21         12.59        19.22 o
 -17   6   5        209.48        255.43        27.90 o
 -16   6   5        371.77        472.53        33.65 o
 -15   6   5        135.07         95.62        26.75 o
 -14   6   5          7.01        -14.45        14.45 o
 -13   6   5        199.94        220.70        21.97 o
 -12   6   5        549.42        583.75        33.75 o
 -11   6   5        119.01        166.88        21.99 o
 -10   6   5         45.65         16.51        21.07 o
  -9   6   5         21.34         19.97        16.07 o
  -8   6   5         60.03         86.15        18.78 o
  -7   6   5         65.99         39.68        16.69 o
  -6   6   5          2.52         15.30        14.83 o
  -5   6   5         10.40          3.60        20.98 o
  -4   6   5         56.04         16.84        15.43 o
  -3   6   5         39.60         14.13        15.26 o
  -2   6   5         37.51         79.89        17.04 o
  -1   6   5        155.71        143.27        20.02 o
   0   6   5        172.12        170.97        20.38 o
   1   6   5        285.73        301.53        24.55 o
   2   6   5        187.21        214.41        20.23 o
   3   6   5        436.27        451.28        25.66 o
   4   6   5        406.89        427.60        24.50 o
   5   6   5        322.74        327.21        23.59 o
   6   6   5        143.53        151.72        22.17 o
   7   6   5       1537.43       1449.04        43.14 o
   8   6   5        717.07        767.04        29.81 o
   9   6   5          0.16          9.34        12.19 o
  10   6   5         47.09         67.50        13.94 o
  11   6   5         24.59         -4.11        15.56 o
  12   6   5         40.12         29.42        15.15 o
  13   6   5        120.72         45.50        36.98 o
  14   6   5        198.09        172.95        73.37 o
  15   6   5        254.55        385.51        89.85 o
  17   6   5         83.85         61.39        68.13 o
  18   6   5        322.27        459.64       103.32 o
  19   6   5         11.61        -48.67        48.67 o
  20   6   5        168.33        166.21        80.11 o
  21   6   5         38.43         64.39        70.38 o
  22   6   5        661.54        675.27       125.04 o
  23   6   5        384.43        532.26       113.80 o
  24   6   5         16.81        196.16        82.36 o
  25   6   5        235.67        226.11        91.34 o
  26   6   5        408.20        283.01        93.59 o
  27   6   5        211.13        242.04        50.00 o
  28   6   5          2.08         12.21        31.00 o
  29   6   5         55.51         12.03        43.80 o
  30   6   5         42.97         58.82        45.39 o
  32   6   5         14.44        -30.26        42.65 o
 -32   7   5         13.21        -40.06        40.06 o
 -31   7   5         63.21         74.20        46.89 o
 -30   7   5          4.84        177.45        71.13 o
 -29   7   5        227.86        255.80        98.46 o
 -28   7   5          0.66        -13.79        28.44 o
 -27   7   5        119.55        128.79        36.88 o
 -26   7   5         10.97         19.95        30.35 o
 -25   7   5        143.34        148.49        54.14 o
 -24   7   5          3.91         15.16        26.80 o
 -23   7   5          7.76         -9.82        34.08 o
 -22   7   5        325.26        300.18        33.08 o
 -21   7   5         91.28         96.03        24.51 o
 -20   7   5        171.89        162.03        27.34 o
 -19   7   5         94.59        102.99        24.09 o
 -18   7   5        303.29        311.65        33.45 o
 -17   7   5        238.72        199.76        25.73 o
 -16   7   5         65.75         34.56        19.33 o
 -15   7   5          2.35         21.13        22.16 o
 -14   7   5        351.75        416.24        32.92 o
 -13   7   5         13.49         52.82        22.88 o
 -12   7   5         97.57         95.42        21.77 o
 -11   7   5         93.78        133.49        37.39 o
 -10   7   5        607.70        586.41        38.70 o
  -9   7   5         93.17        122.33        50.79 o
  -8   7   5        366.49        398.97        51.08 o
  -7   7   5       1453.32       1518.98        61.34 o
  -6   7   5        701.27        824.87        39.37 o
  -5   7   5        446.85        487.73        54.89 o
  -4   7   5       2824.06       2926.63       114.05 o
  -3   7   5        849.55       1004.74        51.11 o
  -2   7   5         78.22        136.24        39.34 o
  -1   7   5        184.49        207.54        21.98 o
   0   7   5          8.52        -22.38        22.38 o
   1   7   5         16.92         10.93        14.65 o
   2   7   5          9.82         -2.80        20.72 o
   3   7   5        131.66        160.21        19.93 o
   4   7   5          2.14          3.74        20.09 o
   5   7   5       1138.62       1059.92        60.60 o
   6   7   5        405.40        378.74        28.31 o
   7   7   5       1132.02       1101.86        46.82 o
   8   7   5       1770.77       1648.34        57.75 o
   9   7   5         20.89         44.20        17.71 o
  10   7   5        354.61        327.45        29.42 o
  11   7   5        205.72        222.44        26.73 o
  12   7   5         90.51         63.64        71.88 o
  13   7   5          5.64         44.92        63.64 o
  14   7   5         38.93        -10.48        58.40 o
  15   7   5         25.74         34.44        65.14 o
  16   7   5         16.77         62.14        68.13 o
  17   7   5         58.70        -56.15        56.15 o
  18   7   5         52.36        100.33        79.36 o
  19   7   5        103.37         96.58        77.87 o
  20   7   5        124.17         98.08        78.61 o
  21   7   5        201.26        174.45        78.61 o
  22   7   5         29.38         22.46        71.88 o
  23   7   5          1.77        -59.15        59.15 o
  24   7   5         27.43        -38.93        68.88 o
  25   7   5          0.01        126.53        81.61 o
  26   7   5        189.41        265.04       110.06 o
  27   7   5         94.88          3.74        66.64 o
  28   7   5         43.49        133.27       122.04 o
  29   7   5         26.38         95.84        89.10 o
  30   7   5         95.18         92.25        52.66 o
 -29   8   5         22.82        -44.92        44.92 o
 -28   8   5         15.54         67.74        44.77 o
 -26   8   5         11.43         33.13        42.00 o
 -25   8   5          0.01         49.10        48.67 o
 -24   8   5          1.60         -1.48        67.76 o
 -23   8   5          0.19        -28.80        28.80 o
 -22   8   5          8.86         32.39        27.12 o
 -21   8   5         14.01         -8.06        27.63 o
 -20   8   5        111.85         97.96        28.92 o
 -19   8   5        451.82        477.48        51.11 o
 -18   8   5         97.26        114.70        28.94 o
 -17   8   5        470.83        434.47        46.94 o
 -16   8   5        480.00        512.60        64.84 o
 -15   8   5          4.08         -4.37        21.12 o
 -14   8   5          0.81         22.67        32.70 o
 -13   8   5        115.70        115.77        31.47 o
 -12   8   5          4.52         -2.25        38.93 o
 -11   8   5        146.31        216.25        65.14 o
 -10   8   5        487.45        449.90        70.38 o
  -9   8   5        704.61        659.54        77.87 o
  -8   8   5        275.56        314.59        41.25 o
  -7   8   5         85.00        117.25        28.75 o
  -6   8   5        916.06        959.59        58.45 o
  -5   8   5        532.10        684.46        52.09 o
  -4   8   5         27.97        131.31        40.42 o
  -3   8   5          5.35         31.78        20.80 o
  -2   8   5          0.46          5.81        18.79 o
  -1   8   5        307.68        374.23        46.99 o
   0   8   5        498.96        544.13        44.97 o
   1   8   5        974.32       1075.17        55.94 o
   2   8   5       1672.36       1768.87        73.57 o
   3   8   5        677.27        827.02        59.91 o
   4   8   5       1957.06       1868.07       112.80 o
   5   8   5        596.96        674.30        42.21 o
   6   8   5         57.90        100.36        23.66 o
   7   8   5          0.90          2.73        22.03 o
   8   8   5          4.31         20.46        18.25 o
   9   8   5        513.49        536.45        60.25 o
  10   8   5       1510.31       1422.36        82.65 o
  11   8   5        374.99        389.62        48.46 o
  12   8   5        273.83        354.89       112.31 o
  13   8   5        816.60        739.65       160.22 o
  14   8   5        179.30        103.32        83.86 o
  15   8   5          3.42        -60.65        60.65 o
  16   8   5          0.57        -65.89        65.89 o
  17   8   5         41.05         49.42        77.87 o
  18   8   5         93.35         75.62        81.61 o
  19   8   5         92.72         80.11        83.11 o
  20   8   5         74.87         90.59        79.36 o
  21   8   5        406.96        541.99       129.53 o
  22   8   5        100.56        256.06       103.32 o
  23   8   5          8.39        -52.41        56.90 o
  24   8   5          1.64        143.75        84.60 o
  26   8   5          6.40         83.86        92.84 o
  27   8   5          0.00        -59.90        59.90 o
 -25   9   5          4.78         86.28        44.15 o
 -24   9   5        133.45        108.05        46.80 o
 -23   9   5        321.03        349.03        75.79 o
 -22   9   5         55.75        -26.49        60.65 o
 -21   9   5         36.21         19.66        44.45 o
 -20   9   5         10.80          2.44        41.10 o
 -19   9   5        167.10        304.73        74.12 o
 -18   9   5        233.49        229.86        63.64 o
 -17   9   5         28.28        -37.44        37.44 o
 -16   9   5         15.65         18.97        38.09 o
 -15   9   5         21.14          0.80        45.30 o
 -14   9   5         19.66        -26.29        33.09 o
 -13   9   5        122.18        122.79        52.41 o
 -12   9   5         46.91         21.71        45.67 o
 -11   9   5         18.25         28.45        48.67 o
 -10   9   5         17.04         55.40        45.67 o
  -9   9   5          0.73         38.93        42.68 o
  -8   9   5         18.69          2.99        44.92 o
  -7   9   5         14.25          6.74        44.92 o
  -6   9   5        156.33        182.15       105.94 o
  -5   9   5        330.01        355.26        41.71 o
  -4   9   5         21.62         33.98        60.07 o
  -3   9   5         14.12         22.27        23.51 o
  -2   9   5         29.43        -17.19        21.27 o
  -1   9   5        160.25        149.29        60.25 o
   0   9   5         23.98         60.17        39.94 o
   1   9   5         24.35         54.77        24.61 o
   2   9   5        521.07        585.88        48.15 o
   3   9   5        206.32        223.27        33.74 o
   4   9   5          8.43         40.83        23.22 o
   5   9   5          6.66         23.60        30.26 o
   6   9   5          1.33          5.65        21.09 o
   7   9   5         58.67         34.04        21.82 o
   8   9   5          0.02         -0.10        20.57 o
   9   9   5         81.46         82.35        34.64 o
  10   9   5         58.14        244.08       111.56 o
  11   9   5          8.31         -5.24        79.36 o
  12   9   5          1.46        -35.94        74.87 o
  13   9   5          8.35         35.94        81.61 o
  14   9   5          1.71        132.52        90.59 o
  15   9   5         16.24        -17.97        76.37 o
  16   9   5         53.86        166.21        94.34 o
  17   9   5          1.05         -2.25        81.61 o
  18   9   5        137.72        175.95       116.80 o
  19   9   5        194.26        305.48       111.56 o
  20   9   5         23.87        -43.43        64.39 o
  22   9   5         12.42         50.16        90.59 o
  23   9   5         62.42        -25.46        74.12 o
 -20  10   5         11.20        -27.42       104.82 o
 -19  10   5          0.04          3.52        49.22 o
 -18  10   5         89.61         19.78        45.55 o
 -17  10   5          2.82          3.14        56.90 o
 -16  10   5          9.55        -36.69        44.92 o
 -15  10   5         56.70        132.52        61.39 o
 -14  10   5        109.01        104.82        58.40 o
 -13  10   5         73.73         62.14        54.66 o
 -12  10   5          5.81          8.98        50.91 o
 -11  10   5         19.28         45.67        52.41 o
 -10  10   5         31.13         13.48        44.92 o
  -9  10   5          9.05         69.63        51.66 o
  -8  10   5         21.59         -2.25        44.17 o
  -7  10   5         32.75         71.13        52.41 o
  -6  10   5         75.72         57.65        49.42 o
  -5  10   5          0.01         -4.49        41.93 o
  -4  10   5          0.20        -65.89       103.32 o
  -3  10   5         39.86        -35.37        35.37 o
  -2  10   5          3.99         66.64        47.17 o
  -1  10   5         17.38         35.26        26.48 o
   0  10   5          2.19         -7.71        25.46 o
   1  10   5         33.01         44.53        25.84 o
   2  10   5         54.86         69.28        32.73 o
   3  10   5        343.85        383.75        97.30 o
   4  10   5          0.34         -3.85        35.19 o
   5  10   5          6.60        -20.15        34.07 o
   6  10   5          3.32        -14.76        27.81 o
   7  10   5          0.01        129.53        89.10 o
   8  10   5        164.55         93.36        38.93 o
   9  10   5         51.49         18.72        95.84 o
  10  10   5        112.74        206.65       123.54 o
  11  10   5        202.65        366.87       161.72 o
  12  10   5         70.18         23.96       113.80 o
  13  10   5         92.98        135.52       130.28 o
  16  10   5         29.16        103.32        94.34 o
  17  10   5        100.18        -54.66        89.10 o
  18  10   5         36.84        104.82       113.06 o
 -11  11   5         91.38        163.22        70.38 o
 -10  11   5        200.44        161.72        68.13 o
  -9  11   5         33.00        -44.92        55.40 o
  -8  11   5          0.04         23.96        53.91 o
  -7  11   5          4.99         85.35        59.90 o
  -6  11   5          6.08        -49.42        56.15 o
  -5  11   5          5.42        -42.68        51.66 o
  -4  11   5         54.76        119.79        71.88 o
  -3  11   5         84.41         34.44        64.39 o
  -2  11   5          2.77        169.55        64.94 o
  -1  11   5         38.15         56.15        67.38 o
   1  11   5          0.68         12.73        64.39 o
   2  11   5         63.64          1.50        62.89 o
   3  11   5          7.06        -26.95        32.19 o
   4  11   5         30.96         46.42        43.43 o
   5  11   5         42.28        -41.18        41.18 o
   6  11   5          5.00         89.85        89.85 o
   7  11   5          7.09         76.37        89.85 o
   8  11   5         10.18         23.21       108.56 o
 -39   0   6        557.24        633.80       135.52 o
 -38   0   6         93.70         29.08        46.42 o
 -37   0   6          4.06        -30.58        30.58 o
 -36   0   6        129.79        118.42        36.52 o
 -35   0   6          6.97        -29.61        29.61 o
 -34   0   6        182.19        202.07        38.99 o
 -33   0   6         33.22         54.80        30.56 o
 -32   0   6        543.65        515.44        53.53 o
 -31   0   6          1.61          9.66        24.27 o
 -30   0   6        340.53        336.34        38.75 o
 -29   0   6         32.22         -2.45        23.90 o
 -27   0   6        445.17        411.76        39.38 o
 -26   0   6        408.26        368.26        51.25 o
 -25   0   6        334.40        384.47        32.35 o
 -24   0   6        879.43        967.31        46.12 o
 -23   0   6       4655.34       4843.95       128.77 o
 -22   0   6       1343.43       1243.71        49.93 o
 -21   0   6         14.31         94.07        19.22 o
 -20   0   6       2482.56       2532.24        77.17 o
 -19   0   6         35.79         26.37        16.28 o
 -18   0   6        647.44        821.77        29.52 o
 -17   0   6          0.60         -5.75        12.10 o
 -16   0   6       2034.85       2161.57        90.89 o
 -15   0   6        109.86        138.19        29.57 o
 -14   0   6       1409.65       1512.79        70.12 o
 -13   0   6         63.88         92.16        26.20 o
 -12   0   6        430.75        512.59        47.17 o
 -11   0   6        114.44        111.70        23.88 o
 -10   0   6        834.65        772.00        47.51 o
  -9   0   6        242.76        317.04        35.71 o
  -8   0   6       3883.53       4231.85       142.02 o
  -7   0   6       3150.38       3568.74       170.71 o
  -6   0   6        148.48        148.99        35.19 o
  -5   0   6        634.64        715.83        89.85 o
  -4   0   6       1259.21       1279.28        51.38 o
  -3   0   6        577.94        641.95        41.55 o
  -2   0   6        207.93        296.08        45.67 o
  -1   0   6        124.90         97.33        19.11 o
   0   0   6        209.05        267.83        46.05 o
   1   0   6        101.19        147.20        36.64 o
   2   0   6        162.65        170.21        16.60 o
   3   0   6       1251.99       1296.47        43.11 o
   4   0   6         42.23         47.35        13.19 o
   5   0   6          1.54        -11.49        11.49 o
   6   0   6       2524.48       2745.23       131.02 o
   7   0   6       6218.57       6649.46       190.70 o
   8   0   6       2349.55       2725.10        91.83 o
   9   0   6        142.53        213.38        41.93 o
  10   0   6        285.62        400.49        52.41 o
  11   0   6        724.05        794.31        65.89 o
  12   0   6        121.57        114.55        38.18 o
  13   0   6       1553.09       1597.61       101.83 o
  14   0   6         32.80         19.47        30.70 o
  15   0   6         14.91         30.70        34.44 o
  16   0   6       1187.53       1134.38        60.23 o
  17   0   6       3926.85       4261.79       339.88 o
  18   0   6       5869.43       6305.03       197.06 o
  19   0   6      13369.09      14366.05       404.30 o
  20   0   6        607.45        633.33        53.16 o
  21   0   6       2253.68       2291.63        95.73 o
  22   0   6         72.85        104.68        30.70 o
  23   0   6        573.72        680.98        52.34 o
  24   0   6         75.22         41.93        36.69 o
  25   0   6         47.92         62.12        26.18 o
  26   0   6        542.63        622.70        65.51 o
  27   0   6        317.16        298.29        67.76 o
  28   0   6        336.81        397.93        45.43 o
  29   0   6       1901.58       2051.18        93.89 o
  30   0   6       1298.19       1464.33       125.78 o
  31   0   6         46.78        -11.07        26.43 o
  32   0   6        383.81        459.64        89.10 o
  33   0   6        423.75        395.39        65.10 o
  34   0   6          0.00          6.74        54.66 o
  35   0   6         34.12         47.17        59.90 o
  36   0   6         60.47        173.70        70.38 o
  37   0   6        480.04        685.75       115.30 o
 -39   1   6          1.19        -26.72        26.72 o
 -38   1   6         18.04          3.33        52.52 o
 -37   1   6         80.96         73.11        26.60 o
 -36   1   6        136.73         98.98        26.36 o
 -35   1   6         45.46         57.39        38.36 o
 -34   1   6         25.65         22.27        20.44 o
 -33   1   6         35.71         19.08        18.78 o
 -32   1   6          6.76          9.46        18.97 o
 -31   1   6         23.63          5.43        17.28 o
 -30   1   6         98.82         99.18        19.86 o
 -29   1   6         54.04         31.74        22.27 o
 -28   1   6          2.05         32.55        16.17 o
 -27   1   6         19.96         12.06        17.01 o
 -26   1   6         69.29         68.57        16.29 o
 -25   1   6       1237.24       1287.47        40.25 o
 -24   1   6       2787.18       2992.52        64.19 o
 -23   1   6        223.45        243.72        18.13 o
 -22   1   6       2175.72       2374.48        48.73 o
 -21   1   6        652.17        779.45        32.63 o
 -20   1   6       1676.03       1899.37        42.72 o
 -19   1   6        632.03        752.78        23.43 o
 -18   1   6        193.73        228.60        19.74 o
 -17   1   6        190.63        216.45        16.02 o
 -16   1   6        394.75        431.14        24.67 o
 -15   1   6         26.81         20.93        12.62 o
 -14   1   6         93.03        121.54        15.98 o
 -13   1   6          8.02         10.18        12.03 o
 -12   1   6        322.42        285.97        27.23 o
 -11   1   6        217.41        211.45        18.58 o
 -10   1   6          6.45         26.98        11.00 o
  -9   1   6        975.59       1060.34        34.78 o
  -8   1   6        979.27        996.56        33.13 o
  -7   1   6       1285.97       1307.08        39.47 o
  -6   1   6       2412.54       2349.73        51.91 o
  -5   1   6        222.40        234.59        15.47 o
  -4   1   6        613.40        609.23        18.88 o
  -3   1   6         61.25         46.22         9.98 o
  -2   1   6       1026.31       1083.67        29.05 o
  -1   1   6       7893.57       7814.51       139.35 o
   0   1   6          0.31          4.83         8.59 o
   1   1   6        389.08        353.57        20.49 o
   2   1   6         41.89         61.63        11.61 o
   3   1   6         66.51         90.01        14.48 o
   4   1   6        991.84        953.60        31.71 o
   5   1   6        632.07        554.69        29.29 o
   6   1   6          0.62         -3.99         9.64 o
   7   1   6        454.07        531.66        24.82 o
   8   1   6       2626.62       2595.25        63.96 o
   9   1   6        268.87        312.73        21.15 o
  10   1   6        735.68        680.73        28.90 o
  11   1   6          6.60          3.63        13.83 o
  12   1   6        218.24        208.37        22.61 o
  13   1   6        688.68        726.96        54.72 o
  14   1   6        599.64        618.06        34.87 o
  15   1   6       1348.12       1340.31        45.48 o
  16   1   6        579.43        589.54        27.52 o
  17   1   6       2449.86       2331.04        57.96 o
  18   1   6        969.57       1023.64        42.13 o
  19   1   6          0.47         24.06        14.31 o
  20   1   6        373.68        364.24        24.29 o
  21   1   6        328.73        355.04        24.79 o
  22   1   6         51.36         37.54        14.62 o
  23   1   6        511.87        493.94        32.17 o
  24   1   6       3874.43       4116.42       124.48 o
  25   1   6        515.10        532.32        34.89 o
  26   1   6        975.43        980.68        49.79 o
  27   1   6        329.51        273.31        26.04 o
  28   1   6         48.36         25.79        17.68 o
  29   1   6          4.43         21.65        21.10 o
  30   1   6         15.65        -10.02        21.30 o
  31   1   6        379.83        466.65        56.51 o
  32   1   6        137.51        134.69        26.08 o
  33   1   6         42.90         14.79        22.75 o
  34   1   6         24.05         15.83        22.19 o
  35   1   6          3.13         10.90        54.66 o
  36   1   6          0.63        -16.31        25.33 o
  37   1   6        363.38        374.36        79.33 o
 -38   2   6        153.43        100.70        27.99 o
 -37   2   6         11.70         22.68        24.40 o
 -36   2   6        358.88        454.17        74.15 o
 -35   2   6         49.53         42.77        24.03 o
 -34   2   6         75.02         98.66        24.92 o
 -33   2   6         13.65          2.56        19.87 o
 -32   2   6         28.99         22.38        22.69 o
 -31   2   6         14.96         -5.10        21.11 o
 -30   2   6          4.53         14.93        19.02 o
 -29   2   6         64.18         46.34        20.72 o
 -28   2   6        169.74        155.56        21.21 o
 -27   2   6        261.21        225.16        22.46 o
 -26   2   6         26.45         54.94        19.05 o
 -25   2   6        431.75        485.29        28.98 o
 -24   2   6        714.56        750.01        38.56 o
 -23   2   6          0.51         15.10        12.49 o
 -22   2   6        460.79        484.77        35.59 o
 -21   2   6       2011.79       1874.99        61.48 o
 -20   2   6         16.10         25.98        15.55 o
 -19   2   6          1.06          3.44        12.38 o
 -18   2   6        219.05        233.22        21.97 o
 -17   2   6          0.00        -17.59        20.73 o
 -16   2   6        304.25        346.38        26.46 o
 -15   2   6        117.54        123.53        27.77 o
 -14   2   6        854.45        871.15        36.02 o
 -13   2   6         15.59         20.97        13.63 o
 -12   2   6        879.71        886.01        36.11 o
 -11   2   6         61.00         75.17        15.97 o
 -10   2   6        228.17        261.05        21.85 o
  -9   2   6         29.56         44.66        13.70 o
  -8   2   6         38.15         41.45        14.84 o
  -7   2   6          0.85          0.88        14.74 o
  -6   2   6         57.55         62.93        12.43 o
  -5   2   6        323.10        317.93        12.95 o
  -4   2   6        377.43        380.42        14.38 o
  -3   2   6         85.80        101.10        13.79 o
  -2   2   6        128.56        134.29        12.36 o
  -1   2   6       8554.29       8462.25       182.62 o
   0   2   6        249.31        311.98        19.26 o
   1   2   6        648.09        661.02        32.74 o
   2   2   6        252.08        245.92        17.72 o
   3   2   6        312.50        289.11        19.64 o
   4   2   6        770.44        751.74        28.61 o
   5   2   6       1291.88       1332.35        39.94 o
   6   2   6        914.56       1013.76        35.06 o
   7   2   6        464.23        471.93        25.29 o
   8   2   6        372.66        390.94        24.08 o
   9   2   6        159.23        165.53        17.45 o
  10   2   6         23.46         22.95        12.54 o
  11   2   6          0.88         12.75        12.22 o
  12   2   6        250.47        272.31        33.50 o
  13   2   6        490.00        566.73        26.26 o
  14   2   6         10.71         18.79        11.96 o
  15   2   6        866.92        831.69        33.69 o
  16   2   6        185.75        192.37        18.59 o
  17   2   6          5.37         11.73        12.34 o
  18   2   6        455.12        432.92        25.90 o
  19   2   6         53.02         47.41        13.45 o
  20   2   6        296.57        269.19        24.89 o
  21   2   6         12.44          2.90        16.18 o
  22   2   6         28.93         37.70        18.70 o
  23   2   6         90.30         98.69        20.21 o
  24   2   6        155.97        180.42        33.71 o
  25   2   6         17.22          3.37        16.53 o
  26   2   6        104.04         91.34        27.12 o
  27   2   6          0.01         -9.70        14.07 o
  28   2   6         20.55          9.18        15.62 o
  29   2   6          2.15         -8.44        14.89 o
  30   2   6         30.35         31.31        15.91 o
  31   2   6          2.81        -11.13        18.24 o
  32   2   6         64.47         35.60        18.32 o
  33   2   6          1.78        -31.99        31.99 o
  34   2   6         43.54         50.98        20.36 o
  35   2   6          1.06        -19.47        19.47 o
  36   2   6         17.01         22.06        19.88 o
 -37   3   6        106.04        106.59        45.38 o
 -36   3   6        204.13        241.88        39.88 o
 -35   3   6        243.83        202.73        29.71 o
 -34   3   6        131.69         95.71        26.49 o
 -33   3   6        220.24        219.06        26.05 o
 -32   3   6        151.93        168.48        23.87 o
 -31   3   6         51.92          1.79        19.36 o
 -30   3   6         43.84         58.78        20.51 o
 -29   3   6         72.08         61.90        19.47 o
 -28   3   6         91.20         78.57        20.78 o
 -27   3   6         31.80         13.33        21.03 o
 -26   3   6        131.52        135.08        26.15 o
 -25   3   6        284.24        300.77        30.30 o
 -24   3   6        594.75        689.93        46.47 o
 -23   3   6        746.91        754.80        45.32 o
 -22   3   6         56.72         46.48        19.22 o
 -21   3   6         49.19         86.25        21.98 o
 -20   3   6        809.31        886.69        38.08 o
 -19   3   6        233.59        272.14        23.11 o
 -18   3   6         16.80         36.67        14.73 o
 -17   3   6        117.25        144.72        24.40 o
 -16   3   6        730.59        725.14        23.96 o
 -15   3   6         62.22         69.23        20.92 o
 -14   3   6       1477.47       1561.93        46.37 o
 -13   3   6        395.64        443.05        19.86 o
 -12   3   6        615.07        612.49        22.87 o
 -11   3   6        140.26        159.46        22.01 o
 -10   3   6        388.03        354.34        27.14 o
  -9   3   6         28.89         37.38        10.42 o
  -8   3   6       1384.89       1352.86        34.87 o
  -7   3   6          3.15         -9.15         9.15 o
  -6   3   6       1062.13       1053.64        30.68 o
  -5   3   6          5.48         10.59        10.59 o
  -4   3   6       1094.59       1139.36        34.90 o
  -3   3   6          2.17         13.22        11.64 o
  -2   3   6        345.68        399.01        23.28 o
  -1   3   6         53.26         82.89        14.98 o
   0   3   6         47.74         33.60        13.53 o
   1   3   6        584.46        625.58        35.31 o
   2   3   6       1056.76       1080.36        69.15 o
   3   3   6          2.39         -4.14        11.51 o
   4   3   6         36.93         29.75        15.56 o
   5   3   6        366.36        376.85        29.09 o
   6   3   6        380.18        392.85        29.50 o
   7   3   6         52.24         74.27        17.50 o
   8   3   6         64.03         72.58        14.68 o
   9   3   6        284.14        312.24        22.26 o
  10   3   6        169.14        156.98        17.56 o
  11   3   6        134.17        177.04        29.28 o
  12   3   6          0.35          5.48        11.31 o
  13   3   6        637.96        708.85        29.63 o
  14   3   6         17.09         23.71        12.39 o
  15   3   6       1952.78       1980.12        53.98 o
  16   3   6        499.67        594.44        27.34 o
  17   3   6          2.66          1.35        10.36 o
  18   3   6        102.07         97.25        17.14 o
  19   3   6        929.66        899.15        29.21 o
  20   3   6         17.49          1.03        15.05 o
  21   3   6         97.33         91.67        12.44 o
  22   3   6        415.89        407.40        27.07 o
  23   3   6       1595.67       1717.98        52.81 o
  24   3   6        601.23        618.71        47.38 o
  25   3   6         47.68         68.96        26.99 o
  26   3   6          4.40        -21.25        30.70 o
  27   3   6          0.00        -29.64        29.64 o
  28   3   6          1.76         43.34        37.95 o
  29   3   6          2.63         23.40        62.89 o
  30   3   6          8.89         11.23        50.16 o
  31   3   6         28.33         35.72        38.99 o
  32   3   6          6.44         26.84        40.72 o
  33   3   6         16.32        -22.68        41.18 o
  35   3   6          1.05        -25.41        40.80 o
 -36   4   6          0.90         -5.73        30.57 o
 -35   4   6        116.47         90.95        30.10 o
 -34   4   6        108.60        137.40        43.26 o
 -33   4   6         31.61         24.08        23.31 o
 -32   4   6        152.13        104.59        35.84 o
 -31   4   6          5.65         -3.58        18.07 o
 -30   4   6        122.03         84.34        32.52 o
 -29   4   6         79.53         93.16        25.93 o
 -28   4   6         28.42         21.81        22.08 o
 -27   4   6         73.59         48.31        23.52 o
 -26   4   6         49.35         33.73        24.87 o
 -25   4   6        630.64        570.83        39.40 o
 -24   4   6        527.55        614.06        40.97 o
 -23   4   6          6.05         -2.59        18.56 o
 -22   4   6        918.49        901.90        54.75 o
 -21   4   6         87.84        104.96        16.85 o
 -20   4   6        117.59        105.22        15.75 o
 -19   4   6        557.48        547.81        26.78 o
 -18   4   6        195.16        204.93        17.56 o
 -17   4   6          2.46          6.92        11.05 o
 -16   4   6         63.39         55.89        12.55 o
 -15   4   6         75.72         69.17        15.13 o
 -14   4   6         21.75         13.31        13.12 o
 -13   4   6          4.90          3.22        18.16 o
 -12   4   6         78.13         97.17        16.71 o
 -11   4   6         41.96         29.08        13.45 o
 -10   4   6         34.72         21.16        13.16 o
  -9   4   6         90.91         58.81        14.27 o
  -8   4   6          7.11         17.74        12.21 o
  -7   4   6        193.66        256.27        20.52 o
  -6   4   6         24.68         32.48        12.84 o
  -5   4   6        296.98        322.15        22.53 o
  -4   4   6        146.47        149.23        17.12 o
  -3   4   6       1280.55       1298.77        40.59 o
  -2   4   6       2599.72       2414.18        59.28 o
  -1   4   6        360.07        368.88        35.38 o
   0   4   6        776.23        722.83        30.73 o
   1   4   6         49.26         38.78        18.81 o
   2   4   6       1203.58       1184.59        55.51 o
   3   4   6        246.17        262.56        23.36 o
   4   4   6        109.82        114.72        16.83 o
   5   4   6          6.14        -10.65        12.40 o
   6   4   6        309.55        353.43        29.62 o
   7   4   6          0.41         -3.48        13.74 o
   8   4   6        525.44        569.23        34.24 o
   9   4   6        728.83        765.99        38.97 o
  10   4   6         87.57         84.71        17.09 o
  11   4   6        259.91        269.48        23.84 o
  12   4   6        212.28        201.66        27.74 o
  13   4   6        311.78        329.48        25.41 o
  14   4   6        616.85        718.99        32.98 o
  15   4   6        104.37        122.83        16.32 o
  16   4   6       1254.49       1188.12        37.99 o
  17   4   6       1342.83       1114.87        29.97 o
  18   4   6       3365.16       2980.78       100.21 o
  19   4   6         58.50         25.33        30.32 o
  20   4   6         20.80         -1.13        26.64 o
  21   4   6         29.76         24.71        50.16 o
  22   4   6          8.68         59.80        31.18 o
  23   4   6         40.41         22.09        30.71 o
  24   4   6        108.65        125.48        40.16 o
  25   4   6         21.96         43.43        45.67 o
  26   4   6         15.73        -11.89        32.02 o
  27   4   6         83.81        101.43        61.02 o
  28   4   6         26.82         41.62        39.31 o
  29   4   6         31.93          8.33        33.78 o
  30   4   6         15.64         -3.90        37.35 o
  31   4   6         16.55          3.70        37.95 o
  32   4   6         22.16         26.59        41.20 o
  33   4   6          0.33         92.84       104.82 o
  34   4   6          6.57         10.27        45.67 o
 -35   5   6          1.40         47.91        31.80 o
 -34   5   6         26.37         22.52        37.07 o
 -33   5   6        431.46        453.48        64.85 o
 -32   5   6        158.35        178.83        49.79 o
 -31   5   6         93.46         47.50        39.61 o
 -30   5   6        151.71        156.94        33.02 o
 -29   5   6          4.10         -5.68        19.36 o
 -28   5   6         35.01         80.09        24.04 o
 -27   5   6        266.30        289.51        27.51 o
 -26   5   6        363.34        406.30        29.95 o
 -25   5   6        153.48        131.76        21.74 o
 -24   5   6         10.49          0.76        17.22 o
 -23   5   6         45.43         55.01        19.08 o
 -22   5   6          2.19         17.20        17.39 o
 -21   5   6       1048.36       1109.79        41.41 o
 -20   5   6          3.43        -10.50        14.54 o
 -19   5   6         48.73         54.21        16.45 o
 -18   5   6        263.53        287.56        30.40 o
 -17   5   6        115.62        138.19        24.40 o
 -16   5   6        319.42        304.66        22.66 o
 -15   5   6        110.62        137.66        19.87 o
 -14   5   6        325.91        366.74        29.60 o
 -13   5   6        142.24        174.81        32.90 o
 -12   5   6        209.84        221.50        21.65 o
 -11   5   6          7.07         -8.59        17.03 o
 -10   5   6        766.73        727.85        38.69 o
  -9   5   6        198.25        190.84        27.23 o
  -8   5   6        535.74        555.51        30.81 o
  -7   5   6          0.20          4.13        17.26 o
  -6   5   6       2793.21       2764.10        77.31 o
  -5   5   6       1354.42       1433.95        46.27 o
  -4   5   6        124.39        136.45        18.96 o
  -3   5   6        240.92        261.51        22.30 o
  -2   5   6        589.73        564.23        33.49 o
  -1   5   6       1558.89       1585.09        48.66 o
   0   5   6          0.01         19.53        13.51 o
   1   5   6        308.41        339.44        26.14 o
   2   5   6        525.25        522.69        33.83 o
   3   5   6        212.07        190.92        25.76 o
   4   5   6         11.25         30.28        15.47 o
   5   5   6        341.21        345.98        26.39 o
   6   5   6       1023.76        954.68        42.97 o
   7   5   6         98.78        131.47        22.27 o
   8   5   6         47.90         49.32        16.67 o
   9   5   6         60.84         23.63        16.71 o
  10   5   6        237.82        271.48        33.93 o
  11   5   6          1.32         27.26        22.57 o
  12   5   6         40.41         60.32        17.72 o
  13   5   6          6.39         15.65        12.94 o
  14   5   6        173.46        179.48        31.94 o
  15   5   6        196.20        187.69        49.71 o
  16   5   6        129.48        229.11        74.87 o
  17   5   6        994.05       1459.84       232.10 o
  18   5   6       1471.33       1215.01       127.28 o
  19   5   6         71.58         72.63        62.89 o
  20   5   6         26.33          6.97        31.96 o
  21   5   6         77.17         -2.19        31.65 o
  22   5   6          1.07         16.64        34.45 o
  23   5   6         22.12         11.67        46.42 o
  24   5   6         51.98         36.06        36.84 o
  25   5   6        127.78         76.96        40.99 o
  26   5   6         51.58         52.41        61.39 o
  27   5   6        471.88        399.61       109.27 o
  28   5   6        107.05        169.27        51.66 o
  29   5   6          5.30        -46.42        46.42 o
  30   5   6          4.83        -30.32        36.50 o
  31   5   6          7.70        -42.68        42.68 o
  32   5   6         30.86         77.30        73.37 o
  33   5   6         18.69         44.36        45.71 o
 -33   6   6          0.64        -22.61        22.61 o
 -32   6   6         51.98         41.66        28.11 o
 -31   6   6         57.73        118.30        64.39 o
 -30   6   6          0.68         33.69        38.65 o
 -29   6   6          0.19         -8.03        24.73 o
 -28   6   6         76.83         75.81        26.57 o
 -27   6   6        144.58         74.12        41.29 o
 -26   6   6         17.41          9.82        22.06 o
 -25   6   6        187.22        204.88        28.86 o
 -24   6   6         19.05        -16.52        31.14 o
 -23   6   6         69.48         59.20        21.72 o
 -22   6   6        695.23        672.87        63.37 o
 -21   6   6       1452.12       1404.71        85.90 o
 -20   6   6        146.27        186.50        45.89 o
 -19   6   6        988.32       1042.09        46.77 o
 -18   6   6         37.19         31.41        22.91 o
 -17   6   6        570.21        598.34        40.58 o
 -16   6   6         15.18        -26.91        26.91 o
 -15   6   6        295.74        274.67        30.66 o
 -14   6   6         16.91        -21.43        25.72 o
 -13   6   6         79.76         87.76        23.83 o
 -12   6   6          0.32         10.45        32.79 o
 -11   6   6        585.55        533.36        44.73 o
 -10   6   6        926.63        933.68        57.17 o
  -9   6   6        265.06        316.90        31.82 o
  -8   6   6          3.59         17.40        19.64 o
  -7   6   6        218.52        238.43        25.45 o
  -6   6   6       1819.37       1774.18        55.98 o
  -5   6   6       1694.57       1755.81        81.02 o
  -4   6   6        473.24        649.66        63.67 o
  -3   6   6       4253.79       3956.92       140.93 o
  -2   6   6       1231.02       1383.62        64.55 o
  -1   6   6       1128.05       1216.21        60.82 o
   0   6   6       2103.26       2041.33        59.47 o
   1   6   6          5.11         42.08        23.49 o
   2   6   6          5.71          7.77        15.58 o
   3   6   6        536.73        506.47        31.98 o
   4   6   6       1372.26       1402.60        56.53 o
   5   6   6       2086.66       1991.45        93.41 o
   6   6   6        919.68        932.38        50.34 o
   7   6   6          0.88         -2.05        13.76 o
   8   6   6        233.59        224.82        23.74 o
   9   6   6        513.75        526.52        37.14 o
  10   6   6        693.45        683.34        45.67 o
  11   6   6         32.85         49.28        23.15 o
  12   6   6       2220.67       1974.92        82.13 o
  13   6   6       1599.05       1434.84       261.30 o
  14   6   6         10.71         18.72        70.38 o
  15   6   6         93.33         65.14        61.39 o
  16   6   6         45.19         41.93        61.39 o
  17   6   6        122.91        125.78        69.63 o
  18   6   6        145.21        291.25        82.36 o
  19   6   6          9.88         99.58        71.88 o
  20   6   6        122.81        185.68        86.85 o
  21   6   6        640.38        649.81       122.79 o
  22   6   6        243.47        217.13        84.60 o
  23   6   6        184.95        125.04        83.11 o
  24   6   6        408.50        410.74        60.43 o
  25   6   6         45.38         53.86        53.53 o
  26   6   6        569.23        524.31        66.62 o
  27   6   6        123.75        142.24        73.37 o
  28   6   6         11.42         47.13        38.66 o
  29   6   6         19.84         35.94        49.42 o
  30   6   6          8.86        -39.01        39.01 o
  31   6   6          8.24         76.82        51.29 o
 -30   7   6         36.90        -39.65        39.65 o
 -29   7   6         16.25         46.02        41.81 o
 -28   7   6          2.01        -54.66        54.66 o
 -27   7   6          6.87         11.76        47.92 o
 -26   7   6         14.44         22.51        30.97 o
 -25   7   6         27.38         70.44        45.19 o
 -24   7   6         70.79         33.78        40.90 o
 -23   7   6          3.98         -6.70        32.71 o
 -22   7   6        250.57        275.14        40.20 o
 -21   7   6         49.28        -21.82        24.84 o
 -20   7   6         27.67         22.09        21.63 o
 -19   7   6          6.26         23.42        21.15 o
 -18   7   6          2.59         12.01        20.38 o
 -17   7   6          0.00        -22.59        22.59 o
 -16   7   6         13.99         -8.17        19.44 o
 -15   7   6         81.25        102.12        26.21 o
 -14   7   6         53.07         74.98        25.59 o
 -13   7   6         85.79        136.78        41.02 o
 -12   7   6          1.31        -19.28        27.81 o
 -11   7   6        533.22        567.70        74.53 o
 -10   7   6        448.42        523.76        41.56 o
  -9   7   6          4.31         35.84        21.91 o
  -8   7   6         14.27         31.88        19.20 o
  -7   7   6        242.36        287.37        28.21 o
  -6   7   6        425.97        466.83        32.77 o
  -5   7   6         51.74        106.06        29.97 o
  -4   7   6        225.00        288.95        27.62 o
  -3   7   6       1875.06       1844.97        87.31 o
  -2   7   6        122.99        183.56        39.49 o
  -1   7   6        535.95        575.99        44.22 o
   0   7   6       2376.70       2320.16       108.43 o
   1   7   6        114.21        166.02        28.88 o
   2   7   6          6.50         -4.34        26.26 o
   3   7   6        323.92        348.82        32.47 o
   4   7   6        225.08        252.97        30.20 o
   5   7   6       2224.48       2198.69        71.77 o
   6   7   6        891.06        931.25        99.95 o
   7   7   6          2.01         -1.90        27.13 o
   8   7   6         49.33         47.55        19.93 o
   9   7   6         44.15         58.04        24.70 o
  10   7   6         85.65         62.94        35.81 o
  11   7   6        222.96        193.54        34.82 o
  12   7   6        218.33        218.25        57.65 o
  13   7   6         46.66          5.99        66.64 o
  14   7   6          0.07        -53.16        53.16 o
  15   7   6          0.25         32.94        60.65 o
  16   7   6          6.92         83.86        71.13 o
  17   7   6        123.34        178.94        84.60 o
  18   7   6         76.00         27.70        71.88 o
  19   7   6         14.83        -14.97        62.89 o
  20   7   6        109.27         31.45        65.14 o
  21   7   6         96.74         11.98        71.13 o
  22   7   6         29.64        -43.43        60.65 o
  23   7   6        150.64          2.25        60.65 o
  24   7   6         45.81         68.88        81.61 o
  25   7   6          3.57        -39.68        53.16 o
  26   7   6          0.00         32.94        48.67 o
  27   7   6          3.43        168.46        86.10 o
  28   7   6         46.91        -41.75        43.75 o
 -27   8   6         66.69        -22.15        46.05 o
 -26   8   6        134.25         90.95        48.17 o
 -25   8   6         54.84         46.37        93.96 o
 -24   8   6         54.60         38.09        56.98 o
 -23   8   6        140.02         83.00        67.38 o
 -22   8   6         37.22         -9.59        52.41 o
 -21   8   6        107.90         84.02        86.85 o
 -20   8   6         43.56         70.72        32.81 o
 -19   8   6         14.59          5.43        26.14 o
 -18   8   6         15.12         42.23        25.95 o
 -17   8   6         46.88         31.79        64.76 o
 -16   8   6         31.48          8.71        28.99 o
 -15   8   6        233.19        230.56        49.42 o
 -14   8   6         17.66          5.74        49.42 o
 -13   8   6          6.70        -28.35        28.35 o
 -12   8   6         97.50        117.02        37.19 o
 -11   8   6        187.90        132.52        52.41 o
 -10   8   6         69.47        129.53        54.66 o
  -9   8   6        474.39        554.17        75.99 o
  -8   8   6          0.26         29.09       101.08 o
  -7   8   6        666.37        708.25        69.38 o
  -6   8   6        174.48        219.98        33.53 o
  -5   8   6        111.81        113.76        27.13 o
  -4   8   6        129.94        125.69        27.31 o
  -3   8   6          4.83         31.65        40.54 o
  -2   8   6        436.49        442.03        71.56 o
  -1   8   6         66.65         80.98        37.57 o
   0   8   6        218.13        253.63        29.79 o
   1   8   6        159.48        152.28        26.46 o
   2   8   6         25.51         30.38        21.38 o
   3   8   6        630.33        612.43        43.93 o
   4   8   6         76.57         77.46        22.36 o
   5   8   6         13.75         17.79        27.49 o
   6   8   6        597.65        618.19        42.98 o
   7   8   6        540.81        533.89        46.09 o
   8   8   6         65.29         67.38        34.82 o
   9   8   6        505.20        542.53        47.38 o
  10   8   6         62.64         31.88        35.87 o
  11   8   6          7.48         48.67        77.87 o
  12   8   6         21.31        -25.46        71.88 o
  13   8   6        259.73        321.95       106.32 o
  14   8   6        575.90        614.62       125.78 o
  15   8   6        180.92        107.81        74.87 o
  16   8   6          0.66         49.42        78.61 o
  17   8   6         65.38        137.01        84.60 o
  18   8   6        953.76       1293.63       196.16 o
  19   8   6         26.58         95.09        75.62 o
  20   8   6         23.75        -53.16        53.16 o
  21   8   6         93.75        159.48        97.33 o
  22   8   6        206.04        356.39       113.80 o
  24   8   6         69.53        139.26        92.09 o
  25   8   6        163.77        103.32        80.11 o
 -23   9   6          0.03        -10.71        33.70 o
 -22   9   6          0.27         17.97        48.67 o
 -21   9   6        268.69        264.61        67.65 o
 -20   9   6        310.90        327.48        60.10 o
 -19   9   6        113.05        153.49        65.14 o
 -18   9   6        182.03        163.97        63.64 o
 -17   9   6         55.94         86.10        52.41 o
 -16   9   6          7.82        -15.72        48.67 o
 -15   9   6          9.77         35.26        34.40 o
 -14   9   6         13.57        135.52        53.16 o
 -13   9   6          2.20        -40.43        40.43 o
 -12   9   6          2.05        -38.93        40.43 o
 -11   9   6         10.07        -33.77        76.37 o
 -10   9   6         10.37          5.99        43.43 o
  -9   9   6         53.79         68.13        47.17 o
  -8   9   6        212.97        207.39        59.15 o
  -7   9   6        101.28         92.84        49.42 o
  -6   9   6         38.03         59.15        70.38 o
  -5   9   6         28.48          3.09        56.15 o
  -4   9   6         62.44         87.59        40.84 o
  -3   9   6        168.24        158.49        32.13 o
  -2   9   6        235.69        206.71        62.10 o
  -1   9   6         14.02         96.66        38.28 o
   0   9   6         53.19          9.54        38.34 o
   1   9   6        106.90        175.95       100.33 o
   2   9   6        140.28        140.76        30.30 o
   3   9   6        117.23        133.07        31.58 o
   4   9   6         10.13         32.27        25.87 o
   5   9   6        259.28        232.26        39.20 o
   6   9   6         10.05         40.76        27.39 o
   7   9   6        433.11        454.04        66.56 o
   8   9   6        241.70        276.55        50.76 o
   9   9   6         82.33         75.62        86.85 o
  10   9   6        194.69        119.79        80.86 o
  11   9   6          5.33        -47.17        47.17 o
  12   9   6         45.09        -58.40        58.40 o
  13   9   6         31.94         11.23        71.88 o
  14   9   6         87.83        163.22        93.59 o
  15   9   6          9.23         14.23        70.38 o
  16   9   6          0.01         62.89        71.88 o
  17   9   6        639.36        870.68       171.46 o
  19   9   6         28.65         19.47        86.10 o
  20   9   6          0.00         14.23        80.86 o
  21   9   6          1.40          3.74        79.36 o
 -17  10   6         14.84        -47.73        63.64 o
 -16  10   6          5.00         37.73        36.31 o
 -15  10   6          0.02          0.00        43.43 o
 -14  10   6         51.95         13.48        47.17 o
 -13  10   6         52.37         79.36        50.16 o
 -12  10   6          1.22        -14.97        46.42 o
 -11  10   6          1.99          4.49        45.67 o
 -10  10   6         36.93         83.11        52.41 o
  -9  10   6        173.60        187.93        57.65 o
  -8  10   6          5.07        -40.43        40.43 o
  -7  10   6        100.93        134.02        54.66 o
  -6  10   6         13.42         37.44        50.16 o
  -5  10   6         13.09         14.23        45.67 o
  -4  10   6          1.58        -19.98        36.48 o
  -3  10   6         31.29         52.18       184.93 o
  -2  10   6        626.43        468.62       135.52 o
  -1  10   6         23.30        181.91        53.97 o
   0  10   6        638.44        586.35        55.98 o
   1  10   6          0.22        171.80        92.09 o
   2  10   6          0.78         -7.12        32.74 o
   3  10   6        102.37         72.87        47.88 o
   4  10   6          1.22        -37.89        37.89 o
   5  10   6        130.98         81.95        34.60 o
   6  10   6          1.05         -3.06        28.10 o
   7  10   6         58.38        115.13       107.59 o
   8  10   6          8.29        -25.46        95.09 o
   9  10   6        120.50        148.25       117.55 o
  10  10   6         11.43        120.54       120.54 o
  13  10   6          1.88        -11.98        84.60 o
  14  10   6         12.49        116.80       104.07 o
  15  10   6         13.16        196.91       121.29 o
  -3  11   6          1.79        -26.52        86.10 o
  -2  11   6         41.16        145.25        69.63 o
  -1  11   6         21.79          5.99        59.90 o
   0  11   6         23.10        -88.35        88.35 o
 -37   1   7         88.28         43.86        22.19 o
 -36   1   7         93.01         99.14        30.66 o
 -35   1   7        192.93        145.56        23.86 o
 -34   1   7          0.86         -0.92        27.67 o
 -33   1   7        112.83         78.40        24.53 o
 -32   1   7         92.48        125.72        30.90 o
 -31   1   7         66.24         55.50        23.42 o
 -30   1   7         19.99         16.85        17.03 o
 -29   1   7          0.19         -2.22        22.15 o
 -28   1   7          0.27        -12.95        12.95 o
 -27   1   7          4.89          4.47        13.84 o
 -26   1   7         35.20         25.48        12.98 o
 -25   1   7       1719.16       2018.99        66.86 o
 -24   1   7         12.48         18.45        11.95 o
 -23   1   7       1605.59       1920.99        62.12 o
 -22   1   7        355.65        393.30        44.03 o
 -21   1   7        587.37        605.80        26.48 o
 -20   1   7          1.47         -9.82        10.78 o
 -19   1   7        101.49        110.53        12.36 o
 -18   1   7        123.50        143.15        13.16 o
 -17   1   7        145.41        144.12        16.13 o
 -16   1   7        231.31        236.14        19.42 o
 -15   1   7         53.51         45.76        16.43 o
 -14   1   7        224.46        231.32        30.79 o
 -13   1   7         78.20         51.09        21.92 o
 -12   1   7       1018.37       1099.16        51.89 o
 -11   1   7        505.72        517.29        49.17 o
 -10   1   7          0.84         -8.10        12.97 o
  -9   1   7        212.59        243.71        16.49 o
  -8   1   7        406.48        369.47        19.90 o
  -7   1   7        141.29        142.04        15.99 o
  -6   1   7       1094.78       1197.31        33.23 o
  -5   1   7       1507.79       1519.00        54.25 o
  -4   1   7        448.96        426.51        23.15 o
  -3   1   7        515.47        506.31        19.69 o
  -2   1   7        315.68        312.30        16.62 o
  -1   1   7        139.24        164.84        13.52 o
   0   1   7        887.03        864.78        35.35 o
   1   1   7        140.68        135.08        13.19 o
   2   1   7        555.59        569.43        38.08 o
   3   1   7        811.25        800.78        32.85 o
   4   1   7          0.43          9.87        10.29 o
   5   1   7        416.13        416.05        23.45 o
   6   1   7        280.84        300.01        27.23 o
   7   1   7        405.42        423.41        28.88 o
   8   1   7        894.90        885.30        33.77 o
   9   1   7        342.90        368.06        24.82 o
  10   1   7         47.37         45.18        14.62 o
  11   1   7        256.55        277.62        23.01 o
  12   1   7         72.60        108.37        17.70 o
  13   1   7        113.88        136.31        19.59 o
  14   1   7         15.64         41.19        15.80 o
  15   1   7        459.29        493.77        35.88 o
  16   1   7         32.04         62.78        22.26 o
  17   1   7        177.95        174.75        22.31 o
  18   1   7         53.24         34.80        15.45 o
  19   1   7        653.15        643.57        30.65 o
  20   1   7        146.67        154.27        23.87 o
  21   1   7          2.35         -9.70        17.33 o
  22   1   7        359.90        337.04        53.31 o
  23   1   7       1815.18       1924.35        75.63 o
  24   1   7        914.34        869.60        43.27 o
  25   1   7         17.76         82.67        45.93 o
  26   1   7        863.18        944.46        59.92 o
  27   1   7        975.62       1107.58        50.49 o
  28   1   7        144.56        124.94        23.85 o
  29   1   7        128.77        142.67        28.33 o
  30   1   7        434.58        422.67        42.35 o
  31   1   7        343.06        294.28        61.04 o
  32   1   7        268.49        199.25        34.07 o
  33   1   7        149.66        194.59        86.48 o
  34   1   7         94.29         44.16        86.48 o
  35   1   7         78.15         71.91        46.05 o
 -37   2   7         11.16         -1.55        22.52 o
 -36   2   7        220.26        249.00        36.13 o
 -35   2   7         15.92         15.84        19.13 o
 -34   2   7          0.02        -17.83        17.83 o
 -33   2   7         20.54         41.91        25.07 o
 -32   2   7          1.68        -14.17        17.06 o
 -31   2   7         54.98         30.83        19.11 o
 -30   2   7          3.52         -4.88        15.77 o
 -29   2   7          4.35        -10.68        18.70 o
 -28   2   7         25.50         45.29        15.91 o
 -27   2   7          1.35        -21.91        21.91 o
 -26   2   7        132.26        132.83        21.79 o
 -25   2   7        728.20        800.98        33.56 o
 -24   2   7        664.79        757.65        31.34 o
 -23   2   7        654.35        623.00        37.20 o
 -22   2   7         66.83         58.47        17.06 o
 -21   2   7        436.36        559.79        42.16 o
 -20   2   7        668.87        812.36        49.04 o
 -19   2   7        349.04        334.08        28.76 o
 -18   2   7        878.42        958.13        42.79 o
 -17   2   7          0.07         20.02        16.01 o
 -16   2   7          6.69          3.18        14.66 o
 -15   2   7         55.71         50.13        16.77 o
 -14   2   7         14.11         12.95        15.16 o
 -13   2   7         43.44         54.13        18.16 o
 -12   2   7        106.72        134.33        19.41 o
 -11   2   7         34.32         40.37        14.90 o
 -10   2   7        478.21        528.28        29.95 o
  -9   2   7        318.33        323.40        24.19 o
  -8   2   7          6.87         27.87        13.18 o
  -7   2   7         33.86         26.53        11.78 o
  -6   2   7         23.92          7.27        15.74 o
  -5   2   7       1863.95       1792.17        40.41 o
  -4   2   7        225.68        222.26        12.55 o
  -3   2   7          0.00          4.09         8.36 o
  -2   2   7       1329.63       1379.24        45.19 o
  -1   2   7       1805.52       1708.54        42.56 o
   0   2   7        225.45        222.39        19.45 o
   1   2   7        179.91        205.46        31.02 o
   2   2   7        511.02        556.67        24.99 o
   3   2   7         24.37         31.93        16.64 o
   4   2   7        234.50        273.37        20.81 o
   5   2   7        136.08        174.73        17.68 o
   6   2   7         10.66         47.71        13.52 o
   7   2   7        716.67        770.38        48.20 o
   8   2   7       1718.17       1780.65        75.63 o
   9   2   7        144.66        160.51        23.05 o
  10   2   7        659.34        685.27        32.24 o
  11   2   7         14.32         36.34        14.98 o
  12   2   7        393.37        422.02        28.28 o
  13   2   7        108.19        110.47        18.92 o
  14   2   7       5433.74       5607.01       126.26 o
  15   2   7       8109.96       7679.99       166.89 o
  16   2   7        480.53        391.51        27.19 o
  17   2   7        315.02        313.46        26.10 o
  18   2   7        551.45        598.25        34.17 o
  19   2   7        209.36        214.57        20.86 o
  20   2   7        355.80        363.87        27.10 o
  21   2   7          3.32         15.51        28.99 o
  22   2   7         39.61         55.97        19.45 o
  23   2   7         72.11         52.76        19.17 o
  24   2   7          3.18        -13.36        19.67 o
  25   2   7        124.86        141.42        24.57 o
  26   2   7         60.17         61.72        26.69 o
  27   2   7         12.67          2.20        18.47 o
  28   2   7         35.12         50.40        23.53 o
  29   2   7         32.54          4.94        24.07 o
  30   2   7         40.02         54.94        23.55 o
  31   2   7         16.61         23.09        22.73 o
  32   2   7        197.65        135.34        27.26 o
  33   2   7         22.03        224.61        88.35 o
  34   2   7         13.20         30.94        27.76 o
 -36   3   7         63.94         57.39        26.48 o
 -35   3   7          3.36         -7.06        22.15 o
 -34   3   7        434.54        446.35        49.96 o
 -33   3   7         30.69        -19.28        29.78 o
 -32   3   7        416.36        467.69        51.16 o
 -31   3   7        253.77        228.22        24.43 o
 -30   3   7          1.05        -12.06        20.06 o
 -29   3   7          2.31         16.58        17.16 o
 -28   3   7          1.73         -0.46        15.26 o
 -27   3   7          5.64         16.71        15.25 o
 -26   3   7        113.88         92.74        22.75 o
 -25   3   7        174.53        181.24        28.60 o
 -24   3   7        654.89        630.08        49.39 o
 -23   3   7        250.47        254.27        24.06 o
 -22   3   7        233.65        273.25        40.05 o
 -21   3   7          0.87          6.77        20.82 o
 -20   3   7       1354.68       1411.44        79.92 o
 -19   3   7        482.12        529.45        42.42 o
 -18   3   7         36.13         28.72        21.55 o
 -17   3   7         72.90         61.53        22.67 o
 -16   3   7        691.29        731.27        45.74 o
 -15   3   7          7.30         11.18        16.58 o
 -14   3   7        852.62        895.93        63.22 o
 -13   3   7         87.46         79.30        19.67 o
 -12   3   7         28.86         21.22        17.94 o
 -11   3   7        584.87        565.12        43.96 o
 -10   3   7        861.40        947.04        42.04 o
  -9   3   7        264.77        324.10        27.98 o
  -8   3   7        539.49        552.90        28.62 o
  -7   3   7        181.00        231.39        22.72 o
  -6   3   7         17.87         23.09        11.82 o
  -5   3   7       3035.37       2963.24        68.06 o
  -4   3   7        534.69        517.20        19.43 o
  -3   3   7        209.11        218.21        18.64 o
  -2   3   7        470.98        514.35        20.96 o
  -1   3   7        218.93        242.42        17.69 o
   0   3   7       1465.45       1358.58        47.83 o
   1   3   7       1361.95       1297.05        45.55 o
   2   3   7          2.39         15.13        11.50 o
   3   3   7         26.47         31.80        12.92 o
   4   3   7          4.83          0.39        15.56 o
   5   3   7         82.25         80.48        21.27 o
   6   3   7        254.02        301.43        24.64 o
   7   3   7        353.48        421.68        30.93 o
   8   3   7        550.46        555.80        29.54 o
   9   3   7         13.73         13.70        13.05 o
  10   3   7        636.36        641.91        31.76 o
  11   3   7        228.64        216.54        21.59 o
  12   3   7        318.03        360.50        33.70 o
  13   3   7        498.32        507.22        31.83 o
  14   3   7         23.71         33.29        14.94 o
  15   3   7        655.16        600.81        29.79 o
  16   3   7         40.13         60.47        15.77 o
  17   3   7       1782.79       1688.97        49.43 o
  18   3   7        641.47        627.72        30.68 o
  19   3   7         12.31         42.78        13.95 o
  20   3   7          2.74          4.84        15.60 o
  21   3   7         39.87         10.31        16.33 o
  22   3   7         11.33        -13.87        15.07 o
  23   3   7          3.50         18.88        16.97 o
  24   3   7         38.13         46.30        13.38 o
  25   3   7          4.87         -3.42        11.52 o
  26   3   7         91.98        135.00        44.79 o
  27   3   7        173.02        143.98        45.67 o
  28   3   7        421.26        392.80        60.98 o
  29   3   7        312.80        287.46        54.86 o
  30   3   7          0.48          2.95        59.90 o
  31   3   7          2.63         52.14        97.71 o
  32   3   7         52.34        129.53        62.14 o
  33   3   7        621.10        653.87        78.77 o
 -34   4   7        139.77         79.89        32.20 o
 -33   4   7        103.13         75.87        34.53 o
 -32   4   7          9.24         30.08        28.49 o
 -31   4   7          0.71         -6.41        22.53 o
 -30   4   7         19.58        -26.20        30.05 o
 -29   4   7         18.88          3.53        22.34 o
 -28   4   7         62.72         55.41        24.31 o
 -27   4   7         90.87         56.23        23.59 o
 -26   4   7        161.09        166.51        34.37 o
 -25   4   7        212.36        205.29        27.88 o
 -24   4   7       1191.93       1082.28        96.80 o
 -23   4   7        836.69        814.08        45.18 o
 -22   4   7          0.94         10.38        16.79 o
 -21   4   7        339.22        266.89        34.87 o
 -20   4   7        381.20        352.45        39.03 o
 -19   4   7        762.46        832.68        53.69 o
 -18   4   7       1384.06       1376.44        80.63 o
 -17   4   7          0.00         13.32        11.39 o
 -16   4   7        469.53        387.92        22.31 o
 -15   4   7        388.41        298.66        19.27 o
 -14   4   7        353.57        325.95        22.94 o
 -13   4   7        123.41        122.79        24.71 o
 -12   4   7         16.27         37.23        14.77 o
 -11   4   7          3.87         17.49        13.06 o
 -10   4   7         85.36        111.58        27.33 o
  -9   4   7         22.87         28.76        19.65 o
  -8   4   7         58.25         64.79        14.62 o
  -7   4   7        338.06        363.57        25.88 o
  -6   4   7       1085.43       1042.90        37.09 o
  -5   4   7       3218.03       3016.75        71.63 o
  -4   4   7         34.56         60.72        18.62 o
  -3   4   7       2701.63       2506.61        63.32 o
  -2   4   7        458.64        467.92        28.34 o
  -1   4   7        805.41        754.69        32.28 o
   0   4   7       1802.13       1876.03        53.50 o
   1   4   7        927.03        954.52        36.37 o
   2   4   7        518.94        542.75        32.43 o
   3   4   7        875.32        826.76        38.65 o
   4   4   7        758.78        762.61        41.67 o
   5   4   7        171.69        164.00        23.99 o
   6   4   7        154.73        148.63        26.92 o
   7   4   7        417.68        403.77        37.12 o
   8   4   7        153.51        148.53        23.20 o
   9   4   7         15.26         28.35        18.06 o
  10   4   7        115.36        109.24        30.48 o
  11   4   7        235.77        222.38        20.89 o
  12   4   7         97.35        119.67        17.25 o
  13   4   7         40.82         30.74        14.39 o
  14   4   7        348.69        316.57        24.06 o
  15   4   7          1.92         -2.20        17.22 o
  16   4   7          0.00        -21.51        21.51 o
  17   4   7        135.28        199.33        22.30 o
  18   4   7         11.43         14.62        14.27 o
  19   4   7        383.92        388.19        26.73 o
  20   4   7        123.67        127.77        37.94 o
  21   4   7          2.38         14.42        30.90 o
  22   4   7          2.04        -34.15        46.05 o
  23   4   7         83.87         90.54        37.19 o
  24   4   7        408.34        389.64        57.18 o
  25   4   7        265.70        270.12        49.44 o
  26   4   7          2.50         41.08        52.41 o
  27   4   7        105.55         63.27        42.80 o
  28   4   7         39.85         24.27        37.77 o
  29   4   7         10.54        -35.45        35.45 o
  30   4   7          1.26         82.52        44.99 o
  31   4   7         78.29        123.54        81.61 o
  32   4   7         65.83        163.22        77.12 o
 -33   5   7         32.69          8.32        28.87 o
 -32   5   7        195.74         51.45        99.58 o
 -31   5   7         12.88        -33.69        33.69 o
 -30   5   7          3.32        -28.75        28.75 o
 -29   5   7        102.56        144.54        32.43 o
 -28   5   7         44.20         13.20        33.76 o
 -27   5   7         31.90         15.34        38.99 o
 -26   5   7          0.37        -21.80        21.80 o
 -25   5   7        107.09         63.06        26.39 o
 -24   5   7         24.44         23.33        22.26 o
 -23   5   7        103.04         25.28        28.75 o
 -22   5   7         26.17         24.86        17.98 o
 -21   5   7         60.14         49.08        17.62 o
 -20   5   7         67.79         26.69        17.01 o
 -19   5   7        686.69        605.45        49.39 o
 -18   5   7         98.08        129.66        20.32 o
 -17   5   7        654.46        626.85        35.91 o
 -16   5   7        203.23        281.98        31.12 o
 -15   5   7        541.75        629.49        38.02 o
 -14   5   7        113.83         90.42        22.71 o
 -13   5   7        172.61        192.87        23.82 o
 -12   5   7        400.37        420.25        29.07 o
 -11   5   7       1089.68       1040.43        43.07 o
 -10   5   7        235.46        267.47        24.16 o
  -9   5   7        119.56        112.69        20.19 o
  -8   5   7        926.68        882.28        37.70 o
  -7   5   7         32.48         83.87        20.39 o
  -6   5   7       3296.30       3135.29        76.96 o
  -5   5   7         23.94         59.62        20.06 o
  -4   5   7        927.65        963.87        42.56 o
  -3   5   7      10067.94       9139.59       189.39 o
  -2   5   7        220.72        258.43        28.19 o
  -1   5   7       3027.97       2793.77        73.52 o
   0   5   7         99.35        124.99        19.49 o
   1   5   7         64.46        105.06        19.22 o
   2   5   7        183.27        171.24        23.26 o
   3   5   7        157.36        162.95        27.77 o
   4   5   7       1751.06       1715.13        52.02 o
   5   5   7        344.10        339.47        27.75 o
   6   5   7          3.13        -17.71        17.71 o
   7   5   7         97.97         17.72        28.21 o
   8   5   7         75.70         89.23        34.09 o
   9   5   7         90.46         70.85        20.57 o
  10   5   7         81.94         68.25        19.98 o
  11   5   7          2.74         -3.53        16.21 o
  12   5   7        170.80        185.63        25.11 o
  13   5   7        744.96        678.60        44.61 o
  14   5   7         11.09         36.84        18.37 o
  15   5   7          7.28         -6.74        15.72 o
  16   5   7         31.41         44.75        24.14 o
  17   5   7          1.22        -30.21        30.21 o
  18   5   7          1.70         15.74        69.26 o
  19   5   7         52.29         14.28        32.96 o
  20   5   7         89.77         19.24        33.32 o
  21   5   7          1.29         -3.03        43.80 o
  22   5   7         16.48          6.73        35.19 o
  23   5   7        268.70        174.41        44.09 o
  24   5   7         28.79         -0.12        33.08 o
  25   5   7        202.30        155.65        63.27 o
  26   5   7          0.21        -31.83        36.43 o
  27   5   7        300.68        288.88        56.88 o
  28   5   7         13.47         76.18        65.89 o
  29   5   7         41.48         47.17        59.90 o
  30   5   7         48.67          4.49        68.88 o
 -31   6   7        203.67        102.71        77.50 o
 -30   6   7         55.24         39.30        47.39 o
 -29   6   7          0.01         -9.84        20.89 o
 -28   6   7          0.00        -30.05        30.05 o
 -27   6   7          3.27         27.34        19.22 o
 -26   6   7         21.93         24.31        25.07 o
 -25   6   7        118.50         93.55        24.21 o
 -24   6   7         81.21         98.42        26.34 o
 -23   6   7          2.46         25.79        19.17 o
 -22   6   7        223.20        171.33        27.48 o
 -21   6   7          5.25        -28.41        33.61 o
 -20   6   7        454.46        458.33        41.22 o
 -19   6   7        177.23        128.44        27.61 o
 -18   6   7         58.95         30.63        28.22 o
 -17   6   7         38.92         66.24        26.78 o
 -16   6   7         11.90         39.92        27.88 o
 -15   6   7          8.03         18.83        24.43 o
 -14   6   7         89.10        136.20        35.54 o
 -13   6   7         17.62         51.81        28.55 o
 -12   6   7          7.51         -6.31        29.50 o
 -11   6   7        147.12        119.58        36.16 o
 -10   6   7        428.30        454.76        59.53 o
  -9   6   7        276.12        224.40        38.26 o
  -8   6   7         10.90         17.65        17.17 o
  -7   6   7         32.08         54.41        18.45 o
  -6   6   7        292.35        260.56        27.18 o
  -5   6   7          2.14          2.54        31.70 o
  -4   6   7       1979.89       1837.64        60.56 o
  -3   6   7        273.43        341.58        31.88 o
  -2   6   7          0.05          9.54        20.75 o
  -1   6   7          0.34        -16.40        18.72 o
   0   6   7         33.62         64.39        28.31 o
   1   6   7        326.90        398.74        29.74 o
   2   6   7        879.63        869.12        40.06 o
   3   6   7         79.13         81.51        21.27 o
   4   6   7         11.05         -9.52        21.77 o
   5   6   7         59.91         94.87        19.56 o
   6   6   7        218.82        198.85        22.69 o
   7   6   7         52.35         31.49        23.51 o
   8   6   7         29.04         30.07        22.92 o
   9   6   7        101.16         67.18        36.31 o
  10   6   7          0.39         -6.72        19.34 o
  11   6   7         86.54         98.83        27.70 o
  12   6   7          4.54        -18.39        18.39 o
  13   6   7         55.26         27.32        20.35 o
  14   6   7         56.28          4.91        17.78 o
  15   6   7         20.53          1.62        15.04 o
  16   6   7         21.25        -11.98        56.15 o
  17   6   7        104.40         17.97        64.39 o
  18   6   7        201.42         87.60        74.87 o
  19   6   7        207.63        193.92        86.85 o
  20   6   7          4.00         29.57        34.57 o
  21   6   7        107.56         69.26        68.88 o
  22   6   7        130.73         18.94        56.15 o
  23   6   7         19.06         20.52        41.38 o
  24   6   7         27.65         11.59        43.71 o
  25   6   7         80.28         84.94        46.71 o
  26   6   7         20.58         73.58        44.76 o
  27   6   7         13.68          5.99        51.66 o
  28   6   7         31.41         29.95        76.37 o
 -28   7   7         68.16         50.77        46.79 o
 -27   7   7        153.17        149.84        44.96 o
 -26   7   7         19.98         14.97        53.91 o
 -25   7   7         26.08         93.25        40.67 o
 -24   7   7         31.66         27.76        29.01 o
 -23   7   7        362.72        358.88        42.36 o
 -22   7   7          3.08         17.24        34.40 o
 -21   7   7        261.33        262.96        46.44 o
 -20   7   7          0.00         13.60        29.91 o
 -19   7   7        105.18        193.57        68.88 o
 -18   7   7          7.99        -27.16        28.46 o
 -17   7   7        175.53        199.79        46.77 o
 -16   7   7         36.18         84.23        59.52 o
 -15   7   7          2.84          2.25        37.24 o
 -14   7   7          3.74         -2.28        25.33 o
 -13   7   7          0.12         10.03        47.40 o
 -12   7   7         88.68         80.27        26.39 o
 -11   7   7        199.23        131.79        40.24 o
 -10   7   7         78.40         39.86        72.63 o
  -9   7   7         20.66         13.96        24.42 o
  -8   7   7         87.03         96.36        27.03 o
  -7   7   7         11.40         11.22        34.90 o
  -6   7   7         84.31        129.32        32.64 o
  -5   7   7        446.52        492.25        46.31 o
  -4   7   7        152.16        151.99        33.17 o
  -3   7   7         12.35         34.85        20.79 o
  -2   7   7        606.25        541.23        51.45 o
  -1   7   7        303.31        339.42        32.00 o
   0   7   7         10.76         27.93        20.33 o
   1   7   7         47.36         48.04        20.65 o
   2   7   7       1042.72        887.71        46.79 o
   3   7   7        325.49        392.23        36.09 o
   4   7   7        394.76        474.09        80.40 o
   5   7   7        254.89        290.61        33.74 o
   6   7   7        168.33        160.10        28.85 o
   7   7   7        192.22        118.01        26.48 o
   8   7   7         26.42         47.10        31.15 o
   9   7   7        224.87        191.72        35.42 o
  10   7   7        400.91        429.99        44.59 o
  11   7   7        264.11        285.40        38.56 o
  12   7   7          9.37        -49.95        65.51 o
  13   7   7        184.14        141.86        39.31 o
  14   7   7        114.95         14.23        63.64 o
  15   7   7        160.99        150.49        83.86 o
  16   7   7        146.73        280.77        97.33 o
  17   7   7        160.03        117.55        78.61 o
  18   7   7         69.01         -1.50        66.64 o
  19   7   7         50.13         58.40        69.63 o
  20   7   7        228.71        160.22        86.10 o
  21   7   7        383.85        378.77       113.80 o
  22   7   7         29.53         74.12        68.88 o
  23   7   7        154.30         67.42        90.22 o
  24   7   7         31.55        -27.70        57.65 o
  25   7   7         50.49        120.54        60.10 o
  26   7   7          1.70         -8.98        68.88 o
 -24   8   7        138.22        160.18        82.73 o
 -23   8   7        120.72        155.73        53.91 o
 -22   8   7        456.41        450.94       102.16 o
 -21   8   7        111.93         71.63        40.19 o
 -20   8   7        102.54        102.66        67.76 o
 -19   8   7        188.36        139.76        48.35 o
 -18   8   7         33.68         69.63        53.16 o
 -17   8   7          2.74         -8.98        56.90 o
 -16   8   7          0.06         29.57        31.77 o
 -15   8   7         37.77         -4.91        31.10 o
 -14   8   7         38.98         33.16        34.14 o
 -13   8   7         12.11        -10.13        28.32 o
 -12   8   7         54.80         43.43        42.68 o
 -11   8   7        389.09        343.66        65.14 o
 -10   8   7        458.16        460.38        69.63 o
  -9   8   7         24.58         29.20        40.43 o
  -8   8   7         46.26          4.49        36.69 o
  -7   8   7         81.40        254.18        71.88 o
  -6   8   7        991.89        911.77        73.76 o
  -5   8   7        548.99        705.36       193.17 o
  -4   8   7        383.65        478.40        52.52 o
  -3   8   7        398.91        397.14        49.83 o
  -2   8   7          7.94         -2.90        24.21 o
  -1   8   7        411.24        404.52        39.74 o
   0   8   7         36.14         12.25        28.85 o
   1   8   7          0.22          4.54        21.17 o
   2   8   7         52.14         49.72        24.95 o
   4   8   7         50.14         27.74        23.09 o
   5   8   7        102.70        115.77        40.35 o
   6   8   7        215.57        286.70        44.50 o
   7   8   7         42.44         91.43        31.39 o
   8   8   7        126.56         72.19        35.58 o
   9   8   7        183.32        161.72        86.10 o
  10   8   7          7.36         -0.81        36.69 o
  11   8   7        225.60        188.83        43.18 o
  12   8   7        378.75        418.46       135.52 o
  13   8   7        268.25        185.68       108.56 o
  14   8   7        119.26        159.48        93.59 o
  15   8   7        527.81        650.56       147.50 o
  16   8   7        188.05         40.43        80.11 o
  17   8   7         34.56          8.24        75.62 o
  18   8   7          5.14         51.66        75.62 o
  19   8   7         11.84        145.25        74.12 o
  21   8   7        172.53        157.98       117.55 o
  22   8   7         91.24        167.71        89.85 o
 -20   9   7          7.83          7.49        44.17 o
 -19   9   7          7.10        -34.85        34.85 o
 -18   9   7          3.07        -30.70        46.42 o
 -17   9   7         46.39         20.22        49.42 o
 -16   9   7         16.53         12.73        50.16 o
 -15   9   7        127.01         98.90        40.65 o
 -14   9   7        344.60        362.98        59.89 o
 -13   9   7        102.52        143.75        54.66 o
 -12   9   7         35.06         99.58        50.16 o
 -11   9   7        120.72        -14.23        38.93 o
 -10   9   7        158.85         86.10        50.91 o
  -9   9   7         49.49        -30.70        39.68 o
  -8   9   7          3.94         15.72        44.92 o
  -7   9   7        134.49        156.48        56.15 o
  -6   9   7          1.02         80.10       165.84 o
  -5   9   7        496.42        542.05        67.69 o
  -3   9   7          0.63         14.23        44.92 o
  -2   9   7        115.16         76.69        40.02 o
  -1   9   7        145.02        141.46        32.44 o
   0   9   7        173.70        181.15        34.39 o
   1   9   7        140.85        217.37        39.08 o
   2   9   7          1.58        -16.47        25.15 o
   3   9   7          2.99         -0.37        30.56 o
   4   9   7         70.33         19.25        50.52 o
   5   9   7        362.07        367.56        44.82 o
   6   9   7        188.36        189.87        47.58 o
   7   9   7        114.30        108.70        43.80 o
   8   9   7        569.20        455.14       154.98 o
   9   9   7        180.86        243.33       109.31 o
  10   9   7          8.03         19.47        83.11 o
  11   9   7        148.03        102.57        96.58 o
  12   9   7        245.30        154.98       104.82 o
  13   9   7         92.80         43.43        75.62 o
  14   9   7          4.06         20.22        83.11 o
  17   9   7          1.52        -36.69        83.86 o
 -12  10   7          2.16        -35.19        47.17 o
 -11  10   7          0.85         12.73        49.42 o
 -10  10   7          0.02         39.68        50.16 o
  -9  10   7          1.84        -41.93        41.93 o
  -8  10   7          0.02         59.90        50.16 o
  -7  10   7         47.08         14.23        48.67 o
  -6  10   7         90.72         64.39        52.41 o
  -5  10   7         76.05         57.65        48.67 o
  -4  10   7          1.81         53.91        53.16 o
  -3  10   7          0.07        -23.21        41.18 o
  -2  10   7         19.83         29.20        49.42 o
  -1  10   7        100.56         41.93        59.15 o
   0  10   7         68.64         38.93        47.17 o
   1  10   7         90.15         58.22        44.05 o
   2  10   7         53.83         69.80        34.27 o
   3  10   7          7.03        -31.47        31.47 o
   4  10   7         80.61         30.23        40.44 o
   5  10   7        343.65        214.88       114.55 o
   6  10   7         15.37        -31.45        52.41 o
  10  10   7         29.78         31.45       103.32 o
 -35   0   8         69.52         17.97        66.64 o
 -34   0   8         26.22          6.60        21.89 o
 -33   0   8          2.09        -12.51        17.26 o
 -32   0   8        106.92        -22.15        38.37 o
 -31   0   8          0.62        -12.43        12.43 o
 -30   0   8         40.17         -9.25        13.78 o
 -29   0   8          1.03         -0.56        18.75 o
 -28   0   8         67.19        119.79        54.66 o
 -27   0   8         94.02         72.63        44.17 o
 -26   0   8        646.50        610.13        94.34 o
 -25   0   8         87.35        167.71        60.65 o
 -24   0   8         20.87         -1.50        33.69 o
 -23   0   8          1.70         13.48        44.17 o
 -22   0   8         45.01         26.20        43.43 o
 -21   0   8         27.23          8.24        31.45 o
 -20   0   8       1153.62       1153.62       116.05 o
 -19   0   8        704.39        685.75        98.83 o
 -18   0   8        191.90        137.01        45.67 o
 -17   0   8        568.60        586.17        78.61 o
 -16   0   8        108.87         88.07        51.66 o
 -15   0   8        454.73        491.53        50.16 o
 -14   0   8        361.65        575.69        77.12 o
 -13   0   8         13.84         20.22        33.69 o
 -12   0   8         73.17         37.44        38.93 o
 -11   0   8         15.92         79.36        41.18 o
 -10   0   8        149.81        106.32        40.43 o
  -9   0   8        636.36        590.66        76.37 o
  -8   0   8        259.55        272.53        50.91 o
  -7   0   8        970.03        910.36        83.86 o
  -6   0   8         59.49         75.62        40.43 o
  -5   0   8        119.40        145.56        20.40 o
  -4   0   8         30.66         44.60        17.43 o
  -3   0   8       3299.64       3228.39       110.02 o
  -2   0   8       3928.24       3830.21       127.14 o
  -1   0   8        185.33        133.28        25.76 o
   0   0   8         74.13        116.81        24.65 o
   1   0   8        417.94        427.03        38.92 o
   2   0   8       1801.43       1869.06       117.51 o
   3   0   8        655.57        612.30        78.99 o
   4   0   8         19.93         44.33        22.66 o
   5   0   8         18.96         50.16        36.69 o
   6   0   8        901.69        900.02        74.12 o
   7   0   8       1927.91       1870.85        82.41 o
   8   0   8        120.34        107.48        28.00 o
   9   0   8       2230.33       2167.39        92.66 o
  10   0   8       1754.09       1511.47        76.10 o
  11   0   8       7742.15       7921.30       244.84 o
  12   0   8       4395.29       4376.53       216.38 o
  13   0   8       1646.16       1573.65       111.56 o
  14   0   8        398.31        395.99        64.39 o
  15   0   8        756.89        908.12        87.60 o
  16   0   8        175.52        235.84        57.65 o
  17   0   8         61.02         22.46        40.43 o
  18   0   8        242.13        214.69        38.59 o
  19   0   8        256.84        292.37        39.76 o
  20   0   8          9.17        -12.70        31.07 o
  21   0   8         27.36        123.21        31.41 o
  22   0   8         22.44        -30.71        30.71 o
  23   0   8         28.38         71.84        39.31 o
  24   0   8         63.40          0.94        51.66 o
  25   0   8        273.71        223.47        45.08 o
  26   0   8        371.39        274.03        74.87 o
  27   0   8        278.53        378.77        78.61 o
  28   0   8          0.61        -23.21        47.17 o
  30   0   8         21.55        -53.91        56.15 o
  31   0   8          8.91         24.71        56.90 o
  33   0   8         18.39        -14.97        56.15 o
 -35   1   8         10.68         -6.50        16.53 o
 -34   1   8          0.27          4.73        18.14 o
 -33   1   8        112.49         25.69        38.90 o
 -32   1   8         38.76        -10.99        10.99 o
 -31   1   8         63.63          7.26        18.60 o
 -30   1   8         24.43         40.17        26.91 o
 -29   1   8        198.67        205.99        22.60 o
 -28   1   8        147.99         86.23        21.59 o
 -27   1   8        202.38        227.11        20.77 o
 -26   1   8         70.65        108.62        23.99 o
 -25   1   8         24.75         20.74        16.10 o
 -24   1   8          4.56         -9.82        11.53 o
 -23   1   8         83.93        116.52        34.17 o
 -22   1   8          6.95        -17.17        24.87 o
 -21   1   8          1.40         11.98        25.72 o
 -20   1   8          6.72        -17.22        35.94 o
 -19   1   8         70.50         59.90        49.42 o
 -18   1   8          8.70         10.75        23.55 o
 -17   1   8         53.47         58.73        37.81 o
 -16   1   8         30.39        -10.84        42.97 o
 -15   1   8        442.53        415.23        40.83 o
 -14   1   8         80.19         83.30        28.53 o
 -13   1   8         55.63         46.11        21.81 o
 -12   1   8          3.92         13.80        18.50 o
 -11   1   8         14.41         30.19        20.51 o
 -10   1   8         31.32         39.36        20.96 o
  -9   1   8        319.98        279.09        31.51 o
  -8   1   8       1226.21       1316.85        43.77 o
  -7   1   8        686.96        729.63        30.53 o
  -6   1   8        280.15        331.16        18.46 o
  -5   1   8        373.30        398.06        20.54 o
  -4   1   8        749.70        766.89        24.60 o
  -3   1   8         55.27         77.88        10.86 o
  -2   1   8        141.30        204.59        25.25 o
  -1   1   8        595.23        543.12        23.01 o
   0   1   8        153.11        191.70        17.84 o
   1   1   8       1440.84       1380.78        38.58 o
   2   1   8        791.60        829.67        30.08 o
   3   1   8        221.83        277.64        22.42 o
   4   1   8          2.69         -1.94        11.72 o
   5   1   8        401.37        418.86        23.75 o
   6   1   8        137.38        174.11        20.03 o
   7   1   8        802.36        823.60        34.74 o
   8   1   8          9.36          0.67        13.52 o
   9   1   8          5.20         12.04        13.89 o
  10   1   8          0.78         -0.74        14.55 o
  11   1   8         45.43         52.37        16.32 o
  12   1   8        148.60        158.10        21.48 o
  13   1   8       1520.11       1612.76        53.90 o
  14   1   8        176.24        229.42        36.43 o
  15   1   8       1488.90       1433.47        51.86 o
  16   1   8         93.69         75.37        19.62 o
  17   1   8        807.25        769.23        41.74 o
  18   1   8          0.78          0.48        15.21 o
  19   1   8        436.72        402.24        30.11 o
  20   1   8        105.98        115.33        24.86 o
  21   1   8        449.80        578.74        38.56 o
  22   1   8        161.96        133.69        31.23 o
  23   1   8        614.32        536.21        38.81 o
  24   1   8         61.80         87.83        29.31 o
  25   1   8        595.27        658.29        73.12 o
  26   1   8          7.55         28.65        26.41 o
  27   1   8        243.19        222.08        47.62 o
  28   1   8         83.79         71.96        31.28 o
  29   1   8         32.62         27.12        28.08 o
  30   1   8        828.98       1052.31        87.88 o
  31   1   8         19.71         19.40        38.25 o
  32   1   8          0.35         23.96        79.36 o
 -35   2   8          5.44          4.52        17.09 o
 -34   2   8         81.56        -16.60        16.60 o
 -33   2   8          0.62        -21.72        21.72 o
 -32   2   8        146.39         52.18        21.76 o
 -31   2   8         40.81         53.25        34.91 o
 -30   2   8         43.88         41.05        28.98 o
 -29   2   8         32.42         31.38        28.38 o
 -28   2   8         91.99         47.91        18.62 o
 -27   2   8       1054.19       1040.35        49.19 o
 -26   2   8          8.77          6.87        15.36 o
 -25   2   8         50.95         30.48        15.68 o
 -24   2   8        176.44        231.16        20.94 o
 -23   2   8         26.56         59.60        23.04 o
 -22   2   8        569.87        535.30        27.67 o
 -21   2   8        443.61        406.88        23.77 o
 -20   2   8        166.97        184.24        17.94 o
 -19   2   8        576.64        599.95        54.66 o
 -18   2   8         54.34         44.43        22.57 o
 -17   2   8         10.18         20.13        18.60 o
 -16   2   8         53.84         29.61        17.94 o
 -15   2   8        207.49        209.12        24.18 o
 -14   2   8        127.80        150.43        20.14 o
 -13   2   8          0.59        -12.57        12.57 o
 -12   2   8          0.72         22.89        13.31 o
 -11   2   8          0.00        -11.10        12.49 o
 -10   2   8         56.25         37.50        15.04 o
  -9   2   8        153.35        196.64        25.70 o
  -8   2   8         72.75         69.24        16.34 o
  -7   2   8        300.68        300.77        21.44 o
  -6   2   8          3.44         30.61        22.38 o
  -5   2   8          7.13         -7.34        11.33 o
  -4   2   8        520.08        487.97        25.95 o
  -3   2   8       1526.49       1573.93        41.06 o
  -2   2   8        171.54        221.37        17.13 o
  -1   2   8       1000.67        956.35        36.98 o
   0   2   8       1991.55       1964.16        49.31 o
   1   2   8        598.02        572.55        38.37 o
   2   2   8         78.86        127.79        16.77 o
   3   2   8        195.41        267.16        21.77 o
   4   2   8        494.77        590.41        29.18 o
   5   2   8        311.44        372.18        31.25 o
   6   2   8         45.46         56.36        21.29 o
   7   2   8         53.45         48.23        15.47 o
   8   2   8        173.36        183.68        20.47 o
   9   2   8          3.04         10.47        13.90 o
  10   2   8        646.92        677.94        33.58 o
  11   2   8          6.05         23.93        15.95 o
  12   2   8        105.53        115.88        19.75 o
  13   2   8        190.83        173.22        59.71 o
  14   2   8         71.06         68.45        18.14 o
  15   2   8         53.67         43.51        16.89 o
  16   2   8        295.02        327.79        26.74 o
  17   2   8        531.68        508.06        55.68 o
  18   2   8          0.67         20.93        18.48 o
  19   2   8        737.41        755.71        37.04 o
  20   2   8        716.75        722.48        40.10 o
  21   2   8          1.21        -10.22        15.99 o
  22   2   8        267.84        287.30        43.06 o
  23   2   8         48.76         55.49        30.61 o
  24   2   8         66.89         93.73        38.65 o
  25   2   8         37.49         62.24        37.96 o
  26   2   8         47.31         56.17        37.96 o
  27   2   8        202.06        160.58        46.05 o
  28   2   8         10.32         31.11        39.22 o
  29   2   8        447.24        453.78        48.97 o
  30   2   8         24.32        -32.03        32.61 o
  31   2   8        923.86       1184.30       193.51 o
  32   2   8        143.50        190.11        48.90 o
 -34   3   8          4.90         27.78        17.29 o
 -33   3   8         27.69         72.72        40.39 o
 -32   3   8          1.25         -8.43        21.71 o
 -31   3   8        117.05        114.65        27.88 o
 -30   3   8        125.01        141.16        53.60 o
 -29   3   8         92.92         81.21        20.76 o
 -28   3   8         58.25         51.55        26.80 o
 -27   3   8        588.10        699.44        47.18 o
 -26   3   8          0.29        -15.84        15.84 o
 -25   3   8        368.91        404.42        30.74 o
 -24   3   8        342.95        296.72        37.31 o
 -23   3   8        182.98        141.13        37.85 o
 -22   3   8        291.13        317.87        55.12 o
 -21   3   8        488.36        469.62        41.92 o
 -20   3   8       1325.08       1426.18        81.73 o
 -19   3   8        212.19        187.77        40.08 o
 -18   3   8       1159.91       1214.36        74.73 o
 -17   3   8       2211.78       2300.72        85.25 o
 -16   3   8         76.11         66.94        29.35 o
 -15   3   8        363.75        393.06        36.76 o
 -14   3   8          4.84        -18.49        18.49 o
 -13   3   8        301.63        317.80        29.21 o
 -12   3   8        111.81        142.55        23.09 o
 -11   3   8       1014.47       1030.39        44.90 o
 -10   3   8         32.06         33.29        17.30 o
  -9   3   8        677.30        691.48        38.69 o
  -8   3   8        127.08        146.82        22.89 o
  -7   3   8        370.94        384.04        31.43 o
  -6   3   8        421.35        430.83        17.50 o
  -5   3   8        936.33        877.56        25.61 o
  -4   3   8       1357.47       1324.59        33.94 o
  -3   3   8         36.51         30.94        10.79 o
  -2   3   8        632.19        621.56        28.89 o
  -1   3   8        488.45        469.09        26.07 o
   0   3   8          0.35          2.75        12.89 o
   1   3   8        140.36        176.24        19.69 o
   2   3   8         76.08         78.88        15.96 o
   3   3   8        163.75        157.12        19.34 o
   4   3   8        694.61        678.59        40.13 o
   5   3   8        320.80        311.84        24.87 o
   6   3   8         77.28         74.23        23.48 o
   7   3   8         92.82        107.48        18.72 o
   8   3   8         47.54         53.65        16.60 o
   9   3   8         90.96        117.92        19.23 o
  10   3   8        172.39        195.58        22.21 o
  11   3   8         58.37        104.62        25.28 o
  12   3   8        464.79        596.37        33.86 o
  13   3   8        106.30        117.44        21.94 o
  14   3   8        249.51        222.04        34.17 o
  15   3   8        191.87        250.56        29.18 o
  16   3   8        244.36        259.75        29.39 o
  17   3   8        507.94        450.07        37.45 o
  18   3   8       1586.39       1461.93        62.23 o
  19   3   8        305.45        259.37        43.80 o
  20   3   8          0.28         16.71        19.64 o
  21   3   8          3.07        -18.77        18.77 o
  22   3   8          0.51        -25.44        25.44 o
  23   3   8         33.40         45.21        25.40 o
  24   3   8          0.83          1.07        17.80 o
  25   3   8          7.27          5.93        17.72 o
  26   3   8        128.17         80.50        20.56 o
  27   3   8        287.89        281.82        21.08 o
  28   3   8         12.51        110.85        44.25 o
  29   3   8        673.84        653.60        75.16 o
  30   3   8          1.84         78.61        65.14 o
  31   3   8       1452.46       1554.18       163.22 o
 -32   4   8        308.47        367.27        43.92 o
 -31   4   8        131.97        158.41        64.13 o
 -30   4   8          4.17          6.54        22.84 o
 -29   4   8          6.38         26.43        28.71 o
 -28   4   8        171.45        117.57        33.17 o
 -27   4   8         87.87         58.78        30.42 o
 -26   4   8          6.26         35.54        29.02 o
 -25   4   8        547.81        704.05        93.08 o
 -24   4   8        508.19        569.33        50.56 o
 -23   4   8         65.81         45.66        26.71 o
 -22   4   8        235.79        179.35        33.24 o
 -21   4   8        244.76        243.54        34.67 o
 -20   4   8         27.13        -18.51        21.89 o
 -19   4   8        377.86        302.09        36.54 o
 -18   4   8        481.85        500.23        44.77 o
 -17   4   8        119.27        132.46        28.70 o
 -16   4   8         14.74         25.12        25.46 o
 -15   4   8          8.92          1.86        29.09 o
 -14   4   8        186.72        249.55        45.28 o
 -13   4   8          0.83        -18.80        18.80 o
 -12   4   8         87.12        113.49        26.51 o
 -11   4   8          4.47          8.89        17.85 o
 -10   4   8          5.37          9.37        19.19 o
  -9   4   8        508.62        521.05        38.42 o
  -8   4   8        847.99        806.05        32.99 o
  -7   4   8        444.28        488.62        28.46 o
  -6   4   8        229.63        222.06        32.16 o
  -5   4   8        437.08        468.75        29.52 o
  -4   4   8          0.05          3.93        16.19 o
  -3   4   8          9.59        -13.78        14.10 o
  -2   4   8        252.54        274.21        36.36 o
  -1   4   8        503.62        511.52        34.95 o
   0   4   8        199.91        208.29        18.92 o
   1   4   8        138.56        114.17        16.41 o
   2   4   8         79.94         94.01        22.48 o
   3   4   8         15.44         16.33        16.10 o
   4   4   8        209.72        215.99        22.36 o
   5   4   8        230.80        183.51        21.70 o
   6   4   8         49.67         30.82        18.16 o
   7   4   8         78.23         49.61        17.53 o
   8   4   8        125.97        134.94        23.62 o
   9   4   8         26.43         30.48        24.86 o
  10   4   8          2.56         18.46        21.40 o
  11   4   8       1756.09       1329.80        64.73 o
  12   4   8       3249.79       2702.16       120.12 o
  13   4   8        764.70        769.61        37.85 o
  14   4   8          8.18         22.74        17.87 o
  15   4   8        263.56        286.57        52.99 o
  16   4   8       1218.69       1226.99        53.56 o
  17   4   8       1417.96       1479.87        60.04 o
  18   4   8        290.39        313.01        31.75 o
  19   4   8        169.36        196.39        24.01 o
  20   4   8        459.64        387.01        30.32 o
  21   4   8          4.02          6.74        14.82 o
  22   4   8        159.44        162.34        59.15 o
  23   4   8          0.74        -32.56        32.56 o
  24   4   8        143.82        157.50        46.05 o
  25   4   8          4.12        -33.64        33.64 o
  26   4   8         87.43        142.38        48.74 o
  27   4   8         57.43          6.08        43.43 o
  28   4   8         12.78         20.67        44.71 o
  29   4   8         39.96         56.90        68.13 o
  30   4   8        226.95        205.08        64.13 o
 -31   5   8         68.76         64.03        45.17 o
 -30   5   8          0.17        -38.31        38.31 o
 -29   5   8         25.44        -34.44        70.38 o
 -28   5   8         91.57         74.93        34.33 o
 -27   5   8        112.96         99.00        34.55 o
 -26   5   8        123.20         64.60        42.08 o
 -25   5   8         40.31         12.23        47.23 o
 -24   5   8         34.52         49.29        29.77 o
 -23   5   8         11.29          8.34        27.57 o
 -22   5   8         56.41         24.24        28.69 o
 -21   5   8        462.48        413.69        43.80 o
 -20   5   8        314.52        316.78        39.92 o
 -19   5   8          4.67         23.59        25.89 o
 -18   5   8         17.09        -16.54        23.13 o
 -17   5   8         55.29         74.41        14.08 o
 -16   5   8         87.35        116.76        24.33 o
 -15   5   8        456.78        428.19        27.56 o
 -14   5   8          0.73         23.62        22.15 o
 -13   5   8        204.28        187.20        46.76 o
 -12   5   8         84.81        109.49        26.84 o
 -11   5   8        280.81        311.85        32.09 o
 -10   5   8         90.88         93.09        30.53 o
  -9   5   8        238.55        252.01        42.28 o
  -8   5   8        341.19        374.40        39.96 o
  -7   5   8       1401.50       1371.10        63.54 o
  -6   5   8         57.76         59.36        19.49 o
  -5   5   8          0.00        -11.04        22.64 o
  -4   5   8         44.72         35.52        19.90 o
  -3   5   8         48.70         49.42        31.88 o
  -2   5   8        333.49        329.15        29.27 o
  -1   5   8         59.18         62.42        23.18 o
   0   5   8        258.75        302.84        28.57 o
   1   5   8       1781.95       1679.91        74.43 o
   2   5   8       1883.37       1796.18        57.15 o
   3   5   8        142.38        177.96        26.35 o
   4   5   8        128.55        108.27        23.33 o
   5   5   8         34.39          9.61        20.32 o
   6   5   8         20.11         19.24        20.37 o
   7   5   8        288.46        307.37        47.56 o
   8   5   8        304.48        374.06        35.28 o
   9   5   8          0.60        -16.89        18.06 o
  10   5   8        312.69        314.26        31.44 o
  11   5   8        114.77        142.91        48.67 o
  12   5   8          4.91          3.41        18.42 o
  13   5   8         31.73         21.75        18.88 o
  14   5   8        261.47        266.17        27.82 o
  15   5   8        108.32        134.43        36.26 o
  16   5   8       1719.35       1616.00       230.57 o
  17   5   8        769.44        716.70       107.24 o
  18   5   8         58.10         16.56        25.39 o
  19   5   8        109.38         67.28        38.66 o
  20   5   8        129.81        124.06        43.90 o
  21   5   8         14.31          4.50        37.06 o
  22   5   8         91.66         49.10        38.49 o
  23   5   8          5.47         61.12        38.75 o
  24   5   8         29.01        -30.63        40.48 o
  25   5   8         19.68        -17.40        70.38 o
  26   5   8         16.67        -38.92        38.92 o
  27   5   8        252.09        175.20        68.13 o
  28   5   8         47.13         83.11        86.85 o
 -28   6   8        301.11        246.33        76.37 o
 -27   6   8        297.89        204.40        74.12 o
 -26   6   8        957.90       1072.08       128.03 o
 -25   6   8         12.41         71.94        36.32 o
 -24   6   8        152.56        167.66        86.44 o
 -23   6   8          8.71         74.72        43.61 o
 -22   6   8          8.47          1.37        31.51 o
 -21   6   8          0.69         20.92        26.80 o
 -20   6   8          6.51        -18.04        18.04 o
 -19   6   8          0.68          4.46        17.83 o
 -18   6   8          8.83         -7.15        27.99 o
 -17   6   8         46.10         24.67        20.84 o
 -16   6   8        291.36        166.03        38.65 o
 -15   6   8         95.64        113.63        43.05 o
 -14   6   8         26.64         18.78        31.66 o
 -13   6   8          3.11         42.36        30.16 o
 -12   6   8        135.08        118.70        37.58 o
 -11   6   8        143.28        144.82        35.73 o
 -10   6   8         89.57        159.48        65.14 o
  -9   6   8       1702.55       1739.46        94.17 o
  -8   6   8        764.41        755.84        62.45 o
  -7   6   8        143.70        166.67        31.13 o
  -6   6   8        332.90        329.77        33.25 o
  -5   6   8         83.85         66.79        22.91 o
  -4   6   8        521.90        502.17        38.44 o
  -3   6   8         90.35         52.91        28.85 o
  -2   6   8         87.20         58.25        21.05 o
  -1   6   8        567.80        612.32        44.67 o
   0   6   8        312.76        353.15        29.96 o
   1   6   8          7.72          8.82        16.93 o
   2   6   8         24.73         11.47        18.32 o
   3   6   8        272.09        253.81        27.51 o
   4   6   8        768.56        670.45        40.38 o
   5   6   8        423.10        418.92        36.85 o
   6   6   8        209.69        241.66        40.55 o
   7   6   8        209.12        255.68        33.59 o
   8   6   8        108.67        121.41        30.07 o
   9   6   8          6.75          3.23        47.92 o
  10   6   8          4.25         12.76        28.36 o
  11   6   8         12.72         31.60        22.71 o
  12   6   8         24.69         42.09        23.43 o
  13   6   8         79.66         60.97        25.03 o
  14   6   8        234.38        136.20        29.53 o
  15   6   8          5.11         39.88        18.68 o
  16   6   8        335.93        273.07        26.26 o
  17   6   8        105.29         48.49        36.52 o
  18   6   8        106.41         84.31        41.49 o
  19   6   8          0.08        -22.29        35.97 o
  20   6   8        432.25        351.79       150.45 o
  21   6   8        153.20        131.10        48.29 o
  22   6   8          4.71        -38.62        44.55 o
  23   6   8         43.37         42.78        39.37 o
  24   6   8        183.75        131.84        71.88 o
  25   6   8         10.11        -56.39        68.88 o
  26   6   8         12.91        -34.44        62.89 o
 -25   7   8         26.35        -29.63        29.63 o
 -24   7   8         20.03         20.96        53.16 o
 -23   7   8          6.94        -15.72        45.67 o
 -22   7   8        216.99        242.58        71.13 o
 -21   7   8        319.86        210.56        44.87 o
 -20   7   8          1.54          4.72        82.36 o
 -19   7   8         58.02         31.51        38.23 o
 -18   7   8          0.04         20.12        34.00 o
 -17   7   8          3.00         -6.20        71.50 o
 -16   7   8         54.99         61.32        32.01 o
 -15   7   8        266.66        205.04        44.09 o
 -14   7   8        296.96        350.30        99.17 o
 -13   7   8         86.41         88.81        34.07 o
 -12   7   8          3.59          6.64        26.31 o
 -11   7   8        133.76         91.17        33.37 o
 -10   7   8        655.16        715.22       117.55 o
  -9   7   8        496.32        553.82        65.11 o
  -8   7   8        158.36        194.56        39.63 o
  -7   7   8        819.25       1036.89       111.56 o
  -6   7   8       1033.22       1120.77        82.32 o
  -5   7   8        714.58        701.78        69.06 o
  -4   7   8        776.75        809.76        56.16 o
  -3   7   8        889.17        804.95        64.73 o
  -2   7   8         67.28        125.23        26.64 o
  -1   7   8          5.22          3.74        23.82 o
   0   7   8         39.00         30.51        25.14 o
   1   7   8          0.58         12.07        28.06 o
   2   7   8         43.85         -8.34        26.14 o
   3   7   8         15.53          8.68        22.48 o
   4   7   8         16.01         31.71        23.54 o
   5   7   8         80.54          9.77        35.46 o
   6   7   8         66.11         95.75        40.43 o
   7   7   8          6.79         15.56        25.09 o
   8   7   8          4.70         39.01        27.92 o
   9   7   8         45.64         10.83        25.31 o
  10   7   8         51.84         35.94        62.14 o
  11   7   8         53.79         93.18        52.41 o
  12   7   8        181.32        213.91        55.40 o
  13   7   8         73.53         42.93        29.95 o
  14   7   8        213.00        278.52        93.59 o
  15   7   8         43.02         11.23        64.39 o
  16   7   8         37.61        -59.90        59.90 o
  17   7   8         57.07         73.37        75.62 o
  18   7   8          1.87         67.38        69.63 o
  19   7   8          1.09         18.79        52.78 o
  20   7   8         67.24         12.26        40.16 o
  21   7   8         35.39         21.42        58.03 o
  22   7   8         77.53         -2.96        43.62 o
  23   7   8        256.58        160.87        53.83 o
 -21   8   8        182.46        302.48        87.60 o
 -20   8   8         70.03        111.56        72.63 o
 -19   8   8         40.30        -10.70        39.03 o
 -18   8   8        110.09        253.81        86.10 o
 -17   8   8          7.81         -3.62        33.30 o
 -16   8   8          0.01         -4.12        48.29 o
 -15   8   8         53.00         65.82        39.12 o
 -14   8   8         88.54        118.30        58.40 o
 -13   8   8         17.07         46.86        47.17 o
 -12   8   8         75.17         67.32        70.00 o
 -11   8   8         30.97        -12.93        66.26 o
 -10   8   8         84.33         62.89        48.67 o
  -9   8   8         20.25         38.93        42.68 o
  -8   8   8          6.08         31.45        42.68 o
  -7   8   8          0.00         -7.29        33.21 o
  -6   8   8         38.33         50.50        34.62 o
  -5   8   8         71.95         53.37        39.31 o
  -4   8   8          6.89        -28.45        58.40 o
  -3   8   8          0.84          3.25        28.39 o
  -2   8   8         43.36         -4.39        26.95 o
  -1   8   8        270.47        189.01        38.22 o
   0   8   8         17.93         45.67        25.92 o
   1   8   8        225.90        152.53        29.55 o
   2   8   8        304.54        302.26        35.75 o
   3   8   8         92.41         24.99        33.94 o
   4   8   8        109.84        157.40        30.98 o
   5   8   8        345.71        418.56        55.36 o
   6   8   8        260.30        232.79        38.30 o
   7   8   8          1.02         -7.86        25.51 o
   8   8   8        190.72        248.29        46.14 o
   9   8   8        170.01        194.79        63.64 o
  10   8   8          0.68          3.74        64.39 o
  11   8   8        452.35        467.48        59.91 o
  12   8   8        306.35        260.55        97.33 o
  13   8   8        195.73        255.31        97.33 o
  14   8   8         92.66        155.73        80.11 o
  15   8   8         48.23         30.70        68.13 o
  16   8   8          0.04         40.43        84.60 o
  17   8   8         45.16        118.30       107.81 o
 -15   9   8          0.27        -26.48        58.77 o
 -14   9   8         34.90          7.49        46.42 o
 -13   9   8        166.14        132.75        45.98 o
 -12   9   8         16.50         53.91        48.67 o
 -11   9   8         54.63         11.23        46.42 o
 -10   9   8         70.70         -7.49        46.42 o
  -9   9   8         18.60        107.07        50.16 o
  -8   9   8         16.54         -1.50        40.43 o
  -7   9   8        126.74        101.08        47.92 o
  -6   9   8        114.20        172.61        48.00 o
  -5   9   8          0.11        -18.92        59.52 o
  -4   9   8         49.26         42.68        43.43 o
  -3   9   8          5.05         26.37        38.10 o
  -2   9   8        145.18        141.27        46.83 o
  -1   9   8        129.12        113.21        62.14 o
   0   9   8          9.84         16.89        39.18 o
   1   9   8          1.62         26.40        28.02 o
   2   9   8        155.00        102.54        38.48 o
   3   9   8        138.33        176.96        48.08 o
   4   9   8          0.02         41.01        35.72 o
   5   9   8          0.02        -31.59        31.59 o
   6   9   8        101.44         76.65        55.03 o
   7   9   8         23.20         59.90        83.86 o
   8   9   8        362.42        424.34        69.37 o
   9   9   8        673.26        494.08       173.70 o
  10   9   8         74.34         38.18        74.87 o
  11   9   8         11.40        -25.46        69.63 o
  13   9   8         90.88        170.71       119.79 o
 -33   1   9          0.27        -23.96        59.15 o
 -32   1   9         78.15        102.57        56.90 o
 -31   1   9       1094.17       1266.34       256.40 o
 -30   1   9          0.16         33.91        35.71 o
 -29   1   9         30.91          9.20        30.69 o
 -28   1   9          4.33        -20.70        30.19 o
 -27   1   9         63.13         25.53        46.05 o
 -26   1   9          4.16         -5.26        57.28 o
 -25   1   9          5.65        -24.40        31.18 o
 -24   1   9        112.52         61.57        31.96 o
 -23   1   9         46.16         16.39        33.32 o
 -22   1   9         18.39         35.95        29.95 o
 -21   1   9        181.19        154.45        39.31 o
 -20   1   9        386.75        418.18        55.37 o
 -19   1   9          9.55         32.08        30.70 o
 -18   1   9        567.23        603.02        73.00 o
 -17   1   9        594.30        492.49        54.25 o
 -16   1   9         32.02         14.20        26.95 o
 -15   1   9          5.90        -17.24        24.46 o
 -14   1   9        252.05        246.16        49.50 o
 -13   1   9         27.11         98.08        71.88 o
 -12   1   9          0.02         -7.18        34.44 o
 -11   1   9         47.64         72.76        31.47 o
 -10   1   9        487.01        495.69        49.77 o
  -9   1   9        217.15        234.61        64.39 o
  -8   1   9        251.58        212.22        36.51 o
  -7   1   9        913.19        925.87        62.46 o
  -6   1   9         23.50         21.40        18.49 o
  -5   1   9       1508.35       1580.20        63.67 o
  -4   1   9        641.23        710.24        46.29 o
  -3   1   9         39.01         48.36        10.87 o
  -2   1   9        239.09        277.35        30.28 o
  -1   1   9          0.12         11.79        10.95 o
   0   1   9        242.47        253.42        20.79 o
   1   1   9        261.97        264.06        19.98 o
   2   1   9          3.14         10.84        11.62 o
   3   1   9        128.05        108.51        15.73 o
   4   1   9         73.77         61.80        15.86 o
   5   1   9         73.29         82.58        15.53 o
   6   1   9         38.87         31.88        16.07 o
   7   1   9        209.46        256.49        21.93 o
   8   1   9          3.89         -1.84        12.62 o
   9   1   9        162.16        182.94        19.52 o
  10   1   9          2.00         -8.45        15.89 o
  11   1   9         58.57         60.77        30.15 o
  12   1   9        158.21        246.30        32.83 o
  13   1   9        269.57        237.24        31.18 o
  14   1   9        595.52        547.57        60.79 o
  15   1   9          4.17         -5.94        20.49 o
  16   1   9         25.95         70.05        24.24 o
  17   1   9        320.19        308.07        35.64 o
  18   1   9        344.31        353.97        84.30 o
  19   1   9         10.19         33.22        24.29 o
  20   1   9        226.77        226.17        36.92 o
  21   1   9        105.02         70.22        21.29 o
  22   1   9          0.05         14.27        19.47 o
  23   1   9         49.36         38.13        23.24 o
  24   1   9          6.70        -21.71        21.71 o
  25   1   9         47.48         39.38        27.05 o
  26   1   9        236.57        253.36        36.32 o
  27   1   9          0.72         19.77        26.93 o
  28   1   9          1.61         66.22        33.93 o
  29   1   9         96.03        104.27        47.11 o
  30   1   9        467.79        531.04       102.16 o
 -32   2   9         69.15         39.99        43.84 o
 -31   2   9          9.16         40.98        29.47 o
 -30   2   9        117.85         56.96        26.10 o
 -29   2   9         54.96         47.67        13.07 o
 -28   2   9        102.07        134.63        39.17 o
 -27   2   9         48.29         62.63        36.43 o
 -26   2   9         52.41        -10.38        10.38 o
 -25   2   9        115.53        144.13        39.18 o
 -24   2   9        114.11         79.06        35.26 o
 -23   2   9         36.28         66.45        55.40 o
 -22   2   9         44.74          9.73        31.77 o
 -21   2   9        164.84        193.72        50.16 o
 -20   2   9        566.91        531.78        60.58 o
 -19   2   9        609.55        696.80        60.41 o
 -18   2   9        335.69        432.29        52.66 o
 -17   2   9         46.25         54.44        30.89 o
 -16   2   9         10.81         56.49        32.51 o
 -15   2   9         18.02         -6.30        26.98 o
 -14   2   9         96.89         81.39        32.01 o
 -13   2   9       1225.12       1269.10        53.00 o
 -12   2   9        931.01        882.58        41.16 o
 -11   2   9        185.77        169.35        23.21 o
 -10   2   9        712.34        750.07        36.52 o
  -9   2   9        177.49        192.39        21.50 o
  -8   2   9        114.25        138.47        27.67 o
  -7   2   9        514.46        520.72        28.54 o
  -6   2   9         34.64          5.40        13.48 o
  -5   2   9        437.04        479.24        28.02 o
  -4   2   9          3.50         26.09        13.98 o
  -3   2   9        695.07        712.82        35.63 o
  -2   2   9        606.58        628.42        34.78 o
  -1   2   9        432.88        416.30        23.29 o
   0   2   9       1083.68       1071.49        53.48 o
   1   2   9       1997.75       2000.35        52.71 o
   2   2   9       1772.21       1843.49        54.76 o
   3   2   9        295.99        287.24        21.86 o
   4   2   9        555.01        524.38        32.64 o
   5   2   9        596.66        661.62        32.81 o
   6   2   9        421.29        419.52        27.94 o
   7   2   9       1120.40       1052.11        41.08 o
   8   2   9       2797.90       2561.54        71.51 o
   9   2   9       3683.52       3586.21        91.40 o
  10   2   9        133.40        161.69        21.78 o
  11   2   9        815.30        752.04        70.33 o
  12   2   9        222.60        188.43        23.20 o
  13   2   9          1.90         -1.94        15.18 o
  14   2   9         50.88         56.47        18.21 o
  15   2   9        345.62        270.21        27.86 o
  16   2   9        559.06        488.91        41.18 o
  17   2   9        281.71        259.90        37.19 o
  18   2   9         25.55         87.29        43.05 o
  19   2   9         19.10          4.37        23.02 o
  20   2   9         24.66         20.40        20.69 o
  21   2   9         22.88         45.93        24.57 o
  22   2   9         18.42          4.11        22.80 o
  23   2   9          4.86         10.11        23.32 o
  24   2   9         16.28         32.22        24.71 o
  25   2   9         11.91         51.03        24.60 o
  26   2   9         54.81        115.51        32.60 o
  27   2   9          0.35        -43.91        43.91 o
  28   2   9         85.83         86.81        29.84 o
  29   2   9        167.49        144.78        36.98 o
 -31   3   9          4.17          9.42        33.61 o
 -30   3   9         52.20         51.19        32.53 o
 -29   3   9         15.07        -19.93        24.19 o
 -28   3   9         73.34         49.85        33.54 o
 -27   3   9          9.19        -13.37        13.37 o
 -26   3   9        150.42         90.81        18.83 o
 -25   3   9          2.21         25.86        23.91 o
 -24   3   9         28.16         22.11        17.71 o
 -23   3   9          0.96        -32.94        32.94 o
 -22   3   9         25.12         24.74        23.91 o
 -21   3   9         90.50        137.01        27.82 o
 -20   3   9         20.70          0.06        21.61 o
 -19   3   9         75.07         57.43        28.18 o
 -18   3   9         72.68         92.59        24.61 o
 -17   3   9         12.63         24.40        20.42 o
 -16   3   9        405.13        464.39        37.60 o
 -15   3   9         20.59         46.73        20.90 o
 -14   3   9        914.84        839.52        45.18 o
 -13   3   9          4.58         -1.21        17.77 o
 -12   3   9        123.86        160.18        35.81 o
 -11   3   9       2522.25       2427.72        98.22 o
 -10   3   9         27.97         29.56        18.52 o
  -9   3   9         20.95          7.89        22.67 o
  -8   3   9          5.00         38.56        64.02 o
  -7   3   9         69.29         55.91        21.07 o
  -6   3   9         22.29          8.32        15.88 o
  -5   3   9        138.31        168.64        16.96 o
  -4   3   9          7.90         40.23        18.98 o
  -3   3   9        800.41        808.60        29.29 o
  -2   3   9       1301.66       1288.30        42.13 o
  -1   3   9          8.22         -0.69        12.11 o
   0   3   9       1676.23       1699.02        47.94 o
   1   3   9       3007.57       2798.20        73.04 o
   2   3   9        842.42        823.44        38.47 o
   3   3   9         78.32        137.51        23.76 o
   4   3   9        732.06        682.05        33.57 o
   5   3   9        108.47         93.62        17.72 o
   6   3   9        199.07        220.10        22.89 o
   7   3   9        288.96        306.78        25.67 o
   8   3   9        260.22        282.44        26.18 o
   9   3   9         83.20         95.56        20.11 o
  10   3   9       1108.90       1067.11        45.27 o
  11   3   9         43.11         70.90        18.63 o
  12   3   9       1415.84       1459.49        52.65 o
  13   3   9          4.74         20.21        16.97 o
  14   3   9        264.43        277.95        32.34 o
  15   3   9        416.31        479.05        43.67 o
  16   3   9       1037.60       1058.78        54.09 o
  17   3   9         55.11         39.10        45.49 o
  18   3   9         26.90          5.55        30.99 o
  19   3   9         22.04         32.84        42.38 o
  20   3   9          2.31         -2.22        20.39 o
  21   3   9          3.53          2.86        22.15 o
  22   3   9          0.58         13.49        34.85 o
  23   3   9         25.71         44.64        40.43 o
  24   3   9        121.25         45.45        48.41 o
  25   3   9        479.07        430.46        38.08 o
  26   3   9         76.19         48.48        45.57 o
  27   3   9         43.42         47.56        22.16 o
  28   3   9        480.28        401.61        77.45 o
 -30   4   9        240.10        -14.40        67.10 o
 -29   4   9        262.12        113.41        70.68 o
 -28   4   9         13.98        -14.25        34.23 o
 -27   4   9        192.76        227.44        38.83 o
 -26   4   9          6.65         93.43        33.72 o
 -25   4   9         56.57         17.16        31.96 o
 -24   4   9         17.19        -24.89        24.89 o
 -23   4   9         72.73         71.37        27.92 o
 -22   4   9        413.76        386.41        43.35 o
 -21   4   9         63.74         67.90        28.30 o
 -20   4   9        421.16        384.64        42.09 o
 -19   4   9        646.27        578.85        49.05 o
 -18   4   9          6.19         12.07        23.25 o
 -17   4   9        366.56        390.28        41.30 o
 -16   4   9        438.61        361.86        41.04 o
 -15   4   9        103.26        109.84        28.68 o
 -14   4   9          1.15         18.46        21.88 o
 -13   4   9         13.75        -17.03        23.96 o
 -12   4   9          0.00          2.57        21.45 o
 -11   4   9       1037.86        977.76        54.56 o
 -10   4   9          4.25         -0.88        24.26 o
  -9   4   9        648.01        713.24        61.99 o
  -8   4   9        226.33        282.49        33.06 o
  -7   4   9        190.72        258.46        31.23 o
  -6   4   9         89.70         87.41        13.87 o
  -5   4   9          8.94          4.82        11.65 o
  -4   4   9        752.50        665.46        31.14 o
  -3   4   9        688.03        634.18        28.00 o
  -2   4   9        399.89        383.58        25.88 o
  -1   4   9       2480.72       2323.31        97.88 o
   0   4   9       1329.70       1340.90        73.27 o
   1   4   9        226.38        237.45        34.80 o
   2   4   9         21.04         24.41        23.02 o
   3   4   9         26.27         23.56        15.37 o
   4   4   9        168.00        130.39        20.29 o
   5   4   9        137.23        130.16        21.94 o
   6   4   9         32.76         40.39        16.74 o
   7   4   9         64.55         57.55        19.88 o
   8   4   9         16.98         10.92        16.34 o
   9   4   9        257.74        257.71        25.31 o
  10   4   9         51.35         55.17        18.10 o
  11   4   9         38.52         30.93        32.35 o
  12   4   9         21.67        -21.83        21.83 o
  13   4   9        565.98        611.96        51.29 o
  14   4   9        134.17        188.79        27.05 o
  15   4   9        173.32        137.01        51.53 o
  16   4   9        124.04        115.08        29.54 o
  17   4   9         12.31          7.93        30.16 o
  18   4   9          2.55        -21.78        21.78 o
  19   4   9         11.06        -18.01        18.01 o
  20   4   9          0.75          1.71        25.72 o
  21   4   9         10.53          8.52        18.76 o
  22   4   9         15.37         21.50        18.76 o
  23   4   9         53.85         43.22        19.54 o
  24   4   9         30.16         35.09        65.14 o
  25   4   9        268.32        290.75        56.46 o
  26   4   9        546.44        537.40        76.50 o
  27   4   9        577.64        613.92        85.45 o
 -28   5   9          0.27         55.36        37.23 o
 -27   5   9         34.29         24.77        38.50 o
 -26   5   9        226.08        112.31        70.38 o
 -25   5   9          1.96        -20.79        38.96 o
 -24   5   9        113.90        120.74        35.89 o
 -23   5   9         42.44         49.04        30.10 o
 -22   5   9         18.01         17.14        27.50 o
 -21   5   9        228.89        237.09        38.27 o
 -20   5   9         33.88         32.18        28.98 o
 -19   5   9        343.85        347.33        41.32 o
 -18   5   9        229.98        247.05        38.20 o
 -17   5   9          3.36         18.98        26.72 o
 -16   5   9         21.61         25.57        34.56 o
 -15   5   9        108.97        160.00        35.43 o
 -14   5   9        219.88        237.14        37.59 o
 -13   5   9         83.93         65.27        31.91 o
 -12   5   9        490.38        527.65        48.35 o
 -11   5   9        561.73        496.84        49.80 o
 -10   5   9        650.51        813.65        72.15 o
  -9   5   9        165.37        138.27        29.88 o
  -8   5   9        915.45        856.95       103.12 o
  -7   5   9        199.27        199.27        31.60 o
  -6   5   9        247.58        282.43        36.71 o
  -5   5   9        227.57        219.56        45.06 o
  -4   5   9        119.35        137.93        26.01 o
  -3   5   9          2.55         -2.86        17.32 o
  -2   5   9        105.13        122.42        27.85 o
  -1   5   9        182.86        169.07        20.18 o
   0   5   9         29.69         20.02        15.41 o
   1   5   9         70.58         74.82        21.19 o
   2   5   9        158.69        125.77        19.82 o
   3   5   9        230.78        206.21        23.75 o
   4   5   9         45.26         13.19        16.04 o
   5   5   9        131.68        130.37        20.84 o
   6   5   9        226.24        274.28        26.98 o
   7   5   9         27.63         10.87        16.73 o
   8   5   9        164.06        190.15        27.22 o
   9   5   9        113.41        125.96        31.28 o
  10   5   9          0.43        -19.60        19.60 o
  11   5   9          6.30          6.79        19.73 o
  12   5   9          0.00         34.31        20.84 o
  13   5   9        111.82        116.97        24.89 o
  14   5   9         48.34         36.15        31.02 o
  15   5   9          6.83        -30.50        42.30 o
  16   5   9         15.28        -19.67        36.13 o
  17   5   9         46.55         10.92        19.41 o
  18   5   9         98.86        143.10        62.67 o
  19   5   9          2.24        -33.05        33.05 o
  20   5   9         47.34         35.07        30.15 o
  21   5   9         81.96         99.26        45.57 o
  22   5   9        217.77        171.77        51.18 o
  23   5   9          2.64         27.63        42.80 o
  24   5   9          2.30        -38.69        38.69 o
  25   5   9         88.68         31.29        53.53 o
 -25   6   9         52.59         55.15        45.30 o
 -24   6   9          0.02        -11.69        38.40 o
 -23   6   9        109.18         96.10        50.36 o
 -22   6   9         23.77         47.51        30.89 o
 -21   6   9          3.31        -19.60        30.36 o
 -20   6   9         20.71         -3.28        27.76 o
 -19   6   9         98.39         81.11        48.41 o
 -18   6   9        752.09        842.15        67.54 o
 -17   6   9        389.89        318.99        66.33 o
 -16   6   9          9.38         -5.91        32.63 o
 -15   6   9        173.39        153.82        23.85 o
 -14   6   9        112.95         87.18        33.42 o
 -13   6   9         69.61         40.92        28.77 o
 -12   6   9        393.53        395.29        44.10 o
 -11   6   9        124.01         96.03        31.95 o
 -10   6   9         11.72         -5.22        23.04 o
  -9   6   9         33.64         33.53        28.20 o
  -8   6   9          7.19          3.57        21.21 o
  -7   6   9        192.90        169.02        33.30 o
  -6   6   9          6.89         -4.32        32.26 o
  -5   6   9        103.61        118.18        31.04 o
  -4   6   9         11.07        -21.88        21.88 o
  -3   6   9         20.69         50.59        37.08 o
  -2   6   9        228.66        208.72        29.77 o
  -1   6   9         65.33         62.71        21.81 o
   0   6   9         90.07        103.93        24.56 o
   1   6   9        222.40        210.46        28.88 o
   2   6   9        142.76        130.19        28.06 o
   3   6   9        153.62        147.84        31.85 o
   4   6   9        111.99        164.89        36.89 o
   5   6   9          2.23          0.75        29.20 o
   6   6   9         93.56         94.53        43.72 o
   7   6   9         11.71         38.54        29.20 o
   8   6   9        218.98        142.87        30.19 o
   9   6   9          4.97          9.64        30.02 o
  10   6   9          1.40         -0.34        18.56 o
  11   6   9        153.80        211.44        27.81 o
  12   6   9         72.82         64.26        36.31 o
  13   6   9         51.96         11.62        39.68 o
  14   6   9         63.94         39.73        22.34 o
  15   6   9         57.00         76.32        22.37 o
  16   6   9        320.99        280.12        60.71 o
  17   6   9        167.83        141.81        26.13 o
  18   6   9          3.89        -12.60        35.78 o
  19   6   9         73.78         43.30        36.16 o
  20   6   9         47.96         45.56        41.55 o
  21   6   9         24.26         47.85        43.17 o
  22   6   9        168.99         87.60        57.65 o
 -22   7   9         95.68         36.73        37.94 o
 -21   7   9          0.03        -19.47        54.66 o
 -20   7   9         80.34        136.27        67.38 o
 -19   7   9         31.65         35.00        41.37 o
 -18   7   9          6.96          1.54        34.53 o
 -17   7   9          7.93         -0.19        35.94 o
 -16   7   9          4.60         30.93        33.78 o
 -15   7   9        142.23        125.41        43.56 o
 -14   7   9         57.93         42.24        35.71 o
 -13   7   9         67.96         45.24        37.19 o
 -12   7   9          5.26         16.08        34.64 o
 -11   7   9        280.22        329.39        70.75 o
 -10   7   9         11.09        -26.61        26.61 o
  -9   7   9         13.10         34.36        32.89 o
  -8   7   9        498.09        598.86        62.46 o
  -7   7   9        537.35        698.48        87.60 o
  -6   7   9          0.02         91.34        44.92 o
  -5   7   9        719.51        696.23        81.61 o
  -4   7   9        239.89        342.91        71.88 o
  -3   7   9        370.12        386.41        61.22 o
  -2   7   9        375.18        467.11        57.33 o
  -1   7   9          2.27         18.05        27.69 o
   0   7   9          2.65          7.25        24.70 o
   1   7   9        124.82         49.33        28.45 o
   2   7   9         16.56         -0.29        52.13 o
   3   7   9          3.97          2.24        37.06 o
   4   7   9         83.03         24.96        31.06 o
   5   7   9         31.49         85.55        28.70 o
   6   7   9         10.73          7.81        28.71 o
   7   7   9        181.49        186.74        39.27 o
   8   7   9          6.13         28.82        34.44 o
   9   7   9          5.95         55.76        41.55 o
  10   7   9          0.23        -23.22        26.58 o
  11   7   9          7.96        -35.19        35.19 o
  12   7   9         10.62         52.41        62.89 o
  13   7   9          7.14        -14.05        27.52 o
  14   7   9         18.01         26.78        44.61 o
  15   7   9         19.50          4.62        36.56 o
  16   7   9         12.99         13.69        36.41 o
  17   7   9          6.20        -29.15        36.17 o
  18   7   9         16.06          7.65        42.30 o
  19   7   9         36.95         48.67        55.40 o
 -17   8   9         23.04         71.42        51.62 o
 -16   8   9        100.20        110.50        44.06 o
 -15   8   9        330.57        353.54        59.17 o
 -14   8   9         41.31         17.27        61.77 o
 -13   8   9         16.49          5.55        33.68 o
 -12   8   9        235.62        260.31        54.56 o
 -11   8   9        272.78        288.27        61.39 o
 -10   8   9         14.75         -2.19        34.00 o
  -9   8   9          8.85         71.19        58.40 o
  -8   8   9         93.74         74.12        47.92 o
  -7   8   9        433.58        324.94        67.38 o
  -6   8   9        112.13        161.72        53.91 o
  -5   8   9         75.84        105.57        50.91 o
  -4   8   9         59.72         35.94        43.43 o
  -3   8   9         84.41         28.45        44.17 o
  -2   8   9         41.75        -18.05        72.25 o
  -1   8   9         80.46        207.39        83.11 o
   0   8   9         67.54         82.36        44.92 o
   1   8   9          2.09        -31.97        31.97 o
   2   8   9          0.85         33.84        26.90 o
   3   8   9          5.03         33.44        31.47 o
   4   8   9        104.29        111.85        37.00 o
   5   8   9        341.53        321.05        50.28 o
   6   8   9        185.52        233.58        46.86 o
   7   8   9         21.85         33.14       101.08 o
   8   8   9        118.33        147.83        52.04 o
   9   8   9         21.03          4.48        33.25 o
  10   8   9         46.14         53.03        34.35 o
  11   8   9        104.52        186.85        74.50 o
  12   8   9          0.12        104.07        88.35 o
  13   8   9         53.78         -1.50        73.37 o
  -7   9   9         52.63         62.89        48.67 o
  -6   9   9         40.42         15.72        47.92 o
  -5   9   9          0.53         18.72        44.92 o
  -4   9   9          1.40        -17.22        43.43 o
  -3   9   9          2.26         79.36        49.42 o
  -2   9   9          2.39        -10.15        38.33 o
  -1   9   9          8.82         20.22        38.93 o
   0   9   9          1.27          2.99        38.93 o
   2   9   9          1.30         65.14        41.93 o
   3   9   9         46.90        -36.58        36.58 o
   4   9   9        136.84        127.28        54.66 o
 -30   0  10         37.71        134.02        63.64 o
 -28   0  10         20.54         35.94        71.88 o
 -27   0  10          0.72          5.99        50.16 o
 -26   0  10        564.87        571.94        83.11 o
 -25   0  10        304.91        264.30        72.63 o
 -24   0  10        338.41        487.34        95.09 o
 -23   0  10        480.05        673.02       107.07 o
 -22   0  10         19.90         16.47        44.17 o
 -21   0  10        307.73        428.19        69.63 o
 -20   0  10        327.91        237.34        56.15 o
 -19   0  10        440.46        439.42        77.12 o
 -18   0  10        719.14        763.61       100.33 o
 -17   0  10        764.34        781.58        99.58 o
 -16   0  10        510.08        475.36        76.37 o
 -14   0  10          2.47         -1.50        37.44 o
 -13   0  10        552.17        487.34        80.86 o
 -12   0  10         91.29        136.27        53.16 o
 -11   0  10        921.33        901.38       107.81 o
 -10   0  10         52.23         71.13        44.17 o
  -9   0  10         20.24        -26.95        30.70 o
  -8   0  10         55.34         39.68        36.69 o
  -7   0  10        260.58        244.83        54.66 o
  -6   0  10        180.89        156.48        63.64 o
  -4   0  10        255.29        313.71        72.63 o
  -3   0  10        579.65        598.95        53.04 o
  -2   0  10        874.53        877.77        64.17 o
  -1   0  10       1199.44       1227.18        71.90 o
   0   0  10       2823.83       3043.11       118.96 o
   1   0  10       5353.71       5097.44       174.24 o
   2   0  10       1436.92       1519.10        83.76 o
   3   0  10       3708.56       4018.71       234.68 o
   4   0  10         63.54         50.31        35.94 o
   5   0  10       3567.97       3626.44       139.33 o
   6   0  10        698.13        614.90        56.05 o
   7   0  10        556.07        601.58        55.51 o
   8   0  10          4.94         19.44        25.54 o
   9   0  10         53.27         36.73        27.33 o
  10   0  10        401.80        584.28        55.17 o
  11   0  10         56.91        128.02        33.82 o
  12   0  10        312.92        346.00        45.77 o
  13   0  10         65.41         61.83        28.46 o
  14   0  10        569.54        631.75        66.26 o
  15   0  10        868.27        744.40        75.62 o
  16   0  10         74.69         20.03        26.20 o
  17   0  10        181.44        211.68        40.97 o
  18   0  10        388.48        358.94        49.24 o
  19   0  10         58.73         60.82        26.99 o
  20   0  10         55.34         97.35        28.63 o
  21   0  10        113.71        107.42        29.63 o
  22   0  10         46.39         74.41        34.00 o
  23   0  10          8.87          0.75        40.43 o
  24   0  10          7.55         10.81        47.54 o
  25   0  10          0.51        -25.73        25.73 o
  26   0  10         50.81         64.57        32.94 o
  27   0  10        143.60         71.16        34.18 o
 -30   1  10        138.01        208.14        78.61 o
 -29   1  10          0.26        118.30        74.87 o
 -28   1  10         40.85         58.21        42.74 o
 -27   1  10         11.79         -1.08        31.30 o
 -26   1  10          0.29         18.24        32.40 o
 -25   1  10          8.53         52.62        60.65 o
 -24   1  10         17.21         -2.54        32.51 o
 -23   1  10          9.23         47.36        37.10 o
 -22   1  10          3.24          5.39        32.20 o
 -21   1  10        221.05        193.02        89.10 o
 -20   1  10        495.50        495.48        57.64 o
 -19   1  10         87.00        107.72        38.12 o
 -18   1  10        183.46        245.25        42.62 o
 -17   1  10        480.91        332.29        44.85 o
 -16   1  10        808.96        683.78        60.33 o
 -15   1  10        142.15        201.36        39.57 o
 -14   1  10         52.10         51.43        30.44 o
 -13   1  10         48.98         23.57        53.16 o
 -12   1  10         31.60         31.30        40.06 o
 -11   1  10        111.62         88.46        34.40 o
 -10   1  10         76.33         79.83        46.79 o
  -9   1  10         39.94         75.32        31.50 o
  -8   1  10        226.46        169.77        38.25 o
  -7   1  10          4.94         63.80        33.68 o
  -6   1  10        784.74        785.33        99.58 o
  -5   1  10        478.37        603.17        64.56 o
  -4   1  10          4.57         14.77        31.02 o
  -3   1  10          7.03         34.57        25.00 o
  -2   1  10        100.79        129.53        29.67 o
  -1   1  10        161.70        218.13        27.03 o
   0   1  10        611.16        594.24        38.92 o
   1   1  10         69.42         37.77        27.10 o
   2   1  10        101.85         92.62        21.63 o
   3   1  10        700.01        756.42        53.30 o
   4   1  10        163.81        181.33        24.36 o
   5   1  10        454.54        492.09        46.24 o
   6   1  10        546.93        574.56        37.43 o
   7   1  10         38.79         43.15        31.12 o
   8   1  10         44.04         24.13        17.56 o
   9   1  10        824.21        839.98        44.17 o
  10   1  10        585.48        636.48        42.41 o
  11   1  10        634.97        737.94        43.71 o
  12   1  10       1173.20       1166.58        53.11 o
  13   1  10         47.67         25.31        19.74 o
  14   1  10        524.92        490.36        39.20 o
  15   1  10         52.51         83.97        27.28 o
  16   1  10        637.07        709.04        63.52 o
  17   1  10          3.18         -2.10        22.92 o
  18   1  10        552.43        576.04        48.39 o
  19   1  10         63.03         57.73        25.09 o
  20   1  10         48.68         55.56        26.23 o
  21   1  10          2.74         25.98        22.91 o
  22   1  10          7.20         38.90        27.10 o
  23   1  10        253.73        176.48        51.13 o
  24   1  10         85.99         89.72        29.18 o
  25   1  10         15.95         -3.26        49.35 o
  26   1  10         15.14         16.22        43.82 o
 -29   2  10          0.00        -36.69        52.41 o
 -28   2  10          4.00        -41.55        41.55 o
 -27   2  10         21.32        -42.68        42.68 o
 -26   2  10         40.71         71.33        37.54 o
 -25   2  10          0.28        -13.58        34.00 o
 -24   2  10          0.98        -30.58        30.58 o
 -23   2  10          1.47         -7.40        52.04 o
 -22   2  10          8.07        -10.71        30.12 o
 -21   2  10         14.78         24.11        33.09 o
 -20   2  10         88.68         53.44        32.56 o
 -19   2  10          0.09         -9.94        28.23 o
 -18   2  10         33.41         37.64        30.65 o
 -17   2  10        107.41         43.36        30.44 o
 -16   2  10        459.30        391.79        50.91 o
 -15   2  10          0.75         66.94        31.55 o
 -14   2  10        317.95        312.03        42.34 o
 -13   2  10         86.86         62.64        29.59 o
 -12   2  10        180.73        190.84        48.67 o
 -11   2  10        269.33        236.42        71.88 o
 -10   2  10          0.03         25.94        44.58 o
  -9   2  10         12.80         16.70        23.70 o
  -8   2  10         12.23         17.58        17.92 o
  -7   2  10         33.39         37.65        17.60 o
  -6   2  10         89.98         96.05        17.99 o
  -5   2  10         62.09         49.48        29.81 o
  -4   2  10         41.90         46.00        23.55 o
  -3   2  10        370.31        440.38        26.52 o
  -2   2  10        649.93        665.50        42.15 o
  -1   2  10        946.24        975.43        38.17 o
   0   2  10        310.09        340.31        23.49 o
   1   2  10        152.75        186.17        18.75 o
   2   2  10        477.52        433.36        25.82 o
   3   2  10         19.59         22.71        15.15 o
   4   2  10         14.02         14.08        12.92 o
   5   2  10         20.62         -0.59        12.73 o
   6   2  10        123.87        161.49        19.65 o
   7   2  10         39.88         30.75        16.32 o
   8   2  10         65.15        103.97        18.03 o
   9   2  10         45.20         57.27        25.50 o
  10   2  10         18.48         34.72        17.36 o
  11   2  10         36.88         10.19        16.60 o
  12   2  10          1.32        -19.02        19.02 o
  13   2  10         24.79         16.45        18.65 o
  14   2  10         15.99          5.49        20.67 o
  15   2  10          3.65        -11.78        21.91 o
  16   2  10        208.31        170.28        32.80 o
  17   2  10        688.36        786.23        53.13 o
  18   2  10        336.57        367.19        38.99 o
  19   2  10         56.64         -6.61        22.87 o
  20   2  10        588.55        548.82        71.85 o
  21   2  10         44.57          4.14        23.60 o
  22   2  10        475.57        493.45        44.17 o
  23   2  10        210.64        217.52        33.25 o
  24   2  10        484.78        634.01        57.74 o
  25   2  10        254.66        301.87        37.55 o
  26   2  10         40.02         -7.59        30.86 o
 -28   3  10        141.73        111.56        68.13 o
 -27   3  10          5.52         64.09        37.10 o
 -26   3  10          8.09         29.57        28.08 o
 -25   3  10          2.01         -0.52         7.58 o
 -24   3  10         12.43         -1.62        19.13 o
 -23   3  10         31.18        -11.09        16.32 o
 -22   3  10         59.28        107.97        39.97 o
 -21   3  10        412.98        408.55        85.32 o
 -20   3  10         70.88         96.79        40.51 o
 -19   3  10        182.53        162.19        27.99 o
 -18   3  10        348.03        306.08        27.65 o
 -17   3  10         10.43         20.15        16.37 o
 -16   3  10         77.93        119.09        34.93 o
 -15   3  10       1151.09       1164.93        53.04 o
 -14   3  10         31.28         52.15        35.94 o
 -13   3  10        138.32        138.84        22.22 o
 -12   3  10          3.59         19.95        16.22 o
 -11   3  10        126.73        125.45        30.81 o
 -10   3  10         34.56         35.14        16.72 o
  -9   3  10         40.13         39.47        23.27 o
  -8   3  10         58.48         61.18        34.22 o
  -7   3  10         65.89         37.39        17.20 o
  -6   3  10          2.53         -4.10        17.20 o
  -5   3  10        253.78        244.84        33.35 o
  -4   3  10        530.82        657.49        39.01 o
  -3   3  10        104.45        149.66        17.26 o
  -2   3  10         51.95         30.16        30.31 o
  -1   3  10         40.36         46.60        17.46 o
   0   3  10         17.92         31.74        16.91 o
   1   3  10         16.04        -12.27        12.27 o
   2   3  10         54.93         47.05        16.42 o
   3   3  10          1.78          7.26        13.68 o
   4   3  10         49.35         24.64        14.45 o
   5   3  10          9.81         25.32        15.88 o
   6   3  10         70.04         75.41        18.74 o
   7   3  10         59.66         56.64        18.77 o
   8   3  10         24.84         -0.08        16.88 o
   9   3  10         16.49          6.83        22.37 o
  10   3  10        182.21        208.08        24.70 o
  11   3  10         37.74         22.33        18.26 o
  12   3  10        307.47        331.52        34.68 o
  13   3  10         21.24          0.72        23.57 o
  14   3  10        555.29        588.10        45.14 o
  15   3  10        132.19        198.85        30.50 o
  16   3  10        435.48        419.65        41.36 o
  17   3  10        489.79        493.44        42.27 o
  18   3  10          2.78         26.40        22.57 o
  19   3  10         57.87         88.51        26.08 o
  20   3  10         40.59         32.62        23.09 o
  21   3  10         30.81         71.11        24.74 o
  22   3  10         10.69         22.53        22.36 o
  23   3  10        489.85        558.33        44.01 o
  24   3  10        118.55        158.75        30.36 o
  25   3  10          9.24        -22.97        22.97 o
 -26   4  10          4.87        -17.58        31.32 o
 -25   4  10          6.88         -1.95        26.90 o
 -24   4  10         20.21          3.63        65.89 o
 -23   4  10          6.25          3.40        28.51 o
 -22   4  10          0.01        -17.39        17.39 o
 -21   4  10          4.69         24.18        22.88 o
 -20   4  10        165.78        192.18        31.66 o
 -19   4  10        569.46        471.61        58.63 o
 -18   4  10        366.32        316.36        40.84 o
 -17   4  10        261.22        237.29        50.48 o
 -16   4  10        126.58         49.55        25.63 o
 -15   4  10        455.12        431.84        47.83 o
 -14   4  10        383.46        322.87        35.26 o
 -13   4  10          0.21         51.55        22.94 o
 -12   4  10         42.05         70.18        24.31 o
 -11   4  10        103.05        103.88        24.05 o
 -10   4  10         34.24         59.01        22.69 o
  -9   4  10        241.93        292.41        33.61 o
  -8   4  10          8.13         14.32        18.60 o
  -7   4  10        509.80        566.52        47.96 o
  -6   4  10         93.08        122.39        23.81 o
  -5   4  10        126.23        104.74        26.67 o
  -4   4  10         47.90         34.71        16.10 o
  -3   4  10         89.17        102.37        19.59 o
  -2   4  10        227.30        219.73        21.35 o
  -1   4  10        137.27        121.20        17.89 o
   0   4  10         37.69         37.62        14.08 o
   1   4  10         23.70         52.07        21.25 o
   2   4  10         34.37         -7.27        14.79 o
   3   4  10         82.86         75.49        22.14 o
   4   4  10        863.85        779.04        38.74 o
   5   4  10        465.60        393.13        30.57 o
   6   4  10        346.20        350.65        30.10 o
   7   4  10        257.66        253.74        31.41 o
   8   4  10         41.21         55.59        19.23 o
   9   4  10        135.65        116.03        25.78 o
  10   4  10         18.06         -2.79        36.83 o
  11   4  10          2.68         34.17        22.00 o
  12   4  10         38.89         34.72        21.59 o
  13   4  10          9.43         20.78        20.28 o
  14   4  10          9.21         -8.62        27.27 o
  15   4  10         25.57         42.03        22.12 o
  16   4  10        455.35        449.81        66.71 o
  17   4  10        258.08        253.72        31.82 o
  18   4  10          7.47         34.43        23.07 o
  19   4  10         85.11         75.86        27.41 o
  20   4  10         41.75         49.26        30.32 o
  21   4  10          0.02         -7.92        47.92 o
  22   4  10         49.75         17.47        26.52 o
  23   4  10        439.65        401.22        79.37 o
 -24   5  10         11.46         16.66        33.97 o
 -23   5  10         59.53         38.78        48.04 o
 -22   5  10         76.51         21.42        37.41 o
 -21   5  10         24.87         -6.76        25.15 o
 -20   5  10         62.80         44.57        31.85 o
 -19   5  10          0.10        -25.76        25.76 o
 -18   5  10        180.26        241.55        42.11 o
 -17   5  10       1118.15       1154.20        74.49 o
 -16   5  10         12.09         75.44        29.04 o
 -15   5  10         24.19        -17.00        24.06 o
 -14   5  10        723.14        659.85        53.05 o
 -13   5  10          7.41         50.78        24.66 o
 -12   5  10         78.89        100.52        30.07 o
 -11   5  10         11.05         16.59        23.63 o
 -10   5  10          3.47        -21.89        21.89 o
  -9   5  10         38.23         41.74        25.98 o
  -8   5  10         95.01         82.05        33.78 o
  -7   5  10         51.26         54.33        13.61 o
  -6   5  10          4.11         19.84        13.67 o
  -5   5  10         20.25         14.31        16.75 o
  -4   5  10         53.31         43.54        15.28 o
  -3   5  10         72.03         89.08        38.29 o
  -2   5  10        691.25        569.54        59.16 o
  -1   5  10        232.95        274.84        44.55 o
   0   5  10        156.37        138.69        25.72 o
   1   5  10        658.31        619.89        37.51 o
   2   5  10        204.47        192.17        24.22 o
   3   5  10        148.93        131.04        22.46 o
   4   5  10        464.92        458.85        31.81 o
   5   5  10          4.70         25.46        19.83 o
   6   5  10        112.10        136.37        26.54 o
   7   5  10         25.12         48.85        24.20 o
   8   5  10          2.20         -7.65        28.98 o
   9   5  10        127.75        141.48        29.82 o
  10   5  10         11.88          0.18        21.71 o
  11   5  10        136.39        123.69        38.51 o
  12   5  10          5.67         70.36        24.88 o
  13   5  10          2.19          3.23        21.44 o
  14   5  10          2.44         23.12        21.46 o
  15   5  10          2.25         44.93        33.36 o
  16   5  10          0.23        -12.12        43.45 o
  17   5  10         28.67         19.27        25.60 o
  18   5  10         36.99         45.42        55.40 o
  19   5  10         19.27         -6.82        30.73 o
  20   5  10         26.06         27.13        21.71 o
  21   5  10          1.95        -11.68        19.86 o
 -21   6  10         98.18        129.86        40.77 o
 -20   6  10         95.07         33.95        43.05 o
 -19   6  10          0.04        -32.26        32.26 o
 -18   6  10        141.18        133.23        46.95 o
 -17   6  10        372.30        315.79        45.27 o
 -16   6  10        152.21        208.51        40.41 o
 -15   6  10        240.87        255.29        42.09 o
 -14   6  10         21.46         23.66        33.95 o
 -13   6  10        343.88        371.02        47.68 o
 -12   6  10        165.10        187.73        47.60 o
 -11   6  10        106.93         63.28        58.85 o
 -10   6  10        130.78        209.95        39.21 o
  -9   6  10         16.06         71.66        48.58 o
  -8   6  10        139.27        176.39        21.83 o
  -7   6  10         65.19         75.49        18.55 o
  -6   6  10         22.13         28.43        17.14 o
  -5   6  10         71.87         18.65        26.42 o
  -4   6  10          9.54        -29.74        33.93 o
  -3   6  10        186.74        106.52        21.66 o
  -2   6  10        192.87        288.77        43.40 o
  -1   6  10        107.46        116.72        30.05 o
   0   6  10         10.22         16.98        20.20 o
   1   6  10          5.23        -25.46        32.19 o
   2   6  10          1.57         -2.91        21.40 o
   3   6  10         17.09         -5.70        21.18 o
   4   6  10        145.87        188.36        29.11 o
   5   6  10          1.29          6.09        20.91 o
   6   6  10        103.30        103.06        25.85 o
   7   6  10         17.53        -25.83        25.83 o
   8   6  10          4.03         11.40        20.41 o
   9   6  10        211.56        230.77        41.96 o
  10   6  10         11.51         28.68        32.24 o
  11   6  10        187.00        154.92        28.86 o
  12   6  10          2.37         38.18        25.06 o
  13   6  10        274.63        264.86        43.98 o
  14   6  10        124.40         83.47        27.09 o
  15   6  10          0.00        -21.01        30.89 o
  16   6  10         15.01        -11.28        32.50 o
  17   6  10        137.30         61.31        38.63 o
  18   6  10        228.97        208.43        32.21 o
 -16   7  10        714.69        896.88       115.30 o
 -15   7  10         58.76        125.60        69.63 o
 -14   7  10        695.28        721.17        76.04 o
 -13   7  10          1.18         54.23        63.64 o
 -12   7  10         19.51          6.17        71.13 o
 -11   7  10        106.13        125.47        37.54 o
 -10   7  10        192.28        128.33        43.21 o
  -9   7  10        275.04        370.71       105.16 o
  -8   7  10         14.34         24.78        61.39 o
  -7   7  10        140.45        112.91        38.11 o
  -6   7  10         81.69         69.79        37.04 o
  -5   7  10         84.12         45.67        44.92 o
  -4   7  10         50.40        181.94        53.16 o
  -3   7  10          5.01        -34.44        34.44 o
  -2   7  10         15.31         39.68        38.93 o
  -1   7  10         48.39         -7.49        37.44 o
   0   7  10          8.80         40.43        42.68 o
   1   7  10          2.98         18.28        65.51 o
   2   7  10          2.69        -18.72        36.69 o
   3   7  10        204.07        254.02        53.53 o
   4   7  10        412.53        501.36        61.20 o
   5   7  10         55.32         93.59        34.54 o
   6   7  10        119.45        103.12        28.68 o
   7   7  10         26.99         31.69        25.97 o
   8   7  10         23.33          1.11        24.27 o
   9   7  10         50.33         49.44        25.71 o
  10   7  10         32.24         48.21        36.60 o
  11   7  10        308.69        261.50        37.44 o
  12   7  10        130.00        100.75        47.37 o
  13   7  10          1.56         -3.53        24.09 o
  -9   8  10        281.43        171.44        45.94 o
  -8   8  10        127.07        147.73        91.34 o
  -7   8  10         13.38         83.18        40.94 o
  -6   8  10        362.57        365.37        71.88 o
  -5   8  10        262.03        256.81        62.14 o
  -4   8  10          0.08         -3.74        44.92 o
  -3   8  10         12.82        -16.47        38.18 o
  -2   8  10         60.91         63.21        37.98 o
  -1   8  10        134.91        128.78        48.67 o
   0   8  10         19.81         47.92        40.43 o
   1   8  10          6.62        -33.69        33.69 o
   3   8  10         12.46         86.10        44.92 o
   4   8  10         55.83        -29.41        50.16 o
   5   8  10         77.79         76.37        44.92 o
 -26   1  11          6.42         51.07        43.83 o
 -25   1  11          8.36         43.93        43.80 o
 -23   1  11          6.01         78.76        50.16 o
 -22   1  11         32.93         47.26        36.64 o
 -21   1  11         79.68         46.74        39.08 o
 -20   1  11          0.00          0.58        32.93 o
 -19   1  11        215.85        152.79        39.76 o
 -18   1  11        134.26         49.75        36.19 o
 -17   1  11        407.86        449.05        59.80 o
 -16   1  11        100.18         63.46        34.22 o
 -15   1  11         50.78          3.84        29.82 o
 -14   1  11         28.72         22.80        32.56 o
 -13   1  11        296.71        223.41        40.76 o
 -12   1  11        263.28        221.76        52.78 o
 -11   1  11        131.19        108.29        35.24 o
 -10   1  11        373.17        318.12        50.75 o
  -9   1  11         55.04         49.42        49.79 o
  -8   1  11          9.83         41.28        32.18 o
  -7   1  11         74.91         63.75        36.96 o
  -6   1  11         36.51         55.24        35.99 o
  -5   1  11         80.44         90.42        36.12 o
  -4   1  11        350.88        413.28        77.83 o
  -3   1  11          1.86        -26.11        26.11 o
  -2   1  11        163.85        210.94        41.13 o
  -1   1  11         23.05          3.47        42.68 o
   0   1  11         12.76         60.33        24.49 o
   1   1  11       2062.96       2263.61        75.22 o
   2   1  11        195.47        280.18        31.38 o
   3   1  11        213.79        236.06        27.38 o
   4   1  11        117.29        128.34        23.36 o
   5   1  11        839.70        853.61        55.80 o
   6   1  11         24.24         72.56        23.13 o
   7   1  11         19.66         17.75        44.70 o
   8   1  11         53.86         56.61        25.49 o
   9   1  11         31.22         45.90        21.03 o
  10   1  11        623.59        688.33        43.19 o
  11   1  11        144.53        210.75        29.15 o
  12   1  11        128.58        108.07        24.35 o
  13   1  11        154.43        101.63        23.76 o
  14   1  11          0.15         19.99        24.05 o
  15   1  11          0.98         13.40        30.71 o
  16   1  11         82.22         89.84        25.20 o
  17   1  11        158.31         91.65        25.40 o
  18   1  11          3.93          6.25        22.07 o
  19   1  11         68.14         38.47        23.78 o
  20   1  11        736.45        772.98        51.07 o
  21   1  11         13.40         30.53        23.19 o
  22   1  11          0.57          2.36        22.92 o
 -25   2  11          0.05          6.33        91.34 o
 -24   2  11         30.19         -5.99        53.91 o
 -23   2  11         73.16         68.88        62.89 o
 -22   2  11         30.93         19.56        34.90 o
 -21   2  11        520.00        423.89        62.16 o
 -20   2  11          0.84        -15.20        35.46 o
 -19   2  11       1469.08       1452.71       182.31 o
 -18   2  11        404.99        400.16        68.47 o
 -17   2  11        901.87        996.96       145.25 o
 -16   2  11        103.68         79.09        39.31 o
 -15   2  11         96.29         70.56        35.16 o
 -14   2  11        312.31        231.23        43.81 o
 -13   2  11         15.82         -1.37        27.47 o
 -12   2  11        221.05        182.25        74.12 o
 -11   2  11         18.40          9.52        32.77 o
 -10   2  11        185.66        145.81        42.03 o
  -9   2  11         37.39         50.95        34.30 o
  -8   2  11        207.80        212.41        43.39 o
  -7   2  11          0.33         -5.15        25.07 o
  -6   2  11         31.73         -9.48        49.79 o
  -5   2  11         37.96         23.49        30.69 o
  -4   2  11         87.65        145.93        39.42 o
  -3   2  11         23.51        -15.47        25.29 o
  -2   2  11         79.84         48.73        17.39 o
  -1   2  11        365.82        392.74        39.93 o
   0   2  11       3834.62       3872.05        91.04 o
   1   2  11        101.75        130.52        20.15 o
   2   2  11        441.55        456.31        30.74 o
   3   2  11        346.32        369.01        32.40 o
   4   2  11        543.23        515.58        32.26 o
   5   2  11         46.17         47.06        17.16 o
   6   2  11        571.68        592.48        32.77 o
   7   2  11        169.64        150.80        24.76 o
   8   2  11          9.48         10.66        18.75 o
   9   2  11         24.49          0.87        14.99 o
  10   2  11         19.60         41.40        20.01 o
  11   2  11         23.25          8.16        19.63 o
  12   2  11          4.82         -7.98        19.64 o
  13   2  11         49.99         37.08        21.27 o
  14   2  11         53.94         46.94        25.02 o
  15   2  11        334.93        295.53        50.17 o
  16   2  11         19.02         25.35        25.58 o
  17   2  11         65.07         49.91        26.66 o
  18   2  11         18.89         -5.91        23.80 o
  19   2  11         28.31         60.06        28.73 o
  20   2  11         74.46         49.40        26.84 o
  21   2  11         11.99         -7.04        24.98 o
  22   2  11        132.91         14.97        39.68 o
 -24   3  11         13.17         32.40        48.49 o
 -23   3  11         98.50        212.63        75.62 o
 -22   3  11          5.33         82.36        71.88 o
 -21   3  11        484.29        518.39       119.79 o
 -20   3  11        219.48        254.16        47.22 o
 -19   3  11        208.18        198.47        41.13 o
 -18   3  11         13.85        -19.37        35.50 o
 -17   3  11        247.21        247.48        91.34 o
 -16   3  11         93.50         45.81        51.29 o
 -15   3  11         96.17        146.56        41.18 o
 -14   3  11        134.67        118.48        42.03 o
 -13   3  11         11.49         -0.10        10.66 o
 -12   3  11          0.02         17.68        12.48 o
 -11   3  11        131.06         44.31        35.18 o
 -10   3  11          0.05         -3.38        23.92 o
  -9   3  11        197.61        215.02        29.26 o
  -8   3  11         42.82         40.86        33.91 o
  -7   3  11         43.29         66.78        19.14 o
  -6   3  11         33.25         34.50        24.16 o
  -5   3  11          0.27         -2.67        36.98 o
  -4   3  11          0.06         -6.27        16.43 o
  -3   3  11          0.74        -13.71        30.58 o
  -2   3  11        131.25        156.85        24.20 o
  -1   3  11        619.39        618.12        58.14 o
   0   3  11        626.50        602.83        32.77 o
   1   3  11          3.03         -0.87        13.65 o
   2   3  11        638.73        565.88        43.22 o
   3   3  11        531.36        550.67        43.98 o
   4   3  11        143.97        139.83        19.98 o
   5   3  11        432.11        411.77        30.84 o
   6   3  11          2.93         -9.40        14.37 o
   7   3  11         77.26         72.52        29.43 o
   8   3  11         97.39         91.22        19.22 o
   9   3  11        188.22        189.36        26.74 o
  10   3  11          1.63        -17.95        21.74 o
  11   3  11          0.77         19.75        25.67 o
  12   3  11          6.85        -15.93        21.36 o
  13   3  11         65.57         47.66        25.98 o
  14   3  11         55.82         30.79        39.31 o
  15   3  11          1.06        -21.75        21.75 o
  16   3  11         14.28        -21.63        21.63 o
  17   3  11          5.31        -14.64        22.80 o
  18   3  11         19.38         12.47        25.20 o
  19   3  11         87.00         96.26        37.49 o
  20   3  11        124.63        108.68        38.68 o
 -22   4  11         12.67         49.37        35.62 o
 -21   4  11          9.87        -20.10        20.60 o
 -20   4  11        130.52          8.98        20.22 o
 -19   4  11        174.81        119.58        40.29 o
 -18   4  11        103.08         35.34        53.53 o
 -17   4  11         47.33         62.52        42.74 o
 -16   4  11          8.22         85.50        65.14 o
 -15   4  11          2.61        -26.95        26.95 o
 -14   4  11        176.73        133.36        26.79 o
 -13   4  11          1.21         36.06        20.55 o
 -12   4  11        359.75        345.76        33.89 o
 -11   4  11         47.26         64.18        21.49 o
 -10   4  11          6.36         17.38        19.55 o
  -9   4  11          0.15        -24.78        26.63 o
  -8   4  11         89.85         65.31        23.17 o
  -7   4  11        352.49        350.47        35.01 o
  -6   4  11         65.10         43.56        21.59 o
  -5   4  11          7.77         19.27        20.35 o
  -4   4  11         37.54         92.56        24.10 o
  -3   4  11        455.00        466.93        30.18 o
  -2   4  11        252.11        251.57        25.76 o
  -1   4  11          8.17         21.70        15.30 o
   0   4  11         40.38         38.92        16.12 o
   1   4  11         46.77         62.92        29.01 o
   2   4  11         35.83         96.18        26.73 o
   3   4  11         55.21         89.73        18.80 o
   4   4  11         10.13         -3.40        16.82 o
   5   4  11          8.48        -21.18        21.18 o
   6   4  11        402.24        370.92        33.47 o
   7   4  11        166.03        193.94        29.08 o
   8   4  11         38.50         54.73        48.67 o
   9   4  11          4.38         12.44        21.91 o
  10   4  11         84.82         54.95        24.37 o
  11   4  11        102.70         86.62        24.96 o
  12   4  11        447.93        411.68        39.84 o
  13   4  11        150.82        130.55        37.51 o
  14   4  11         30.56         14.13        25.04 o
  15   4  11          1.37        -38.34        38.34 o
  16   4  11         84.14         94.38        27.28 o
  17   4  11          1.96          5.24        26.12 o
  18   4  11        236.24        215.91        33.85 o
 -19   5  11        546.51        515.36        77.40 o
 -18   5  11        112.92         19.47        35.19 o
 -17   5  11        213.63         48.61        93.59 o
 -16   5  11         73.52          8.41        24.71 o
 -15   5  11        241.08        168.39        44.63 o
 -14   5  11         92.51         34.91        24.93 o
 -13   5  11        162.33        133.35        30.94 o
 -12   5  11          1.03        -23.54        23.54 o
 -11   5  11          5.01         17.76        25.11 o
 -10   5  11         41.32         63.14        28.05 o
  -9   5  11          0.00          2.89        22.62 o
  -8   5  11         31.69         15.07        30.02 o
  -7   5  11          0.83         12.92        32.43 o
  -6   5  11          1.05        -17.23        35.65 o
  -5   5  11        192.59        179.39        36.65 o
  -4   5  11        193.09        183.05        63.62 o
  -3   5  11         33.81         24.99        20.45 o
  -2   5  11        219.79        228.63        27.77 o
  -1   5  11         17.84          1.60        22.74 o
   0   5  11         72.44         83.12        23.73 o
   1   5  11        123.91        170.84        22.47 o
   2   5  11          6.58         13.56        18.05 o
   3   5  11        224.19        199.64        35.33 o
   4   5  11          1.00         20.80        26.26 o
   5   5  11        448.26        450.45        40.50 o
   6   5  11        339.37        381.69        38.57 o
   7   5  11          6.22         23.74        23.69 o
   8   5  11        174.11        186.55        31.03 o
   9   5  11         11.85         60.68        24.80 o
  10   5  11         93.87         70.41        39.18 o
  11   5  11        194.73        226.72        35.67 o
  12   5  11        113.76        109.43        29.17 o
  13   5  11         62.55         63.49        27.66 o
  14   5  11         98.16         94.40        29.10 o
  15   5  11         46.33         44.57        34.68 o
 -15   6  11         36.78        101.45        35.92 o
 -14   6  11          3.13        -15.03        29.20 o
 -13   6  11          0.10        -22.93        32.09 o
 -12   6  11         47.12         72.91        60.65 o
 -11   6  11        351.27        357.62        50.74 o
 -10   6  11        148.25        175.79        44.17 o
  -9   6  11          8.59         -2.31        28.08 o
  -8   6  11          6.57         34.97        27.85 o
  -7   6  11          9.63        -16.69        26.52 o
  -6   6  11         35.36         27.62        17.49 o
  -5   6  11        258.01        243.07        27.84 o
  -4   6  11         56.17         67.48        30.68 o
  -3   6  11         31.27         56.36        38.42 o
  -2   6  11          4.64        -12.13        28.09 o
  -1   6  11        141.32        126.73        26.44 o
   0   6  11          2.87        -21.05        21.05 o
   1   6  11         15.11         27.75        22.18 o
   2   6  11         96.81         67.33        26.08 o
   3   6  11          9.52         -9.78        41.55 o
   4   6  11        109.67         99.64        67.76 o
   5   6  11        129.73        194.83        31.65 o
   6   6  11          0.36         -7.33        22.46 o
   7   6  11          1.18         19.52        23.96 o
   8   6  11         33.11         43.37        25.04 o
   9   6  11         31.09          6.94        31.59 o
  10   6  11        277.68        221.60        36.00 o
  11   6  11         33.49         38.79        26.63 o
  -7   7  11          6.25        -29.95        44.92 o
  -6   7  11         59.97         81.88        40.62 o
  -5   7  11         36.93         13.14        23.57 o
  -4   7  11         32.78         24.94        23.34 o
  -3   7  11         77.18         39.38        32.72 o
  -2   7  11         13.00         11.90        24.65 o
  -1   7  11         15.44         36.20        33.32 o
   0   7  11        115.42         43.93        58.36 o
   1   7  11          0.46        -11.46        22.99 o
   2   7  11          8.14        -21.66        21.66 o
   3   7  11         17.36         30.70        24.46 o
 -21   0  12        983.56        768.85       135.52 o
 -20   0  12        147.46        244.08        84.60 o
 -19   0  12        104.49         74.12        67.38 o
 -17   0  12          0.25         -2.99        54.66 o
 -16   0  12        935.73        839.23       116.80 o
 -15   0  12       1056.14       1043.63       118.30 o
 -14   0  12         14.58        -23.96        45.67 o
 -13   0  12        505.76        553.22        98.08 o
 -12   0  12          0.00         89.10        58.40 o
 -11   0  12        299.71        299.49        78.61 o
 -10   0  12         30.82        -34.44        42.68 o
  -9   0  12        129.43        151.99        60.65 o
  -8   0  12        150.18         66.64        53.16 o
  -7   0  12          0.32         -3.74        44.17 o
  -6   0  12         88.01         19.47        41.18 o
  -5   0  12          0.67        -17.97        34.44 o
  -4   0  12        771.99        781.58        98.83 o
  -3   0  12        111.87        154.98        53.16 o
  -2   0  12        967.30       1011.44       108.56 o
  -1   0  12        441.98        417.71        83.86 o
   0   0  12        874.71        763.61       100.33 o
   1   0  12          9.64         -2.99        44.17 o
   2   0  12       1095.52       1228.49       121.29 o
   3   0  12       1578.55       1601.35       137.76 o
   4   0  12        316.95        335.98        76.71 o
   5   0  12        237.26        278.95        48.29 o
   6   0  12       1724.33       1990.45       154.95 o
   7   0  12       1763.99       1846.36       127.99 o
   8   0  12         76.54         81.51        35.36 o
   9   0  12        450.03        455.83        59.57 o
[truncated: 12,147 more chars]
